# Supplementary material for: Structural and functional characterization of TgGSK3, a druggable kinase in Toxoplasma gondii
Source: Nat Commun. 2025 Nov 5;16:9765. doi: 10.1038/s41467-025-64701-7 (PMC12589562; doi:10.1038/s41467-025-64701-7)
Supplement: Supplementary file 3 — Supplementary Data 1 [file 41467_2025_64701_MOESM3_ESM.xlsx]

## Sheet: Strains and Plasmids
Supplementary Data 1. Strains and plasmids
Toxoplasma Strains		Genotype							Reference
RH		RH wild-type strain							Bougdour et al., 2013
RH NLuc		RH RH UPRT::NLuc-P2A-EmGFP							Bellini et al., 2020
RH ku80		RH Δku80, Δhxgprt							Bougdour et al., 2013
RH TgGSK3-HF		RH ku80 TGGT1_265330-HA-Flag, endogenously tagged with the pLIC-TgGSK3-HF-DHFR vector							This study
RH ku80 NLuc		RH Δku80, UPRT::NLuc-P2A-EmGFP							Bellini et al., 2020
RH TgGSK3-BioID2-HA		RH ku80 TGGT1_265330-BioID2-HA, endogenously tagged with the pLIC-TgGSK3-BioID2-HA-HXGPRT vector							This study
RH ku80 NLuc TgGSK3G54D		RH Δku80, UPRT::NLuc-P2A-EmGFP, TgGSK3G54D							This study
RH ku80 NLuc TgGSK3H129D		RH Δku80, UPRT::NLuc-P2A-EmGFP, TgGSK3H129D							This study
RH ku80 NLuc TgGSK3T133M		RH Δku80, UPRT::NLuc-P2A-EmGFP, TgGSK3T133M							This study
RH DiCre		RH DiCre_T2A, Δku80, Δhxgprt							Hunt et al., 2019
RH DiCre TgGSK3		RH DiCre_T2A, Δku80, ΔTgGSK3::LoxP-GSK3-LoxP-HXGPRT							This study
Cryptosporidium Strains		Genotype							Reference
C. parvum INRAE-nLuc-mCherry		C. parvum INRAE UPRT::mCh-Nluc-P2A-Neo							This study
C. parvum IOWA-nLuc-mCherry		C. parvum IOWA UPRT::mCh-Nluc-P2A-Neo							This study
Mammalian cell lines		Genotype
HFF		Human foreskin fibroblasts							ATCC® CCL-171™
ARPE-19		Human retinal pigment epithelia							ATCC® CRL-2302™
HCT-8		Homo sapiens epithelial ileocecal colorectal adenocarcinoma							ATCC® CCL-244™
Plasmids		Informations							Reference
pLIC-HF-DHFR		AmpR, PyrimethamineR, HA-Flag tag							Bougdour et al., 2013
pLIC-BioID2-HA-HXGPRT		AmpR, pUC57Simple-LIC-BioID2-HA-HXGPRT							This study
pLIC-TgGSK3-HF		pLIC-HF-DHFR/TgGSK3-HA-Flag							This study
pLIC-TgGSK3-mAID-HA		pLIC-mAID-HA-DHFR/TgGSK3-mAID-HA							This study
pLIC-TgGSK3-BioID2-HA-HXGPRT		AmpR, pLIC-BioID2-HA-HXGPRT/TgGSK3-BioID2-HA							This study
pTOXO_Cas9-CRISPR		AmpR, pUC57/pTgTUB8-TgU6-Cas9-HA-YFP							Curt-Varesano et al., 2016
pTOXO_Cas9-CRISPR::sgTgGSK3G54D		pTOXO_Cas9-CRISPR/sgTgGSK3G54D							This study
pTOXO_Cas9-CRISPR::sgTgGSK3H129D		pTOXO_Cas9-CRISPR/sgTgGSK3H129D							This study
pTOXO_Cas9-CRISPR::sgTgGSK3T133M		idem to pTOXO_Cas9-CRISPR/sgTgGSK3H129D							This study
pUC57Simple-LoxP-HXGPRT		AmpR, pUC57Simple-LoxP-HXGPRT							This study
pUC57Simple-LoxP-GSK3-LoxP-HXGPRT		AmpR, pUC57Simple-LoxP-GSK3-LoxP-HXGPRT							This study
pUC57Simple-TgGSK3K76H		AmpR, pUC57Simple-TgGSK3-K76H							This study
TgGSK3_aa21-385_cter6His_pFastBac1		AmpR, pFastBac1-TgGSK321-385-6xHis							This study
TgGSK3_aa46-385_cter6His_pFastBac1		AmpR, pFastBac1-TgGSK346-385-6xHis							This study
R: resistant
S: sensitive
References
A. Bougdour, E. Durandau, M.-P. Brenier-Pinchart, P. Ortet, M. Barakat, S. Kieffer, A. Curt-Varesano, R.-L. Curt-Bertini, O. Bastien, Y. Coute, H. Pelloux, M.-A. Hakimi, Host Cell Subversion by Toxoplasma GRA16, an Exported Dense Granule Protein that Targets the Host Cell Nucleus and Alters Gene Expression. Cell Host & Microbe 13, 489–500 (2013).
A. Hunt, M. R. G. Russell, J. Wagener, R. Kent, R. Carmeille, C. J. Peddie, L. Collinson, A. Heaslip, G. E. Ward, M. Treeck, Differential requirements for cyclase-associated protein (CAP) in actin-dependent processes of Toxoplasma gondii. eLife 8, e50598 (2019).
V. Bellini, C. Swale, M.-P. Brenier-Pinchart, T. Pezier, S. Georgeault, F. Laurent, M.-A. Hakimi, A. Bougdour, Target Identification of an Antimalarial Oxaborole Identifies AN13762 as an Alternative Chemotype for Targeting CPSF3 in Apicomplexan Parasites. iScience 23, 101871 (2020).
A. Curt-Varesano, L. Braun, C. Ranquet, M.-A. Hakimi, A. Bougdour, The aspartyl protease TgASP5 mediates the export of the Toxoplasma GRA16 and GRA24 effectors into host cells: TgASP5 is essential for GRA16 and GRA24 export. Cellular Microbiology 18, 151–167 (2016).

## Sheet: Primers and oligonucleotides
Supplementary Data 1. Primers, oligonucleotides, and crRNA
Primer/oligo/crRNA name				Primer/oligo sequence 5' to 3'						Comments
LICF-265330_F				TACTTCCAATCCAATTTAGCgtaagcacatgcagtgcaacggaat						Sequence in upper case corresponds to the LIC cloning cassette and the sequence in lower case is homologous to the TgGSK3 genomic DNA sequence.
LICR-265330_R				TCCTCCACTTCCAATTTTAGCgccacggttgtttgcactggcgata						Sequence in upper case corresponds to the LIC cloning cassette and the sequence in lower case is homologous to the TgGSK3 genomic DNA sequence.
TgGSK3G54D-CRISPR-FWD				AAGTTCGCCGAATGATCCATTGcCGG						Sequence in blue corresponds to overhang sequences complementary to the BsaI-digested vector backbone and the sequence in red corresponds to the targeted codon with the targeted base for substitution in lower case.
TgGSK3G54D-CRISPR-REV				AAAACCGgCAATGGATCATTCGGCGA						Sequence in blue corresponds to overhang sequences complementary to the BsaI-digested vector backbone and the sequence in red corresponds to the targeted codon with the targeted base for substitution in lower case.
TgGSK3H129D-CRISPR-FWD				AAGTTGATGGAAcACATACCGGAAAG						Sequence in blue corresponds to overhang sequences complementary to the BsaI-digested vector backbone and the sequence in red corresponds to the targeted codon with the targeted base for substitution in lower case.
TgGSK3H129D-CRISPR-REV				AAAACTTTCCGGTATGTgTTCCATCA						Sequence in blue corresponds to overhang sequences complementary to the BsaI-digested vector backbone and the sequence in red corresponds to the targeted codon with the targeted base for substitution in lower case.
TgGSK3T133M-CRISPR-FWD				TgGSK3H129D-CRISPR-FWD
TgGSK3T133M-CRISPR-REV				TgGSK3H129D-CRISPR-REV
TgGSK3G54D_donor				CCGCGTTCACACAGGCAACCCTCACCCGACTCTGACTTACGATATTGGGAGGGTCCTCGaCAATGGATCATTCGGCGTCGTCACAGAGGCAAGATGCGTTGATACGGGGGAAGTCGTAGC						Sequence in red corresponds to the codon change with the substituted base in lower case.
TgGSK3H129D_donor				GAAATGGGCGAACGCGATAGCAACGACCACAACCGGTTCCTCAACGTTGTGATGGAAgACATACCGGAAACGGTATACAGAGTCATGAAGTCTTTTCTACGGGCTAATCAACAGGTCCCG						Sequence in red corresponds to the codon change with the substituted base in lower case.
TgGSK3T133M_donor				ACGCGATAGCAACGACCACAACCGGTTCCTCAACGTTGTGATGGAACACATACCGGAAAtGGTATACAGAGTCATGAAGTCTTTTCTACGGGCTAATCAACAGGTCCCGTTCATTCTGAT						Sequence in red corresponds to the codon change with the substituted base in lower case.
TGGT1_265330_F2				GAGAGAGCGTGGTGAGAAATGG						Primer used for PCR amplification of TgGSK3 coding region targeted for gene editing by CRISPR/Cas9.
TGGT1_265330_R				GTAGCTCTCCGAGCACACATC						Primer used for PCR amplification of TgGSK3 coding region targeted for gene editing by CRISPR/Cas9.
Seq_TGGT1_265330_F				TGCTCAGAAGAGTAGCAAC						Primer used Sanger sequencing of TgGSK3 coding region targeted for gene editing by CRISPR/Cas9.
Seq_TGGT1_265330_R				GCATGAAGATAACCCAACG						Primer used Sanger sequencing of TgGSK3 coding region targeted for gene editing by CRISPR/Cas9.
P1				CTTTCCTTCGTCCTCTTCTTGC						Primer used to verify the integration of the loxP-flanked TgGSK3 sequence at the endogenous TgGSK3 locus and to confirm the excision of the floxed TgGSK3 sequence.
P2				GAAGCGCACAGACATTTGGAAG						Primer used to confirm the integration of loxP-flanked TgGSK3 sequence at the TgGSK3 endogenous locus.
P3				CGAGCTGAGAGAACGTGAAGAG						Primer used to verify the allelic replacement of TgGSK3 at its endogenous locus.
P4				ATGGGTTTGGACGCCATTTTGG						Primer usedto verify the allelic replacement of TgGSK3 at its endogenous locus and to confirm the excision of the floxed TgGSK3 sequence.
TgGSK3-crRNA_01				TTAGGCTGCTGGGATAATGG						The upstream DNA sequence of TgGSK3 will be converted to RNA to generate an Alt-R crRNA by IDT. The resulting synthetic crRNA is used with the universal Alt-R tracrRNA for the catalytic activity of Cas9.
TgGSK3-crRNA_02				TGGTGGATGGGAAAAGCGCG						The upstream DNA sequence of TgGSK3 will be converted to RNA to generate an Alt-R crRNA by IDT. The resulting synthetic crRNA is used with the universal Alt-R tracrRNA for the catalytic activity of Cas9.
TgGSK3-crRNA_03				TCGACGCTAATGATACATGG						The downtream DNA sequence of TgGSK3 will be converted to RNA to generate an Alt-R crRNA by IDT. The resulting synthetic crRNA is used with the universal Alt-R tracrRNA for the catalytic activity of Cas9.
TgGSK3-crRNA_04				GGGCGATGCCAAAATTTACG						The downtream DNA sequence of TgGSK3 will be converted to RNA to generate an Alt-R crRNA by IDT. The resulting synthetic crRNA is used with the universal Alt-R tracrRNA for the catalytic activity of Cas9.
