# Supplementary material for: Structural and functional characterization of TgGSK3, a druggable kinase in Toxoplasma gondii
Source: Nat Commun. 2025 Nov 5;16:9765. doi: 10.1038/s41467-025-64701-7 (PMC12589562; doi:10.1038/s41467-025-64701-7)
Supplement: Supplementary file 4 — Supplementary Data 2 [file 41467_2025_64701_MOESM4_ESM.xlsx]

## Sheet: Supplementary Data 2
Supplementary Data 2: Transcriptomic analysis and variant calling of LY2090314-resistant mutants and the parental strain by Illumina sequencing, and Cas9-targeted sequencing by Nanopore.
Tables for All variants, sample variants, variants for circos plot (circa), and Cas9 targeted sequencing by nanopore.

## Sheet: All variants
Ref ID	Ref Pos	Gene Name	wt - Called Seq	A - Called Seq	B - Called Seq	C - Called Seq	D - Called Seq	E - Called Seq	F - Called Seq	G - Called Seq	H - Called Seq	wt - Amino Acid Change	A - Amino Acid Change	B - Amino Acid Change	C - Amino Acid Change	D - Amino Acid Change	E - Amino Acid Change	F - Amino Acid Change	G - Amino Acid Change	H - Amino Acid Change	wt - Depth	A - Depth	B - Depth	C - Depth	D - Depth	E - Depth	F - Depth	G - Depth	H - Depth	wt - Q call	A - Q call	B - Q call	C - Q call	D - Q call	E - Q call	F - Q call	G - Q call	H - Q call	wt - P not ref	A - P not ref	B - P not ref	C - P not ref	D - P not ref	E - P not ref	F - P not ref	G - P not ref	H - P not ref	wt - SNP %	A - SNP %
TGGT1_chrIa	6924	TGGT1_292920	G>A	G>A	G>A	G>A	G>A	G>A	G>A	G>A	G>A										252	121	144	347	247	201	159	224	193	60	60	60	60	60	60	60	60	60	1	1	1	1	1	1	1	1	1	0.9563	0.9834
TGGT1_chrIa	21112		G>T																		4	------	------	------	------	------	------	------	------	46.9575	------	------	------	------	------	------	------	------	0.9999	------	------	------	------	------	------	------	------	0.75	------
TGGT1_chrIa	36096							C>A													------	------	------	------	------	3	------	------	------	------	------	------	------	------	14.4322	------	------	------	------	------	------	------	------	0.9652	------	------	------	------	------
TGGT1_chrIa	38945	TGGT1_292975		A>G																	------	4	------	------	------	------	------	------	------	------	4.22975	------	------	------	------	------	------	------	------	0.7259	------	------	------	------	------	------	------	------	0.5
TGGT1_chrIa	39783	TGGT1_292975	T>A	T>A	T>A	T>A	T>A	T>A	T>A	T>A	T>A										49	20	28	58	17	68	22	41	24	60	60	60	60	60	60	60	60	60	1	1	0.9999	1	1	1	0.9999	1	1	0.8979	1
TGGT1_chrIa	42126	TGGT1_292975									T>C										------	------	------	------	------	------	------	------	3	------	------	------	------	------	------	------	------	25.4999	------	------	------	------	------	------	------	------	0.9971	------	------
TGGT1_chrIa	46183	TGGT1_292975					A>G														------	------	------	------	2	------	------	------	------	------	------	------	------	60	------	------	------	------	------	------	------	------	1	------	------	------	------	------	------
TGGT1_chrIa	47178	TGGT1_292975				A>C															------	------	------	4	------	------	------	------	------	------	------	------	16.5239	------	------	------	------	------	------	------	------	0.9782	------	------	------	------	------	------	------
TGGT1_chrIa	47366	TGGT1_292975									AT > del 2										------	------	------	------	------	------	------	------	7	------	------	------	------	------	------	------	------	45.5313	------	------	------	------	------	------	------	------	0.9999	------	------
TGGT1_chrIa	49125	TGGT1_292975						A>C									p.(=) [TGGT1_292975-t26_1]				------	------	------	------	------	6	------	------	------	------	------	------	------	------	35.7135	------	------	------	------	------	------	------	------	0.9997	------	------	------	------	------
TGGT1_chrIa	49148	TGGT1_292975									G>A									p.P785S [TGGT1_292975-t26_1]	------	------	------	------	------	------	------	------	7	------	------	------	------	------	------	------	------	15.3948	------	------	------	------	------	------	------	------	0.9719	------	------
TGGT1_chrIa	51202	TGGT1_292975						C>A													------	------	------	------	------	2	------	------	------	------	------	------	------	------	60	------	------	------	------	------	------	------	------	1	------	------	------	------	------
TGGT1_chrIa	52529	TGGT1_292975		T>G									p.S271R [TGGT1_292975-t26_1]								------	6	------	------	------	------	------	------	------	------	1.60407	------	------	------	------	------	------	------	------	0.5913	------	------	------	------	------	------	------	------	0.6666
TGGT1_chrIa	52530	TGGT1_292975							C>G									p.(=) [TGGT1_292975-t26_1]			------	------	------	------	------	------	5	------	------	------	------	------	------	------	------	7.70947	------	------	------	------	------	------	------	------	0.855	------	------	------	------
TGGT1_chrIa	52539	TGGT1_292975		GA>CC					G>C				p.V267G [TGGT1_292975-t26_1]					p.(=) [TGGT1_292975-t26_1]			------	14	------	------	------	------	5	------	------	------	22.0255	------	------	------	------	7.70947	------	------	------	0.975	------	------	------	------	0.855	------	------	------	0.6785
TGGT1_chrIa	53066	TGGT1_292975				C>T									p.G92R [TGGT1_292975-t26_1]						------	------	------	60	------	------	------	------	------	------	------	------	60	------	------	------	------	------	------	------	------	1	------	------	------	------	------	------	------
TGGT1_chrIa	64851	TGGT1_293000				TA > del 2															------	------	------	3	------	------	------	------	------	------	------	------	60	------	------	------	------	------	------	------	------	1	------	------	------	------	------	------	------
TGGT1_chrIa	67197	TGGT1_293000		- > ins T																	------	11	------	------	------	------	------	------	------	------	60	------	------	------	------	------	------	------	------	0.9999	------	------	------	------	------	------	------	------	0.7272
TGGT1_chrIa	70666	TGGT1_293000									A>G										------	------	------	------	------	------	------	------	5	------	------	------	------	------	------	------	------	60	------	------	------	------	------	------	------	------	0.9999	------	------
TGGT1_chrIa	75064									- > ins A											------	------	------	------	------	------	------	4	------	------	------	------	------	------	------	------	60	------	------	------	------	------	------	------	------	1	------	------	------
TGGT1_chrIa	97668								A > del 1												------	------	------	------	------	------	7	------	------	------	------	------	------	------	------	18.4506	------	------	------	------	------	------	------	------	0.9859	------	------	------	------
TGGT1_chrIa	102988	TGGT1_293060						T > del 1													------	------	------	------	------	4	------	------	------	------	------	------	------	------	4.22975	------	------	------	------	------	------	------	------	0.7259	------	------	------	------	------
TGGT1_chrIa	104741	TGGT1_293060								T>A											------	------	------	------	------	------	------	2	------	------	------	------	------	------	------	------	60	------	------	------	------	------	------	------	------	1	------	------	------
TGGT1_chrIa	105588	TGGT1_293060				C>G															------	------	------	3	------	------	------	------	------	------	------	------	60	------	------	------	------	------	------	------	------	1	------	------	------	------	------	------	------
TGGT1_chrIa	105596	TGGT1_293060				C>G															------	------	------	3	------	------	------	------	------	------	------	------	60	------	------	------	------	------	------	------	------	1	------	------	------	------	------	------	------
TGGT1_chrIa	105637	TGGT1_293060							A>G												------	------	------	------	------	------	2	------	------	------	------	------	------	------	------	60	------	------	------	------	------	------	------	------	1	------	------	------	------
TGGT1_chrIa	105972	TGGT1_293060					C>G														------	------	------	------	2	------	------	------	------	------	------	------	------	60	------	------	------	------	------	------	------	------	1	------	------	------	------	------	------
TGGT1_chrIa	106566	TGGT1_293060		C>T																	------	9	------	------	------	------	------	------	------	------	47.2495	------	------	------	------	------	------	------	------	0.9999	------	------	------	------	------	------	------	------	0.6666
TGGT1_chrIa	106952	TGGT1_293060	TA > del 2			TATATA > del 6															2	------	------	6	------	------	------	------	------	60	------	------	60	------	------	------	------	------	1	------	------	1	------	------	------	------	------	1	------
TGGT1_chrIa	107030	TGGT1_293060				C>A															------	------	------	6	------	------	------	------	------	------	------	------	60	------	------	------	------	------	------	------	------	1	------	------	------	------	------	------	------
TGGT1_chrIa	108353							C>A													------	------	------	------	------	7	------	------	------	------	------	------	------	------	7.70947	------	------	------	------	------	------	------	------	1	------	------	------	------	------
TGGT1_chrIa	122329							C>T													------	------	------	------	------	5	------	------	------	------	------	------	------	------	21.6848	------	------	------	------	------	------	------	------	0.9932	------	------	------	------	------
TGGT1_chrIa	134519	TGGT1_293190								C>A											------	------	------	------	------	------	------	3	------	------	------	------	------	------	------	------	25.4999	------	------	------	------	------	------	------	------	0.9971	------	------	------
TGGT1_chrIa	135529	TGGT1_293190	G>A	G>A	G>A	G>A	G>A	G>A	G>A	G>A	G>A										260	130	155	287	137	195	104	135	103	60	60	60	60	60	60	60	60	60	1	1	1	1	1	1	1	1	1	0.9807	1
TGGT1_chrIa	136265	TGGT1_293190									- > ins T										------	------	------	------	------	------	------	------	4	------	------	------	------	------	------	------	------	60	------	------	------	------	------	------	------	------	1	------	------
TGGT1_chrIa	136529	TGGT1_293190	A>C																		2	------	------	------	------	------	------	------	------	60	------	------	------	------	------	------	------	------	1	------	------	------	------	------	------	------	------	1	------
TGGT1_chrIa	136530	TGGT1_293190			G>A																------	------	8	------	------	------	------	------	------	------	------	60	------	------	------	------	------	------	------	------	1	------	------	------	------	------	------	------	------
TGGT1_chrIa	137109	TGGT1_293190								T>C											------	------	------	------	------	------	------	4	------	------	------	------	------	------	------	------	46.9575	------	------	------	------	------	------	------	------	0.9999	------	------	------
TGGT1_chrIa	140023	TGGT1_293190-t26_1	AG > del 2	AG > del 2	AG > del 2	AG > del 2	AG > del 2	AG > del 2	AG > del 2	AG > del 2	AG > del 2										178	83	105	210	131	195	83	91	99	60	60	60	60	60	60	60	60	60	1	1	1	1	1	1	1	1	1	0.9831	0.9156
TGGT1_chrIa	142616				A>G																------	------	2	------	------	------	------	------	------	------	------	60	------	------	------	------	------	------	------	------	1	------	------	------	------	------	------	------	------
TGGT1_chrIa	143664					A>G															------	------	------	7	------	------	------	------	------	------	------	------	55.3932	------	------	------	------	------	------	------	------	0.9999	------	------	------	------	------	------	------
TGGT1_chrIa	144776	TGGT1_293200						G>T													------	------	------	------	------	2	------	------	------	------	------	------	------	------	60	------	------	------	------	------	------	------	------	1	------	------	------	------	------
TGGT1_chrIa	155582	TGGT1_293220				- > ins TAx2															------	------	------	3	------	------	------	------	------	------	------	------	25.4999	------	------	------	------	------	------	------	------	0.9971	------	------	------	------	------	------	------
TGGT1_chrIa	157201	TGGT1_293220				G>A															------	------	------	2	------	------	------	------	------	------	------	------	60	------	------	------	------	------	------	------	------	1	------	------	------	------	------	------	------
TGGT1_chrIa	157705	TGGT1_293220				C					- > ins AT										------	------	------	4	------	------	------	------	16	------	------	------	0	------	------	------	------	60	------	------	------	0.5	------	------	------	------	1	------	------
TGGT1_chrIa	160732		- > ins AT, - > ins ATx2	- > ins ATx2	- > ins AT, - > ins ATx2	- > ins ATx3	- > ins ATx3	- > ins AT, - > ins ATx2	- > ins ATx2, - > ins AT	- > ins AT, - > ins ATx3	- > ins ATx2, - > ins ATx2										28	13	22	41	25	45	11	15	25	16.5369	60	35.4018	55.5178	54.2971	12.6866	13.8719	9.00619	19.0329	0.9741	1	0.9997	0.9999	0.9999	0.9321	0.868	0.8693	0.7442	0.7321	0.8461
TGGT1_chrIa	162340	TGGT1_293230-t26_1	- > ins TGGT	- > ins TGGT	- > ins TGGT	- > ins TGGT	- > ins TGGT	- > ins TGGT	- > ins TGGT	- > ins TGGT	- > ins TGGT										76	49	63	117	23	89	30	29	66	44.7297	60	27.1213	60	60	44.2407	60	60	4.97245	0.9999	1	0.998	1	1	0.9999	1	1	0.755	0.8026	1
TGGT1_chrIa	164353	TGGT1_293230				G>A															------	------	------	3	------	------	------	------	------	------	------	------	60	------	------	------	------	------	------	------	------	1	------	------	------	------	------	------	------
TGGT1_chrIa	165092	TGGT1_293230									AT > del 2										------	------	------	------	------	------	------	------	4	------	------	------	------	------	------	------	------	53.4787	------	------	------	------	------	------	------	------	0.9999	------	------
TGGT1_chrIa	165099	TGGT1_293230									T > del 1										------	------	------	------	------	------	------	------	4	------	------	------	------	------	------	------	------	16.0311	------	------	------	------	------	------	------	------	0.9756	------	------
TGGT1_chrIa	165128	TGGT1_293230									G>T										------	------	------	------	------	------	------	------	5	------	------	------	------	------	------	------	------	60	------	------	------	------	------	------	------	------	1	------	------
TGGT1_chrIa	165131																				------	------	------	------	------	------	------	------	------	------	------	------	------	------	------	------	------	------	------	------	------	------	------	------	------	------	------	------	------
TGGT1_chrIa	165565	TGGT1_293230				- > ins A															------	------	------	3	------	------	------	------	------	------	------	------	25.4999	------	------	------	------	------	------	------	------	0.9971	------	------	------	------	------	------	------
TGGT1_chrIa	165573	TGGT1_293230				G>A															------	------	------	3	------	------	------	------	------	------	------	------	25.4999	------	------	------	------	------	------	------	------	0.9971	------	------	------	------	------	------	------
TGGT1_chrIa	166812	TGGT1_293230		G>A																	------	2	------	------	------	------	------	------	------	------	60	------	------	------	------	------	------	------	------	1	------	------	------	------	------	------	------	------	1
TGGT1_chrIa	170550					- > ins AA															------	------	------	2	------	------	------	------	------	------	------	------	60	------	------	------	------	------	------	------	------	1	------	------	------	------	------	------	------
TGGT1_chrIa	182217	TGGT1_293250						G>A									p.(=) [TGGT1_293250-t26_1]				------	------	------	------	------	2	------	------	------	------	------	------	------	------	60	------	------	------	------	------	------	------	------	1	------	------	------	------	------
TGGT1_chrIa	189593	TGGT1_293252					T>G									p.K501T [TGGT1_293252-t26_1]					------	------	------	------	3	------	------	------	------	------	------	------	------	9.0454	------	------	------	------	------	------	------	------	0.8892	------	------	------	------	------	------
TGGT1_chrIa	189609	TGGT1_293252					C>A									p.E496. [TGGT1_293252-t26_1]					------	------	------	------	3	------	------	------	------	------	------	------	------	9.0454	------	------	------	------	------	------	------	------	0.8892	------	------	------	------	------	------
TGGT1_chrIa	189625	TGGT1_293252					T>A									p.Q490H [TGGT1_293252-t26_1]; p.L36H [TGGT1_293254-t26_1]					------	------	------	------	3	------	------	------	------	------	------	------	------	9.0454	------	------	------	------	------	------	------	------	0.8892	------	------	------	------	------	------
TGGT1_chrIa	192271			- > ins T																	------	3	------	------	------	------	------	------	------	------	25.4999	------	------	------	------	------	------	------	------	0.9971	------	------	------	------	------	------	------	------	0.6666
TGGT1_chrIa	196212	TGGT1_293258					G > del 1									p.A19fs [TGGT1_293258-t26_1]					------	------	------	------	2	------	------	------	------	------	------	------	------	60	------	------	------	------	------	------	------	------	1	------	------	------	------	------	------
TGGT1_chrIa	197887	TGGT1_293258		C>A									p.H361Q [TGGT1_293258-t26_1]								------	2	------	------	------	------	------	------	------	------	60	------	------	------	------	------	------	------	------	1	------	------	------	------	------	------	------	------	1
TGGT1_chrIa	199405	TGGT1_293258								C>T									p.(=) [TGGT1_293258-t26_1]		------	------	------	------	------	------	------	2	------	------	------	------	------	------	------	------	60	------	------	------	------	------	------	------	------	1	------	------	------
TGGT1_chrIa	201705					G>T															------	------	------	7	------	------	------	------	------	------	------	------	18.4506	------	------	------	------	------	------	------	------	0.9859	------	------	------	------	------	------	------
TGGT1_chrIa	202476			T>C																	------	3	------	------	------	------	------	------	------	------	21.2617	------	------	------	------	------	------	------	------	0.9925	------	------	------	------	------	------	------	------	0.6666
TGGT1_chrIa	202997			C>T																	------	5	------	------	------	------	------	------	------	------	21.6848	------	------	------	------	------	------	------	------	0.9932	------	------	------	------	------	------	------	------	0.6
TGGT1_chrIa	209061	TGGT1_293260							G>T												------	------	------	------	------	------	5	------	------	------	------	------	------	------	------	30.8772	------	------	------	------	------	------	------	------	0.9991	------	------	------	------
TGGT1_chrIa	215137	TGGT1_293280								T>C									p.E2331G [TGGT1_293280-t26_1]		------	------	------	------	------	------	------	3	------	------	------	------	------	------	------	------	60	------	------	------	------	------	------	------	------	1	------	------	------
TGGT1_chrIa	216504	TGGT1_293280							A>G									p.(=) [TGGT1_293280-t26_1]			------	------	------	------	------	------	3	------	------	------	------	------	------	------	------	25.4999	------	------	------	------	------	------	------	------	0.9971	------	------	------	------
TGGT1_chrIa	217604	TGGT1_293280		C>A									p.E1509. [TGGT1_293280-t26_1]								------	5	------	------	------	------	------	------	------	------	22.6133	------	------	------	------	------	------	------	------	0.9945	------	------	------	------	------	------	------	------	0.8
TGGT1_chrIa	220444	TGGT1_293280								A>T									p.L562Q [TGGT1_293280-t26_1]		------	------	------	------	------	------	------	6	------	------	------	------	------	------	------	------	39.9976	------	------	------	------	------	------	------	------	0.9998	------	------	------
TGGT1_chrIa	222743				GA > del 2																------	------	5	------	------	------	------	------	------	------	------	21.6848	------	------	------	------	------	------	------	------	0.9932	------	------	------	------	------	------	------	------
TGGT1_chrIa	227230	TGGT1_293300	A>C	A>C	A>C	A>C	A>C	A>C	A>C	A>C	A>C	p.N34H [TGGT1_293300-t26_1]	p.N34H [TGGT1_293300-t26_1]	p.N34H [TGGT1_293300-t26_1]	p.N34H [TGGT1_293300-t26_1]	p.N34H [TGGT1_293300-t26_1]	p.N34H [TGGT1_293300-t26_1]	p.N34H [TGGT1_293300-t26_1]	p.N34H [TGGT1_293300-t26_1]	p.N34H [TGGT1_293300-t26_1]	113	56	49	119	75	97	51	57	84	60	60	60	60	60	60	60	60	60	1	1	1	1	1	1	1	1	1	1	1
TGGT1_chrIa	237491	TGGT1_293320				A>T															------	------	------	2	------	------	------	------	------	------	------	------	60	------	------	------	------	------	------	------	------	1	------	------	------	------	------	------	------
TGGT1_chrIa	238055	TGGT1_293320									G>A										------	------	------	------	------	------	------	------	2	------	------	------	------	------	------	------	------	60	------	------	------	------	------	------	------	------	1	------	------
TGGT1_chrIa	238932	TGGT1_293320	A>C	A>C	A>C	A>C	A>C	A>C	A>C	A>C	A>C										69	22	20	105	29	71	30	32	33	60	60	60	60	60	60	60	60	60	1	1	1	1	1	1	1	1	1	0.9855	1
TGGT1_chrIa	238937	TGGT1_293320	C>G	C>G	C>G	C>G	C>G	C>G	C>G	C>G	C>G										72	27	20	108	29	72	30	33	34	60	60	60	60	60	60	60	60	60	1	1	1	1	1	1	1	1	1	0.9861	1
TGGT1_chrIa	238940	TGGT1_293320	- > ins A	- > ins A	- > ins A	- > ins A	- > ins A	- > ins A	- > ins A	- > ins A	- > ins A										72	27	20	108	30	74	30	33	34	60	60	60	60	60	60	60	60	60	1	1	1	1	1	1	1	1	1	0.9861	1
TGGT1_chrIa	239455	TGGT1_293320	- > ins TA				- > ins TA														3	------	------	------	4	------	------	------	------	25.4999	------	------	------	60	------	------	------	------	0.9971	------	------	------	1	------	------	------	------	0.6666	------
TGGT1_chrIa	242370	TGGT1_293320	G>A																		2	------	------	------	------	------	------	------	------	60	------	------	------	------	------	------	------	------	1	------	------	------	------	------	------	------	------	1	------
TGGT1_chrIa	242620	TGGT1_293320								- > ins T											------	------	------	------	------	------	------	3	------	------	------	------	------	------	------	------	25.4999	------	------	------	------	------	------	------	------	0.9971	------	------	------
TGGT1_chrIa	242646	TGGT1_293320							G>C												------	------	------	------	------	------	2	------	------	------	------	------	------	------	------	60	------	------	------	------	------	------	------	------	1	------	------	------	------
TGGT1_chrIa	243437	TGGT1_293320	T>A	T>A	T>A	T>A	T>A	T>A	T>A	T>A	T>A										69	31	35	134	34	94	20	59	48	60	60	60	60	60	60	26.9864	60	28.3807	1	1	1	0.9999	1	0.9999	0.998	1	0.9985	0.8985	0.9032
TGGT1_chrIa	244462	TGGT1_293320					T > del 1														------	------	------	------	8	------	------	------	------	------	------	------	------	60	------	------	------	------	------	------	------	------	0.9999	------	------	------	------	------	------
TGGT1_chrIa	254024	TGGT1_293340							C>G												------	------	------	------	------	------	3	------	------	------	------	------	------	------	------	25.4999	------	------	------	------	------	------	------	------	0.9971	------	------	------	------
TGGT1_chrIa	255623	TGGT1_293340		A>C																	------	2	------	------	------	------	------	------	------	------	60	------	------	------	------	------	------	------	------	1	------	------	------	------	------	------	------	------	1
TGGT1_chrIa	256450	TGGT1_293340		TATA > del 4	TA > del 2		TA > del 2		TA > del 2	TA > del 2											------	3	3	------	5	------	3	2	------	------	42.7499	60	------	60	------	60	60	------	------	0.9971	1	------	1	------	1	1	------	------	0.8333
TGGT1_chrIa	256502	TGGT1_293340		G>A																	------	3	------	------	------	------	------	------	------	------	21.2617	------	------	------	------	------	------	------	------	0.9925	------	------	------	------	------	------	------	------	0.6666
TGGT1_chrIa	259281	TGGT1_293350						A>G													------	------	------	------	------	4	------	------	------	------	------	------	------	------	60	------	------	------	------	------	------	------	------	1	------	------	------	------	------
TGGT1_chrIa	261526					C>T															------	------	------	19	------	------	------	------	------	------	------	------	0.77978	------	------	------	------	------	------	------	------	0.5447	------	------	------	------	------	------	------
TGGT1_chrIa	262585			C>A																	------	2	------	------	------	------	------	------	------	------	60	------	------	------	------	------	------	------	------	1	------	------	------	------	------	------	------	------	1
TGGT1_chrIa	262588			G>T																	------	2	------	------	------	------	------	------	------	------	60	------	------	------	------	------	------	------	------	1	------	------	------	------	------	------	------	------	1
TGGT1_chrIa	271242	TGGT1_293370					T>C														------	------	------	------	2	------	------	------	------	------	------	------	------	60	------	------	------	------	------	------	------	------	1	------	------	------	------	------	------
TGGT1_chrIa	275245			- > ins T																	------	2	------	------	------	------	------	------	------	------	60	------	------	------	------	------	------	------	------	1	------	------	------	------	------	------	------	------	1
TGGT1_chrIa	277127	TGGT1_293380								G>A											------	------	------	------	------	------	------	2	------	------	------	------	------	------	------	------	60	------	------	------	------	------	------	------	------	1	------	------	------
TGGT1_chrIa	277273	TGGT1_293380				T>G															------	------	------	2	------	------	------	------	------	------	------	------	60	------	------	------	------	------	------	------	------	1	------	------	------	------	------	------	------
TGGT1_chrIa	277383	TGGT1_293380							- > ins ATx2												------	------	------	------	------	------	2	------	------	------	------	------	------	------	------	60	------	------	------	------	------	------	------	------	1	------	------	------	------
TGGT1_chrIa	278810	TGGT1_293380								G > del 1											------	------	------	------	------	------	------	6	------	------	------	------	------	------	------	------	3.58918	------	------	------	------	------	------	------	------	0.6956	------	------	------
TGGT1_chrIa	278813	TGGT1_293380								C>T											------	------	------	------	------	------	------	6	------	------	------	------	------	------	------	------	13.6256	------	------	------	------	------	------	------	------	0.9584	------	------	------
TGGT1_chrIa	278845	TGGT1_293380							C>G												------	------	------	------	------	------	2	------	------	------	------	------	------	------	------	60	------	------	------	------	------	------	------	------	1	------	------	------	------
TGGT1_chrIa	280703	TGGT1_293380				C>T															------	------	------	3	------	------	------	------	------	------	------	------	60	------	------	------	------	------	------	------	------	1	------	------	------	------	------	------	------
TGGT1_chrIa	280918	TGGT1_293380	TA > del 2	T		TA > del 2	TA > del 2	TATA > del 4	TA > del 2												5	6	------	14	14	4	6	------	------	60	0	------	60	60	54.718	60	------	------	1	0.5	------	1	1	0.9999	1	------	------	1	0.5
TGGT1_chrIa	280919	TGGT1_293380		A > del 1																	------	6	------	------	------	------	------	------	------	------	13.6256	------	------	------	------	------	------	------	------	0.9584	------	------	------	------	------	------	------	------	0.5
TGGT1_chrIa	281245	TGGT1_293380				G>C															------	------	------	8	------	------	------	------	------	------	------	------	16.8741	------	------	------	------	------	------	------	------	0.9798	------	------	------	------	------	------	------
TGGT1_chrIa	281574	TGGT1_293380		- > ins T																	------	5	------	------	------	------	------	------	------	------	60	------	------	------	------	------	------	------	------	0.9999	------	------	------	------	------	------	------	------	0.8
TGGT1_chrIa	285636	TGGT1_293390		- > ins AT																	------	3	------	------	------	------	------	------	------	------	60	------	------	------	------	------	------	------	------	1	------	------	------	------	------	------	------	------	1
TGGT1_chrIa	285637	TGGT1_293390						AT > del 2													------	------	------	------	------	7	------	------	------	------	------	------	------	------	18.4506	------	------	------	------	------	------	------	------	0.9859	------	------	------	------	------
TGGT1_chrIa	285903	TGGT1_293390			AT > del 2																------	------	2	------	------	------	------	------	------	------	------	60	------	------	------	------	------	------	------	------	1	------	------	------	------	------	------	------	------
TGGT1_chrIa	287050	TGGT1_293390									G>A										------	------	------	------	------	------	------	------	2	------	------	------	------	------	------	------	------	60	------	------	------	------	------	------	------	------	1	------	------
TGGT1_chrIa	287286	TGGT1_293390				TATA > del 4	TATA > del 4	TATATATA > del 8													------	------	------	9	2	2	------	------	------	------	------	------	60	60	60	------	------	------	------	------	------	1	1	1	------	------	------	------	------
TGGT1_chrIa	287290	TGGT1_293390				TA > del 2															------	------	------	8	------	------	------	------	------	------	------	------	34.071	------	------	------	------	------	------	------	------	0.9996	------	------	------	------	------	------	------
TGGT1_chrIa	287673	TGGT1_293390									- > ins T										------	------	------	------	------	------	------	------	5	------	------	------	------	------	------	------	------	21.6848	------	------	------	------	------	------	------	------	0.9932	------	------
TGGT1_chrIa	289662		TATATATA > del 8		TATATATA > del 8	TATATATA > del 8		TATATATA > del 8	TATATATA > del 8		TATATATA > del 8										7	------	2	9	------	5	2	------	6	51.313	------	60	60	------	60	60	------	60	0.9859	------	1	1	------	1	1	------	1	0.7857	------
TGGT1_chrIa	295092		A>C			A>C		A>C			A>C										3	------	------	4	------	3	------	------	2	60	------	------	60	------	60	------	------	60	1	------	------	1	------	1	------	------	1	1	------
TGGT1_chrIa	309182								- > ins T												------	------	------	------	------	------	2	------	------	------	------	------	------	------	------	60	------	------	------	------	------	------	------	------	1	------	------	------	------
TGGT1_chrIa	317958								AT > del 2												------	------	------	------	------	------	9	------	------	------	------	------	------	------	------	47.2495	------	------	------	------	------	------	------	------	0.9999	------	------	------	------
TGGT1_chrIa	320890	TGGT1_293460				AT > del 2				AT > del 2	AT > del 2										------	------	------	4	------	------	------	2	2	------	------	------	60	------	------	------	60	60	------	------	------	1	------	------	------	1	1	------	------
TGGT1_chrIa	321099	TGGT1_293460	ATAT > del 4							AT > del 2											3	------	------	------	------	------	------	2	------	60	------	------	------	------	------	------	60	------	1	------	------	------	------	------	------	1	------	1	------
TGGT1_chrIa	323608	TGGT1_293460									G>A										------	------	------	------	------	------	------	------	2	------	------	------	------	------	------	------	------	60	------	------	------	------	------	------	------	------	1	------	------
TGGT1_chrIa	325437	TGGT1_293460							- > ins ATx2												------	------	------	------	------	------	3	------	------	------	------	------	------	------	------	25.4999	------	------	------	------	------	------	------	------	0.9971	------	------	------	------
TGGT1_chrIa	327617	TGGT1_293460									G>A										------	------	------	------	------	------	------	------	4	------	------	------	------	------	------	------	------	20.9177	------	------	------	------	------	------	------	------	0.9919	------	------
TGGT1_chrIa	327861	TGGT1_293460						- > ins TA			- > ins TA										------	------	------	------	------	2	------	------	2	------	------	------	------	------	60	------	------	60	------	------	------	------	------	1	------	------	1	------	------
TGGT1_chrIa	331200	TGGT1_293460		T>A																	------	3	------	------	------	------	------	------	------	------	25.4999	------	------	------	------	------	------	------	------	0.9971	------	------	------	------	------	------	------	------	0.6666
TGGT1_chrIa	332513									C>T											------	------	------	------	------	------	------	5	------	------	------	------	------	------	------	------	60	------	------	------	------	------	------	------	------	0.9999	------	------	------
TGGT1_chrIa	336494										C>T										------	------	------	------	------	------	------	------	2	------	------	------	------	------	------	------	------	60	------	------	------	------	------	------	------	------	1	------	------
TGGT1_chrIa	352033	TGGT1_293500				G>A									p.A15T [TGGT1_293500-t26_1]						------	------	------	2	------	------	------	------	------	------	------	------	60	------	------	------	------	------	------	------	------	1	------	------	------	------	------	------	------
TGGT1_chrIa	352121	TGGT1_293500				A>C															------	------	------	2	------	------	------	------	------	------	------	------	60	------	------	------	------	------	------	------	------	1	------	------	------	------	------	------	------
TGGT1_chrIa	360167	TGGT1_293500								A>G									p.(=) [TGGT1_293500-t26_1]		------	------	------	------	------	------	------	2	------	------	------	------	------	------	------	------	60	------	------	------	------	------	------	------	------	1	------	------	------
TGGT1_chrIa	374139	TGGT1_293520							A>G												------	------	------	------	------	------	2	------	------	------	------	------	------	------	------	60	------	------	------	------	------	------	------	------	1	------	------	------	------
TGGT1_chrIa	374148	TGGT1_293520							T>C												------	------	------	------	------	------	2	------	------	------	------	------	------	------	------	60	------	------	------	------	------	------	------	------	1	------	------	------	------
TGGT1_chrIa	374158	TGGT1_293520							A>G												------	------	------	------	------	------	2	------	------	------	------	------	------	------	------	60	------	------	------	------	------	------	------	------	1	------	------	------	------
TGGT1_chrIa	374164	TGGT1_293520							C>T												------	------	------	------	------	------	2	------	------	------	------	------	------	------	------	60	------	------	------	------	------	------	------	------	1	------	------	------	------
TGGT1_chrIa	379951	TGGT1_293540				- > ins T															------	------	------	4	------	------	------	------	------	------	------	------	43.3561	------	------	------	------	------	------	------	------	0.9999	------	------	------	------	------	------	------
TGGT1_chrIa	380566	TGGT1_293540					T>A														------	------	------	------	3	------	------	------	------	------	------	------	------	25.4999	------	------	------	------	------	------	------	------	0.9971	------	------	------	------	------	------
TGGT1_chrIa	381757								- > ins T												------	------	------	------	------	------	6	------	------	------	------	------	------	------	------	39.9976	------	------	------	------	------	------	------	------	0.9998	------	------	------	------
TGGT1_chrIa	382380		C>T	C				C>T													2	6	------	------	------	4	------	------	------	60	0	------	------	------	60	------	------	------	1	0.5	------	------	------	1	------	------	------	1	0.5
TGGT1_chrIa	384483	TGGT1_293550		- > ins A																	------	7	------	------	------	------	------	------	------	------	18.4506	------	------	------	------	------	------	------	------	0.9859	------	------	------	------	------	------	------	------	0.5714
TGGT1_chrIa	385336	TGGT1_293550				TA > del 2				TA > del 2	TA > del 2										------	------	------	4	------	------	------	4	6	------	------	------	60	------	------	------	46.9575	60	------	------	------	1	------	------	------	0.9999	1	------	------
TGGT1_chrIa	389434	TGGT1_293550							G>A												------	------	------	------	------	------	2	------	------	------	------	------	------	------	------	60	------	------	------	------	------	------	------	------	1	------	------	------	------
TGGT1_chrIa	392362		- > ins T																		4	------	------	------	------	------	------	------	------	16.0311	------	------	------	------	------	------	------	------	0.9756	------	------	------	------	------	------	------	------	0.5	------
TGGT1_chrIa	394460				G>C																------	------	3	------	------	------	------	------	------	------	------	25.4999	------	------	------	------	------	------	------	------	0.9971	------	------	------	------	------	------	------	------
TGGT1_chrIa	404023	TGGT1_293560		T>C																	------	2	------	------	------	------	------	------	------	------	60	------	------	------	------	------	------	------	------	1	------	------	------	------	------	------	------	------	1
TGGT1_chrIa	404333			- > ins A																	------	9	------	------	------	------	------	------	------	------	47.2495	------	------	------	------	------	------	------	------	0.9999	------	------	------	------	------	------	------	------	0.6666
TGGT1_chrIa	404539				G>A																------	------	3	------	------	------	------	------	------	------	------	60	------	------	------	------	------	------	------	------	1	------	------	------	------	------	------	------	------
TGGT1_chrIa	404548		- > ins TAx2	- > ins TAx3		- > ins TA, - > ins TAx2		- > ins TAx3			- > ins TAx3										4	5	------	16	------	22	------	------	23	60	59.8684	------	30.6993	------	43.4053	------	------	60	1	0.9999	------	0.9978	------	0.9994	------	------	1	1	0.8
TGGT1_chrIa	405211				C>T																------	------	3	------	------	------	------	------	------	------	------	60	------	------	------	------	------	------	------	------	1	------	------	------	------	------	------	------	------
TGGT1_chrIa	408244	TGGT1_293570		- > ins A																	------	12	------	------	------	------	------	------	------	------	48.2967	------	------	------	------	------	------	------	------	0.9999	------	------	------	------	------	------	------	------	0.6666
TGGT1_chrIa	408643	TGGT1_293570		- > ins T																	------	4	------	------	------	------	------	------	------	------	4.22975	------	------	------	------	------	------	------	------	0.7259	------	------	------	------	------	------	------	------	0.5
TGGT1_chrIa	409524	TGGT1_293570			- > ins AT																------	------	5	------	------	------	------	------	------	------	------	60	------	------	------	------	------	------	------	------	0.9999	------	------	------	------	------	------	------	------
TGGT1_chrIa	409972	TGGT1_293570							G>A												------	------	------	------	------	------	9	------	------	------	------	------	------	------	------	47.2495	------	------	------	------	------	------	------	------	0.9999	------	------	------	------
TGGT1_chrIa	410088	TGGT1_293570	TA > del 2																		15	------	------	------	------	------	------	------	------	9.77996	------	------	------	------	------	------	------	------	0.9048	------	------	------	------	------	------	------	------	0.5333	------
TGGT1_chrIa	410129	TGGT1_293570					AT > del 2														------	------	------	------	6	------	------	------	------	------	------	------	------	3.58918	------	------	------	------	------	------	------	------	0.6956	------	------	------	------	------	------
TGGT1_chrIa	411058	TGGT1_293570	T>A	T>A	T>A	T>A	T>A	T>A	T>A	T>A	T>A										161	110	138	212	160	151	107	97	122	60	60	60	60	60	60	60	60	60	1	1	1	1	1	1	0.9999	1	1	0.9813	0.9818
TGGT1_chrIa	411127	TGGT1_293570					G>A														------	------	------	------	2	------	------	------	------	------	------	------	------	60	------	------	------	------	------	------	------	------	1	------	------	------	------	------	------
TGGT1_chrIa	412290	TGGT1_293570	C>A	C	C>A	C>A	C>A	C	C>A	C	C										47	28	28	50	53	61	28	47	43	12.1923	0	40.3448	28.0456	12.4125	4.16257	35.2343	6.65289	5.16673	0.943	0.5	0.9999	0.9984	0.9457	0.2771	0.9997	0.1777	0.2333	0.5744	0.5
TGGT1_chrIa	413998	TGGT1_293570	C>T	C>T	C>T	C>T	C>T	C>T	C>T	C>T	C>T										209	99	113	201	129	175	94	129	121	60	60	60	60	60	60	60	60	60	1	1	1	1	1	1	1	1	1	0.8899	0.9494
TGGT1_chrIa	418226	TGGT1_293580		G>T							G>T										------	5	------	------	------	------	------	------	12	------	60	------	------	------	------	------	------	60	------	0.9999	------	------	------	------	------	------	0.9999	------	0.8
TGGT1_chrIa	419430	TGGT1_293580					CG > del 2														------	------	------	------	6	------	------	------	------	------	------	------	------	39.9976	------	------	------	------	------	------	------	------	0.9998	------	------	------	------	------	------
TGGT1_chrIa	420801									G>A											------	------	------	------	------	------	------	2	------	------	------	------	------	------	------	------	60	------	------	------	------	------	------	------	------	1	------	------	------
TGGT1_chrIa	428103	TGGT1_293590								T > del 1											------	------	------	------	------	------	------	3	------	------	------	------	------	------	------	------	25.4999	------	------	------	------	------	------	------	------	0.9971	------	------	------
TGGT1_chrIa	431684	TGGT1_293590	G>A																		4	------	------	------	------	------	------	------	------	60	------	------	------	------	------	------	------	------	1	------	------	------	------	------	------	------	------	1	------
TGGT1_chrIa	432238	TGGT1_293590			- > ins T																------	------	4	------	------	------	------	------	------	------	------	46.9575	------	------	------	------	------	------	------	------	0.9999	------	------	------	------	------	------	------	------
TGGT1_chrIa	435841	TGGT1_293600	GA>CG	GA>CG	GA>CG	GA>CG	GA>CG	GA>CG	GA>CG	GA>CG	GA>CG										49	28	18	64	31	37	19	31	18	37.0478	60	57.9563	60	10.2828	58.7685	60	60	60	0.9995	0.9999	0.9999	1	0.8899	0.9999	0.9999	1	1	0.7346	0.7857
TGGT1_chrIa	435842	TGGT1_293600-t26_1	A>G	A>G	A>G	A>G	A>G	A>G	A>G	A>G	A>G										49	28	18	64	31	37	18	31	18	40.9382	60	60	60	9.07856	58.7963	60	60	60	0.9999	0.9999	0.9999	1	0.8899	0.9999	1	1	1	0.7551	0.7857
TGGT1_chrIa	435845	TGGT1_293600	T>C	T>C	T>C	T>C	T>C	T>C	T>C	T>C	T>C										49	28	18	64	35	39	19	32	18	33.3135	60	55.9126	60	23.4038	59.955	60	60	60	0.9995	0.9999	0.9999	1	0.9954	0.9999	1	1	1	0.7142	0.7857
TGGT1_chrIa	441320	TGGT1_293610					- > ins T														------	------	------	------	3	------	------	------	------	------	------	------	------	25.4999	------	------	------	------	------	------	------	------	0.9971	------	------	------	------	------	------
TGGT1_chrIa	443005	TGGT1_293610	G>A	G>A	G>A	G>A	G>A	G>A	G>A	G>A	G>A										26	9	18	27	21	27	14	10	14	60	60	46.9047	60	60	60	60	60	42.6489	1	1	0.9999	1	1	0.9999	1	1	0.9999	0.8076	1
TGGT1_chrIa	451702	TGGT1_293630	G>C	G>C	G>C	G>C	G>C	G>C	G>C	G>C	G>C										106	65	71	134	70	86	27	45	50	60	60	39.6646	60	60	60	60	60	60	1	1	0.9998	1	1	1	1	1	1	0.9716	0.9384
TGGT1_chrIa	452790	TGGT1_293630	G>A		G>A	G>A				G>A											7	------	2	2	------	------	------	6	------	60	------	60	60	------	------	------	60	------	1	------	1	1	------	------	------	1	------	1	------
TGGT1_chrIa	454592	TGGT1_293630			G>T																------	------	2	------	------	------	------	------	------	------	------	60	------	------	------	------	------	------	------	------	1	------	------	------	------	------	------	------	------
TGGT1_chrIa	455068	TGGT1_293630	T>A	T>A	T>A	T>A	T>A	T>A	T>A	T>A	T>A										100	34	29	98	41	61	14	42	35	60	60	60	60	60	60	60	60	60	1	1	1	1	1	1	1	1	1	1	1
TGGT1_chrIa	455071	TGGT1_293630	C>G	C>G	C>G	C>G	C>G	C>G	C>G	C>G	C>G										102	36	29	112	41	61	15	49	39	60	60	60	60	60	60	60	60	60	1	1	1	1	1	1	1	1	1	1	1
TGGT1_chrIa	455481	TGGT1_293630			A>C																------	------	3	------	------	------	------	------	------	------	------	60	------	------	------	------	------	------	------	------	1	------	------	------	------	------	------	------	------
TGGT1_chrIa	455483	TGGT1_293630			- > ins G																------	------	3	------	------	------	------	------	------	------	------	60	------	------	------	------	------	------	------	------	1	------	------	------	------	------	------	------	------
TGGT1_chrIa	455484	TGGT1_293630			A>G																------	------	3	------	------	------	------	------	------	------	------	60	------	------	------	------	------	------	------	------	1	------	------	------	------	------	------	------	------
TGGT1_chrIa	458191	TGGT1_293630	- > ins AT							- > ins AT											3	------	------	------	------	------	------	2	------	60	------	------	------	------	------	------	60	------	1	------	------	------	------	------	------	1	------	1	------
TGGT1_chrIa	459765	TGGT1_293630				- > ins A															------	------	------	11	------	------	------	------	------	------	------	------	13.3946	------	------	------	------	------	------	------	------	0.9562	------	------	------	------	------	------	------
TGGT1_chrIa	478539	TGGT1_293660	C>G																		4	------	------	------	------	------	------	------	------	46.9575	------	------	------	------	------	------	------	------	0.9999	------	------	------	------	------	------	------	------	0.75	------
TGGT1_chrIa	489210						C>T														------	------	------	------	7	------	------	------	------	------	------	------	------	60	------	------	------	------	------	------	------	------	1	------	------	------	------	------	------
TGGT1_chrIa	492712	TGGT1_293680							T>A												------	------	------	------	------	------	3	------	------	------	------	------	------	------	------	21.2617	------	------	------	------	------	------	------	------	0.9925	------	------	------	------
TGGT1_chrIa	492750	TGGT1_293680			C>T																------	------	5	------	------	------	------	------	------	------	------	21.6848	------	------	------	------	------	------	------	------	0.9932	------	------	------	------	------	------	------	------
TGGT1_chrIa	498670				T>A																------	------	2	------	------	------	------	------	------	------	------	60	------	------	------	------	------	------	------	------	1	------	------	------	------	------	------	------	------
TGGT1_chrIa	498911						G>T														------	------	------	------	3	------	------	------	------	------	------	------	------	25.4999	------	------	------	------	------	------	------	------	0.9971	------	------	------	------	------	------
TGGT1_chrIa	499899	TGGT1_293700	G>A	G>A	G>A	G>A	G>A	G>A	G>A	G>A	G>A										85	54	34	109	49	81	53	64	44	60	60	60	60	60	60	60	60	60	1	1	1	1	1	1	1	1	1	1	1
TGGT1_chrIa	503428	TGGT1_293700	G>A	G>A	G>A	G>A	G>A	G>A	G>A	G>A	G>A										90	79	72	103	55	108	29	50	42	60	60	60	60	60	60	60	60	60	1	1	1	1	1	1	1	1	1	0.9444	0.962
TGGT1_chrIa	504202										- > ins T										------	------	------	------	------	------	------	------	4	------	------	------	------	------	------	------	------	4.22975	------	------	------	------	------	------	------	------	0.7259	------	------
TGGT1_chrIa	516409	TGGT1_293730	C > del 1																		2	------	------	------	------	------	------	------	------	60	------	------	------	------	------	------	------	------	1	------	------	------	------	------	------	------	------	1	------
TGGT1_chrIa	517941	TGGT1_293730	G>T	G>T	G>T	G>T	G>T	G>T	G>T	G>T	G>T										79	42	55	144	80	112	64	89	106	60	60	60	60	60	60	60	60	60	1	1	1	1	1	1	1	1	1	0.9746	1
TGGT1_chrIa	520905	TGGT1_293730	C>A	C>A	C>A	C>A	C>A	C>A	C>A	C>A	C>A										68	30	48	67	44	50	26	50	40	60	60	60	60	60	60	60	60	54.0978	0.9999	1	1	1	1	1	1	1	0.9999	0.8823	1
TGGT1_chrIa	520907	TGGT1_293730	G>A	G>A	G>A	G>A	G>A	G>A	G>A	G>A	G>A										68	30	48	67	44	50	26	50	40	60	60	60	60	60	60	60	60	57.7829	1	1	1	1	1	1	1	1	0.9999	0.8823	1
TGGT1_chrIa	521843	TGGT1_293730	C>T																		7	------	------	------	------	------	------	------	------	18.4506	------	------	------	------	------	------	------	------	0.9859	------	------	------	------	------	------	------	------	0.5714	------
TGGT1_chrIa	525391							C>A													------	------	------	------	------	2	------	------	------	------	------	------	------	------	60	------	------	------	------	------	------	------	------	1	------	------	------	------	------
TGGT1_chrIa	529968				C>T																------	------	2	------	------	------	------	------	------	------	------	60	------	------	------	------	------	------	------	------	1	------	------	------	------	------	------	------	------
TGGT1_chrIa	535916	TGGT1_293770							T>C												------	------	------	------	------	------	2	------	------	------	------	------	------	------	------	60	------	------	------	------	------	------	------	------	1	------	------	------	------
TGGT1_chrIa	537145	TGGT1_293770	T			T>G				T>G											22	------	------	9	------	------	------	5	------	0	------	------	60	------	------	------	60	------	0.5	------	------	1	------	------	------	0.9999	------	0.5	------
TGGT1_chrIa	538347	TGGT1_293770	G>C	G>C					G>C												3	7	------	------	------	------	6	------	------	25.4999	55.3932	------	------	------	------	60	------	------	0.9971	0.9999	------	------	------	------	1	------	------	0.6666	0.7142
TGGT1_chrIa	538350	TGGT1_293770		A>C																	------	5	------	------	------	------	------	------	------	------	21.6848	------	------	------	------	------	------	------	------	0.9932	------	------	------	------	------	------	------	------	0.6
TGGT1_chrIa	538352	TGGT1_293770		T>G																	------	5	------	------	------	------	------	------	------	------	21.6848	------	------	------	------	------	------	------	------	0.9932	------	------	------	------	------	------	------	------	0.6
TGGT1_chrIa	539782	TGGT1_293770	C>T	C>T	C>T	C>T	C>T	C>T	C>T	C>T	C>T										35	9	12	34	7	30	6	11	28	60	60	60	60	60	60	60	60	60	1	1	1	1	1	1	1	1	1	1	1
TGGT1_chrIa	542796		T>A																		4	------	------	------	------	------	------	------	------	16.0311	------	------	------	------	------	------	------	------	0.9756	------	------	------	------	------	------	------	------	0.5	------
TGGT1_chrIa	544827		C>A																		2	------	------	------	------	------	------	------	------	60	------	------	------	------	------	------	------	------	1	------	------	------	------	------	------	------	------	1	------
TGGT1_chrIa	545032		T > del 1																		4	------	------	------	------	------	------	------	------	4.22975	------	------	------	------	------	------	------	------	0.7259	------	------	------	------	------	------	------	------	0.5	------
TGGT1_chrIa	553998										T > del 1										------	------	------	------	------	------	------	------	5	------	------	------	------	------	------	------	------	60	------	------	------	------	------	------	------	------	0.9999	------	------
TGGT1_chrIa	555268	TGGT1_293810	G>A	G>A	G>A	G>A	G>A	G>A	G>A	G>A	G>A										132	33	48	131	48	123	42	47	65	60	60	60	60	39.6144	60	60	38.9659	60	1	1	1	1	0.9998	1	1	0.9998	1	0.8863	1
TGGT1_chrIa	555526	TGGT1_293810							T>C												------	------	------	------	------	------	3	------	------	------	------	------	------	------	------	21.2617	------	------	------	------	------	------	------	------	0.9925	------	------	------	------
TGGT1_chrIa	556368	TGGT1_293810				C>T															------	------	------	4	------	------	------	------	------	------	------	------	60	------	------	------	------	------	------	------	------	1	------	------	------	------	------	------	------
TGGT1_chrIa	557311	TGGT1_293810		T>C																	------	2	------	------	------	------	------	------	------	------	60	------	------	------	------	------	------	------	------	1	------	------	------	------	------	------	------	------	1
TGGT1_chrIa	560993	TGGT1_293820								T>G											------	------	------	------	------	------	------	3	------	------	------	------	------	------	------	------	25.4999	------	------	------	------	------	------	------	------	0.9971	------	------	------
TGGT1_chrIa	561289	TGGT1_293820		G>A																	------	2	------	------	------	------	------	------	------	------	60	------	------	------	------	------	------	------	------	1	------	------	------	------	------	------	------	------	1
TGGT1_chrIa	561388	TGGT1_293820									C>T										------	------	------	------	------	------	------	------	4	------	------	------	------	------	------	------	------	60	------	------	------	------	------	------	------	------	1	------	------
TGGT1_chrIa	562551	TGGT1_293820	C>T	C>T	C>T	C>T	C>T	C>T	C>T	C>T	C>T										106	62	58	214	69	143	56	116	130	60	60	60	60	60	60	60	60	60	1	1	1	1	1	1	1	1	1	1	0.9838
TGGT1_chrIa	564095	TGGT1_293820								T > del 1											------	------	------	------	------	------	------	3	------	------	------	------	------	------	------	------	60	------	------	------	------	------	------	------	------	1	------	------	------
TGGT1_chrIa	565807	TGGT1_293820								T>C											------	------	------	------	------	------	------	2	------	------	------	------	------	------	------	------	60	------	------	------	------	------	------	------	------	1	------	------	------
TGGT1_chrIa	582461	TGGT1_293840				T>C									p.(=) [TGGT1_293840-t26_1]						------	------	------	2	------	------	------	------	------	------	------	------	60	------	------	------	------	------	------	------	------	1	------	------	------	------	------	------	------
TGGT1_chrIa	583745	TGGT1_293840		G>T																	------	3	------	------	------	------	------	------	------	------	60	------	------	------	------	------	------	------	------	1	------	------	------	------	------	------	------	------	1
TGGT1_chrIa	587550	TGGT1_293840				C>T									p.A72T [TGGT1_293840-t26_1]						------	------	------	4	------	------	------	------	------	------	------	------	46.9575	------	------	------	------	------	------	------	------	0.9999	------	------	------	------	------	------	------
TGGT1_chrIa	593621	TGGT1_293850								T>C									p.I132T [TGGT1_293850-t26_1]		------	------	------	------	------	------	------	2	------	------	------	------	------	------	------	------	60	------	------	------	------	------	------	------	------	1	------	------	------
TGGT1_chrIa	600034	TGGT1_293860							T>C												------	------	------	------	------	------	2	------	------	------	------	------	------	------	------	60	------	------	------	------	------	------	------	------	1	------	------	------	------
TGGT1_chrIa	601986	TGGT1_293860	C>T	C>T	C>T	C>T	C>T	C>T	C>T	C>T	C>T										43	28	56	77	38	55	35	42	59	60	60	60	60	60	60	60	60	60	1	1	1	1	1	1	1	1	1	1	1
TGGT1_chrIa	601988	TGGT1_293860	G>T	G>T	G>T	G>T	G>T	G>T	G>T	G>T	G>T										43	28	56	77	38	55	35	42	59	60	60	60	60	60	60	60	60	60	1	1	1	1	1	1	1	1	1	1	1
TGGT1_chrIa	603590		TAC>GGT	TAC>GGT	TAC>GGT	TAC>GGT	TAC>GGT	TAC>GGT	TAC>GGT	TAC>GGT	TAC>GGT										107	45	54	122	61	97	63	66	87	60	60	60	60	60	60	60	60	60	1	1	1	1	1	1	1	1	1	0.9719	1
TGGT1_chrIa	603896				T>G																------	------	8	------	------	------	------	------	------	------	------	34.071	------	------	------	------	------	------	------	------	0.9996	------	------	------	------	------	------	------	------
TGGT1_chrIa	606562										T>C										------	------	------	------	------	------	------	------	6	------	------	------	------	------	------	------	------	39.9976	------	------	------	------	------	------	------	------	0.9998	------	------
TGGT1_chrIa	607026			T>A																	------	3	------	------	------	------	------	------	------	------	25.4999	------	------	------	------	------	------	------	------	0.9971	------	------	------	------	------	------	------	------	0.6666
TGGT1_chrIa	624336		- > ins AT	- > ins AT	- > ins AT	- > ins AT	- > ins AT	- > ins AT	C	- > ins AT	- > ins AT										160	81	86	283	116	331	97	170	143	34.2237	35.074	18.7309	51.2068	21.8322	10.4736	1.40144	16.5894	10.3335	0.9996	0.9996	0.9867	0.9999	0.9934	0.9177	0.42	0.9785	0.9152	0.6562	0.753
TGGT1_chrIa	628792	TGGT1_294010							AT > del 2												------	------	------	------	------	------	3	------	------	------	------	------	------	------	------	21.2617	------	------	------	------	------	------	------	------	0.9925	------	------	------	------
TGGT1_chrIa	634304	TGGT1_294020	AT > del 2																		2	------	------	------	------	------	------	------	------	60	------	------	------	------	------	------	------	------	1	------	------	------	------	------	------	------	------	1	------
TGGT1_chrIa	634354	TGGT1_294020				ATAC > del 4															------	------	------	3	------	------	------	------	------	------	------	------	60	------	------	------	------	------	------	------	------	1	------	------	------	------	------	------	------
TGGT1_chrIa	634359	TGGT1_294020				T>C															------	------	------	3	------	------	------	------	------	------	------	------	60	------	------	------	------	------	------	------	------	1	------	------	------	------	------	------	------
TGGT1_chrIa	634382	TGGT1_294020				AT > del 2															------	------	------	3	------	------	------	------	------	------	------	------	60	------	------	------	------	------	------	------	------	1	------	------	------	------	------	------	------
TGGT1_chrIa	635693	TGGT1_294020		T>G																	------	3	------	------	------	------	------	------	------	------	60	------	------	------	------	------	------	------	------	1	------	------	------	------	------	------	------	------	1
TGGT1_chrIa	635701	TGGT1_294020		T>G																	------	3	------	------	------	------	------	------	------	------	60	------	------	------	------	------	------	------	------	1	------	------	------	------	------	------	------	------	1
TGGT1_chrIa	635703	TGGT1_294020		TAT>GGC																	------	3	------	------	------	------	------	------	------	------	60	------	------	------	------	------	------	------	------	1	------	------	------	------	------	------	------	------	1
TGGT1_chrIa	636285	TGGT1_294020			G>A																------	------	2	------	------	------	------	------	------	------	------	60	------	------	------	------	------	------	------	------	1	------	------	------	------	------	------	------	------
TGGT1_chrIa	636422	TGGT1_294020								G>A											------	------	------	------	------	------	------	7	------	------	------	------	------	------	------	------	60	------	------	------	------	------	------	------	------	1	------	------	------
TGGT1_chrIa	637221	TGGT1_294020	- > ins AT			- > ins ATx2															4	------	------	2	------	------	------	------	------	60	------	------	60	------	------	------	------	------	1	------	------	1	------	------	------	------	------	1	------
TGGT1_chrIa	637562	TGGT1_294020	C>G																		7	------	------	------	------	------	------	------	------	18.4506	------	------	------	------	------	------	------	------	0.9859	------	------	------	------	------	------	------	------	0.5714	------
TGGT1_chrIa	643656	TGGT1_294040	TA > del 2																		2	------	------	------	------	------	------	------	------	60	------	------	------	------	------	------	------	------	1	------	------	------	------	------	------	------	------	1	------
TGGT1_chrIa	643857	TGGT1_294040	TATATATATATA > del 12	TATATATATATA > del 12																	3	2	------	------	------	------	------	------	------	47.4282	60	------	------	------	------	------	------	------	0.9971	1	------	------	------	------	------	------	------	0.8402	1
TGGT1_chrIa	644954	TGGT1_294040	G>A	G>A	G>A	G>A	G>A	G>A	G>A	G>A	G>A										116	40	22	76	45	76	35	48	65	60	60	60	60	60	60	60	60	60	1	1	1	1	1	0.9999	1	1	1	0.9396	0.925
TGGT1_chrIa	646420	TGGT1_294040									- > ins T										------	------	------	------	------	------	------	------	7	------	------	------	------	------	------	------	------	0.90974	------	------	------	------	------	------	------	------	0.5521	------	------
TGGT1_chrIa	646603	TGGT1_294040			C>T																------	------	5	------	------	------	------	------	------	------	------	60	------	------	------	------	------	------	------	------	0.9999	------	------	------	------	------	------	------	------
TGGT1_chrIa	660081		- > ins AT	- > ins AT	- > ins AT	- > ins AT	C	- > ins AT	- > ins T	C	- > ins AT										60	40	35	91	36	85	32	48	52	22.954	12.4691	7.76781	17.6639	8.37027	19.795	0.21672	0.02954	8.84894	0.9949	0.9411	0.8458	0.9827	0.127	0.9896	0.5124	0.4933	0.8751	0.6666	0.5749
TGGT1_chrIa	660119		TATATA > del 6	TATATA > del 6	TATATA > del 6	TATA > del 4	TATATA > del 6	TATATA > del 6	TATA > del 4	TATATA > del 6	TATA > del 4										73	40	34	98	39	89	35	57	50	35.2162	11.7506	58.1818	28.0305	42.8192	29.9905	41.191	39.5034	50.053	0.9978	0.5754	0.9999	0.998	0.9908	0.9946	0.9998	0.9668	0.9999	0.7494	0.5625
TGGT1_chrIa	660123					T			TA > del 2		TA > del 2										------	------	------	98	------	------	35	------	50	------	------	------	3.03582	------	------	6.08659	------	8.42381	------	------	------	0.3091	------	------	0.7175	------	0.8693	------	------
TGGT1_chrIa	662853										- > ins G, - > ins GGG, - > ins G										------	------	------	------	------	------	------	------	2	------	------	------	------	------	------	------	------	60	------	------	------	------	------	------	------	------	1	------	------
TGGT1_chrIa	663386	TGGT1_294180		A>G																	------	3	------	------	------	------	------	------	------	------	25.4999	------	------	------	------	------	------	------	------	0.9971	------	------	------	------	------	------	------	------	0.6666
TGGT1_chrIa	663866	TGGT1_294180								AT > del 2											------	------	------	------	------	------	------	3	------	------	------	------	------	------	------	------	27.985	------	------	------	------	------	------	------	------	0.9971	------	------	------
TGGT1_chrIa	665095	TGGT1_294180							- > ins A												------	------	------	------	------	------	3	------	------	------	------	------	------	------	------	60	------	------	------	------	------	------	------	------	1	------	------	------	------
TGGT1_chrIa	665955	TGGT1_294180							T>C												------	------	------	------	------	------	7	------	------	------	------	------	------	------	------	18.4506	------	------	------	------	------	------	------	------	0.9859	------	------	------	------
TGGT1_chrIa	667270	TGGT1_294180				C>T															------	------	------	11	------	------	------	------	------	------	------	------	13.3946	------	------	------	------	------	------	------	------	0.9562	------	------	------	------	------	------	------
TGGT1_chrIa	667856	TGGT1_294180		T>A																	------	5	------	------	------	------	------	------	------	------	21.6848	------	------	------	------	------	------	------	------	0.9932	------	------	------	------	------	------	------	------	0.6
TGGT1_chrIa	667859	TGGT1_294180	- > ins AT	A>T					- > ins AT	- > ins AT	- > ins AT										2	5	------	------	------	------	2	2	5	60	29.1127	------	------	------	------	60	60	3.8063	1	0.9987	------	------	------	------	1	1	0.9932	1	0.6
TGGT1_chrIa	668938	TGGT1_294180								- > ins AT											------	------	------	------	------	------	------	3	------	------	------	------	------	------	------	------	60	------	------	------	------	------	------	------	------	1	------	------	------
TGGT1_chrIa	675536	TGGT1_294190							- > ins TAx2		- > ins TA										------	------	------	------	------	------	3	------	4	------	------	------	------	------	------	60	------	46.9575	------	------	------	------	------	------	1	------	0.9999	------	------
TGGT1_chrIa	676897	TGGT1_294190		T>C																	------	3	------	------	------	------	------	------	------	------	25.4999	------	------	------	------	------	------	------	------	0.9971	------	------	------	------	------	------	------	------	0.6666
TGGT1_chrIa	679200	TGGT1_294190	G>A	G>A	G>A	G>A			G>A	G	G>A										4	7	2	9	------	------	3	6	2	46.9575	55.3932	60	60	------	------	60	0	60	0.9999	0.9999	1	1	------	------	1	0.5	1	0.75	0.7142
TGGT1_chrIa	680034	TGGT1_294190	C>T																		4	------	------	------	------	------	------	------	------	60	------	------	------	------	------	------	------	------	1	------	------	------	------	------	------	------	------	1	------
TGGT1_chrIa	682980					T	T>C	T>C													------	------	------	42	7	43	------	------	------	------	------	------	6.64784	60	4.73357	------	------	------	------	------	------	0.1778	1	0.7483	------	------	------	------	------
TGGT1_chrIa	684172	TGGT1_294200							G>A												------	------	------	------	------	------	10	------	------	------	------	------	------	------	------	12.859	------	------	------	------	------	------	------	------	0.9507	------	------	------	------
TGGT1_chrIa	684266	TGGT1_294200			T>A																------	------	4	------	------	------	------	------	------	------	------	16.5239	------	------	------	------	------	------	------	------	0.9782	------	------	------	------	------	------	------	------
TGGT1_chrIa	684278	TGGT1_294200			C>A																------	------	2	------	------	------	------	------	------	------	------	60	------	------	------	------	------	------	------	------	1	------	------	------	------	------	------	------	------
TGGT1_chrIa	685292	TGGT1_294200	G>C	G>C	G>C	G>C	G>C	G>C	G>C	G>C	G>C										1000	527	700	1000	730	1000	507	835	748	60	60	60	60	60	60	60	60	60	1	1	1	1	1	1	1	1	1	0.99	0.9867
TGGT1_chrIa	685851	TGGT1_294200			A>T																------	------	3	------	------	------	------	------	------	------	------	25.4999	------	------	------	------	------	------	------	------	0.9971	------	------	------	------	------	------	------	------
TGGT1_chrIa	686767	TGGT1_294200	A>C		A>C	A>C	A>C	A>C	A>C		A>C										24	------	13	31	9	25	6	------	30	38.1423	------	60	36.8448	60	57.0406	55.9383	------	60	0.9998	------	1	0.9997	1	0.9999	0.9999	------	0.9999	0.6666	------
TGGT1_chrIa	688964	TGGT1_294200	C>G	C>G	C>G	C>G	C>G	C>G	C>G	C>G	C>G										1000	743	929	1000	808	1000	622	994	945	60	60	60	60	60	60	60	60	60	1	1	1	1	1	1	1	1	1	0.972	0.9892
TGGT1_chrIa	688966	TGGT1_294200	G>A	G>A	G>A	G>A	G>A	G>A	G>A	G>A	G>A										1000	763	983	1000	850	1000	652	1000	990	60	60	60	60	60	60	60	60	60	1	1	1	1	1	1	1	1	1	0.924	0.9633
TGGT1_chrIa	711129	TGGT1_294225				T>A															------	------	------	4	------	------	------	------	------	------	------	------	46.9575	------	------	------	------	------	------	------	------	0.9999	------	------	------	------	------	------	------
TGGT1_chrIa	716755	TGGT1_294240								C>T									p.A1509T [TGGT1_294240-t26_1]		------	------	------	------	------	------	------	2	------	------	------	------	------	------	------	------	60	------	------	------	------	------	------	------	------	1	------	------	------
TGGT1_chrIa	731267	TGGT1_294250						G>C									p.G28A [TGGT1_294250-t26_1]				------	------	------	------	------	3	------	------	------	------	------	------	------	------	25.4999	------	------	------	------	------	------	------	------	0.9971	------	------	------	------	------
TGGT1_chrIa	731847	TGGT1_294250				T>C															------	------	------	2	------	------	------	------	------	------	------	------	60	------	------	------	------	------	------	------	------	1	------	------	------	------	------	------	------
TGGT1_chrIa	734811	TGGT1_294250				- > ins TAx4															------	------	------	2	------	------	------	------	------	------	------	------	60	------	------	------	------	------	------	------	------	1	------	------	------	------	------	------	------
TGGT1_chrIa	735624	TGGT1_294250	G>A	G>A	G>A	G>A	G>A	G>A	G>A	G>A	G>A										57	28	40	85	45	58	37	38	32	60	60	60	60	60	60	60	60	60	1	1	1	1	1	1	1	1	1	0.9824	1
TGGT1_chrIa	735628	TGGT1_294250	G>C	G>C	G>C	G>C	G>C	G>C	G>C	G>C	G>C										57	28	38	77	44	58	35	36	31	60	60	60	60	60	60	60	60	60	1	1	1	1	1	1	1	1	1	0.9824	1
TGGT1_chrIa	747991	TGGT1_294270	A>T	A>T	A>T	A>T	A>T	A>T	A>T	A>T	A>T										40	34	41	70	39	52	45	34	32	60	60	60	60	60	60	60	60	60	1	1	0.9999	1	1	1	1	1	1	0.925	1
TGGT1_chrIa	748767	TGGT1_294270								T>C											------	------	------	------	------	------	------	3	------	------	------	------	------	------	------	------	25.4999	------	------	------	------	------	------	------	------	0.9971	------	------	------
TGGT1_chrIa	749650	TGGT1_294270									T > del 1										------	------	------	------	------	------	------	------	2	------	------	------	------	------	------	------	------	60	------	------	------	------	------	------	------	------	1	------	------
TGGT1_chrIa	750259	TGGT1_294270						TA > del 2													------	------	------	------	------	3	------	------	------	------	------	------	------	------	25.4999	------	------	------	------	------	------	------	------	0.9971	------	------	------	------	------
TGGT1_chrIa	750282	TGGT1_294270	TATATATA > del 8			TATATATA > del 8		TATATATA > del 8													2	------	------	7	------	4	------	------	------	60	------	------	60	------	46.9575	------	------	------	1	------	------	1	------	0.9999	------	------	------	1	------
TGGT1_chrIa	750295	TGGT1_294270		- > ins T, - > ins T, - > ins TT																	------	4	------	------	------	------	------	------	------	------	3.6786	------	------	------	------	------	------	------	------	0.7813	------	------	------	------	------	------	------	------	0.5
TGGT1_chrIa	750778	TGGT1_294270								C>T											------	------	------	------	------	------	------	5	------	------	------	------	------	------	------	------	60	------	------	------	------	------	------	------	------	1	------	------	------
TGGT1_chrIa	755786			TA > del 2																	------	6	------	------	------	------	------	------	------	------	42.1049	------	------	------	------	------	------	------	------	0.9998	------	------	------	------	------	------	------	------	0.6666
TGGT1_chrIa	755934				- > ins TA	- > ins TA		T		- > ins TAx2	T										------	------	2	7	------	4	------	2	4	------	------	60	54.0964	------	0	------	60	0	------	------	1	0.9999	------	0.5	------	1	0.5	------	------
TGGT1_chrIa	756453		TATA > del 4	TATA > del 4	TATA > del 4	TATA > del 4	TATA > del 4	TATA > del 4	TA > del 2	TA > del 2	TATA > del 4										62	52	26	141	55	81	27	64	108	23.1858	21.8001	29.7004	44.0399	32.3659	17.5406	34.4483	22.3061	27.6987	0.9853	0.8846	0.9942	0.9996	0.9979	0.9746	0.9989	0.9905	0.987	0.685	0.6559
TGGT1_chrIa	757008	TGGT1_294280									- > ins AT										------	------	------	------	------	------	------	------	3	------	------	------	------	------	------	------	------	25.4999	------	------	------	------	------	------	------	------	0.9971	------	------
TGGT1_chrIa	757321	TGGT1_294280			A>T																------	------	2	------	------	------	------	------	------	------	------	60	------	------	------	------	------	------	------	------	1	------	------	------	------	------	------	------	------
TGGT1_chrIa	758246	TGGT1_294280	- > ins AT	- > ins AT	- > ins AT	- > ins AT	- > ins AT	- > ins AT	- > ins AT	- > ins AT	- > ins AT										18	2	5	23	5	16	3	14	14	60	60	14.8594	27.2246	60	60	25.4999	60	60	1	1	0.8641	0.9981	0.9999	0.9999	0.9971	1	0.9999	0.8333	1
TGGT1_chrIa	758740	TGGT1_294280				ATAT > del 4	AT > del 2														------	------	------	4	2	------	------	------	------	------	------	------	60	60	------	------	------	------	------	------	------	1	1	------	------	------	------	------	------
TGGT1_chrIa	758916	TGGT1_294280									A>G										------	------	------	------	------	------	------	------	3	------	------	------	------	------	------	------	------	60	------	------	------	------	------	------	------	------	1	------	------
TGGT1_chrIa	758942	TGGT1_294280								- > ins AA											------	------	------	------	------	------	------	3	------	------	------	------	------	------	------	------	60	------	------	------	------	------	------	------	------	1	------	------	------
TGGT1_chrIa	759064	TGGT1_294280	A>C	A>C	A>C	A>C	A>C	A>C	A>C	A>C	A>C										117	48	52	109	81	91	53	82	74	60	60	60	60	60	60	60	60	60	1	1	0.9999	1	1	1	1	1	1	0.9658	0.9791
TGGT1_chrIa	759601	TGGT1_294280					G > del 1														------	------	------	------	2	------	------	------	------	------	------	------	------	60	------	------	------	------	------	------	------	------	1	------	------	------	------	------	------
TGGT1_chrIa	760627	TGGT1_294280				C>A															------	------	------	8	------	------	------	------	------	------	------	------	60	------	------	------	------	------	------	------	------	1	------	------	------	------	------	------	------
TGGT1_chrIa	761177	TGGT1_294280			T>G									p.(=) [TGGT1_294280-t26_1]							------	------	49	------	------	------	------	------	------	------	------	3.45751	------	------	------	------	------	------	------	------	0.6891	------	------	------	------	------	------	------	------
TGGT1_chrIa	761199	TGGT1_294280			GAA > del 3									p.S566_S567delinsS [TGGT1_294280-t26_1]							------	------	60	------	------	------	------	------	------	------	------	7.84338	------	------	------	------	------	------	------	------	0.8226	------	------	------	------	------	------	------	------
TGGT1_chrIa	762935	TGGT1_294280	G>A	G>A	G>A	G>A	G>A	G>A	G>A	G>A	G>A										50	14	15	69	34	86	18	64	67	60	60	60	60	60	60	60	60	60	1	1	1	1	1	1	1	1	1	0.9399	1
TGGT1_chrIa	763363	TGGT1_294280					G > del 1														------	------	------	------	4	------	------	------	------	------	------	------	------	20.9177	------	------	------	------	------	------	------	------	0.9919	------	------	------	------	------	------
TGGT1_chrIa	765360	TGGT1_294280				- > ins A															------	------	------	6	------	------	------	------	------	------	------	------	60	------	------	------	------	------	------	------	------	1	------	------	------	------	------	------	------
TGGT1_chrIa	768233	TGGT1_294285	C>A									p.(=) [TGGT1_294285-t26_1]									2	------	------	------	------	------	------	------	------	60	------	------	------	------	------	------	------	------	1	------	------	------	------	------	------	------	------	1	------
TGGT1_chrIa	788502	TGGT1_294330	T>C	T>C	T>C	T>C	T>C	T>C	T>C	T>C	T>C										78	37	49	143	84	83	63	99	73	60	60	60	60	60	60	60	60	60	1	1	1	1	1	1	1	1	1	1	1
TGGT1_chrIa	792599	TGGT1_294330	G>T	G>T	G>T	G>T	G>T	G>T	G>T	G>T	G>T										41	21	35	97	29	75	36	32	34	60	60	60	60	60	60	60	60	60	1	1	1	1	1	1	1	1	1	1	1
TGGT1_chrIa	797824	TGGT1_294340	A>G	A>G	A>G	A>G	A>G	A>G	A>G	A>G	A>G										243	101	152	356	167	291	97	159	166	60	60	60	60	60	60	60	60	60	1	1	1	1	1	1	1	1	1	0.8724	0.9801
TGGT1_chrIa	798112	TGGT1_294340			A>G																------	------	15	------	------	------	------	------	------	------	------	29.4798	------	------	------	------	------	------	------	------	0.9988	------	------	------	------	------	------	------	------
TGGT1_chrIa	805132	TGGT1_294350					A > del 1														------	------	------	------	3	------	------	------	------	------	------	------	------	60	------	------	------	------	------	------	------	------	1	------	------	------	------	------	------
TGGT1_chrIa	807211	TGGT1_294350						TA > del 2		TA > del 2	TATA > del 4										------	------	------	------	------	3	------	4	4	------	------	------	------	------	14.4322	------	60	60	------	------	------	------	------	0.9652	------	1	1	------	------
TGGT1_chrIa	807216	TGGT1_294350									A > del 1										------	------	------	------	------	------	------	------	4	------	------	------	------	------	------	------	------	4.22975	------	------	------	------	------	------	------	------	0.7259	------	------
TGGT1_chrIa	807494	TGGT1_294350						G>A													------	------	------	------	------	2	------	------	------	------	------	------	------	------	60	------	------	------	------	------	------	------	------	1	------	------	------	------	------
TGGT1_chrIa	812542	TGGT1_294350				TA > del 2															------	------	------	2	------	------	------	------	------	------	------	------	60	------	------	------	------	------	------	------	------	1	------	------	------	------	------	------	------
TGGT1_chrIa	812615	TGGT1_294350				- > ins AT															------	------	------	2	------	------	------	------	------	------	------	------	60	------	------	------	------	------	------	------	------	1	------	------	------	------	------	------	------
TGGT1_chrIa	812616	TGGT1_294350					AT > del 2														------	------	------	------	2	------	------	------	------	------	------	------	------	60	------	------	------	------	------	------	------	------	1	------	------	------	------	------	------
TGGT1_chrIa	814859	TGGT1_294350	C>T	C>T	C>T	C>T	C>T	C>T	C>T	C>T	C>T										95	75	81	134	70	119	50	91	90	60	60	60	60	60	60	60	60	60	1	1	1	1	1	1	1	1	1	0.9894	1
TGGT1_chrIa	815006	TGGT1_294350				G>A															------	------	------	2	------	------	------	------	------	------	------	------	60	------	------	------	------	------	------	------	------	1	------	------	------	------	------	------	------
TGGT1_chrIa	816363	TGGT1_294350						G>A													------	------	------	------	------	5	------	------	------	------	------	------	------	------	60	------	------	------	------	------	------	------	------	1	------	------	------	------	------
TGGT1_chrIa	816910	TGGT1_294350						- > ins AT													------	------	------	------	------	2	------	------	------	------	------	------	------	------	60	------	------	------	------	------	------	------	------	1	------	------	------	------	------
TGGT1_chrIa	817497	TGGT1_294350							C>T	C>T											------	------	------	------	------	------	3	5	------	------	------	------	------	------	------	60	60	------	------	------	------	------	------	------	1	1	------	------	------
TGGT1_chrIa	818083	TGGT1_294350								T>C											------	------	------	------	------	------	------	2	------	------	------	------	------	------	------	------	60	------	------	------	------	------	------	------	------	1	------	------	------
TGGT1_chrIa	818991	TGGT1_294350				A>C															------	------	------	3	------	------	------	------	------	------	------	------	9.0454	------	------	------	------	------	------	------	------	0.8892	------	------	------	------	------	------	------
TGGT1_chrIa	824527	TGGT1_294350		A>C																	------	2	------	------	------	------	------	------	------	------	60	------	------	------	------	------	------	------	------	1	------	------	------	------	------	------	------	------	1
TGGT1_chrIa	825010	TGGT1_294350	C>T	C>T	C>T	C>T	C>T	C>T	C>T	C>T	C>T										11	13	12	26	29	26	6	26	31	60	60	60	60	60	60	60	60	60	1	1	1	1	1	1	1	1	1	1	1
TGGT1_chrIa	827028	TGGT1_294360	G>A	G>A	G>A	G>A	G>A	G>A	G>A	G>A	G>A										62	33	40	90	52	71	25	81	81	60	60	60	60	60	60	60	60	60	1	1	1	1	1	1	1	1	1	1	1
TGGT1_chrIa	827033	TGGT1_294360-t26_1	GC>CA	GC>CA	GC>CA	GC>CA	GC>CA	GC>CA	GC>CA	GC>CA	GC>CA										62	33	40	90	52	75	25	82	82	60	60	60	60	60	60	60	60	60	1	1	1	1	1	1	1	1	1	1	1
TGGT1_chrIa	828100	TGGT1_294360		G>A																	------	2	------	------	------	------	------	------	------	------	60	------	------	------	------	------	------	------	------	1	------	------	------	------	------	------	------	------	1
TGGT1_chrIa	829986	TGGT1_294360	G>A																		3	------	------	------	------	------	------	------	------	25.4999	------	------	------	------	------	------	------	------	0.9971	------	------	------	------	------	------	------	------	0.6666	------
TGGT1_chrIa	830974	TGGT1_294360	G>C	G>C	G>C	G>C	G>C	G>C	G>C	G>C	G>C										16	2	6	22	10	17	6	26	11	60	60	39.9976	60	60	60	60	60	60	0.9999	1	0.9998	1	1	1	1	1	1	0.75	1
TGGT1_chrIa	831229	TGGT1_294360	T>C																		10	------	------	------	------	------	------	------	------	29.0427	------	------	------	------	------	------	------	------	0.9987	------	------	------	------	------	------	------	------	0.6	------
TGGT1_chrIa	832412	TGGT1_294360							AT > del 2												------	------	------	------	------	------	3	------	------	------	------	------	------	------	------	60	------	------	------	------	------	------	------	------	1	------	------	------	------
TGGT1_chrIa	832451	TGGT1_294360							G>T												------	------	------	------	------	------	3	------	------	------	------	------	------	------	------	27.5366	------	------	------	------	------	------	------	------	0.9982	------	------	------	------
TGGT1_chrIa	835257					- > ins AT	- > ins AT	- > ins AT													------	------	------	3	2	2	------	------	------	------	------	------	60	60	60	------	------	------	------	------	------	1	1	1	------	------	------	------	------
TGGT1_chrIa	839191	TGGT1_294370									- > ins ATx5										------	------	------	------	------	------	------	------	5	------	------	------	------	------	------	------	------	60	------	------	------	------	------	------	------	------	0.9999	------	------
TGGT1_chrIa	839283	TGGT1_294370									ATATATAT > del 8										------	------	------	------	------	------	------	------	8	------	------	------	------	------	------	------	------	29.5593	------	------	------	------	------	------	------	------	0.9479	------	------
TGGT1_chrIa	839404	TGGT1_294370							C>G												------	------	------	------	------	------	2	------	------	------	------	------	------	------	------	60	------	------	------	------	------	------	------	------	1	------	------	------	------
TGGT1_chrIa	840730	TGGT1_294370							G>C												------	------	------	------	------	------	4	------	------	------	------	------	------	------	------	60	------	------	------	------	------	------	------	------	1	------	------	------	------
TGGT1_chrIa	841731	TGGT1_294370	A		AT > del 2	AT > del 2				AT > del 2	AT > del 2										4	------	2	2	------	------	------	2	4	0	------	60	60	------	------	------	60	46.9575	0.5	------	1	1	------	------	------	1	0.9999	0.5	------
TGGT1_chrIa	842054	TGGT1_294370				C>T															------	------	------	2	------	------	------	------	------	------	------	------	60	------	------	------	------	------	------	------	------	1	------	------	------	------	------	------	------
TGGT1_chrIa	843280				TATATA > del 6	TATATA > del 6		TATATA > del 6													------	------	3	20	------	6	------	------	------	------	------	60	56.4945	------	53.3325	------	------	------	------	------	1	0.9999	------	0.9998	------	------	------	------	------
TGGT1_chrIa	843788			- > ins T																	------	4	------	------	------	------	------	------	------	------	60	------	------	------	------	------	------	------	------	1	------	------	------	------	------	------	------	------	1
TGGT1_chrIa	849883	TGGT1_294380						G>A													------	------	------	------	------	6	------	------	------	------	------	------	------	------	39.9976	------	------	------	------	------	------	------	------	0.9998	------	------	------	------	------
TGGT1_chrIa	856451	TGGT1_294380						G>A													------	------	------	------	------	6	------	------	------	------	------	------	------	------	60	------	------	------	------	------	------	------	------	1	------	------	------	------	------
TGGT1_chrIa	870290	TGGT1_294400							A>G									p.(=) [TGGT1_294400-t26_1]			------	------	------	------	------	------	2	------	------	------	------	------	------	------	------	60	------	------	------	------	------	------	------	------	1	------	------	------	------
TGGT1_chrIa	872962	TGGT1_294400								T>G											------	------	------	------	------	------	------	3	------	------	------	------	------	------	------	------	22.6012	------	------	------	------	------	------	------	------	0.9945	------	------	------
TGGT1_chrIa	873378	TGGT1_294400					G>A									p.T443M [TGGT1_294400-t26_1]					------	------	------	------	4	------	------	------	------	------	------	------	------	46.9575	------	------	------	------	------	------	------	------	0.9999	------	------	------	------	------	------
TGGT1_chrIa	874681	TGGT1_294400				C>T															------	------	------	4	------	------	------	------	------	------	------	------	4.22975	------	------	------	------	------	------	------	------	0.7259	------	------	------	------	------	------	------
TGGT1_chrIa	877715					GT > del 2															------	------	------	3	------	------	------	------	------	------	------	------	25.4999	------	------	------	------	------	------	------	------	0.9971	------	------	------	------	------	------	------
TGGT1_chrIa	883055				- > ins T																------	------	4	------	------	------	------	------	------	------	------	34.1256	------	------	------	------	------	------	------	------	0.9996	------	------	------	------	------	------	------	------
TGGT1_chrIa	883514	TGGT1_294410							G>A									p.R86H [TGGT1_294410-t26_1]			------	------	------	------	------	------	2	------	------	------	------	------	------	------	------	60	------	------	------	------	------	------	------	------	1	------	------	------	------
TGGT1_chrIa	886175	TGGT1_294410		A>G									p.(=) [TGGT1_294410-t26_1]								------	5	------	------	------	------	------	------	------	------	21.6848	------	------	------	------	------	------	------	------	0.9932	------	------	------	------	------	------	------	------	0.6
TGGT1_chrIa	888700		A>C	A>C	A>C	A>C	A>C	A>C	A>C	A>C	A>C										20	17	12	60	39	28	29	30	16	60	60	60	60	60	60	60	60	60	1	1	1	1	1	1	1	1	1	1	1
TGGT1_chrIa	889868	TGGT1_294420					- > ins AT														------	------	------	------	5	------	------	------	------	------	------	------	------	21.6848	------	------	------	------	------	------	------	------	0.9932	------	------	------	------	------	------
TGGT1_chrIa	890818	TGGT1_294420			- > ins A																------	------	4	------	------	------	------	------	------	------	------	16.0311	------	------	------	------	------	------	------	------	0.9756	------	------	------	------	------	------	------	------
TGGT1_chrIa	891540	TGGT1_294420	C>A	C>A	C>A	C>A	C>A	C>A	C>A	C>A	C>A										41	14	20	23	19	33	9	18	30	60	60	60	60	60	60	60	60	60	1	1	1	1	1	1	1	1	1	0.8536	1
TGGT1_chrIa	891580	TGGT1_294420	- > ins A																		6	------	------	------	------	------	------	------	------	39.9976	------	------	------	------	------	------	------	------	0.9998	------	------	------	------	------	------	------	------	0.6666	------
TGGT1_chrIa	891597	TGGT1_294420	A>G																		3	------	------	------	------	------	------	------	------	25.4999	------	------	------	------	------	------	------	------	0.9971	------	------	------	------	------	------	------	------	0.6666	------
TGGT1_chrIa	891984	TGGT1_294420					A > del 1														------	------	------	------	2	------	------	------	------	------	------	------	------	60	------	------	------	------	------	------	------	------	1	------	------	------	------	------	------
TGGT1_chrIa	892644										G>T										------	------	------	------	------	------	------	------	3	------	------	------	------	------	------	------	------	60	------	------	------	------	------	------	------	------	1	------	------
TGGT1_chrIa	892645										- > ins T										------	------	------	------	------	------	------	------	3	------	------	------	------	------	------	------	------	60	------	------	------	------	------	------	------	------	1	------	------
TGGT1_chrIa	892646										A>T										------	------	------	------	------	------	------	------	3	------	------	------	------	------	------	------	------	60	------	------	------	------	------	------	------	------	1	------	------
TGGT1_chrIa	894349	TGGT1_294430								C>T											------	------	------	------	------	------	------	2	------	------	------	------	------	------	------	------	60	------	------	------	------	------	------	------	------	1	------	------	------
TGGT1_chrIa	894414	TGGT1_294430		G>T																	------	2	------	------	------	------	------	------	------	------	60	------	------	------	------	------	------	------	------	1	------	------	------	------	------	------	------	------	1
TGGT1_chrIa	896052	TGGT1_294430	T>G	T>G	T>G	T>G	T>G	T>G	T>G	T>G	T>G										38	25	19	54	29	52	15	61	43	60	60	60	60	60	60	60	60	60	1	1	1	1	1	1	1	1	1	1	1
TGGT1_chrIa	896287	TGGT1_294430									T>G										------	------	------	------	------	------	------	------	3	------	------	------	------	------	------	------	------	14.4322	------	------	------	------	------	------	------	------	0.9652	------	------
TGGT1_chrIa	896765	TGGT1_294430				T>A															------	------	------	2	------	------	------	------	------	------	------	------	60	------	------	------	------	------	------	------	------	1	------	------	------	------	------	------	------
TGGT1_chrIa	900495		- > ins TA		- > ins TA		- > ins T	C			C										4	------	5	------	6	15	------	------	32	10.1442	------	18.134	------	0.7225	5.62263	------	------	0.42649	0.9117	------	0.9533	------	0.5414	0.215	------	------	0.1096	0.5	------
TGGT1_chrIa	900504			- > ins A																	------	7	------	------	------	------	------	------	------	------	22.7571	------	------	------	------	------	------	------	------	0.9947	------	------	------	------	------	------	------	------	0.5714
TGGT1_chrIa	901364					AT > del 2															------	------	------	2	------	------	------	------	------	------	------	------	60	------	------	------	------	------	------	------	------	1	------	------	------	------	------	------	------
TGGT1_chrIa	901443					TA > del 2															------	------	------	2	------	------	------	------	------	------	------	------	60	------	------	------	------	------	------	------	------	1	------	------	------	------	------	------	------
TGGT1_chrIa	902418	TGGT1_294440			A > del 1																------	------	2	------	------	------	------	------	------	------	------	60	------	------	------	------	------	------	------	------	1	------	------	------	------	------	------	------	------
TGGT1_chrIa	905023	TGGT1_294440						G>T													------	------	------	------	------	2	------	------	------	------	------	------	------	------	60	------	------	------	------	------	------	------	------	1	------	------	------	------	------
TGGT1_chrIa	905813	TGGT1_294440				C>T															------	------	------	2	------	------	------	------	------	------	------	------	60	------	------	------	------	------	------	------	------	1	------	------	------	------	------	------	------
TGGT1_chrIa	907544	TGGT1_294440									A>G										------	------	------	------	------	------	------	------	3	------	------	------	------	------	------	------	------	25.4999	------	------	------	------	------	------	------	------	0.9971	------	------
TGGT1_chrIa	908493	TGGT1_294440		TATA > del 4																	------	3	------	------	------	------	------	------	------	------	60	------	------	------	------	------	------	------	------	1	------	------	------	------	------	------	------	------	1
TGGT1_chrIa	908949	TGGT1_294440									- > ins ATx2										------	------	------	------	------	------	------	------	4	------	------	------	------	------	------	------	------	60	------	------	------	------	------	------	------	------	1	------	------
TGGT1_chrIa	910316	TGGT1_294440						G>C													------	------	------	------	------	2	------	------	------	------	------	------	------	------	60	------	------	------	------	------	------	------	------	1	------	------	------	------	------
TGGT1_chrIa	910318	TGGT1_294440						A>C													------	------	------	------	------	2	------	------	------	------	------	------	------	------	60	------	------	------	------	------	------	------	------	1	------	------	------	------	------
TGGT1_chrIa	917209								G>A												------	------	------	------	------	------	2	------	------	------	------	------	------	------	------	60	------	------	------	------	------	------	------	------	1	------	------	------	------
TGGT1_chrIa	917708									G>T											------	------	------	------	------	------	------	3	------	------	------	------	------	------	------	------	25.4999	------	------	------	------	------	------	------	------	0.9971	------	------	------
TGGT1_chrIa	922390	TGGT1_294550	- > ins TGG	- > ins TGG	- > ins TGG	- > ins TGG	- > ins TGG	- > ins TGG	- > ins TGG	- > ins TGG	- > ins TGG										56	8	16	38	31	23	21	37	26	60	60	60	60	60	60	60	60	60	1	1	1	1	1	1	1	1	1	0.9821	1
TGGT1_chrIa	925992	TGGT1_294550		C>T									p.(=) [TGGT1_294550-t26_1]								------	9	------	------	------	------	------	------	------	------	15.7117	------	------	------	------	------	------	------	------	0.9738	------	------	------	------	------	------	------	------	0.5555
TGGT1_chrIa	926362																				------	------	------	------	------	------	------	------	------	------	------	------	------	------	------	------	------	------	------	------	------	------	------	------	------	------	------	------	------
TGGT1_chrIa	928550	TGGT1_294550									C>T									p.A1463V [TGGT1_294550-t26_1]	------	------	------	------	------	------	------	------	60	------	------	------	------	------	------	------	------	60	------	------	------	------	------	------	------	------	1	------	------
TGGT1_chrIa	930548	TGGT1_294550									- > ins AT										------	------	------	------	------	------	------	------	2	------	------	------	------	------	------	------	------	60	------	------	------	------	------	------	------	------	1	------	------
TGGT1_chrIa	931929	TGGT1_294550	- > ins A																		2	------	------	------	------	------	------	------	------	60	------	------	------	------	------	------	------	------	1	------	------	------	------	------	------	------	------	1	------
TGGT1_chrIa	933583	TGGT1_294550	G>C																		2	------	------	------	------	------	------	------	------	60	------	------	------	------	------	------	------	------	1	------	------	------	------	------	------	------	------	1	------
TGGT1_chrIa	940269	TGGT1_294550	G>A	G>A	G>A	G>A	G>A	G>A	G>A	G>A	G>A										38	14	24	72	28	46	15	24	26	60	60	60	60	60	60	60	60	60	1	1	1	1	1	1	1	1	1	1	1
TGGT1_chrIa	943896	TGGT1_294550			ATATAT > del 6						ATAT > del 4										------	------	2	------	------	------	------	------	10	------	------	60	------	------	------	------	------	29.0427	------	------	1	------	------	------	------	------	0.9987	------	------
TGGT1_chrIa	945787	TGGT1_294550									G>A										------	------	------	------	------	------	------	------	3	------	------	------	------	------	------	------	------	60	------	------	------	------	------	------	------	------	1	------	------
TGGT1_chrIa	946048	TGGT1_294550			G>A																------	------	3	------	------	------	------	------	------	------	------	30.47	------	------	------	------	------	------	------	------	0.9991	------	------	------	------	------	------	------	------
TGGT1_chrIa	946104	TGGT1_294550-t26_1	TT>GA																		2	------	------	------	------	------	------	------	------	60	------	------	------	------	------	------	------	------	1	------	------	------	------	------	------	------	------	1	------
TGGT1_chrIa	946107	TGGT1_294550	C>G																		2	------	------	------	------	------	------	------	------	60	------	------	------	------	------	------	------	------	1	------	------	------	------	------	------	------	------	1	------
TGGT1_chrIa	972458	TGGT1_294595			T>A	T>A	T>A	T>A		T>A	T>A										------	------	2	2	10	8	------	3	8	------	------	60	60	60	60	------	60	60	------	------	1	1	1	1	------	1	1	------	------
TGGT1_chrIa	973228	TGGT1_294595	A>T		A>T	A>T	A>T	A>T		A>T	A>T										2	------	2	2	11	9	------	2	6	60	------	60	60	60	60	------	60	60	1	------	1	1	1	1	------	1	1	1	------
TGGT1_chrIa	973343	TGGT1_294595							T>C									p.(=) [TGGT1_294595-t26_1]			------	------	------	------	------	------	2	------	------	------	------	------	------	------	------	60	------	------	------	------	------	------	------	------	1	------	------	------	------
TGGT1_chrIa	986633					C>T															------	------	------	3	------	------	------	------	------	------	------	------	30.47	------	------	------	------	------	------	------	------	0.9991	------	------	------	------	------	------	------
TGGT1_chrIa	990610	TGGT1_294620	ATAT > del 4		AT > del 2	ATAT > del 4	AT > del 2	AT > del 2	ATAT > del 4	ATATAT > del 6	ATAT > del 4										7	------	13	8	6	17	6	6	16	58.7486	------	60	45.4795	60	60	60	45.1946	35.4638	0.9999	------	1	0.9991	1	1	1	0.9998	0.9784	0.7857	------
TGGT1_chrIa	990612	TGGT1_294620			AT > del 2			AT > del 2													------	------	13	------	------	17	------	------	------	------	------	6.6034	------	------	9.48851	------	------	------	------	------	0.8206	------	------	0.8173	------	------	------	------	------
TGGT1_chrIa	991499	TGGT1_294620			C>A																------	------	6	------	------	------	------	------	------	------	------	3.58918	------	------	------	------	------	------	------	------	0.6956	------	------	------	------	------	------	------	------
TGGT1_chrIa	991840	TGGT1_294620				- > ins AT															------	------	------	3	------	------	------	------	------	------	------	------	60	------	------	------	------	------	------	------	------	1	------	------	------	------	------	------	------
TGGT1_chrIa	992683	TGGT1_294620	- > ins AT		- > ins AT																3	------	7	------	------	------	------	------	------	25.4999	------	18.4506	------	------	------	------	------	------	0.9971	------	0.9859	------	------	------	------	------	------	0.6666	------
TGGT1_chrIa	992984	TGGT1_294620	C>T	C>T				C>T		C>T	C>T										4	3	------	------	------	5	------	5	3	60	25.4999	------	------	------	60	------	21.6848	25.4999	1	0.9971	------	------	------	0.9999	------	0.9932	0.9971	1	0.6666
TGGT1_chrIa	995259	TGGT1_294620								A>C											------	------	------	------	------	------	------	3	------	------	------	------	------	------	------	------	9.0454	------	------	------	------	------	------	------	------	0.8892	------	------	------
TGGT1_chrIa	998825									- > ins A											------	------	------	------	------	------	------	6	------	------	------	------	------	------	------	------	44.2123	------	------	------	------	------	------	------	------	0.9999	------	------	------
TGGT1_chrIa	998964				- > ins A																------	------	3	------	------	------	------	------	------	------	------	25.4999	------	------	------	------	------	------	------	------	0.9971	------	------	------	------	------	------	------	------
TGGT1_chrIa	1002783	TGGT1_294630									A>T										------	------	------	------	------	------	------	------	2	------	------	------	------	------	------	------	------	60	------	------	------	------	------	------	------	------	1	------	------
TGGT1_chrIa	1002913	TGGT1_294630	G>A																		2	------	------	------	------	------	------	------	------	60	------	------	------	------	------	------	------	------	1	------	------	------	------	------	------	------	------	1	------
TGGT1_chrIa	1004664	TGGT1_294630	AT > del 2	ATAT > del 4							A										2	3	------	------	------	------	------	------	4	60	60	------	------	------	------	------	------	0	1	1	------	------	------	------	------	------	0.5	1	1
TGGT1_chrIa	1004684	TGGT1_294630	A>G																		2	------	------	------	------	------	------	------	------	60	------	------	------	------	------	------	------	------	1	------	------	------	------	------	------	------	------	1	------
TGGT1_chrIa	1004721	TGGT1_294630		T>C																	------	3	------	------	------	------	------	------	------	------	60	------	------	------	------	------	------	------	------	1	------	------	------	------	------	------	------	------	1
TGGT1_chrIa	1005581	TGGT1_294630	C>G	C>G	C>G	C>G	C>G	C>G	C>G	C>G	C>G										172	93	104	211	148	222	82	123	110	60	60	60	60	60	60	60	60	60	1	1	1	1	1	1	1	1	1	0.9883	1
TGGT1_chrIa	1005583	TGGT1_294630	G>T	G>T	G>T	G>T	G>T	G>T	G>T	G>T	G>T										172	93	104	211	148	223	82	123	110	60	60	60	60	60	60	60	60	60	1	1	1	1	1	1	1	1	1	0.9883	1
TGGT1_chrIa	1005709	TGGT1_294630					T>G	T>G													------	------	------	------	4	3	------	------	------	------	------	------	------	60	25.4999	------	------	------	------	------	------	------	1	0.9971	------	------	------	------	------
TGGT1_chrIa	1007733	TGGT1_294630							C>T												------	------	------	------	------	------	2	------	------	------	------	------	------	------	------	60	------	------	------	------	------	------	------	------	1	------	------	------	------
TGGT1_chrIa	1009020	TGGT1_294630	- > ins AT		- > ins AT	- > ins AT					- > ins AT										5	------	3	10	------	------	------	------	11	56.643	------	25.4999	60	------	------	------	------	35.8569	0.9999	------	0.9971	1	------	------	------	------	0.9995	0.8	------
TGGT1_chrIa	1009043	TGGT1_294630					G>A														------	------	------	------	4	------	------	------	------	------	------	------	------	16.0311	------	------	------	------	------	------	------	------	0.9756	------	------	------	------	------	------
TGGT1_chrIa	1012644									T>C											------	------	------	------	------	------	------	3	------	------	------	------	------	------	------	------	43.618	------	------	------	------	------	------	------	------	0.9999	------	------	------
TGGT1_chrIa	1016772	TGGT1_294640				- > ins T, - > ins A															------	------	------	12	------	------	------	------	------	------	------	------	9.38169	------	------	------	------	------	------	------	------	1	------	------	------	------	------	------	------
TGGT1_chrIa	1016773	TGGT1_294640			TA > del 2																------	------	14	------	------	------	------	------	------	------	------	26.6312	------	------	------	------	------	------	------	------	0.9924	------	------	------	------	------	------	------	------
TGGT1_chrIa	1017795	TGGT1_294640						TA > del 2													------	------	------	------	------	5	------	------	------	------	------	------	------	------	23.7958	------	------	------	------	------	------	------	------	0.9932	------	------	------	------	------
TGGT1_chrIa	1017804	TGGT1_294640				A>G															------	------	------	5	------	------	------	------	------	------	------	------	60	------	------	------	------	------	------	------	------	0.9999	------	------	------	------	------	------	------
TGGT1_chrIa	1020886	TGGT1_294651					C>T									p.(=) [TGGT1_294651-t26_1]					------	------	------	------	2	------	------	------	------	------	------	------	------	60	------	------	------	------	------	------	------	------	1	------	------	------	------	------	------
TGGT1_chrIa	1021082	TGGT1_294651				TG>CT									p.H1211S [TGGT1_294651-t26_1]						------	------	------	2	------	------	------	------	------	------	------	------	60	------	------	------	------	------	------	------	------	1	------	------	------	------	------	------	------
TGGT1_chrIa	1024370	TGGT1_294651		T>C									p.(=) [TGGT1_294651-t26_1]								------	2	------	------	------	------	------	------	------	------	60	------	------	------	------	------	------	------	------	1	------	------	------	------	------	------	------	------	1
TGGT1_chrIa	1027750	TGGT1_294650						A>G													------	------	------	------	------	4	------	------	------	------	------	------	------	------	4.22975	------	------	------	------	------	------	------	------	0.7259	------	------	------	------	------
TGGT1_chrIa	1029099					C>T															------	------	------	2	------	------	------	------	------	------	------	------	60	------	------	------	------	------	------	------	------	1	------	------	------	------	------	------	------
TGGT1_chrIa	1029816						C>G														------	------	------	------	2	------	------	------	------	------	------	------	------	60	------	------	------	------	------	------	------	------	1	------	------	------	------	------	------
TGGT1_chrIa	1033382	TGGT1_410660				T>C									p.(=) [TGGT1_410660-t26_1]						------	------	------	2	------	------	------	------	------	------	------	------	60	------	------	------	------	------	------	------	------	1	------	------	------	------	------	------	------
TGGT1_chrIa	1037314									A>G											------	------	------	------	------	------	------	5	------	------	------	------	------	------	------	------	60	------	------	------	------	------	------	------	------	1	------	------	------
TGGT1_chrIa	1038953										TATATA > del 6										------	------	------	------	------	------	------	------	2	------	------	------	------	------	------	------	------	60	------	------	------	------	------	------	------	------	1	------	------
TGGT1_chrIa	1040308	TGGT1_294670								C>T											------	------	------	------	------	------	------	15	------	------	------	------	------	------	------	------	16.8405	------	------	------	------	------	------	------	------	0.9797	------	------	------
TGGT1_chrIa	1041609	TGGT1_294670			C>T																------	------	15	------	------	------	------	------	------	------	------	29.4798	------	------	------	------	------	------	------	------	0.9988	------	------	------	------	------	------	------	------
TGGT1_chrIa	1041919	TGGT1_294670							AT > del 2												------	------	------	------	------	------	3	------	------	------	------	------	------	------	------	60	------	------	------	------	------	------	------	------	1	------	------	------	------
TGGT1_chrIa	1042000	TGGT1_294670							- > ins AT												------	------	------	------	------	------	4	------	------	------	------	------	------	------	------	5.07975	------	------	------	------	------	------	------	------	0.763	------	------	------	------
TGGT1_chrIa	1042001	TGGT1_294670								AT > del 2											------	------	------	------	------	------	------	4	------	------	------	------	------	------	------	------	60	------	------	------	------	------	------	------	------	1	------	------	------
TGGT1_chrIa	1042797	TGGT1_294670					T>G		T>G	T>G	T										------	------	------	------	15	------	10	16	6	------	------	------	------	31.6543	------	58.3383	60	0	------	------	------	------	0.9993	------	0.9999	1	0.5	------	------
TGGT1_chrIa	1043053	TGGT1_294670-t26_1		GA>TG						GA>GG											------	3	------	------	------	------	------	10	------	------	25.4999	------	------	------	------	------	34.1289	------	------	0.9971	------	------	------	------	------	0.1299	------	------	0.6666
TGGT1_chrIa	1043054	TGGT1_294670				A>G	A	A>G			A>G										------	------	------	15	4	19	------	------	4	------	------	------	9.77996	0	10.6848	------	------	4.22975	------	------	------	0.9048	0.5	0.9213	------	------	0.7259	------	------
TGGT1_chrIa	1043223	TGGT1_294670			A>T																------	------	2	------	------	------	------	------	------	------	------	60	------	------	------	------	------	------	------	------	1	------	------	------	------	------	------	------	------
TGGT1_chrIa	1043225	TGGT1_294670			C>T																------	------	2	------	------	------	------	------	------	------	------	60	------	------	------	------	------	------	------	------	1	------	------	------	------	------	------	------	------
TGGT1_chrIa	1043227	TGGT1_294670			C>G																------	------	2	------	------	------	------	------	------	------	------	60	------	------	------	------	------	------	------	------	1	------	------	------	------	------	------	------	------
TGGT1_chrIa	1043229	TGGT1_294670			TC > del 2																------	------	2	------	------	------	------	------	------	------	------	60	------	------	------	------	------	------	------	------	1	------	------	------	------	------	------	------	------
TGGT1_chrIa	1043232	TGGT1_294670			T>G																------	------	2	------	------	------	------	------	------	------	------	60	------	------	------	------	------	------	------	------	1	------	------	------	------	------	------	------	------
TGGT1_chrIa	1045081							- > ins A													------	------	------	------	------	5	------	------	------	------	------	------	------	------	60	------	------	------	------	------	------	------	------	1	------	------	------	------	------
TGGT1_chrIa	1048438	TGGT1_294690			- > ins T																------	------	14	------	------	------	------	------	------	------	------	15.2008	------	------	------	------	------	------	------	------	0.9706	------	------	------	------	------	------	------	------
TGGT1_chrIa	1050096	TGGT1_294690	- > ins TA			- > ins TA		- > ins TAx2													4	------	------	3	------	4	------	------	------	52.8991	------	------	25.4999	------	44.6054	------	------	------	0.9999	------	------	0.9971	------	0.9998	------	------	------	0.75	------
TGGT1_chrIa	1052096	TGGT1_294690			TG > del 2																------	------	2	------	------	------	------	------	------	------	------	60	------	------	------	------	------	------	------	------	1	------	------	------	------	------	------	------	------
TGGT1_chrIa	1053815	TGGT1_294690	TA > del 2	TA > del 2	TATA > del 4	TA > del 2			TA > del 2	TA > del 2											3	4	2	11	------	------	4	3	------	60	46.9575	60	60	------	------	60	25.4999	------	1	0.9999	1	1	------	------	1	0.9971	------	1	0.75
TGGT1_chrIa	1053915	TGGT1_294690	AT > del 2																		3	------	------	------	------	------	------	------	------	25.4999	------	------	------	------	------	------	------	------	0.9971	------	------	------	------	------	------	------	------	0.6666	------
TGGT1_chrIa	1053917	TGGT1_294690	A>G																		3	------	------	------	------	------	------	------	------	21.2617	------	------	------	------	------	------	------	------	0.9925	------	------	------	------	------	------	------	------	0.6666	------
TGGT1_chrIa	1053926	TGGT1_294690	TG > del 2																		3	------	------	------	------	------	------	------	------	25.4999	------	------	------	------	------	------	------	------	0.9971	------	------	------	------	------	------	------	------	0.6666	------
TGGT1_chrIa	1053928	TGGT1_294690	T>C								TA > del 2										3	------	------	------	------	------	------	------	13	25.4999	------	------	------	------	------	------	------	44.7399	0.9971	------	------	------	------	------	------	------	0.9988	0.6666	------
TGGT1_chrIa	1053930	TGGT1_294690	T>C																		3	------	------	------	------	------	------	------	------	25.4999	------	------	------	------	------	------	------	------	0.9971	------	------	------	------	------	------	------	------	0.6666	------
TGGT1_chrIa	1053933																				------	------	------	------	------	------	------	------	------	------	------	------	------	------	------	------	------	------	------	------	------	------	------	------	------	------	------	------	------
TGGT1_chrIa	1058664	TGGT1_294700					ATATAT > del 6														------	------	------	------	3	------	------	------	------	------	------	------	------	25.4999	------	------	------	------	------	------	------	------	0.9971	------	------	------	------	------	------
TGGT1_chrIa	1059196	TGGT1_294700								ATAT > del 4											------	------	------	------	------	------	------	2	------	------	------	------	------	------	------	------	60	------	------	------	------	------	------	------	------	1	------	------	------
TGGT1_chrIa	1059363	TGGT1_294700			A>G																------	------	2	------	------	------	------	------	------	------	------	60	------	------	------	------	------	------	------	------	1	------	------	------	------	------	------	------	------
TGGT1_chrIa	1061957	TGGT1_294700									T>C										------	------	------	------	------	------	------	------	2	------	------	------	------	------	------	------	------	60	------	------	------	------	------	------	------	------	1	------	------
TGGT1_chrIa	1062827	TGGT1_294700							AC > del 2												------	------	------	------	------	------	2	------	------	------	------	------	------	------	------	60	------	------	------	------	------	------	------	------	1	------	------	------	------
TGGT1_chrIa	1062845	TGGT1_294700					- > ins ACAGATGGATGGATG														------	------	------	------	4	------	------	------	------	------	------	------	------	46.9575	------	------	------	------	------	------	------	------	0.9999	------	------	------	------	------	------
TGGT1_chrIa	1062873	TGGT1_294700								AGATACA > del 7											------	------	------	------	------	------	------	2	------	------	------	------	------	------	------	------	60	------	------	------	------	------	------	------	------	1	------	------	------
TGGT1_chrIa	1062877	TGGT1_294700					AC > del 2		AC > del 2												------	------	------	------	4	------	3	------	------	------	------	------	------	53.4787	------	42.7499	------	------	------	------	------	------	0.9999	------	0.9971	------	------	------	------
TGGT1_chrIa	1062882	TGGT1_294700					G>T														------	------	------	------	3	------	------	------	------	------	------	------	------	60	------	------	------	------	------	------	------	------	1	------	------	------	------	------	------
TGGT1_chrIa	1062890	TGGT1_294700					C>T														------	------	------	------	3	------	------	------	------	------	------	------	------	60	------	------	------	------	------	------	------	------	1	------	------	------	------	------	------
TGGT1_chrIa	1062899	TGGT1_294700					AG > del 2														------	------	------	------	3	------	------	------	------	------	------	------	------	60	------	------	------	------	------	------	------	------	1	------	------	------	------	------	------
TGGT1_chrIa	1066020		- > ins AT																		5	------	------	------	------	------	------	------	------	60	------	------	------	------	------	------	------	------	1	------	------	------	------	------	------	------	------	1	------
TGGT1_chrIa	1068614	TGGT1_294710								A>G											------	------	------	------	------	------	------	3	------	------	------	------	------	------	------	------	25.4999	------	------	------	------	------	------	------	------	0.9971	------	------	------
TGGT1_chrIa	1068657	TGGT1_294710		C>G																	------	3	------	------	------	------	------	------	------	------	25.4999	------	------	------	------	------	------	------	------	0.9971	------	------	------	------	------	------	------	------	0.6666
TGGT1_chrIa	1068713	TGGT1_294710		- > ins T					- > ins T												------	2	------	------	------	------	9	------	------	------	60	------	------	------	------	60	------	------	------	1	------	------	------	------	1	------	------	------	1
TGGT1_chrIa	1075360						C>G														------	------	------	------	9	------	------	------	------	------	------	------	------	47.2495	------	------	------	------	------	------	------	------	0.9999	------	------	------	------	------	------
TGGT1_chrIa	1075409								G>A												------	------	------	------	------	------	3	------	------	------	------	------	------	------	------	25.4999	------	------	------	------	------	------	------	------	0.9971	------	------	------	------
TGGT1_chrIa	1076954						- > ins TT														------	------	------	------	2	------	------	------	------	------	------	------	------	60	------	------	------	------	------	------	------	------	1	------	------	------	------	------	------
TGGT1_chrIa	1085627	TGGT1_294730								C>A											------	------	------	------	------	------	------	3	------	------	------	------	------	------	------	------	25.4999	------	------	------	------	------	------	------	------	0.9971	------	------	------
TGGT1_chrIa	1085802	TGGT1_294730			- > ins A																------	------	7	------	------	------	------	------	------	------	------	60	------	------	------	------	------	------	------	------	1	------	------	------	------	------	------	------	------
TGGT1_chrIa	1085932	TGGT1_294730					A>G														------	------	------	------	2	------	------	------	------	------	------	------	------	60	------	------	------	------	------	------	------	------	1	------	------	------	------	------	------
TGGT1_chrIa	1097899	TGGT1_294740					C>T									p.(=) [TGGT1_294740-t26_1]					------	------	------	------	2	------	------	------	------	------	------	------	------	60	------	------	------	------	------	------	------	------	1	------	------	------	------	------	------
TGGT1_chrIa	1098008	TGGT1_294740						G > del 1									p.G212fs [TGGT1_294740-t26_1]				------	------	------	------	------	5	------	------	------	------	------	------	------	------	21.6848	------	------	------	------	------	------	------	------	0.9932	------	------	------	------	------
TGGT1_chrIa	1098052	TGGT1_294740								C>A									p.D226E [TGGT1_294740-t26_1]		------	------	------	------	------	------	------	3	------	------	------	------	------	------	------	------	25.4999	------	------	------	------	------	------	------	------	0.9971	------	------	------
TGGT1_chrIa	1098055	TGGT1_294740								G>A									p.(=) [TGGT1_294740-t26_1]		------	------	------	------	------	------	------	3	------	------	------	------	------	------	------	------	25.4999	------	------	------	------	------	------	------	------	0.9971	------	------	------
TGGT1_chrIa	1098601	TGGT1_294740			AGA > del 3									p.A409_E410delinsA [TGGT1_294740-t26_1]							------	------	6	------	------	------	------	------	------	------	------	39.9976	------	------	------	------	------	------	------	------	0.9998	------	------	------	------	------	------	------	------
TGGT1_chrIa	1098620	TGGT1_294740			GA>TC									p.E416S [TGGT1_294740-t26_1]							------	------	6	------	------	------	------	------	------	------	------	39.9976	------	------	------	------	------	------	------	------	0.9998	------	------	------	------	------	------	------	------
TGGT1_chrIa	1098643	TGGT1_294740			A>G									p.(=) [TGGT1_294740-t26_1]							------	------	6	------	------	------	------	------	------	------	------	39.9976	------	------	------	------	------	------	------	------	0.9998	------	------	------	------	------	------	------	------
TGGT1_chrIa	1098648	TGGT1_294740			C>A									p.A425E [TGGT1_294740-t26_1]							------	------	6	------	------	------	------	------	------	------	------	44.2123	------	------	------	------	------	------	------	------	0.9999	------	------	------	------	------	------	------	------
TGGT1_chrIa	1101734	TGGT1_294740							A>G									p.S1454G [TGGT1_294740-t26_1]			------	------	------	------	------	------	6	------	------	------	------	------	------	------	------	3.58918	------	------	------	------	------	------	------	------	0.6956	------	------	------	------
TGGT1_chrIa	1102796	TGGT1_294740			A>G																------	------	4	------	------	------	------	------	------	------	------	46.9575	------	------	------	------	------	------	------	------	0.9999	------	------	------	------	------	------	------	------
TGGT1_chrIa	1113472							C>A													------	------	------	------	------	3	------	------	------	------	------	------	------	------	9.0454	------	------	------	------	------	------	------	------	0.8892	------	------	------	------	------
TGGT1_chrIa	1113485							C>A													------	------	------	------	------	3	------	------	------	------	------	------	------	------	9.0454	------	------	------	------	------	------	------	------	0.8892	------	------	------	------	------
TGGT1_chrIa	1116483	TGGT1_294770									G > del 1										------	------	------	------	------	------	------	------	3	------	------	------	------	------	------	------	------	25.4999	------	------	------	------	------	------	------	------	0.9971	------	------
TGGT1_chrIa	1118185	TGGT1_294770	G>A	G>A	G>A	G>A	G>A	G>A	G>A	G>A	G>A										126	74	80	129	114	130	85	111	116	60	60	60	60	60	60	60	60	60	1	1	1	1	1	1	1	1	1	0.8809	0.9729
TGGT1_chrIa	1123456	TGGT1_294780					A>G														------	------	------	------	2	------	------	------	------	------	------	------	------	60	------	------	------	------	------	------	------	------	1	------	------	------	------	------	------
TGGT1_chrIa	1123604	TGGT1_294780			C>G																------	------	8	------	------	------	------	------	------	------	------	11.5789	------	------	------	------	------	------	------	------	0.9349	------	------	------	------	------	------	------	------
TGGT1_chrIa	1129335					C>T															------	------	------	8	------	------	------	------	------	------	------	------	60	------	------	------	------	------	------	------	------	1	------	------	------	------	------	------	------
TGGT1_chrIa	1132367			C>T																	------	2	------	------	------	------	------	------	------	------	60	------	------	------	------	------	------	------	------	1	------	------	------	------	------	------	------	------	1
TGGT1_chrIa	1134233	TGGT1_294800A	- > ins C	- > ins C	- > ins C	- > ins C	- > ins C	- > ins C	- > ins C	- > ins C	- > ins C	p.S330fs [TGGT1_294800A-t26_1]	p.S330fs [TGGT1_294800A-t26_1]	p.S330fs [TGGT1_294800A-t26_1]	p.S330fs [TGGT1_294800A-t26_1]	p.S330fs [TGGT1_294800A-t26_1]	p.S330fs [TGGT1_294800A-t26_1]	p.S330fs [TGGT1_294800A-t26_1]	p.S330fs [TGGT1_294800A-t26_1]	p.S330fs [TGGT1_294800A-t26_1]	8	8	13	15	12	8	12	10	10	60	60	60	60	60	60	60	60	60	1	1	1	1	1	1	1	1	1	1	1
TGGT1_chrIa	1135611								C > del 1												------	------	------	------	------	------	4	------	------	------	------	------	------	------	------	60	------	------	------	------	------	------	------	------	1	------	------	------	------
TGGT1_chrIa	1136320								- > ins T												------	------	------	------	------	------	15	------	------	------	------	------	------	------	------	29.4798	------	------	------	------	------	------	------	------	0.9988	------	------	------	------
TGGT1_chrIa	1136846	TGGT1_294805							T>C												------	------	------	------	------	------	3	------	------	------	------	------	------	------	------	9.0454	------	------	------	------	------	------	------	------	0.8892	------	------	------	------
TGGT1_chrIa	1136853	TGGT1_294805							A>C												------	------	------	------	------	------	4	------	------	------	------	------	------	------	------	16.5239	------	------	------	------	------	------	------	------	0.9782	------	------	------	------
TGGT1_chrIa	1137242	TGGT1_294805							C>T												------	------	------	------	------	------	3	------	------	------	------	------	------	------	------	25.4999	------	------	------	------	------	------	------	------	0.9971	------	------	------	------
TGGT1_chrIa	1141888	TGGT1_294812							- > ins T												------	------	------	------	------	------	2	------	------	------	------	------	------	------	------	60	------	------	------	------	------	------	------	------	1	------	------	------	------
TGGT1_chrIa	1154543	TGGT1_294820									G>A									p.A1652T [TGGT1_294820-t26_1]	------	------	------	------	------	------	------	------	2	------	------	------	------	------	------	------	------	60	------	------	------	------	------	------	------	------	1	------	------
TGGT1_chrIa	1183858	TGGT1_294830		T>G																	------	2	------	------	------	------	------	------	------	------	60	------	------	------	------	------	------	------	------	1	------	------	------	------	------	------	------	------	1
TGGT1_chrIa	1185651	TGGT1_294830						G>A													------	------	------	------	------	2	------	------	------	------	------	------	------	------	60	------	------	------	------	------	------	------	------	1	------	------	------	------	------
TGGT1_chrIa	1201210				- > ins T																------	------	2	------	------	------	------	------	------	------	------	60	------	------	------	------	------	------	------	------	1	------	------	------	------	------	------	------	------
TGGT1_chrIa	1206372		C>T																		3	------	------	------	------	------	------	------	------	43.618	------	------	------	------	------	------	------	------	0.9999	------	------	------	------	------	------	------	------	0.6666	------
TGGT1_chrIa	1218784				C>A																------	------	3	------	------	------	------	------	------	------	------	9.0454	------	------	------	------	------	------	------	------	0.8892	------	------	------	------	------	------	------	------
TGGT1_chrIa	1220585	TGGT1_294870	- > ins T																		12	------	------	------	------	------	------	------	------	6.12508	------	------	------	------	------	------	------	------	0.8038	------	------	------	------	------	------	------	------	0.5	------
TGGT1_chrIa	1229352	TGGT1_294880					G>T														------	------	------	------	2	------	------	------	------	------	------	------	------	60	------	------	------	------	------	------	------	------	1	------	------	------	------	------	------
TGGT1_chrIa	1233798	TGGT1_294890							G>T												------	------	------	------	------	------	4	------	------	------	------	------	------	------	------	16.0311	------	------	------	------	------	------	------	------	0.9756	------	------	------	------
TGGT1_chrIa	1233806	TGGT1_294890							C>T												------	------	------	------	------	------	2	------	------	------	------	------	------	------	------	60	------	------	------	------	------	------	------	------	1	------	------	------	------
TGGT1_chrIa	1233808	TGGT1_294890							C>T												------	------	------	------	------	------	2	------	------	------	------	------	------	------	------	60	------	------	------	------	------	------	------	------	1	------	------	------	------
TGGT1_chrIa	1237418	TGGT1_294898							A > del 1												------	------	------	------	------	------	2	------	------	------	------	------	------	------	------	60	------	------	------	------	------	------	------	------	1	------	------	------	------
TGGT1_chrIa	1237564	TGGT1_294898	- > ins ATx2	- > ins ATx2	- > ins ATx2	- > ins ATx2		- > ins ATx2	- > ins ATx2		- > ins ATx2										5	2	5	9	------	4	3	------	6	60	60	37.4297	60	------	60	60	------	49.9988	1	1	0.8641	1	------	1	1	------	0.9998	1	1
TGGT1_chrIa	1238573	TGGT1_294898				- > ins T															------	------	------	4	------	------	------	------	------	------	------	------	60	------	------	------	------	------	------	------	------	1	------	------	------	------	------	------	------
TGGT1_chrIa	1239421	TGGT1_294898		- > ins A																	------	5	------	------	------	------	------	------	------	------	21.6848	------	------	------	------	------	------	------	------	0.9932	------	------	------	------	------	------	------	------	0.6
TGGT1_chrIa	1239423	TGGT1_294898		C>G																	------	5	------	------	------	------	------	------	------	------	21.6848	------	------	------	------	------	------	------	------	0.9932	------	------	------	------	------	------	------	------	0.6
TGGT1_chrIa	1242289	TGGT1_294898								- > ins AT											------	------	------	------	------	------	------	2	------	------	------	------	------	------	------	------	60	------	------	------	------	------	------	------	------	1	------	------	------
TGGT1_chrIa	1244537	TGGT1_294898				- > ins AT		- > ins AT		- > ins AT											------	------	------	3	------	2	------	3	------	------	------	------	25.4999	------	60	------	60	------	------	------	------	0.9971	------	1	------	1	------	------	------
TGGT1_chrIa	1247440										G>A										------	------	------	------	------	------	------	------	4	------	------	------	------	------	------	------	------	60	------	------	------	------	------	------	------	------	1	------	------
TGGT1_chrIa	1258229	TGGT1_294920		G			G>A														------	5	------	------	3	------	------	------	------	------	8.03404	------	------	25.4999	------	------	------	------	------	0.1358	------	------	0.9971	------	------	------	------	------	0.4
TGGT1_chrIa	1260054					G > del 1		G > del 1			G > del 1										------	------	------	9	------	16	------	------	7	------	------	------	35.0643	------	3.84667	------	------	60	------	------	------	0.9996	------	0.708	------	------	1	------	------
TGGT1_chrIa	1263991	TGGT1_359190							AT > del 2												------	------	------	------	------	------	2	------	------	------	------	------	------	------	------	60	------	------	------	------	------	------	------	------	1	------	------	------	------
TGGT1_chrIa	1264120	TGGT1_359190									G>A										------	------	------	------	------	------	------	------	2	------	------	------	------	------	------	------	------	60	------	------	------	------	------	------	------	------	1	------	------
TGGT1_chrIa	1264429	TGGT1_359190									G>T										------	------	------	------	------	------	------	------	13	------	------	------	------	------	------	------	------	0.41108	------	------	------	------	------	------	------	------	0.5236	------	------
TGGT1_chrIa	1264510	TGGT1_359190	- > ins G		- > ins T	- > ins G			- > ins G	- > ins G	- > ins G										3	------	5	3	------	------	4	4	10	60	------	60	60	------	------	60	60	60	1	------	1	1	------	------	1	1	1	0.6666	------
TGGT1_chrIa	1264560	TGGT1_359190			- > ins CA																------	------	5	------	------	------	------	------	------	------	------	60	------	------	------	------	------	------	------	------	1	------	------	------	------	------	------	------	------
TGGT1_chrIa	1264562	TGGT1_359190			TT>CG																------	------	5	------	------	------	------	------	------	------	------	60	------	------	------	------	------	------	------	------	1	------	------	------	------	------	------	------	------
TGGT1_chrIa	1264565	TGGT1_359190			TT>CC																------	------	5	------	------	------	------	------	------	------	------	60	------	------	------	------	------	------	------	------	1	------	------	------	------	------	------	------	------
TGGT1_chrIa	1264896	TGGT1_359190	C>G																		2	------	------	------	------	------	------	------	------	60	------	------	------	------	------	------	------	------	1	------	------	------	------	------	------	------	------	1	------
TGGT1_chrIa	1265020			- > ins T																	------	2	------	------	------	------	------	------	------	------	60	------	------	------	------	------	------	------	------	1	------	------	------	------	------	------	------	------	1
TGGT1_chrIa	1265358		- > ins CTGTCTTCGCTG							- > ins CTGTCTTCGCTG											2	------	------	------	------	------	------	2	------	60	------	------	------	------	------	------	60	------	1	------	------	------	------	------	------	1	------	1	------
TGGT1_chrIa	1265478		G>T																		2	------	------	------	------	------	------	------	------	60	------	------	------	------	------	------	------	------	1	------	------	------	------	------	------	------	------	1	------
TGGT1_chrIa	1265742	TGGT1_294930		- > ins T																	------	2	------	------	------	------	------	------	------	------	60	------	------	------	------	------	------	------	------	1	------	------	------	------	------	------	------	------	1
TGGT1_chrIa	1266331	TGGT1_294930					C>A														------	------	------	------	2	------	------	------	------	------	------	------	------	60	------	------	------	------	------	------	------	------	1	------	------	------	------	------	------
TGGT1_chrIa	1269072										- > ins AT										------	------	------	------	------	------	------	------	45	------	------	------	------	------	------	------	------	36.9657	------	------	------	------	------	------	------	------	0.9997	------	------
TGGT1_chrIa	1269861	TGGT1_294940							G>T												------	------	------	------	------	------	5	------	------	------	------	------	------	------	------	7.70947	------	------	------	------	------	------	------	------	0.855	------	------	------	------
TGGT1_chrIa	1270195	TGGT1_294940	T>G		T>G	T>G	T>G	T>G		T>G	T>G										5	------	4	6	8	2	------	3	3	60	------	60	60	60	60	------	60	60	1	------	1	1	1	1	------	1	1	1	------
TGGT1_chrIa	1272011	TGGT1_294940							AT > del 2												------	------	------	------	------	------	2	------	------	------	------	------	------	------	------	60	------	------	------	------	------	------	------	------	1	------	------	------	------
TGGT1_chrIa	1272067	TGGT1_294940									GC > del 2										------	------	------	------	------	------	------	------	5	------	------	------	------	------	------	------	------	29.6772	------	------	------	------	------	------	------	------	0.9932	------	------
TGGT1_chrIa	1272070	TGGT1_294940									T>G										------	------	------	------	------	------	------	------	5	------	------	------	------	------	------	------	------	25.9068	------	------	------	------	------	------	------	------	0.9974	------	------
TGGT1_chrIa	1272072	TGGT1_294940									TA>CC										------	------	------	------	------	------	------	------	5	------	------	------	------	------	------	------	------	14.8594	------	------	------	------	------	------	------	------	0.8641	------	------
TGGT1_chrIa	1277766	TGGT1_294960								G>A											------	------	------	------	------	------	------	3	------	------	------	------	------	------	------	------	25.4999	------	------	------	------	------	------	------	------	0.9971	------	------	------
TGGT1_chrIa	1277868	TGGT1_294960	G	G>A	G>A	G>A	G>A	G	G	G>A	G										62	29	30	60	38	56	21	31	46	5.2527	9.09301	60	9.31757	12.4377	6.09714	0.38064	60	0	0.2297	0.8902	1	0.8952	0.946	0.1971	0.4781	1	0.5	0.4516	0.5517
TGGT1_chrIa	1291315		C>T																		3	------	------	------	------	------	------	------	------	60	------	------	------	------	------	------	------	------	1	------	------	------	------	------	------	------	------	1	------
TGGT1_chrIa	1296023	TGGT1_295000			C>T																------	------	4	------	------	------	------	------	------	------	------	46.9575	------	------	------	------	------	------	------	------	0.9999	------	------	------	------	------	------	------	------
TGGT1_chrIa	1299084	TGGT1_295010						A>C													------	------	------	------	------	2	------	------	------	------	------	------	------	------	60	------	------	------	------	------	------	------	------	1	------	------	------	------	------
TGGT1_chrIa	1299939	TGGT1_295010	C>T	C>T	C>T	C>T	C>T	C>T	C>T	C>T	C>T										21	9	8	15	20	24	5	13	6	60	60	60	60	60	60	60	60	60	1	1	1	1	1	1	0.9999	1	1	0.9047	1
TGGT1_chrIa	1300152	TGGT1_295010									C>T										------	------	------	------	------	------	------	------	4	------	------	------	------	------	------	------	------	46.9575	------	------	------	------	------	------	------	------	0.9999	------	------
TGGT1_chrIa	1304351	TGGT1_295015						A>G													------	------	------	------	------	8	------	------	------	------	------	------	------	------	11.5789	------	------	------	------	------	------	------	------	0.9349	------	------	------	------	------
TGGT1_chrIa	1305569	TGGT1_295015									A>G										------	------	------	------	------	------	------	------	2	------	------	------	------	------	------	------	------	60	------	------	------	------	------	------	------	------	1	------	------
TGGT1_chrIa	1312619	TGGT1_295020				C>G									p.S268T [TGGT1_295020-t26_1]						------	------	------	5	------	------	------	------	------	------	------	------	60	------	------	------	------	------	------	------	------	0.9999	------	------	------	------	------	------	------
TGGT1_chrIa	1315280		G>T																		2	------	------	------	------	------	------	------	------	60	------	------	------	------	------	------	------	------	1	------	------	------	------	------	------	------	------	1	------
TGGT1_chrIa	1321980	TGGT1_295030							- > ins T												------	------	------	------	------	------	4	------	------	------	------	------	------	------	------	27.6792	------	------	------	------	------	------	------	------	0.9982	------	------	------	------
TGGT1_chrIa	1322494	TGGT1_295030								T > del 1											------	------	------	------	------	------	------	4	------	------	------	------	------	------	------	------	46.9575	------	------	------	------	------	------	------	------	0.9999	------	------	------
TGGT1_chrIa	1327025	TGGT1_295035	G>A																		2	------	------	------	------	------	------	------	------	60	------	------	------	------	------	------	------	------	1	------	------	------	------	------	------	------	------	1	------
TGGT1_chrIa	1328239	TGGT1_295035	A>G	A>G		A>G	A>G	A>G	A>G	A>G	A>G										20	13	------	7	12	6	12	8	7	60	60	------	60	60	60	60	60	59.601	1	1	------	1	1	1	1	1	0.9999	0.8999	1
TGGT1_chrIa	1328847	TGGT1_295035			A > del 1									p.S79fs [TGGT1_295035-t26_1]							------	------	5	------	------	------	------	------	------	------	------	21.6848	------	------	------	------	------	------	------	------	0.9932	------	------	------	------	------	------	------	------
TGGT1_chrIa	1333483	TGGT1_295040					C>T														------	------	------	------	4	------	------	------	------	------	------	------	------	16.0311	------	------	------	------	------	------	------	------	0.9756	------	------	------	------	------	------
TGGT1_chrIa	1337432	TGGT1_295040		- > ins AT																	------	2	------	------	------	------	------	------	------	------	60	------	------	------	------	------	------	------	------	1	------	------	------	------	------	------	------	------	1
TGGT1_chrIa	1337974	TGGT1_295040								GG > del 2											------	------	------	------	------	------	------	3	------	------	------	------	------	------	------	------	25.4999	------	------	------	------	------	------	------	------	0.9971	------	------	------
TGGT1_chrIa	1338005	TGGT1_295040	A>C																		4	------	------	------	------	------	------	------	------	60	------	------	------	------	------	------	------	------	1	------	------	------	------	------	------	------	------	0.5	------
TGGT1_chrIa	1338100	TGGT1_295040		G>A																	------	4	------	------	------	------	------	------	------	------	60	------	------	------	------	------	------	------	------	1	------	------	------	------	------	------	------	------	1
TGGT1_chrIa	1338286	TGGT1_295040		AT > del 2		AT > del 2															------	4	------	5	------	------	------	------	------	------	60	------	21.6848	------	------	------	------	------	------	1	------	0.9932	------	------	------	------	------	------	1
TGGT1_chrIa	1338439	TGGT1_295040				A>T	A>T														------	------	------	4	4	------	------	------	------	------	------	------	60	16.0311	------	------	------	------	------	------	------	1	0.9756	------	------	------	------	------	------
TGGT1_chrIa	1338443	TGGT1_295040	A>G	A>G	A>G	A>G	A>G	A>G	A>G	A>G	A>G										71	54	37	85	46	56	26	40	42	60	60	60	60	60	60	60	60	60	1	1	1	1	1	1	1	1	1	1	1
TGGT1_chrIa	1338817	TGGT1_295040				C>T															------	------	------	2	------	------	------	------	------	------	------	------	60	------	------	------	------	------	------	------	------	1	------	------	------	------	------	------	------
TGGT1_chrIa	1340723	TGGT1_295040		A>G																	------	3	------	------	------	------	------	------	------	------	60	------	------	------	------	------	------	------	------	1	------	------	------	------	------	------	------	------	1
TGGT1_chrIa	1340816	TGGT1_295040		A>G																	------	10	------	------	------	------	------	------	------	------	29.0427	------	------	------	------	------	------	------	------	0.9987	------	------	------	------	------	------	------	------	0.6
TGGT1_chrIa	1341881	TGGT1_295040	C>T	C>T	C>T	C>T	C>T	C>T	C>T	C>T	C>T										161	120	84	196	121	142	101	100	112	60	60	60	60	60	60	60	60	60	1	1	1	1	1	1	1	1	1	0.9813	0.9916
TGGT1_chrIa	1342474	TGGT1_295040						C>T													------	------	------	------	------	4	------	------	------	------	------	------	------	------	60	------	------	------	------	------	------	------	------	1	------	------	------	------	------
TGGT1_chrIa	1345504		- > ins A																		14	------	------	------	------	------	------	------	------	25.922	------	------	------	------	------	------	------	------	0.9974	------	------	------	------	------	------	------	------	0.5714	------
TGGT1_chrIa	1351159	TGGT1_295050	C>G	C>G	C>G	C>G	C>G	C>G	C>G	C>G	C>G	p.(=) [TGGT1_295050-t26_1]	p.(=) [TGGT1_295050-t26_1]	p.(=) [TGGT1_295050-t26_1]	p.(=) [TGGT1_295050-t26_1]	p.(=) [TGGT1_295050-t26_1]	p.(=) [TGGT1_295050-t26_1]	p.(=) [TGGT1_295050-t26_1]	p.(=) [TGGT1_295050-t26_1]	p.(=) [TGGT1_295050-t26_1]	69	40	37	49	22	35	6	29	24	60	60	60	60	60	60	60	60	60	1	1	1	1	1	1	1	1	1	1	1
TGGT1_chrIa	1355511	TGGT1_295060		G>C		G	G>C	G>C			G>C										------	10	------	29	23	31	------	------	15	------	29.0427	------	3.52205	38.7506	2.78336	------	------	60	------	0.9987	------	0.3076	0.9998	0.6549	------	------	1	------	0.6
TGGT1_chrIa	1356793	TGGT1_295060				T>C															------	------	------	6	------	------	------	------	------	------	------	------	60	------	------	------	------	------	------	------	------	1	------	------	------	------	------	------	------
TGGT1_chrIa	1357963		T>C																		3	------	------	------	------	------	------	------	------	21.2617	------	------	------	------	------	------	------	------	0.9925	------	------	------	------	------	------	------	------	0.6666	------
TGGT1_chrIa	1359377	TGGT1_295070							T>A												------	------	------	------	------	------	3	------	------	------	------	------	------	------	------	9.0454	------	------	------	------	------	------	------	------	0.8892	------	------	------	------
TGGT1_chrIa	1359420	TGGT1_295070							G>T												------	------	------	------	------	------	3	------	------	------	------	------	------	------	------	60	------	------	------	------	------	------	------	------	1	------	------	------	------
TGGT1_chrIa	1359423	TGGT1_295070							C>G												------	------	------	------	------	------	3	------	------	------	------	------	------	------	------	9.0454	------	------	------	------	------	------	------	------	0.8892	------	------	------	------
TGGT1_chrIa	1360289	TGGT1_295070		C>G																	------	4	------	------	------	------	------	------	------	------	60	------	------	------	------	------	------	------	------	1	------	------	------	------	------	------	------	------	1
TGGT1_chrIa	1361440	TGGT1_295070	C>T	C>T	C>T	C>T	C>T	C>T	C>T	C>T	C>T										30	18	20	63	28	40	42	23	37	60	60	60	60	60	60	60	60	60	1	1	1	1	1	1	1	1	0.9999	0.9666	1
TGGT1_chrIa	1361485	TGGT1_295070							C>T												------	------	------	------	------	------	3	------	------	------	------	------	------	------	------	60	------	------	------	------	------	------	------	------	1	------	------	------	------
TGGT1_chrIa	1361573	TGGT1_295070									G>A										------	------	------	------	------	------	------	------	7	------	------	------	------	------	------	------	------	60	------	------	------	------	------	------	------	------	1	------	------
TGGT1_chrIa	1364575	TGGT1_295070	C>T	C>T	C>T	C>T	C>T	C>T	C>T	C>T	C>T										31	34	17	62	8	28	13	31	21	60	60	60	60	60	60	60	60	60	1	1	1	0.9999	1	1	1	1	1	0.9677	1
TGGT1_chrIa	1365122	TGGT1_295070							C>T												------	------	------	------	------	------	6	------	------	------	------	------	------	------	------	39.9976	------	------	------	------	------	------	------	------	0.9998	------	------	------	------
TGGT1_chrIa	1366234	TGGT1_295070			T>A																------	------	3	------	------	------	------	------	------	------	------	25.4999	------	------	------	------	------	------	------	------	0.9971	------	------	------	------	------	------	------	------
TGGT1_chrIa	1366236	TGGT1_295070			C>T																------	------	3	------	------	------	------	------	------	------	------	25.4999	------	------	------	------	------	------	------	------	0.9971	------	------	------	------	------	------	------	------
TGGT1_chrIa	1366450	TGGT1_295070	C>T	C>T	C>T	C>T	C>T	C>T	C>T	C>T	C>T										25	8	11	38	22	24	9	18	25	60	60	60	60	60	60	60	60	60	1	1	1	1	1	1	1	1	1	0.9599	1
TGGT1_chrIa	1368630	TGGT1_295070									T>A										------	------	------	------	------	------	------	------	2	------	------	------	------	------	------	------	------	60	------	------	------	------	------	------	------	------	1	------	------
TGGT1_chrIa	1376849					G>T															------	------	------	2	------	------	------	------	------	------	------	------	60	------	------	------	------	------	------	------	------	1	------	------	------	------	------	------	------
TGGT1_chrIa	1377470		G>C																		92	------	------	------	------	------	------	------	------	2.78939	------	------	------	------	------	------	------	------	0.6552	------	------	------	------	------	------	------	------	0.5217	------
TGGT1_chrIa	1379161	TGGT1_295090			T>C																------	------	2	------	------	------	------	------	------	------	------	60	------	------	------	------	------	------	------	------	1	------	------	------	------	------	------	------	------
TGGT1_chrIa	1394452		G>A	G>A	G>A	G>A	G>A	G>A	G>A	G>A	G>A										86	49	58	118	85	94	45	46	29	60	60	60	60	60	60	60	60	60	1	1	1	1	1	1	1	1	1	0.9883	1
TGGT1_chrIa	1396543		G>A		G>A	G>A		G>A		G>A											4	------	2	14	------	13	------	5	------	33.2782	------	60	60	------	60	------	21.6848	------	0.9995	------	1	1	------	1	------	0.9932	------	0.75	------
TGGT1_chrIa	1396711		C>G	C>G		C>G		C>G			C>G										4	2	------	8	------	11	------	------	2	60	60	------	60	------	60	------	------	60	1	1	------	1	------	1	------	------	1	1	1
TGGT1_chrIa	1396776						A		A>T												------	------	------	------	4	------	2	------	------	------	------	------	------	0	------	60	------	------	------	------	------	------	0.5	------	1	------	------	------	------
TGGT1_chrIa	1396835			CC>TA				C>T													------	3	------	------	------	2	------	------	------	------	60	------	------	------	60	------	------	------	------	1	------	------	------	1	------	------	------	------	1
TGGT1_chrIa	1396898		G>C	G>C	G>C	G>C	G>C	G>C	G>C	G>C	G>C										30	10	16	36	21	36	11	25	13	60	60	60	60	60	60	60	60	60	1	1	1	1	1	1	1	1	1	0.9666	1
TGGT1_chrIa	1397071					G>A															------	------	------	5	------	------	------	------	------	------	------	------	60	------	------	------	------	------	------	------	------	1	------	------	------	------	------	------	------
TGGT1_chrIa	1397351		C>T	C>T	C>T	C>T	C>T	C>T	C>T	C>T	C>T										221	79	92	395	209	273	100	66	126	60	60	60	60	60	60	60	60	60	1	1	1	1	1	1	1	1	1	0.9095	0.9873
TGGT1_chrIa	1397382		AGTCTGTGTT > del 10	AGTCTGTGTT > del 10	AGTCTGTGTT > del 10	AGTCTGTGTT > del 10	AGTCTGTGTT > del 10	AGTCTGTGTT > del 10	AGTCTGTGTT > del 10	AGTCTGTGTT > del 10	AGTCTGTGTT > del 10										204	78	85	371	199	255	94	63	111	60	60	60	60	60	60	59.8405	32.3873	48.0323	1	1	0.9999	1	1	1	0.9999	0.9985	0.9999	0.8035	0.9288
TGGT1_chrIa	1397408		T>C	T>C	T>C	T>C	T>C	T>C	T>C	T>C	T>C										189	75	80	356	188	241	88	53	104	60	60	60	60	60	60	60	60	59.8714	1	1	1	1	1	1	1	1	0.9999	0.8677	0.9733
TGGT1_chrIa	1398067							G>A													------	------	------	------	------	2	------	------	------	------	------	------	------	------	60	------	------	------	------	------	------	------	------	1	------	------	------	------	------
TGGT1_chrIa	1398221								A>T												------	------	------	------	------	------	3	------	------	------	------	------	------	------	------	9.0454	------	------	------	------	------	------	------	------	0.8892	------	------	------	------
TGGT1_chrIa	1398235		C>G			C>G	C>G	C>G	C>G		C>G										9	------	------	13	3	13	3	------	3	60	------	------	60	60	60	60	------	60	1	------	------	1	1	1	1	------	1	0.8888	------
TGGT1_chrIa	1398359			CC>TA		C>T															------	3	------	5	------	------	------	------	------	------	42.7499	------	8.03404	------	------	------	------	------	------	0.9971	------	0.8641	------	------	------	------	------	------	0.8333
TGGT1_chrIa	1398422		G>C	G>C	G>C	G>C	G>C	G>C	G>C	G>C	G>C										28	8	18	44	23	35	15	15	19	60	60	60	60	60	60	60	60	60	1	1	1	1	1	1	1	1	1	0.9285	1
TGGT1_chrIa	1398851					G>A															------	------	------	2	------	------	------	------	------	------	------	------	60	------	------	------	------	------	------	------	------	1	------	------	------	------	------	------	------
TGGT1_chrIa	1405690									G>A											------	------	------	------	------	------	------	3	------	------	------	------	------	------	------	------	21.2617	------	------	------	------	------	------	------	------	0.9925	------	------	------
TGGT1_chrIa	1415135	TGGT1_296010				G>A															------	------	------	2	------	------	------	------	------	------	------	------	60	------	------	------	------	------	------	------	------	1	------	------	------	------	------	------	------
TGGT1_chrIa	1418992	TGGT1_296010		- > ins TT																	------	11	------	------	------	------	------	------	------	------	13.3946	------	------	------	------	------	------	------	------	0.9562	------	------	------	------	------	------	------	------	0.5454
TGGT1_chrIa	1421189									A>G											------	------	------	------	------	------	------	7	------	------	------	------	------	------	------	------	6.85724	------	------	------	------	------	------	------	------	0.829	------	------	------
TGGT1_chrIa	1424281		C > del 1	C > del 1	C > del 1	C > del 1	C > del 1	C > del 1	C > del 1		C > del 1										11	5	6	45	6	46	2	------	7	60	60	60	60	60	60	60	------	60	1	1	1	1	1	1	1	------	1	1	1
TGGT1_chrIa	1424282		A>T	A>T	A>T	A>T	A>T	A>T	A>T		A>T										11	5	6	45	6	46	2	------	7	60	60	60	60	60	60	60	------	60	1	1	1	1	1	1	1	------	1	1	1
TGGT1_chrIa	1424756									C>A											------	------	------	------	------	------	------	2	------	------	------	------	------	------	------	------	60	------	------	------	------	------	------	------	------	1	------	------	------
TGGT1_chrIa	1426412	TGGT1_295995			GG>AA									p.(=) [TGGT1_295995-t26_1]							------	------	2	------	------	------	------	------	------	------	------	60	------	------	------	------	------	------	------	------	1	------	------	------	------	------	------	------	------
TGGT1_chrIa	1434263	TGGT1_295990							C>T												------	------	------	------	------	------	4	------	------	------	------	------	------	------	------	46.9575	------	------	------	------	------	------	------	------	0.9999	------	------	------	------
TGGT1_chrIa	1434901	TGGT1_295990				G>A															------	------	------	9	------	------	------	------	------	------	------	------	18.7622	------	------	------	------	------	------	------	------	0.9868	------	------	------	------	------	------	------
TGGT1_chrIa	1434904	TGGT1_295990				A>T															------	------	------	9	------	------	------	------	------	------	------	------	15.7117	------	------	------	------	------	------	------	------	0.9738	------	------	------	------	------	------	------
TGGT1_chrIa	1435121	TGGT1_295990	C>T																		3	------	------	------	------	------	------	------	------	9.4185	------	------	------	------	------	------	------	------	0.8974	------	------	------	------	------	------	------	------	0.6666	------
TGGT1_chrIa	1435167	TGGT1_295990									- > ins T										------	------	------	------	------	------	------	------	8	------	------	------	------	------	------	------	------	3.05301	------	------	------	------	------	------	------	------	0.6688	------	------
TGGT1_chrIa	1443555	TGGT1_295970					- > ins T														------	------	------	------	6	------	------	------	------	------	------	------	------	5.24477	------	------	------	------	------	------	------	------	0.7698	------	------	------	------	------	------
TGGT1_chrIa	1445362								C>T												------	------	------	------	------	------	5	------	------	------	------	------	------	------	------	21.6848	------	------	------	------	------	------	------	------	0.9932	------	------	------	------
TGGT1_chrIa	1446919				- > ins A																------	------	5	------	------	------	------	------	------	------	------	60	------	------	------	------	------	------	------	------	0.9999	------	------	------	------	------	------	------	------
TGGT1_chrIa	1447244	TGGT1_295960			C>G									p.G313R [TGGT1_295960-t26_1]							------	------	2	------	------	------	------	------	------	------	------	60	------	------	------	------	------	------	------	------	1	------	------	------	------	------	------	------	------
TGGT1_chrIa	1447248	TGGT1_295960			A>C									p.(=) [TGGT1_295960-t26_1]							------	------	2	------	------	------	------	------	------	------	------	60	------	------	------	------	------	------	------	------	1	------	------	------	------	------	------	------	------
TGGT1_chrIa	1447252	TGGT1_295960			T>A									p.N310I [TGGT1_295960-t26_1]							------	------	3	------	------	------	------	------	------	------	------	60	------	------	------	------	------	------	------	------	1	------	------	------	------	------	------	------	------
TGGT1_chrIa	1447254	TGGT1_295960			G>A									p.(=) [TGGT1_295960-t26_1]							------	------	4	------	------	------	------	------	------	------	------	60	------	------	------	------	------	------	------	------	1	------	------	------	------	------	------	------	------
TGGT1_chrIa	1447539	TGGT1_295960			C		C>A									p.(=) [TGGT1_295960-t26_1]					------	------	6	------	15	------	------	------	------	------	------	0	------	3.76799	------	------	------	------	------	------	0.5	------	0.7042	------	------	------	------	------	------
TGGT1_chrIa	1451446	TGGT1_295950	T>C	T		T		T	T		T>C	p.(=) [TGGT1_295950-t26_1]								p.(=) [TGGT1_295950-t26_1]	260	54	------	111	------	88	19	------	99	60	8.57207	------	4.80792	------	1.40276	7.19874	------	15.7832	1	0.1219	------	0.2484	------	0.4199	0.16	------	0.9742	0.7923	0.4259
TGGT1_chrIa	1464195									G>A											------	------	------	------	------	------	------	3	------	------	------	------	------	------	------	------	25.4999	------	------	------	------	------	------	------	------	0.9971	------	------	------
TGGT1_chrIa	1478357	TGGT1_295850					C>A														------	------	------	------	4	------	------	------	------	------	------	------	------	60	------	------	------	------	------	------	------	------	1	------	------	------	------	------	------
TGGT1_chrIa	1478660	TGGT1_295850						AC > del 2													------	------	------	------	------	3	------	------	------	------	------	------	------	------	25.4999	------	------	------	------	------	------	------	------	0.9971	------	------	------	------	------
TGGT1_chrIa	1478959	TGGT1_295850							C>T												------	------	------	------	------	------	2	------	------	------	------	------	------	------	------	60	------	------	------	------	------	------	------	------	1	------	------	------	------
TGGT1_chrIa	1479738	TGGT1_295850	- > ins T																		3	------	------	------	------	------	------	------	------	25.4999	------	------	------	------	------	------	------	------	0.9971	------	------	------	------	------	------	------	------	0.6666	------
TGGT1_chrIa	1480067	TGGT1_295850									G>C										------	------	------	------	------	------	------	------	3	------	------	------	------	------	------	------	------	22.6012	------	------	------	------	------	------	------	------	0.9945	------	------
TGGT1_chrIa	1480070	TGGT1_295850					A>T														------	------	------	------	3	------	------	------	------	------	------	------	------	25.4999	------	------	------	------	------	------	------	------	0.9971	------	------	------	------	------	------
TGGT1_chrIa	1494163						G		G>A												------	------	------	------	18	------	2	------	------	------	------	------	------	0	------	60	------	------	------	------	------	------	0.5	------	1	------	------	------	------
TGGT1_chrIa	1496200	TGGT1_295770	C>T																		2	------	------	------	------	------	------	------	------	60	------	------	------	------	------	------	------	------	1	------	------	------	------	------	------	------	------	1	------
TGGT1_chrIa	1497698	TGGT1_295770						- > ins T													------	------	------	------	------	2	------	------	------	------	------	------	------	------	60	------	------	------	------	------	------	------	------	1	------	------	------	------	------
TGGT1_chrIa	1506481	TGGT1_295760				C>T															------	------	------	3	------	------	------	------	------	------	------	------	25.4999	------	------	------	------	------	------	------	------	0.9971	------	------	------	------	------	------	------
TGGT1_chrIa	1507169	TGGT1_295760				A > del 1															------	------	------	3	------	------	------	------	------	------	------	------	25.4999	------	------	------	------	------	------	------	------	0.9971	------	------	------	------	------	------	------
TGGT1_chrIa	1511756	TGGT1_295760			C>T		C>T														------	------	2	------	5	------	------	------	------	------	------	60	------	60	------	------	------	------	------	------	1	------	1	------	------	------	------	------	------
TGGT1_chrIa	1513324	TGGT1_295760					C>G														------	------	------	------	2	------	------	------	------	------	------	------	------	60	------	------	------	------	------	------	------	------	1	------	------	------	------	------	------
TGGT1_chrIa	1514268	TGGT1_295760	C>G		C>G	C>G	C	C>G	C>G	C>G											17	------	5	13	20	12	10	5	------	60	------	60	60	0	60	29.0427	60	------	1	------	0.9999	1	0.5	1	0.9987	0.9999	------	0.8235	------
TGGT1_chrIa	1514863	TGGT1_295760						C>A													------	------	------	------	------	3	------	------	------	------	------	------	------	------	9.4185	------	------	------	------	------	------	------	------	0.8974	------	------	------	------	------
TGGT1_chrIa	1515217	TGGT1_295760								A>T											------	------	------	------	------	------	------	3	------	------	------	------	------	------	------	------	25.4999	------	------	------	------	------	------	------	------	0.9971	------	------	------
TGGT1_chrIa	1516336	TGGT1_295760							G>T												------	------	------	------	------	------	3	------	------	------	------	------	------	------	------	21.2617	------	------	------	------	------	------	------	------	0.9925	------	------	------	------
TGGT1_chrIa	1516773	TGGT1_295760									G>T										------	------	------	------	------	------	------	------	3	------	------	------	------	------	------	------	------	25.4999	------	------	------	------	------	------	------	------	0.9971	------	------
TGGT1_chrIa	1518326	TGGT1_295760	C>T	C>T	C>T	C>T	C>T	C>T	C>T	C>T	C>T										55	24	15	58	34	47	24	49	50	60	60	60	60	60	60	60	60	60	1	1	1	1	1	1	1	1	1	0.9636	1
TGGT1_chrIa	1518856	TGGT1_295760			A>C																------	------	2	------	------	------	------	------	------	------	------	60	------	------	------	------	------	------	------	------	1	------	------	------	------	------	------	------	------
TGGT1_chrIa	1519172	TGGT1_295760					C>T														------	------	------	------	2	------	------	------	------	------	------	------	------	60	------	------	------	------	------	------	------	------	1	------	------	------	------	------	------
TGGT1_chrIa	1519248	TGGT1_295760			T>G																------	------	6	------	------	------	------	------	------	------	------	60	------	------	------	------	------	------	------	------	1	------	------	------	------	------	------	------	------
TGGT1_chrIa	1519250	TGGT1_295760			A>G																------	------	6	------	------	------	------	------	------	------	------	60	------	------	------	------	------	------	------	------	1	------	------	------	------	------	------	------	------
TGGT1_chrIa	1530679	TGGT1_295740		A>G																	------	2	------	------	------	------	------	------	------	------	60	------	------	------	------	------	------	------	------	1	------	------	------	------	------	------	------	------	1
TGGT1_chrIa	1542862	TGGT1_295730				C>G															------	------	------	2	------	------	------	------	------	------	------	------	60	------	------	------	------	------	------	------	------	1	------	------	------	------	------	------	------
TGGT1_chrIa	1543388	TGGT1_295730					ATTAT > del 5														------	------	------	------	5	------	------	------	------	------	------	------	------	57.5379	------	------	------	------	------	------	------	------	0.9999	------	------	------	------	------	------
TGGT1_chrIa	1543389	TGGT1_295730			T > del 1			T > del 1													------	------	2	------	------	2	------	------	------	------	------	60	------	------	60	------	------	------	------	------	1	------	------	1	------	------	------	------	------
TGGT1_chrIa	1543422	TGGT1_295730					A>C														------	------	------	------	5	------	------	------	------	------	------	------	------	5.28853	------	------	------	------	------	------	------	------	0.7716	------	------	------	------	------	------
TGGT1_chrIa	1546646									C>T											------	------	------	------	------	------	------	3	------	------	------	------	------	------	------	------	25.4999	------	------	------	------	------	------	------	------	0.9971	------	------	------
TGGT1_chrIa	1548275	TGGT1_295720			G>C									p.V485L [TGGT1_295720-t26_1]							------	------	2	------	------	------	------	------	------	------	------	60	------	------	------	------	------	------	------	------	1	------	------	------	------	------	------	------	------
TGGT1_chrIa	1550335	TGGT1_295720									T>A										------	------	------	------	------	------	------	------	2	------	------	------	------	------	------	------	------	60	------	------	------	------	------	------	------	------	1	------	------
TGGT1_chrIa	1551937	TGGT1_295720		G>T																	------	5	------	------	------	------	------	------	------	------	60	------	------	------	------	------	------	------	------	1	------	------	------	------	------	------	------	------	1
TGGT1_chrIa	1555257	TGGT1_366970							C>T												------	------	------	------	------	------	3	------	------	------	------	------	------	------	------	25.4999	------	------	------	------	------	------	------	------	0.9971	------	------	------	------
TGGT1_chrIa	1556292		C>T	C>T	C>T	C>T	C>T	C>T	C>T	C>T	C>T										1000	276	605	1000	1000	1000	1000	1000	1000	60	60	60	60	60	60	60	60	60	1	1	1	1	1	1	1	1	1	0.9959	0.9927
TGGT1_chrIa	1557965	TGGT1_295710			G>A																------	------	6	------	------	------	------	------	------	------	------	39.9976	------	------	------	------	------	------	------	------	0.9998	------	------	------	------	------	------	------	------
TGGT1_chrIa	1558191	TGGT1_295710				G>A															------	------	------	2	------	------	------	------	------	------	------	------	60	------	------	------	------	------	------	------	------	1	------	------	------	------	------	------	------
TGGT1_chrIa	1558673	TGGT1_295710	A > del 1	A > del 1	A > del 1	A > del 1	A > del 1	A > del 1	A > del 1	A > del 1	A > del 1										75	60	63	106	64	108	25	110	91	60	60	60	60	60	60	60	60	60	1	1	0.9999	1	1	1	1	1	1	0.9733	1
TGGT1_chrIa	1558904	TGGT1_295710		T>C		T>C	T>C														------	2	------	5	7	------	------	------	------	------	60	------	60	60	------	------	------	------	------	1	------	1	1	------	------	------	------	------	1
TGGT1_chrIa	1559087	TGGT1_295710							AT > del 2	ATAT > del 4	AT > del 2										------	------	------	------	------	------	3	2	2	------	------	------	------	------	------	21.2617	60	60	------	------	------	------	------	------	0.9925	1	1	------	------
TGGT1_chrIa	1559090																				------	------	------	------	------	------	------	------	------	------	------	------	------	------	------	------	------	------	------	------	------	------	------	------	------	------	------	------	------
TGGT1_chrIa	1559152	TGGT1_295710								TATATA > del 6	TATATA > del 6										------	------	------	------	------	------	------	3	2	------	------	------	------	------	------	------	25.4999	60	------	------	------	------	------	------	------	0.9971	1	------	------
TGGT1_chrIa	1576157	TGGT1_295710	C>T																		2	------	------	------	------	------	------	------	------	60	------	------	------	------	------	------	------	------	1	------	------	------	------	------	------	------	------	1	------
TGGT1_chrIa	1581298	TGGT1_295710	A>G	A>G	A>G	A>G	A>G	A>G	A>G	A>G	A>G										33	5	14	47	28	19	24	19	17	60	60	60	60	60	60	60	60	60	1	1	1	1	1	1	1	1	1	1	1
TGGT1_chrIa	1584588	TGGT1_295710		G>A									p.(=) [TGGT1_295710-t26_1]								------	3	------	------	------	------	------	------	------	------	9.4185	------	------	------	------	------	------	------	------	0.8974	------	------	------	------	------	------	------	------	0.6666
TGGT1_chrIa	1595664	TGGT1_295680	C>T	C>T	C>T	C>T	C>T	C>T	C>T	C>T	C>T										44	63	46	106	37	40	38	41	65	60	60	60	60	60	60	60	60	60	1	1	1	1	1	1	1	1	1	0.909	0.9523
TGGT1_chrIa	1601198	TGGT1_295680				T>G															------	------	------	2	------	------	------	------	------	------	------	------	60	------	------	------	------	------	------	------	------	1	------	------	------	------	------	------	------
TGGT1_chrIa	1611310		C>T																		2	------	------	------	------	------	------	------	------	60	------	------	------	------	------	------	------	------	1	------	------	------	------	------	------	------	------	1	------
TGGT1_chrIa	1611578									C>T											------	------	------	------	------	------	------	7	------	------	------	------	------	------	------	------	52.7996	------	------	------	------	------	------	------	------	0.9999	------	------	------
TGGT1_chrIa	1612249	TGGT1_295658			- > ins TAT																------	------	8	------	------	------	------	------	------	------	------	22.8616	------	------	------	------	------	------	------	------	0.9911	------	------	------	------	------	------	------	------
TGGT1_chrIa	1612250	TGGT1_295658				- > ins TAx2				- > ins TAx2											------	------	------	5	------	------	------	6	------	------	------	------	60	------	------	------	39.9976	------	------	------	------	1	------	------	------	0.9998	------	------	------
TGGT1_chrIa	1612298	TGGT1_295658									AT > del 2										------	------	------	------	------	------	------	------	2	------	------	------	------	------	------	------	------	60	------	------	------	------	------	------	------	------	1	------	------
TGGT1_chrIa	1612325	TGGT1_295658									C>A										------	------	------	------	------	------	------	------	2	------	------	------	------	------	------	------	------	60	------	------	------	------	------	------	------	------	1	------	------
TGGT1_chrIa	1614827	TGGT1_295658			G>A									p.A3740V [TGGT1_295658-t26_1]							------	------	5	------	------	------	------	------	------	------	------	21.6848	------	------	------	------	------	------	------	------	0.9932	------	------	------	------	------	------	------	------
TGGT1_chrIa	1626271	TGGT1_295658									TA > del 2										------	------	------	------	------	------	------	------	2	------	------	------	------	------	------	------	------	60	------	------	------	------	------	------	------	------	1	------	------
TGGT1_chrIa	1631123	TGGT1_295658						AT > del 2													------	------	------	------	------	2	------	------	------	------	------	------	------	------	60	------	------	------	------	------	------	------	------	1	------	------	------	------	------
TGGT1_chrIa	1642717							GC>AG													------	------	------	------	------	3	------	------	------	------	------	------	------	------	25.4999	------	------	------	------	------	------	------	------	0.9971	------	------	------	------	------
TGGT1_chrIa	1651857							GGG>AAT													------	------	------	------	------	4	------	------	------	------	------	------	------	------	60	------	------	------	------	------	------	------	------	1	------	------	------	------	------
TGGT1_chrIa	1663876	TGGT1_295610	- > ins ATx4								C										2	------	------	------	------	------	------	------	4	60	------	------	------	------	------	------	------	0	1	------	------	------	------	------	------	------	0.5	1	------
TGGT1_chrIa	1664904	TGGT1_295610							- > ins AT												------	------	------	------	------	------	2	------	------	------	------	------	------	------	------	60	------	------	------	------	------	------	------	------	1	------	------	------	------
TGGT1_chrIa	1665270	TGGT1_295610				- > ins TA		- > ins TA													------	------	------	2	------	2	------	------	------	------	------	------	60	------	60	------	------	------	------	------	------	1	------	1	------	------	------	------	------
TGGT1_chrIa	1665636	TGGT1_295610		A>C																	------	3	------	------	------	------	------	------	------	------	25.4999	------	------	------	------	------	------	------	------	0.9971	------	------	------	------	------	------	------	------	0.6666
TGGT1_chrIa	1665896	TGGT1_295610		- > ins ATx3		- > ins ATx3	- > ins ATx3	- > ins ATx3	- > ins ATx3	- > ins ATx3	- > ins ATx3										------	2	------	2	2	4	3	12	3	------	60	------	60	60	60	24.0872	22.6197	60	------	1	------	1	1	1	0.9925	0.9833	1	------	1
TGGT1_chrIa	1665923																				------	------	------	------	------	------	------	------	------	------	------	------	------	------	------	------	------	------	------	------	------	------	------	------	------	------	------	------	------
TGGT1_chrIa	1666835	TGGT1_295610				TTT > del 3															------	------	------	4	------	------	------	------	------	------	------	------	51.305	------	------	------	------	------	------	------	------	0.9999	------	------	------	------	------	------	------
TGGT1_chrIa	1667469	TGGT1_295610					- > ins A														------	------	------	------	2	------	------	------	------	------	------	------	------	60	------	------	------	------	------	------	------	------	1	------	------	------	------	------	------
TGGT1_chrIa	1667499	TGGT1_295610					G>A														------	------	------	------	2	------	------	------	------	------	------	------	------	60	------	------	------	------	------	------	------	------	1	------	------	------	------	------	------
TGGT1_chrIa	1686064			T>G				T>G													------	3	------	------	------	2	------	------	------	------	60	------	------	------	60	------	------	------	------	1	------	------	------	1	------	------	------	------	1
TGGT1_chrIa	1690753		- > ins AT		- > ins AT		C	- > ins AT	- > ins AT	- > ins AT	- > ins AT										27	------	20	------	4	7	5	6	12	16.2296	------	26.9864	------	0	28.3871	19.8874	39.9976	48.1327	0.9739	------	0.998	------	0.5	0.9945	0.9847	0.9998	0.9999	0.5555	------
TGGT1_chrIa	1694777	TGGT1_295590				C>T									p.(=) [TGGT1_295590-t26_1]						------	------	------	36	------	------	------	------	------	------	------	------	60	------	------	------	------	------	------	------	------	1	------	------	------	------	------	------	------
TGGT1_chrIa	1700207				C>T																------	------	2	------	------	------	------	------	------	------	------	60	------	------	------	------	------	------	------	------	1	------	------	------	------	------	------	------	------
TGGT1_chrIa	1703039	TGGT1_295472							T>A												------	------	------	------	------	------	5	------	------	------	------	------	------	------	------	37.6696	------	------	------	------	------	------	------	------	0.9998	------	------	------	------
TGGT1_chrIa	1705373	TGGT1_295472						G>A													------	------	------	------	------	3	------	------	------	------	------	------	------	------	25.4999	------	------	------	------	------	------	------	------	0.9971	------	------	------	------	------
TGGT1_chrIa	1706347	TGGT1_295472	C>T					C													2	------	------	------	------	19	------	------	------	60	------	------	------	------	6.11866	------	------	------	1	------	------	------	------	0.1964	------	------	------	1	------
TGGT1_chrIa	1707291	TGGT1_295472					A>G									p.(=) [TGGT1_295472-t26_1]					------	------	------	------	2	------	------	------	------	------	------	------	------	60	------	------	------	------	------	------	------	------	1	------	------	------	------	------	------
TGGT1_chrIa	1707530	TGGT1_295472									G>C										------	------	------	------	------	------	------	------	2	------	------	------	------	------	------	------	------	60	------	------	------	------	------	------	------	------	1	------	------
TGGT1_chrIa	1708650	TGGT1_295472	T>A			T>A		T>A	T>A	T>A	T>A										32	------	------	10	------	88	14	5	18	60	------	------	60	------	60	60	60	60	1	------	------	1	------	1	1	1	1	1	------
TGGT1_chrIa	1709284	TGGT1_295472									A>G										------	------	------	------	------	------	------	------	2	------	------	------	------	------	------	------	------	60	------	------	------	------	------	------	------	------	1	------	------
TGGT1_chrIa	1711408	TGGT1_295472			G>A									p.P681S [TGGT1_295472-t26_1]							------	------	4	------	------	------	------	------	------	------	------	60	------	------	------	------	------	------	------	------	1	------	------	------	------	------	------	------	------
TGGT1_chrIa	1711614	TGGT1_295472						- > ins A													------	------	------	------	------	2	------	------	------	------	------	------	------	------	60	------	------	------	------	------	------	------	------	1	------	------	------	------	------
TGGT1_chrIa	1713978	TGGT1_295472					A>G									p.(=) [TGGT1_295472-t26_1]					------	------	------	------	2	------	------	------	------	------	------	------	------	60	------	------	------	------	------	------	------	------	1	------	------	------	------	------	------
TGGT1_chrIa	1715912	TGGT1_295468	C>T																		3	------	------	------	------	------	------	------	------	21.2617	------	------	------	------	------	------	------	------	0.9925	------	------	------	------	------	------	------	------	0.6666	------
TGGT1_chrIa	1715914	TGGT1_295468	C>A																		3	------	------	------	------	------	------	------	------	25.4999	------	------	------	------	------	------	------	------	0.9971	------	------	------	------	------	------	------	------	0.6666	------
TGGT1_chrIa	1715916	TGGT1_295468	C>T																		3	------	------	------	------	------	------	------	------	21.2617	------	------	------	------	------	------	------	------	0.9925	------	------	------	------	------	------	------	------	0.6666	------
TGGT1_chrIa	1730082		C>T																		2	------	------	------	------	------	------	------	------	60	------	------	------	------	------	------	------	------	1	------	------	------	------	------	------	------	------	1	------
TGGT1_chrIa	1738225	TGGT1_295430				CTA>GGA									p.L41G [TGGT1_295430-t26_1]						------	------	------	6	------	------	------	------	------	------	------	------	28.3093	------	------	------	------	------	------	------	------	0.5	------	------	------	------	------	------	------
TGGT1_chrIa	1738226	TGGT1_295430					T>G									p.L41R [TGGT1_295430-t26_1]					------	------	------	------	2	------	------	------	------	------	------	------	------	60	------	------	------	------	------	------	------	------	1	------	------	------	------	------	------
TGGT1_chrIa	1738229	TGGT1_295430				C>A	C>A								p.S42. [TGGT1_295430-t26_1]	p.S42. [TGGT1_295430-t26_1]					------	------	------	4	2	------	------	------	------	------	------	------	60	60	------	------	------	------	------	------	------	1	1	------	------	------	------	------	------
TGGT1_chrIa	1738236	TGGT1_295430				T>G									p.(=) [TGGT1_295430-t26_1]						------	------	------	4	------	------	------	------	------	------	------	------	22.6012	------	------	------	------	------	------	------	------	0.9945	------	------	------	------	------	------	------
TGGT1_chrIa	1738240	TGGT1_295430				C>A									p.(=) [TGGT1_295430-t26_1]						------	------	------	4	------	------	------	------	------	------	------	------	60	------	------	------	------	------	------	------	------	1	------	------	------	------	------	------	------
TGGT1_chrIa	1739414										C > del 1										------	------	------	------	------	------	------	------	7	------	------	------	------	------	------	------	------	60	------	------	------	------	------	------	------	------	1	------	------
TGGT1_chrIa	1741799	TGGT1_295420							- > ins CT												------	------	------	------	------	------	3	------	------	------	------	------	------	------	------	25.4999	------	------	------	------	------	------	------	------	0.9971	------	------	------	------
TGGT1_chrIa	1745424	TGGT1_295420				C>G															------	------	------	5	------	------	------	------	------	------	------	------	60	------	------	------	------	------	------	------	------	0.9999	------	------	------	------	------	------	------
TGGT1_chrIa	1749127									A>T											------	------	------	------	------	------	------	9	------	------	------	------	------	------	------	------	15.7117	------	------	------	------	------	------	------	------	0.9738	------	------	------
TGGT1_chrIa	1749129									- > ins T											------	------	------	------	------	------	------	9	------	------	------	------	------	------	------	------	15.7117	------	------	------	------	------	------	------	------	0.9738	------	------	------
TGGT1_chrIa	1753943	TGGT1_295410	C>T																		4	------	------	------	------	------	------	------	------	60	------	------	------	------	------	------	------	------	0.9999	------	------	------	------	------	------	------	------	0.75	------
TGGT1_chrIa	1753963	TGGT1_295410	T>G																		4	------	------	------	------	------	------	------	------	46.9575	------	------	------	------	------	------	------	------	0.9999	------	------	------	------	------	------	------	------	0.75	------
TGGT1_chrIa	1753969	TGGT1_295410	CA>AC																		4	------	------	------	------	------	------	------	------	49.436	------	------	------	------	------	------	------	------	0.9999	------	------	------	------	------	------	------	------	0.75	------
TGGT1_chrIa	1753975	TGGT1_295410	- > ins AC																		4	------	------	------	------	------	------	------	------	46.9575	------	------	------	------	------	------	------	------	0.9999	------	------	------	------	------	------	------	------	0.75	------
TGGT1_chrIa	1754309	TGGT1_295410-t26_1	AG>CC	AG>CC	AG>CC	AG>CC	AG>CC	AG>CC	AG>CC	AG>CC	AG>CC										81	41	27	107	47	59	31	49	37	60	60	60	60	60	60	60	60	60	1	1	1	1	1	1	1	1	1	0.9878	0.9756
TGGT1_chrIa	1755291	TGGT1_295410			AT > del 2																------	------	2	------	------	------	------	------	------	------	------	60	------	------	------	------	------	------	------	------	1	------	------	------	------	------	------	------	------
TGGT1_chrIa	1755477	TGGT1_295410							A>G												------	------	------	------	------	------	2	------	------	------	------	------	------	------	------	60	------	------	------	------	------	------	------	------	1	------	------	------	------
TGGT1_chrIa	1756161	TGGT1_295410								AT > del 2											------	------	------	------	------	------	------	5	------	------	------	------	------	------	------	------	21.6848	------	------	------	------	------	------	------	------	0.9932	------	------	------
TGGT1_chrIa	1756906	TGGT1_295410				- > ins ATx2															------	------	------	2	------	------	------	------	------	------	------	------	60	------	------	------	------	------	------	------	------	1	------	------	------	------	------	------	------
TGGT1_chrIa	1757147	TGGT1_295410	C>G	C>G	C>G	C>G	C>G	C>G	C>G	C>G	C>G										48	45	21	80	59	70	16	44	55	60	60	60	60	60	60	60	60	60	1	1	1	1	1	1	1	1	1	1	1
TGGT1_chrIa	1757304	TGGT1_295410			T > del 1		T														------	------	4	------	4	------	------	------	------	------	------	4.22975	------	0	------	------	------	------	------	------	0.7259	------	0.5	------	------	------	------	------	------
TGGT1_chrIa	1757305	TGGT1_295410					T > del 1														------	------	------	------	4	------	------	------	------	------	------	------	------	11.0442	------	------	------	------	------	------	------	------	0.9271	------	------	------	------	------	------
TGGT1_chrIa	1757949	TGGT1_295410							G>A												------	------	------	------	------	------	2	------	------	------	------	------	------	------	------	60	------	------	------	------	------	------	------	------	1	------	------	------	------
TGGT1_chrIa	1758731	TGGT1_295410							A>G												------	------	------	------	------	------	4	------	------	------	------	------	------	------	------	46.9575	------	------	------	------	------	------	------	------	0.9999	------	------	------	------
TGGT1_chrIa	1758795	TGGT1_295410			A>G																------	------	3	------	------	------	------	------	------	------	------	25.4999	------	------	------	------	------	------	------	------	0.9971	------	------	------	------	------	------	------	------
TGGT1_chrIa	1758900	TGGT1_295410									A>G										------	------	------	------	------	------	------	------	5	------	------	------	------	------	------	------	------	21.6848	------	------	------	------	------	------	------	------	0.9932	------	------
TGGT1_chrIa	1759632	TGGT1_295410							A>G												------	------	------	------	------	------	2	------	------	------	------	------	------	------	------	60	------	------	------	------	------	------	------	------	1	------	------	------	------
TGGT1_chrIa	1764597	TGGT1_295400	A>G																		3	------	------	------	------	------	------	------	------	25.4999	------	------	------	------	------	------	------	------	0.9971	------	------	------	------	------	------	------	------	0.6666	------
TGGT1_chrIa	1767856										G>C										------	------	------	------	------	------	------	------	12	------	------	------	------	------	------	------	------	11.3327	------	------	------	------	------	------	------	------	0.9314	------	------
TGGT1_chrIa	1768125									C>T											------	------	------	------	------	------	------	4	------	------	------	------	------	------	------	------	4.22975	------	------	------	------	------	------	------	------	0.7259	------	------	------
TGGT1_chrIa	1768202										A>C										------	------	------	------	------	------	------	------	2	------	------	------	------	------	------	------	------	60	------	------	------	------	------	------	------	------	1	------	------
TGGT1_chrIa	1768960	TGGT1_295390					T>G	T								p.S25A [TGGT1_295390-t26_1]					------	------	------	------	4	5	------	------	------	------	------	------	------	17.3088	8.03404	------	------	------	------	------	------	------	0.9817	0.1358	------	------	------	------	------
TGGT1_chrIa	1768972	TGGT1_295390					C>G									p.R29G [TGGT1_295390-t26_1]					------	------	------	------	3	------	------	------	------	------	------	------	------	60	------	------	------	------	------	------	------	------	1	------	------	------	------	------	------
TGGT1_chrIa	1768974	TGGT1_295390					T>G									p.(=) [TGGT1_295390-t26_1]					------	------	------	------	3	------	------	------	------	------	------	------	------	60	------	------	------	------	------	------	------	------	1	------	------	------	------	------	------
TGGT1_chrIa	1768983	TGGT1_295390					C>G									p.C32W [TGGT1_295390-t26_1]					------	------	------	------	2	------	------	------	------	------	------	------	------	60	------	------	------	------	------	------	------	------	1	------	------	------	------	------	------
TGGT1_chrIa	1769910	TGGT1_295390							- > ins A									p.Q260fs [TGGT1_295390-t26_1]			------	------	------	------	------	------	2	------	------	------	------	------	------	------	------	60	------	------	------	------	------	------	------	------	1	------	------	------	------
TGGT1_chrIa	1772868			- > ins AT																	------	10	------	------	------	------	------	------	------	------	27.9484	------	------	------	------	------	------	------	------	0.9979	------	------	------	------	------	------	------	------	0.6
TGGT1_chrIa	1772869								AT > del 2												------	------	------	------	------	------	15	------	------	------	------	------	------	------	------	29.4798	------	------	------	------	------	------	------	------	0.9988	------	------	------	------
TGGT1_chrIa	1773127	TGGT1_295380					- > ins T									p.T1961fs [TGGT1_295380-t26_1]					------	------	------	------	20	------	------	------	------	------	------	------	------	13.3836	------	------	------	------	------	------	------	------	0.9561	------	------	------	------	------	------
TGGT1_chrIa	1776913	TGGT1_295380						- > ins AT													------	------	------	------	------	7	------	------	------	------	------	------	------	------	60	------	------	------	------	------	------	------	------	1	------	------	------	------	------
TGGT1_chrIa	1780222	TGGT1_295380						G>A													------	------	------	------	------	6	------	------	------	------	------	------	------	------	14.7689	------	------	------	------	------	------	------	------	0.9677	------	------	------	------	------
TGGT1_chrIa	1782493	TGGT1_295380			AA > del 2									p.L444fs [TGGT1_295380-t26_1]							------	------	5	------	------	------	------	------	------	------	------	21.6848	------	------	------	------	------	------	------	------	0.9932	------	------	------	------	------	------	------	------
TGGT1_chrIa	1784858			C>T																	------	4	------	------	------	------	------	------	------	------	46.9575	------	------	------	------	------	------	------	------	0.9999	------	------	------	------	------	------	------	------	0.75
TGGT1_chrIa	1789063				AT > del 2																------	------	5	------	------	------	------	------	------	------	------	21.6848	------	------	------	------	------	------	------	------	0.9932	------	------	------	------	------	------	------	------
TGGT1_chrIa	1791864	TGGT1_295360								G>A											------	------	------	------	------	------	------	28	------	------	------	------	------	------	------	------	7.1595	------	------	------	------	------	------	------	------	0.8386	------	------	------
TGGT1_chrIa	1791924	TGGT1_295360									G>A										------	------	------	------	------	------	------	------	5	------	------	------	------	------	------	------	------	21.6848	------	------	------	------	------	------	------	------	0.9932	------	------
TGGT1_chrIa	1793558							A>G													------	------	------	------	------	4	------	------	------	------	------	------	------	------	60	------	------	------	------	------	------	------	------	1	------	------	------	------	------
TGGT1_chrIa	1793664									C>T											------	------	------	------	------	------	------	2	------	------	------	------	------	------	------	------	60	------	------	------	------	------	------	------	------	1	------	------	------
TGGT1_chrIa	1799454	TGGT1_295340	- > ins AT	- > ins AT		- > ins AT	- > ins AT	- > ins AT		- > ins AT	- > ins AT										7	10	------	17	11	20	------	19	18	18.4506	29.0427	------	7.73317	60	60	------	34.4752	46.4125	0.9859	0.9987	------	0.8363	0.9999	1	------	0.9995	0.9999	0.5714	0.6
TGGT1_chrIa	1801761	TGGT1_295340		C>A																	------	2	------	------	------	------	------	------	------	------	60	------	------	------	------	------	------	------	------	1	------	------	------	------	------	------	------	------	1
TGGT1_chrIa	1802717						- > ins A														------	------	------	------	4	------	------	------	------	------	------	------	------	46.9575	------	------	------	------	------	------	------	------	0.9999	------	------	------	------	------	------
TGGT1_chrIa	1803568							C>T													------	------	------	------	------	6	------	------	------	------	------	------	------	------	39.9976	------	------	------	------	------	------	------	------	0.9998	------	------	------	------	------
TGGT1_chrIa	1809551	TGGT1_295330						G>C													------	------	------	------	------	3	------	------	------	------	------	------	------	------	25.4999	------	------	------	------	------	------	------	------	0.9971	------	------	------	------	------
TGGT1_chrIa	1810324	TGGT1_295330						G>A													------	------	------	------	------	2	------	------	------	------	------	------	------	------	60	------	------	------	------	------	------	------	------	1	------	------	------	------	------
TGGT1_chrIa	1810875	TGGT1_295330								- > ins T											------	------	------	------	------	------	------	2	------	------	------	------	------	------	------	------	60	------	------	------	------	------	------	------	------	1	------	------	------
TGGT1_chrIa	1812730	TGGT1_295330				T>A			T>A												------	------	------	2	------	------	2	------	------	------	------	------	60	------	------	60	------	------	------	------	------	1	------	------	1	------	------	------	------
TGGT1_chrIa	1812761	TGGT1_295330				T>C			T>C												------	------	------	2	------	------	2	------	------	------	------	------	60	------	------	60	------	------	------	------	------	1	------	------	1	------	------	------	------
TGGT1_chrIa	1813355	TGGT1_295330								TA>TG											------	------	------	------	------	------	------	4	------	------	------	------	------	------	------	------	30	------	------	------	------	------	------	------	------	0.5	------	------	------
TGGT1_chrIa	1813362	TGGT1_295330								A>G											------	------	------	------	------	------	------	3	------	------	------	------	------	------	------	------	60	------	------	------	------	------	------	------	------	1	------	------	------
TGGT1_chrIa	1813368	TGGT1_295330								A>G											------	------	------	------	------	------	------	3	------	------	------	------	------	------	------	------	60	------	------	------	------	------	------	------	------	1	------	------	------
TGGT1_chrIa	1815342	TGGT1_295330							T>G												------	------	------	------	------	------	2	------	------	------	------	------	------	------	------	60	------	------	------	------	------	------	------	------	1	------	------	------	------
TGGT1_chrIa	1816201	TGGT1_295330				C>T															------	------	------	5	------	------	------	------	------	------	------	------	8.03404	------	------	------	------	------	------	------	------	0.8641	------	------	------	------	------	------	------
TGGT1_chrIa	1816577	TGGT1_295330					A>G														------	------	------	------	2	------	------	------	------	------	------	------	------	60	------	------	------	------	------	------	------	------	1	------	------	------	------	------	------
TGGT1_chrIa	1817929	TGGT1_295330						TT > del 2													------	------	------	------	------	2	------	------	------	------	------	------	------	------	60	------	------	------	------	------	------	------	------	1	------	------	------	------	------
TGGT1_chrIa	1818227	TGGT1_295330								G > del 1											------	------	------	------	------	------	------	2	------	------	------	------	------	------	------	------	60	------	------	------	------	------	------	------	------	1	------	------	------
TGGT1_chrIa	1818719																				------	------	------	------	------	------	------	------	------	------	------	------	------	------	------	------	------	------	------	------	------	------	------	------	------	------	------	------	------
TGGT1_chrIa	1818825																				------	------	------	------	------	------	------	------	------	------	------	------	------	------	------	------	------	------	------	------	------	------	------	------	------	------	------	------	------
TGGT1_chrIa	1820822	TGGT1_295330				T>C															------	------	------	3	------	------	------	------	------	------	------	------	25.4999	------	------	------	------	------	------	------	------	0.9971	------	------	------	------	------	------	------
TGGT1_chrIa	1821647	TGGT1_295330	A > del 1																		3	------	------	------	------	------	------	------	------	20.4117	------	------	------	------	------	------	------	------	0.9909	------	------	------	------	------	------	------	------	0.6666	------
TGGT1_chrIa	1824087									C>T											------	------	------	------	------	------	------	3	------	------	------	------	------	------	------	------	25.4999	------	------	------	------	------	------	------	------	0.9971	------	------	------
TGGT1_chrIa	1824415				G>A																------	------	4	------	------	------	------	------	------	------	------	60	------	------	------	------	------	------	------	------	1	------	------	------	------	------	------	------	------
TGGT1_chrIa	1826285	TGGT1_295320		- > ins A																	------	2	------	------	------	------	------	------	------	------	60	------	------	------	------	------	------	------	------	1	------	------	------	------	------	------	------	------	1
TGGT1_chrIa	1826433	TGGT1_295320		A > del 1																	------	3	------	------	------	------	------	------	------	------	60	------	------	------	------	------	------	------	------	1	------	------	------	------	------	------	------	------	1
TGGT1_chrIa	1831245	TGGT1_295320	T>G	T>G	T>G	T>G	T>G	T>G	T>G	T>G	T>G										48	24	29	74	32	42	33	21	43	60	60	60	60	60	60	60	60	60	1	1	1	1	1	1	1	1	1	1	1
TGGT1_chrIa	1831248	TGGT1_295320	T>G	T>G	T>G	T>G	T>G	T>G	T>G	T>G	T>G										48	24	29	76	35	42	33	21	43	60	60	60	60	60	60	60	60	60	1	1	1	1	1	1	1	1	1	1	1
TGGT1_chrIb	25487					G>A															------	------	------	13	------	------	------	------	------	------	------	------	11.4355	------	------	------	------	------	------	------	------	0.9329	------	------	------	------	------	------	------
TGGT1_chrIb	33805							G>C													------	------	------	------	------	4	------	------	------	------	------	------	------	------	60	------	------	------	------	------	------	------	------	1	------	------	------	------	------
TGGT1_chrIb	37001	TGGT1_207390	A>G	A>G	A>G	A>G	A>G	A>G		A>G	A>G										40	18	17	37	14	33	------	19	25	60	60	60	60	60	60	------	60	60	1	1	0.9999	1	1	1	------	1	1	0.8999	0.8888
TGGT1_chrIb	37109	TGGT1_207390			G>A																------	------	7	------	------	------	------	------	------	------	------	60	------	------	------	------	------	------	------	------	1	------	------	------	------	------	------	------	------
TGGT1_chrIb	38191	TGGT1_207390						TA > del 2													------	------	------	------	------	3	------	------	------	------	------	------	------	------	25.4999	------	------	------	------	------	------	------	------	0.9971	------	------	------	------	------
TGGT1_chrIb	38255	TGGT1_207390				G>A															------	------	------	4	------	------	------	------	------	------	------	------	6.82276	------	------	------	------	------	------	------	------	0.8279	------	------	------	------	------	------	------
TGGT1_chrIb	38513	TGGT1_207390		T>C																	------	5	------	------	------	------	------	------	------	------	21.6848	------	------	------	------	------	------	------	------	0.9932	------	------	------	------	------	------	------	------	0.6
TGGT1_chrIb	39566	TGGT1_207390		A>G																	------	5	------	------	------	------	------	------	------	------	60	------	------	------	------	------	------	------	------	0.9999	------	------	------	------	------	------	------	------	0.8
TGGT1_chrIb	39578	TGGT1_207390		AT > del 2																	------	5	------	------	------	------	------	------	------	------	60	------	------	------	------	------	------	------	------	0.9999	------	------	------	------	------	------	------	------	0.8
TGGT1_chrIb	44977	TGGT1_207400	A>C	A>C	A>C	A>C	A>C	A>C	A>C	A>C	A>C										44	27	22	68	20	48	15	40	39	60	60	60	60	60	60	60	60	60	1	1	1	1	1	1	1	1	1	1	1
TGGT1_chrIb	45556	TGGT1_207400		GTT>AGA																	------	5	------	------	------	------	------	------	------	------	60	------	------	------	------	------	------	------	------	0.9999	------	------	------	------	------	------	------	------	0.8
TGGT1_chrIb	45560	TGGT1_207400		ACA > del 3																	------	5	------	------	------	------	------	------	------	------	60	------	------	------	------	------	------	------	------	0.9999	------	------	------	------	------	------	------	------	0.8
TGGT1_chrIb	47402	TGGT1_207400		C>A																	------	7	------	------	------	------	------	------	------	------	55.3932	------	------	------	------	------	------	------	------	0.9999	------	------	------	------	------	------	------	------	0.7142
TGGT1_chrIb	50887					T>C															------	------	------	2	------	------	------	------	------	------	------	------	60	------	------	------	------	------	------	------	------	1	------	------	------	------	------	------	------
TGGT1_chrIb	50908					G>T															------	------	------	2	------	------	------	------	------	------	------	------	60	------	------	------	------	------	------	------	------	1	------	------	------	------	------	------	------
TGGT1_chrIb	51517									G>C											------	------	------	------	------	------	------	3	------	------	------	------	------	------	------	------	60	------	------	------	------	------	------	------	------	1	------	------	------
TGGT1_chrIb	62209	TGGT1_207420	C>G	C>G	C>G	C>G	C>G	C>G	C>G	C>G	C>G										237	103	177	284	184	195	148	161	166	60	60	60	60	60	60	60	60	60	1	1	1	1	1	1	1	1	1	0.924	0.932
TGGT1_chrIb	63956	TGGT1_207430								C>T											------	------	------	------	------	------	------	2	------	------	------	------	------	------	------	------	60	------	------	------	------	------	------	------	------	1	------	------	------
TGGT1_chrIb	64664	TGGT1_207430			- > ins G				- > ins G	- > ins G	- > ins G										------	------	6	------	------	------	6	7	7	------	------	60	------	------	------	60	60	60	------	------	1	------	------	------	1	1	1	------	------
TGGT1_chrIb	64693	TGGT1_207430	- > ins CAG		- > ins CAG				- > ins CAG	- > ins CAG	- > ins CAG										2	------	7	------	------	------	6	6	9	60	------	60	------	------	------	60	60	60	1	------	1	------	------	------	1	1	1	1	------
TGGT1_chrIb	64698	TGGT1_207430	A>T		A>T				A>T	A>T	A>T										2	------	7	------	------	------	6	6	9	60	------	60	------	------	------	60	60	60	1	------	1	------	------	------	1	1	1	1	------
TGGT1_chrIb	68491	TGGT1_207430	- > ins TT																		2	------	------	------	------	------	------	------	------	60	------	------	------	------	------	------	------	------	1	------	------	------	------	------	------	------	------	1	------
TGGT1_chrIb	69203	TGGT1_207430	G>A			G>A		G>A													2	------	------	6	------	4	------	------	------	60	------	------	44.2123	------	60	------	------	------	1	------	------	0.9999	------	1	------	------	------	1	------
TGGT1_chrIb	70902	TGGT1_207430									C>T										------	------	------	------	------	------	------	------	4	------	------	------	------	------	------	------	------	60	------	------	------	------	------	------	------	------	1	------	------
TGGT1_chrIb	71441	TGGT1_207430							T>G												------	------	------	------	------	------	3	------	------	------	------	------	------	------	------	25.4999	------	------	------	------	------	------	------	------	0.9971	------	------	------	------
TGGT1_chrIb	72336	TGGT1_207430	G>C	G>C			G														5	9	------	------	15	------	------	------	------	21.6848	15.7117	------	------	8.23242	------	------	------	------	0.9932	0.9738	------	------	0.1306	------	------	------	------	0.6	0.5555
TGGT1_chrIb	72664	TGGT1_207430	G>A																		2	------	------	------	------	------	------	------	------	60	------	------	------	------	------	------	------	------	1	------	------	------	------	------	------	------	------	1	------
TGGT1_chrIb	72683	TGGT1_207430	A>G																		2	------	------	------	------	------	------	------	------	60	------	------	------	------	------	------	------	------	1	------	------	------	------	------	------	------	------	1	------
TGGT1_chrIb	73192	TGGT1_207430		CT>GG	C																------	4	3	------	------	------	------	------	------	------	38.262	9.07267	------	------	------	------	------	------	------	0.9782	0.1101	------	------	------	------	------	------	------	0.875
TGGT1_chrIb	73201	TGGT1_207430		C>A																	------	3	------	------	------	------	------	------	------	------	60	------	------	------	------	------	------	------	------	1	------	------	------	------	------	------	------	------	1
TGGT1_chrIb	73384	TGGT1_207430					G>A														------	------	------	------	3	------	------	------	------	------	------	------	------	25.4999	------	------	------	------	------	------	------	------	0.9971	------	------	------	------	------	------
TGGT1_chrIb	75801							- > ins A													------	------	------	------	------	5	------	------	------	------	------	------	------	------	21.6848	------	------	------	------	------	------	------	------	0.9932	------	------	------	------	------
TGGT1_chrIb	76596		TATA > del 4	TA > del 2		TA > del 2	TATA > del 4	TA > del 2	TATA > del 4	TATA > del 4	TATA > del 4										6	3	------	49	13	17	11	16	17	60	60	------	51.5642	60	45.971	60	60	60	1	1	------	0.9999	1	0.9999	0.9999	0.9999	1	0.9166	1
TGGT1_chrIb	76598					TA > del 2															------	------	------	49	------	------	------	------	------	------	------	------	18.1352	------	------	------	------	------	------	------	------	0.9697	------	------	------	------	------	------	------
TGGT1_chrIb	76599				A > del 1			A													------	------	11	------	------	17	------	------	------	------	------	50.3515	------	------	3.75095	------	------	------	------	------	0.9999	------	------	0.2965	------	------	------	------	------
TGGT1_chrIb	77864	TGGT1_207440		AT > del 2																	------	3	------	------	------	------	------	------	------	------	60	------	------	------	------	------	------	------	------	1	------	------	------	------	------	------	------	------	1
TGGT1_chrIb	78769	TGGT1_207440	A>G	A>G	A>G	A>G	A>G	A>G	A>G	A>G	A>G	p.V91A [TGGT1_207440-t26_1]	p.V91A [TGGT1_207440-t26_1]	p.V91A [TGGT1_207440-t26_1]	p.V91A [TGGT1_207440-t26_1]	p.V91A [TGGT1_207440-t26_1]	p.V91A [TGGT1_207440-t26_1]	p.V91A [TGGT1_207440-t26_1]	p.V91A [TGGT1_207440-t26_1]	p.V91A [TGGT1_207440-t26_1]	1000	1000	1000	1000	1000	1000	1000	1000	1000	60	60	60	60	60	60	60	60	60	1	1	1	1	1	1	1	1	1	1	1
TGGT1_chrIb	78797	TGGT1_207440		A>G																	------	3	------	------	------	------	------	------	------	------	60	------	------	------	------	------	------	------	------	1	------	------	------	------	------	------	------	------	1
TGGT1_chrIb	79105	TGGT1_207440	T>G	T>G	T>G	T>G		T>G		T>G	T>G										18	5	15	37	------	19	------	10	18	60	60	5.43541	50.9877	------	49.3965	------	40.5956	19.6835	1	1	0.7775	0.9999	------	0.9999	------	0.9999	0.9893	0.8888	1
TGGT1_chrIb	80529	TGGT1_207440	G>A									p.A7V [TGGT1_207440-t26_1]									7	------	------	------	------	------	------	------	------	18.4506	------	------	------	------	------	------	------	------	0.9859	------	------	------	------	------	------	------	------	0.5714	------
TGGT1_chrIb	81503		T>G																		5	------	------	------	------	------	------	------	------	60	------	------	------	------	------	------	------	------	1	------	------	------	------	------	------	------	------	1	------
TGGT1_chrIb	81506		G>A																		5	------	------	------	------	------	------	------	------	60	------	------	------	------	------	------	------	------	1	------	------	------	------	------	------	------	------	1	------
TGGT1_chrIb	82623					G>T															------	------	------	5	------	------	------	------	------	------	------	------	21.6848	------	------	------	------	------	------	------	------	0.9932	------	------	------	------	------	------	------
TGGT1_chrIb	83321								- > ins T												------	------	------	------	------	------	11	------	------	------	------	------	------	------	------	23.2128	------	------	------	------	------	------	------	------	0.9952	------	------	------	------
TGGT1_chrIb	86813	TGGT1_207450	CTT > del 3			CTT > del 3	CTT > del 3			CTT > del 3	CTT > del 3										3	------	------	3	2	------	------	2	3	60	------	------	31.5392	60	------	------	60	60	1	------	------	0.9971	1	------	------	1	1	1	------
TGGT1_chrIb	86908	TGGT1_207450									A > del 1										------	------	------	------	------	------	------	------	3	------	------	------	------	------	------	------	------	25.4999	------	------	------	------	------	------	------	------	0.9971	------	------
TGGT1_chrIb	88895	TGGT1_207450									G>A										------	------	------	------	------	------	------	------	6	------	------	------	------	------	------	------	------	39.9976	------	------	------	------	------	------	------	------	0.9998	------	------
TGGT1_chrIb	88990	TGGT1_207450						C>T													------	------	------	------	------	7	------	------	------	------	------	------	------	------	18.4506	------	------	------	------	------	------	------	------	0.9859	------	------	------	------	------
TGGT1_chrIb	89768	TGGT1_207450			- > ins AT																------	------	3	------	------	------	------	------	------	------	------	60	------	------	------	------	------	------	------	------	1	------	------	------	------	------	------	------	------
TGGT1_chrIb	90699		- > ins TA	- > ins TA	- > ins TA	- > ins TA	- > ins TA	- > ins TA	- > ins TA	- > ins TA	- > ins TA										91	61	40	156	56	107	63	166	170	19.2306	28.4783	33.9044	26.2139	49.736	12.8866	27.5717	20.723	49.7448	0.9882	0.9984	0.9995	0.9976	0.9999	0.951	0.9982	0.9916	0.9999	0.6483	0.7131
TGGT1_chrIb	92922	TGGT1_207460B				T>G	T>G	T>G	T>G	T>G	T>G										------	------	------	8	4	11	6	11	10	------	------	------	60	60	13.7903	60	60	60	------	------	------	1	1	0.9598	1	1	1	------	------
TGGT1_chrIb	95126						C>T														------	------	------	------	6	------	------	------	------	------	------	------	------	39.9976	------	------	------	------	------	------	------	------	0.9998	------	------	------	------	------	------
TGGT1_chrIb	95130						A>G														------	------	------	------	6	------	------	------	------	------	------	------	------	39.9976	------	------	------	------	------	------	------	------	0.9998	------	------	------	------	------	------
TGGT1_chrIb	95286		G		- > ins TA		- > ins TA	- > ins TA		- > ins TA	- > ins TA										4	------	3	------	9	8	------	5	8	0	------	60	------	15.7117	60	------	21.6848	60	0.5	------	1	------	0.9738	1	------	0.9932	1	0.5	------
TGGT1_chrIb	95417				T > del 1																------	------	3	------	------	------	------	------	------	------	------	25.4999	------	------	------	------	------	------	------	------	0.9971	------	------	------	------	------	------	------	------
TGGT1_chrIb	95639		G>C			G>C															9	------	------	5	------	------	------	------	------	5.67363	------	------	56.9556	------	------	------	------	------	0.7869	------	------	0.9999	------	------	------	------	------	0.4444	------
TGGT1_chrIb	95644																				------	------	------	------	------	------	------	------	------	------	------	------	------	------	------	------	------	------	------	------	------	------	------	------	------	------	------	------	------
TGGT1_chrIb	95647																				------	------	------	------	------	------	------	------	------	------	------	------	------	------	------	------	------	------	------	------	------	------	------	------	------	------	------	------	------
TGGT1_chrIb	95649																				------	------	------	------	------	------	------	------	------	------	------	------	------	------	------	------	------	------	------	------	------	------	------	------	------	------	------	------	------
TGGT1_chrIb	95653																				------	------	------	------	------	------	------	------	------	------	------	------	------	------	------	------	------	------	------	------	------	------	------	------	------	------	------	------	------
TGGT1_chrIb	95967		G>A																		3	------	------	------	------	------	------	------	------	25.4999	------	------	------	------	------	------	------	------	0.9971	------	------	------	------	------	------	------	------	0.6666	------
TGGT1_chrIb	96033		C>G																		3	------	------	------	------	------	------	------	------	25.4999	------	------	------	------	------	------	------	------	0.9971	------	------	------	------	------	------	------	------	0.6666	------
TGGT1_chrIb	96037		- > ins GAAGAGAAAA								- > ins GAAGAGAAAA										3	------	------	------	------	------	------	------	8	60	------	------	------	------	------	------	------	22.9444	1	------	------	------	------	------	------	------	0.9215	1	------
TGGT1_chrIb	96392					G > del 1															------	------	------	5	------	------	------	------	------	------	------	------	23.9814	------	------	------	------	------	------	------	------	0.996	------	------	------	------	------	------	------
TGGT1_chrIb	96412				G>T																------	------	2	------	------	------	------	------	------	------	------	60	------	------	------	------	------	------	------	------	1	------	------	------	------	------	------	------	------
TGGT1_chrIb	96449				C>A																------	------	2	------	------	------	------	------	------	------	------	60	------	------	------	------	------	------	------	------	1	------	------	------	------	------	------	------	------
TGGT1_chrIb	96453				G>T																------	------	2	------	------	------	------	------	------	------	------	60	------	------	------	------	------	------	------	------	1	------	------	------	------	------	------	------	------
TGGT1_chrIb	96495				- > ins AC																------	------	2	------	------	------	------	------	------	------	------	60	------	------	------	------	------	------	------	------	1	------	------	------	------	------	------	------	------
TGGT1_chrIb	96503				C>A																------	------	2	------	------	------	------	------	------	------	------	60	------	------	------	------	------	------	------	------	1	------	------	------	------	------	------	------	------
TGGT1_chrIb	96696			AG > del 2																	------	2	------	------	------	------	------	------	------	------	60	------	------	------	------	------	------	------	------	1	------	------	------	------	------	------	------	------	1
TGGT1_chrIb	96701									G>A											------	------	------	------	------	------	------	3	------	------	------	------	------	------	------	------	21.2617	------	------	------	------	------	------	------	------	0.9925	------	------	------
TGGT1_chrIb	98147			G>A																	------	2	------	------	------	------	------	------	------	------	60	------	------	------	------	------	------	------	------	1	------	------	------	------	------	------	------	------	1
TGGT1_chrIb	102722	TGGT1_207470						AG>TT									p.S152F [TGGT1_207470-t26_1]				------	------	------	------	------	2	------	------	------	------	------	------	------	------	60	------	------	------	------	------	------	------	------	1	------	------	------	------	------
TGGT1_chrIb	102859	TGGT1_207470	G>A									p.(=) [TGGT1_207470-t26_1]									5	------	------	------	------	------	------	------	------	60	------	------	------	------	------	------	------	------	0.9999	------	------	------	------	------	------	------	------	0.8	------
TGGT1_chrIb	103934	TGGT1_207470	GA>AC																		2	------	------	------	------	------	------	------	------	60	------	------	------	------	------	------	------	------	1	------	------	------	------	------	------	------	------	1	------
TGGT1_chrIb	105068	TGGT1_207470				C>T															------	------	------	2	------	------	------	------	------	------	------	------	60	------	------	------	------	------	------	------	------	1	------	------	------	------	------	------	------
TGGT1_chrIb	106080	TGGT1_207470			A>G									p.(=) [TGGT1_207470-t26_1]							------	------	3	------	------	------	------	------	------	------	------	25.4999	------	------	------	------	------	------	------	------	0.9971	------	------	------	------	------	------	------	------
TGGT1_chrIb	106658				- > ins A																------	------	2	------	------	------	------	------	------	------	------	60	------	------	------	------	------	------	------	------	1	------	------	------	------	------	------	------	------
TGGT1_chrIb	106879			T>C																	------	28	------	------	------	------	------	------	------	------	60	------	------	------	------	------	------	------	------	1	------	------	------	------	------	------	------	------	1
TGGT1_chrIb	109285	TGGT1_207480				C>T															------	------	------	7	------	------	------	------	------	------	------	------	60	------	------	------	------	------	------	------	------	1	------	------	------	------	------	------	------
TGGT1_chrIb	111751	TGGT1_207480							G>A									p.S514N [TGGT1_207480-t26_1]			------	------	------	------	------	------	4	------	------	------	------	------	------	------	------	46.9575	------	------	------	------	------	------	------	------	0.9999	------	------	------	------
TGGT1_chrIb	112424	TGGT1_207480						- > ins AT													------	------	------	------	------	6	------	------	------	------	------	------	------	------	38.4681	------	------	------	------	------	------	------	------	0.9997	------	------	------	------	------
TGGT1_chrIb	112425	TGGT1_207480									AT > del 2										------	------	------	------	------	------	------	------	3	------	------	------	------	------	------	------	------	60	------	------	------	------	------	------	------	------	1	------	------
TGGT1_chrIb	115081	TGGT1_207480									- > ins ATx3										------	------	------	------	------	------	------	------	4	------	------	------	------	------	------	------	------	38.7234	------	------	------	------	------	------	------	------	0.9998	------	------
TGGT1_chrIb	118283	TGGT1_207480									- > ins TA										------	------	------	------	------	------	------	------	6	------	------	------	------	------	------	------	------	38.4681	------	------	------	------	------	------	------	------	0.9997	------	------
TGGT1_chrIb	118301	TGGT1_207480									- > ins TA										------	------	------	------	------	------	------	------	6	------	------	------	------	------	------	------	------	38.4681	------	------	------	------	------	------	------	------	0.9997	------	------
TGGT1_chrIb	119954	TGGT1_207480		- > ins A																	------	3	------	------	------	------	------	------	------	------	21.2617	------	------	------	------	------	------	------	------	0.9925	------	------	------	------	------	------	------	------	0.6666
TGGT1_chrIb	120995	TGGT1_207480									ATAT > del 4										------	------	------	------	------	------	------	------	2	------	------	------	------	------	------	------	------	60	------	------	------	------	------	------	------	------	1	------	------
TGGT1_chrIb	122280	TGGT1_207480	A>G	A>G		A>G		A>G	A>G	A>G	A>G										16	6	------	9	------	14	2	6	15	60	60	------	60	------	60	60	60	60	1	1	------	1	------	1	1	1	1	1	1
TGGT1_chrIb	124006	TGGT1_207480	T>C	T>C		T>C	T>C	T>C		T>C	T>C										24	14	------	12	9	7	------	6	5	60	60	------	60	60	60	------	60	60	1	1	------	1	1	1	------	1	1	1	0.8571
TGGT1_chrIb	124259	TGGT1_207480		T > del 1																	------	6	------	------	------	------	------	------	------	------	13.6256	------	------	------	------	------	------	------	------	0.9584	------	------	------	------	------	------	------	------	0.5
TGGT1_chrIb	125212	TGGT1_207480		- > ins T																	------	3	------	------	------	------	------	------	------	------	25.4999	------	------	------	------	------	------	------	------	0.9971	------	------	------	------	------	------	------	------	0.6666
TGGT1_chrIb	126051	TGGT1_207480					A>T									p.Y1550F [TGGT1_207480-t26_1]					------	------	------	------	3	------	------	------	------	------	------	------	------	25.4999	------	------	------	------	------	------	------	------	0.9971	------	------	------	------	------	------
TGGT1_chrIb	127420	TGGT1_207480									C>T										------	------	------	------	------	------	------	------	2	------	------	------	------	------	------	------	------	60	------	------	------	------	------	------	------	------	1	------	------
TGGT1_chrIb	134886	TGGT1_207480					C>A														------	------	------	------	2	------	------	------	------	------	------	------	------	60	------	------	------	------	------	------	------	------	1	------	------	------	------	------	------
TGGT1_chrIb	140537	TGGT1_207480						C>T													------	------	------	------	------	3	------	------	------	------	------	------	------	------	25.4999	------	------	------	------	------	------	------	------	0.9971	------	------	------	------	------
TGGT1_chrIb	144515	TGGT1_207480	A>C																		2	------	------	------	------	------	------	------	------	60	------	------	------	------	------	------	------	------	1	------	------	------	------	------	------	------	------	1	------
TGGT1_chrIb	144517	TGGT1_207480	G>C																		2	------	------	------	------	------	------	------	------	60	------	------	------	------	------	------	------	------	1	------	------	------	------	------	------	------	------	1	------
TGGT1_chrIb	148868	TGGT1_207480									G>T									p.E4345. [TGGT1_207480-t26_1]	------	------	------	------	------	------	------	------	3	------	------	------	------	------	------	------	------	9.0454	------	------	------	------	------	------	------	------	0.8892	------	------
TGGT1_chrIb	162295	TGGT1_207600					C>T									p.V536I [TGGT1_207600-t26_1]					------	------	------	------	3	------	------	------	------	------	------	------	------	16.2741	------	------	------	------	------	------	------	------	0.9769	------	------	------	------	------	------
TGGT1_chrIb	163039	TGGT1_207600									T>A										------	------	------	------	------	------	------	------	2	------	------	------	------	------	------	------	------	60	------	------	------	------	------	------	------	------	1	------	------
TGGT1_chrIb	163353	TGGT1_207600		C>A																	------	4	------	------	------	------	------	------	------	------	60	------	------	------	------	------	------	------	------	1	------	------	------	------	------	------	------	------	1
TGGT1_chrIb	163355	TGGT1_207600		G>A																	------	4	------	------	------	------	------	------	------	------	60	------	------	------	------	------	------	------	------	1	------	------	------	------	------	------	------	------	1
TGGT1_chrIb	169862								CT>AC												------	------	------	------	------	------	3	------	------	------	------	------	------	------	------	9.4185	------	------	------	------	------	------	------	------	0.8974	------	------	------	------
TGGT1_chrIb	169865								G>C												------	------	------	------	------	------	3	------	------	------	------	------	------	------	------	43.618	------	------	------	------	------	------	------	------	0.9999	------	------	------	------
TGGT1_chrIb	171666	TGGT1_207620			C>T																------	------	8	------	------	------	------	------	------	------	------	34.071	------	------	------	------	------	------	------	------	0.9996	------	------	------	------	------	------	------	------
TGGT1_chrIb	173476	TGGT1_207620	A>G	A>G	A>G	A>G	A>G	A>G	A>G	A>G	A>G										157	125	95	248	117	207	96	147	141	60	60	60	60	60	60	60	60	60	1	1	1	1	1	1	1	1	1	0.8789	0.888
TGGT1_chrIb	174217	TGGT1_207620	C>G	C>G				C>G	C>G												3	2	------	------	------	3	4	------	------	25.4999	60	------	------	------	60	60	------	------	0.9971	1	------	------	------	1	1	------	------	0.6666	1
TGGT1_chrIb	174219	TGGT1_207620	G>A					G>A	G>A												3	------	------	------	------	3	4	------	------	25.4999	------	------	------	------	60	60	------	------	0.9971	------	------	------	------	1	1	------	------	0.6666	------
TGGT1_chrIb	176701	TGGT1_207620	- > ins TA																		2	------	------	------	------	------	------	------	------	60	------	------	------	------	------	------	------	------	1	------	------	------	------	------	------	------	------	1	------
TGGT1_chrIb	177668	TGGT1_207620-t26_1	GA>TT			GA>TT	GA>TT		G	GA>TT											2	------	------	4	3	------	4	3	------	60	------	------	60	54.644	------	0	60	------	1	------	------	0.9999	0.9999	------	0.5	1	------	1	------
TGGT1_chrIb	177669	TGGT1_207620-t26_1							A>T												------	------	------	------	------	------	4	------	------	------	------	------	------	------	------	16.0311	------	------	------	------	------	------	------	------	0.9756	------	------	------	------
TGGT1_chrIb	181720	TGGT1_207630	G>A																		3	------	------	------	------	------	------	------	------	60	------	------	------	------	------	------	------	------	1	------	------	------	------	------	------	------	------	1	------
TGGT1_chrIb	182181	TGGT1_207630									- > ins AT										------	------	------	------	------	------	------	------	2	------	------	------	------	------	------	------	------	60	------	------	------	------	------	------	------	------	1	------	------
TGGT1_chrIb	182233	TGGT1_207630									G>T										------	------	------	------	------	------	------	------	2	------	------	------	------	------	------	------	------	60	------	------	------	------	------	------	------	------	1	------	------
TGGT1_chrIb	183847	TGGT1_207630				G>A									p.V351I [TGGT1_207630-t26_1]						------	------	------	11	------	------	------	------	------	------	------	------	10.268	------	------	------	------	------	------	------	------	0.914	------	------	------	------	------	------	------
TGGT1_chrIb	184073	TGGT1_207630								AT > del 2											------	------	------	------	------	------	------	2	------	------	------	------	------	------	------	------	60	------	------	------	------	------	------	------	------	1	------	------	------
TGGT1_chrIb	184520	TGGT1_207630				A>G															------	------	------	4	------	------	------	------	------	------	------	------	4.22975	------	------	------	------	------	------	------	------	0.7259	------	------	------	------	------	------	------
TGGT1_chrIb	187635	TGGT1_207640							C>T	C>T	C										------	------	------	------	------	------	3	7	4	------	------	------	------	------	------	25.4999	44.2123	0	------	------	------	------	------	------	0.9971	0.9999	0.5	------	------
TGGT1_chrIb	188761	TGGT1_207640	- > ins AT																		2	------	------	------	------	------	------	------	------	60	------	------	------	------	------	------	------	------	1	------	------	------	------	------	------	------	------	1	------
TGGT1_chrIb	189249	TGGT1_207640		- > ins AT																	------	6	------	------	------	------	------	------	------	------	27.3832	------	------	------	------	------	------	------	------	0.9677	------	------	------	------	------	------	------	------	0.6666
TGGT1_chrIb	189250	TGGT1_207640							AT > del 2												------	------	------	------	------	------	2	------	------	------	------	------	------	------	------	60	------	------	------	------	------	------	------	------	1	------	------	------	------
TGGT1_chrIb	195417	TGGT1_207640								AC > del 2											------	------	------	------	------	------	------	15	------	------	------	------	------	------	------	------	60	------	------	------	------	------	------	------	------	1	------	------	------
TGGT1_chrIb	196785	TGGT1_207640	C>T	C>T	C>T	C>T	C>T	C>T	C>T	C>T	C>T										32	11	19	22	17	38	19	42	48	60	60	60	60	60	60	60	60	60	1	1	1	1	1	1	1	1	1	1	1
TGGT1_chrIb	197010	TGGT1_207640						- > ins A													------	------	------	------	------	4	------	------	------	------	------	------	------	------	60	------	------	------	------	------	------	------	------	1	------	------	------	------	------
TGGT1_chrIb	198567	TGGT1_207640	T>G	T>G	T>G	T>G	T>G	T>G	T>G	T>G	T>G										108	74	126	199	106	119	100	196	197	60	60	60	60	60	60	60	60	60	1	1	1	1	1	1	1	1	1	1	1
TGGT1_chrIb	209398	TGGT1_207665								AG > del 2											------	------	------	------	------	------	------	3	------	------	------	------	------	------	------	------	60	------	------	------	------	------	------	------	------	1	------	------	------
TGGT1_chrIb	209401	TGGT1_207665								C>T											------	------	------	------	------	------	------	3	------	------	------	------	------	------	------	------	60	------	------	------	------	------	------	------	------	1	------	------	------
TGGT1_chrIb	218471	TGGT1_207665-t26_1	TG > del 2					T		TG > del 2											7	------	------	------	------	4	------	2	------	60	------	------	------	------	0	------	60	------	1	------	------	------	------	0.5	------	1	------	0.9375	------
TGGT1_chrIb	218472	TGGT1_207665-t26_1	G > del 1					G > del 1		G > del 1											7	------	------	------	------	2	------	2	------	60	------	------	------	------	60	------	60	------	1	------	------	------	------	1	------	1	------	1	------
TGGT1_chrIb	218477	TGGT1_207665	T>A					T>A		T>A											7	------	------	------	------	2	------	2	------	60	------	------	------	------	60	------	60	------	1	------	------	------	------	1	------	1	------	1	------
TGGT1_chrIb	223953	TGGT1_207680	T>G	T>G	T>G	T>G	T>G	T>G	T>G	T>G	T>G										280	148	178	319	219	277	155	224	222	60	60	60	60	60	60	60	60	60	1	1	1	1	1	1	1	1	1	0.9178	0.9391
TGGT1_chrIb	224357	TGGT1_207680								AT > del 2											------	------	------	------	------	------	------	3	------	------	------	------	------	------	------	------	25.4999	------	------	------	------	------	------	------	------	0.9971	------	------	------
TGGT1_chrIb	226473										G > del 1										------	------	------	------	------	------	------	------	3	------	------	------	------	------	------	------	------	25.4999	------	------	------	------	------	------	------	------	0.9971	------	------
TGGT1_chrIb	230797	TGGT1_207690	- > ins TA						- > ins TA	- > ins TA	- > ins TA										4	------	------	------	------	------	5	3	3	45.0748	------	------	------	------	------	60	60	25.4999	0.9998	------	------	------	------	------	1	1	0.9971	0.75	------
TGGT1_chrIb	231382	TGGT1_207690	- > ins C																		5	------	------	------	------	------	------	------	------	60	------	------	------	------	------	------	------	------	0.9999	------	------	------	------	------	------	------	------	0.8	------
TGGT1_chrIb	232212	TGGT1_207690			G>A	G				G>A											------	------	5	20	------	------	------	2	------	------	------	60	0	------	------	------	60	------	------	------	1	0.5	------	------	------	1	------	------	------
TGGT1_chrIb	240893	TGGT1_207710								A>G											------	------	------	------	------	------	------	3	------	------	------	------	------	------	------	------	25.4999	------	------	------	------	------	------	------	------	0.9971	------	------	------
TGGT1_chrIb	241093	TGGT1_207710			C>T																------	------	7	------	------	------	------	------	------	------	------	18.4506	------	------	------	------	------	------	------	------	0.9859	------	------	------	------	------	------	------	------
TGGT1_chrIb	242109	TGGT1_207710	A > del 1	A > del 1	A > del 1	A > del 1	A > del 1	A > del 1	A > del 1	A > del 1	A > del 1										109	62	97	157	78	85	80	56	71	60	60	60	60	60	60	60	60	60	1	1	1	1	1	1	1	1	1	0.8899	1
TGGT1_chrIb	243549	TGGT1_207710		G>C																	------	2	------	------	------	------	------	------	------	------	60	------	------	------	------	------	------	------	------	1	------	------	------	------	------	------	------	------	1
TGGT1_chrIb	243597	TGGT1_207710		G>C	G>C	G>C	G>C	G>C	G>C	G>C	G>C										------	9	19	46	19	52	16	31	14	------	60	52.0084	60	60	19.5877	60	60	60	------	1	0.9999	0.9999	1	0.9891	1	0.9999	1	------	0.7777
TGGT1_chrIb	244254	TGGT1_207710			T > del 1																------	------	4	------	------	------	------	------	------	------	------	4.22975	------	------	------	------	------	------	------	------	0.7259	------	------	------	------	------	------	------	------
TGGT1_chrIb	253948	TGGT1_207720	G>A	G>A	G>A	G>A	G>A	G>A	G>A	G>A	G>A										39	21	24	66	55	49	15	43	44	60	60	60	60	60	60	60	60	60	1	1	1	1	1	1	1	1	1	0.9487	1
TGGT1_chrIb	257389	TGGT1_207720		G>A																	------	2	------	------	------	------	------	------	------	------	60	------	------	------	------	------	------	------	------	1	------	------	------	------	------	------	------	------	1
TGGT1_chrIb	257530	TGGT1_207720			C>T																------	------	3	------	------	------	------	------	------	------	------	9.4185	------	------	------	------	------	------	------	------	0.8974	------	------	------	------	------	------	------	------
TGGT1_chrIb	257800	TGGT1_207720						A>T													------	------	------	------	------	5	------	------	------	------	------	------	------	------	25.9068	------	------	------	------	------	------	------	------	0.9974	------	------	------	------	------
TGGT1_chrIb	258741	TGGT1_207720						G>C													------	------	------	------	------	3	------	------	------	------	------	------	------	------	25.4999	------	------	------	------	------	------	------	------	0.9971	------	------	------	------	------
TGGT1_chrIb	274034	TGGT1_207750	TATA > del 4		TATA > del 4	TATA > del 4	TA > del 2			T	TATA > del 4										31	------	5	11	3	------	------	6	14	57.2482	------	41.8979	52.1294	60	------	------	4.31168	40.5795	0.9999	------	0.9932	0.9999	1	------	------	0.2703	0.9892	0.7419	------
TGGT1_chrIb	274035	TGGT1_207750								A > del 1											------	------	------	------	------	------	------	6	------	------	------	------	------	------	------	------	17.3675	------	------	------	------	------	------	------	------	0.9819	------	------	------
TGGT1_chrIb	274101	TGGT1_207750					A>C														------	------	------	------	3	------	------	------	------	------	------	------	------	16.2741	------	------	------	------	------	------	------	------	0.9769	------	------	------	------	------	------
TGGT1_chrIb	276348	TGGT1_207750	T>G	T>G	T>G	T>G	T>G	T>G	T>G	T>G	T>G	p.L620R [TGGT1_207750-t26_1]	p.L620R [TGGT1_207750-t26_1]	p.L620R [TGGT1_207750-t26_1]	p.L620R [TGGT1_207750-t26_1]	p.L620R [TGGT1_207750-t26_1]	p.L620R [TGGT1_207750-t26_1]	p.L620R [TGGT1_207750-t26_1]	p.L620R [TGGT1_207750-t26_1]	p.L620R [TGGT1_207750-t26_1]	374	230	118	190	126	148	79	302	115	60	60	60	60	60	60	60	60	60	1	1	1	1	1	1	1	1	1	1	0.9956
TGGT1_chrIb	288484	TGGT1_207760	T>G	T>G	T>G	T>G	T>G	T>G	T>G	T>G	T>G										47	32	33	82	39	49	24	30	36	60	60	60	48.6021	60	60	60	60	30.5557	1	1	1	0.9999	1	1	1	1	0.9991	0.8936	0.9062
TGGT1_chrIb	289412	TGGT1_207760							G>T												------	------	------	------	------	------	2	------	------	------	------	------	------	------	------	60	------	------	------	------	------	------	------	------	1	------	------	------	------
TGGT1_chrIb	289916	TGGT1_207760				G>A															------	------	------	6	------	------	------	------	------	------	------	------	3.58918	------	------	------	------	------	------	------	------	0.6956	------	------	------	------	------	------	------
TGGT1_chrIb	290356	TGGT1_207760	- > ins ATx2					C	- > ins ATx2	C											2	------	------	------	------	4	4	4	------	60	------	------	------	------	0	60	0	------	1	------	------	------	------	0.5	1	0.5	------	1	------
TGGT1_chrIb	290700	TGGT1_207760		A > del 1																	------	3	------	------	------	------	------	------	------	------	25.4999	------	------	------	------	------	------	------	------	0.9971	------	------	------	------	------	------	------	------	0.6666
TGGT1_chrIb	292781		C>G																		2	------	------	------	------	------	------	------	------	60	------	------	------	------	------	------	------	------	1	------	------	------	------	------	------	------	------	1	------
TGGT1_chrIb	293742	TGGT1_207770		T>C			T				T>C										------	5	------	------	18	------	------	------	21	------	21.6848	------	------	0	------	------	------	51.8668	------	0.9932	------	------	0.5	------	------	------	0.9999	------	0.6
TGGT1_chrIb	293743	TGGT1_207770-t26_1		- > ins TTTTCAT			G				- > ins TTTTCAT										------	5	------	------	18	------	------	------	21	------	21.6848	------	------	0	------	------	------	44.293	------	0.9932	------	------	0.5	------	------	------	0.9999	------	0.6
TGGT1_chrIb	295427	TGGT1_207770					G>A														------	------	------	------	3	------	------	------	------	------	------	------	------	30.47	------	------	------	------	------	------	------	------	0.9991	------	------	------	------	------	------
TGGT1_chrIb	296235	TGGT1_207770				- > ins T															------	------	------	2	------	------	------	------	------	------	------	------	60	------	------	------	------	------	------	------	------	1	------	------	------	------	------	------	------
TGGT1_chrIb	296575	TGGT1_207770						C>T													------	------	------	------	------	3	------	------	------	------	------	------	------	------	25.4999	------	------	------	------	------	------	------	------	0.9971	------	------	------	------	------
TGGT1_chrIb	296668	TGGT1_207770			C>T		C>T														------	------	9	------	5	------	------	------	------	------	------	60	------	18.09	------	------	------	------	------	------	1	------	0.9847	------	------	------	------	------	------
TGGT1_chrIb	298279	TGGT1_207770								A>G											------	------	------	------	------	------	------	7	------	------	------	------	------	------	------	------	18.4506	------	------	------	------	------	------	------	------	0.9859	------	------	------
TGGT1_chrIb	298761	TGGT1_207770				A>G															------	------	------	3	------	------	------	------	------	------	------	------	25.4999	------	------	------	------	------	------	------	------	0.9971	------	------	------	------	------	------	------
TGGT1_chrIb	299029	TGGT1_207770					G>A														------	------	------	------	5	------	------	------	------	------	------	------	------	60	------	------	------	------	------	------	------	------	0.9999	------	------	------	------	------	------
TGGT1_chrIb	299089	TGGT1_207770								T>C											------	------	------	------	------	------	------	6	------	------	------	------	------	------	------	------	39.9976	------	------	------	------	------	------	------	------	0.9998	------	------	------
TGGT1_chrIb	299210	TGGT1_207770	- > ins A																		3	------	------	------	------	------	------	------	------	25.4999	------	------	------	------	------	------	------	------	0.9971	------	------	------	------	------	------	------	------	0.6666	------
TGGT1_chrIb	316608	TGGT1_207790							CT > del 2									p.E55fs [TGGT1_207790-t26_1]			------	------	------	------	------	------	3	------	------	------	------	------	------	------	------	60	------	------	------	------	------	------	------	------	1	------	------	------	------
TGGT1_chrIb	322779	TGGT1_207800									- > ins T									p.K33fs [TGGT1_207800-t26_1]	------	------	------	------	------	------	------	------	19	------	------	------	------	------	------	------	------	14.5069	------	------	------	------	------	------	------	------	0.9657	------	------
TGGT1_chrIb	331370	TGGT1_207820					C>A														------	------	------	------	4	------	------	------	------	------	------	------	------	46.9575	------	------	------	------	------	------	------	------	0.9999	------	------	------	------	------	------
TGGT1_chrIb	331373	TGGT1_207820					A>T														------	------	------	------	4	------	------	------	------	------	------	------	------	46.9575	------	------	------	------	------	------	------	------	0.9999	------	------	------	------	------	------
TGGT1_chrIb	332013	TGGT1_207820	G>A	G>A	G>A		G>A			G	G>A										15	8	11	------	8	------	------	6	11	24.4293	60	24.2777	------	60	------	------	0	60	0.9964	0.9999	0.9962	------	1	------	------	0.5	1	0.6	0.75
TGGT1_chrIb	332302	TGGT1_207820	A>T	A>T	A>T	A>T	A>T	A>T	A>T	A>T	A>T										229	153	153	298	164	260	161	220	229	60	60	60	60	60	60	60	60	60	1	1	1	1	1	1	1	1	1	0.9344	0.9934
TGGT1_chrIb	332901	TGGT1_207820				G>C			G>C	G>C	G>C										------	------	------	8	------	------	3	4	4	------	------	------	55.3932	------	------	60	46.9575	46.9575	------	------	------	0.9999	------	------	1	0.9999	0.9999	------	------
TGGT1_chrIb	332904	TGGT1_207820				A>T			A>T	A>T	A>T										------	------	------	8	------	------	3	3	4	------	------	------	47.6514	------	------	60	25.4999	46.9575	------	------	------	0.9999	------	------	1	0.9971	0.9999	------	------
TGGT1_chrIb	333034	TGGT1_207820				T>C															------	------	------	2	------	------	------	------	------	------	------	------	60	------	------	------	------	------	------	------	------	1	------	------	------	------	------	------	------
TGGT1_chrIb	335953							A>G													------	------	------	------	------	4	------	------	------	------	------	------	------	------	60	------	------	------	------	------	------	------	------	1	------	------	------	------	------
TGGT1_chrIb	335974										G>A										------	------	------	------	------	------	------	------	3	------	------	------	------	------	------	------	------	25.4999	------	------	------	------	------	------	------	------	0.9971	------	------
TGGT1_chrIb	338411	TGGT1_207830				G>C															------	------	------	3	------	------	------	------	------	------	------	------	60	------	------	------	------	------	------	------	------	1	------	------	------	------	------	------	------
TGGT1_chrIb	338886	TGGT1_207830		C>G																	------	2	------	------	------	------	------	------	------	------	60	------	------	------	------	------	------	------	------	1	------	------	------	------	------	------	------	------	1
TGGT1_chrIb	340159	TGGT1_207830							G>A												------	------	------	------	------	------	4	------	------	------	------	------	------	------	------	46.9575	------	------	------	------	------	------	------	------	0.9999	------	------	------	------
TGGT1_chrIb	340224	TGGT1_207830									A>G									p.S301G [TGGT1_207830-t26_1]	------	------	------	------	------	------	------	------	4	------	------	------	------	------	------	------	------	16.0311	------	------	------	------	------	------	------	------	0.9756	------	------
TGGT1_chrIb	343638	TGGT1_207840		C>T																	------	6	------	------	------	------	------	------	------	------	60	------	------	------	------	------	------	------	------	1	------	------	------	------	------	------	------	------	1
TGGT1_chrIb	349476	TGGT1_207865									C > del 1										------	------	------	------	------	------	------	------	3	------	------	------	------	------	------	------	------	25.4999	------	------	------	------	------	------	------	------	0.9971	------	------
TGGT1_chrIb	366545	TGGT1_207865	TGT>GCG																		2	------	------	------	------	------	------	------	------	60	------	------	------	------	------	------	------	------	1	------	------	------	------	------	------	------	------	1	------
TGGT1_chrIb	398094	TGGT1_207875					C>T									p.T1214I [TGGT1_207875-t26_1]					------	------	------	------	2	------	------	------	------	------	------	------	------	60	------	------	------	------	------	------	------	------	1	------	------	------	------	------	------
TGGT1_chrIb	399012							- > ins T													------	------	------	------	------	2	------	------	------	------	------	------	------	------	60	------	------	------	------	------	------	------	------	1	------	------	------	------	------
TGGT1_chrIb	400055					G>A															------	------	------	2	------	------	------	------	------	------	------	------	60	------	------	------	------	------	------	------	------	1	------	------	------	------	------	------	------
TGGT1_chrIb	402490	TGGT1_207880						T>G			T>G										------	------	------	------	------	4	------	------	2	------	------	------	------	------	4.22975	------	------	60	------	------	------	------	------	0.7259	------	------	1	------	------
TGGT1_chrIb	402492	TGGT1_207880						C			C>A										------	------	------	------	------	4	------	------	2	------	------	------	------	------	0	------	------	60	------	------	------	------	------	0.5	------	------	1	------	------
TGGT1_chrIb	404730	TGGT1_207880		T > del 1		T > del 1	T > del 1	T > del 1		T > del 1	T > del 1										------	39	------	28	12	17	------	10	2	------	60	------	60	49.8544	60	------	60	60	------	1	------	1	0.9999	1	------	1	1	------	1
TGGT1_chrIb	406203	TGGT1_207880	AT > del 2		AT > del 2		ATAT > del 4		AT > del 2												29	------	48	------	2	------	22	------	------	60	------	7.57515	------	60	------	60	------	------	0.9999	------	0.8047	------	1	------	0.9999	------	------	0.7931	------
TGGT1_chrIb	406205																				------	------	------	------	------	------	------	------	------	------	------	------	------	------	------	------	------	------	------	------	------	------	------	------	------	------	------	------	------
TGGT1_chrIb	408376	TGGT1_207880						T>A													------	------	------	------	------	3	------	------	------	------	------	------	------	------	25.4999	------	------	------	------	------	------	------	------	0.9971	------	------	------	------	------
TGGT1_chrIb	408634	TGGT1_207880		A>T																	------	7	------	------	------	------	------	------	------	------	55.3932	------	------	------	------	------	------	------	------	0.9999	------	------	------	------	------	------	------	------	0.7142
TGGT1_chrIb	408662	TGGT1_207880		T>C																	------	5	------	------	------	------	------	------	------	------	60	------	------	------	------	------	------	------	------	0.9999	------	------	------	------	------	------	------	------	0.8
TGGT1_chrIb	410892	TGGT1_207880	- > ins AT	- > ins AT	- > ins AT	- > ins AT		A	- > ins T		- > ins A										31	24	54	10	------	11	40	------	17	55.0035	30.4328	18.0018	29.0427	------	5.07674	0.26823	------	0.69929	0.9999	0.999	0.9843	0.9987	------	0.237	0.5407	------	0.5483	0.7419	0.625
TGGT1_chrIb	411092	TGGT1_207880			A>T																------	------	2	------	------	------	------	------	------	------	------	60	------	------	------	------	------	------	------	------	1	------	------	------	------	------	------	------	------
TGGT1_chrIb	412394	TGGT1_207880							A>G									p.R923G [TGGT1_207880-t26_1]			------	------	------	------	------	------	12	------	------	------	------	------	------	------	------	6.12508	------	------	------	------	------	------	------	------	0.8038	------	------	------	------
TGGT1_chrIb	417665	TGGT1_207880	T>A	T>A		T>A	T>A														8	3	------	4	2	------	------	------	------	60	25.4999	------	60	60	------	------	------	------	0.9999	0.9971	------	1	1	------	------	------	------	0.75	0.6666
TGGT1_chrIb	420916	TGGT1_207880	T>G																		3	------	------	------	------	------	------	------	------	60	------	------	------	------	------	------	------	------	1	------	------	------	------	------	------	------	------	1	------
TGGT1_chrIb	421583	TGGT1_207880									- > ins A									p.K1458fs [TGGT1_207880-t26_1]	------	------	------	------	------	------	------	------	11	------	------	------	------	------	------	------	------	13.3946	------	------	------	------	------	------	------	------	0.9562	------	------
TGGT1_chrIb	422983				- > ins T																------	------	3	------	------	------	------	------	------	------	------	60	------	------	------	------	------	------	------	------	1	------	------	------	------	------	------	------	------
TGGT1_chrIb	427103	TGGT1_207900	A>C	A>C	A>C	A>C	A>C	A>C	A>C	A>C	A>C										41	8	11	56	11	32	12	29	10	60	60	60	60	60	60	60	60	60	1	1	1	1	1	1	1	1	1	0.9512	1
TGGT1_chrIb	431984	TGGT1_207900							TTT>CGA												------	------	------	------	------	------	2	------	------	------	------	------	------	------	------	60	------	------	------	------	------	------	------	------	1	------	------	------	------
TGGT1_chrIb	431989	TGGT1_207900							A>T												------	------	------	------	------	------	2	------	------	------	------	------	------	------	------	60	------	------	------	------	------	------	------	------	1	------	------	------	------
TGGT1_chrIb	432867	TGGT1_207900	G			G>T															4	------	------	4	------	------	------	------	------	4.22975	------	------	60	------	------	------	------	------	0.274	------	------	0.9999	------	------	------	------	------	0.5	------
TGGT1_chrIb	434173	TGGT1_207900			T>C																------	------	9	------	------	------	------	------	------	------	------	47.2495	------	------	------	------	------	------	------	------	0.9999	------	------	------	------	------	------	------	------
TGGT1_chrIb	436105	TGGT1_207900				G>A															------	------	------	2	------	------	------	------	------	------	------	------	60	------	------	------	------	------	------	------	------	1	------	------	------	------	------	------	------
TGGT1_chrIb	436356	TGGT1_207900	A>T	A>T	A>T	A>T	A>T	A>T	A>T	A>T	A>T										39	11	14	49	10	34	13	22	13	60	60	60	60	60	60	60	60	60	1	1	1	1	1	1	1	1	1	0.923	1
TGGT1_chrIb	436607																				------	------	------	------	------	------	------	------	------	------	------	------	------	------	------	------	------	------	------	------	------	------	------	------	------	------	------	------	------
TGGT1_chrIb	436632	TGGT1_207900						TA > del 2		TA > del 2	TA > del 2										------	------	------	------	------	6	------	9	15	------	------	------	------	------	60	------	53.6247	60	------	------	------	------	------	1	------	0.9999	1	------	------
TGGT1_chrIb	437589	TGGT1_207900								C>T											------	------	------	------	------	------	------	2	------	------	------	------	------	------	------	------	60	------	------	------	------	------	------	------	------	1	------	------	------
TGGT1_chrIb	439740			G>A																	------	3	------	------	------	------	------	------	------	------	60	------	------	------	------	------	------	------	------	1	------	------	------	------	------	------	------	------	1
TGGT1_chrIb	441662	TGGT1_207910	AT > del 2																		2	------	------	------	------	------	------	------	------	60	------	------	------	------	------	------	------	------	1	------	------	------	------	------	------	------	------	1	------
TGGT1_chrIb	441921	TGGT1_207910	ATAT > del 4				ATAT > del 4	ATATATAT > del 8													12	------	------	------	2	6	------	------	------	60	------	------	------	60	60	------	------	------	1	------	------	------	1	1	------	------	------	0.9166	------
TGGT1_chrIb	441925	TGGT1_207910	AT > del 2																		12	------	------	------	------	------	------	------	------	24.7844	------	------	------	------	------	------	------	------	0.9966	------	------	------	------	------	------	------	------	0.5833	------
TGGT1_chrIb	442872	TGGT1_207910	C>A	C>A	C>A	C>A	C>A	C>A	C>A	C>A	C>A										68	34	32	74	47	85	44	41	48	60	60	60	60	60	60	60	60	60	1	1	1	0.9999	1	0.9999	1	1	1	0.9558	0.8823
TGGT1_chrIb	443584	TGGT1_207910			GAG > del 3																------	------	3	------	------	------	------	------	------	------	------	25.4999	------	------	------	------	------	------	------	------	0.9971	------	------	------	------	------	------	------	------
TGGT1_chrIb	445123	TGGT1_207910			A>C																------	------	3	------	------	------	------	------	------	------	------	25.4999	------	------	------	------	------	------	------	------	0.9971	------	------	------	------	------	------	------	------
TGGT1_chrIb	445922	TGGT1_207910		A>G																	------	2	------	------	------	------	------	------	------	------	60	------	------	------	------	------	------	------	------	1	------	------	------	------	------	------	------	------	1
TGGT1_chrIb	447535	TGGT1_207910				C>T															------	------	------	3	------	------	------	------	------	------	------	------	60	------	------	------	------	------	------	------	------	1	------	------	------	------	------	------	------
TGGT1_chrIb	447537	TGGT1_207910				C>T															------	------	------	3	------	------	------	------	------	------	------	------	60	------	------	------	------	------	------	------	------	1	------	------	------	------	------	------	------
TGGT1_chrIb	448484	TGGT1_207910						C>A													------	------	------	------	------	2	------	------	------	------	------	------	------	------	60	------	------	------	------	------	------	------	------	1	------	------	------	------	------
TGGT1_chrIb	448492	TGGT1_207910	TCA > del 3	TCA > del 3	TCA > del 3	TCA > del 3	TCA > del 3	TCA > del 3	TCA > del 3	TCA > del 3	TCA > del 3										72	37	21	90	49	85	21	28	30	60	60	60	60	60	60	60	60	60	1	1	1	1	1	1	1	1	1	0.9722	1
TGGT1_chrIb	448898	TGGT1_207910						TA > del 2													------	------	------	------	------	6	------	------	------	------	------	------	------	------	39.9976	------	------	------	------	------	------	------	------	0.9998	------	------	------	------	------
TGGT1_chrIb	448915	TGGT1_207910								G>A											------	------	------	------	------	------	------	7	------	------	------	------	------	------	------	------	55.3932	------	------	------	------	------	------	------	------	0.9999	------	------	------
TGGT1_chrIb	456306	TGGT1_207920								C>T											------	------	------	------	------	------	------	2	------	------	------	------	------	------	------	------	60	------	------	------	------	------	------	------	------	1	------	------	------
TGGT1_chrIb	458104		- > ins AT	- > ins ATx2	C	- > ins ATx2	- > ins AT	- > ins AT	- > ins ATx2	- > ins ATx2	- > ins ATx2										10	19	9	15	8	23	8	16	21	58.3383	36.3862	9.49746	54.5228	60	26.9756	47.0355	60	17.8918	0.9999	0.9997	0.1009	0.9999	1	0.9978	0.9996	1	0.7722	0.6999	0.6315
TGGT1_chrIb	460472	TGGT1_207930		T>G		T>G					T>G										------	3	------	11	------	------	------	------	4	------	60	------	60	------	------	------	------	60	------	1	------	0.9999	------	------	------	------	1	------	1
TGGT1_chrIb	460670	TGGT1_207930				AT > del 2															------	------	------	2	------	------	------	------	------	------	------	------	60	------	------	------	------	------	------	------	------	1	------	------	------	------	------	------	------
TGGT1_chrIb	460842	TGGT1_207930		CT>AC																	------	3	------	------	------	------	------	------	------	------	60	------	------	------	------	------	------	------	------	1	------	------	------	------	------	------	------	------	1
TGGT1_chrIb	461041	TGGT1_207930	A>C	A>C	A>C	A>C	A>C	A>C	A>C	A>C	A>C										226	89	108	420	122	351	126	183	201	60	60	60	60	60	60	60	60	60	1	1	1	1	1	1	1	1	1	0.969	0.9662
TGGT1_chrIb	461201	TGGT1_207930						- > ins T													------	------	------	------	------	3	------	------	------	------	------	------	------	------	25.4999	------	------	------	------	------	------	------	------	0.9971	------	------	------	------	------
TGGT1_chrIb	466963	TGGT1_207940				C > del 1															------	------	------	9	------	------	------	------	------	------	------	------	2.27263	------	------	------	------	------	------	------	------	0.6279	------	------	------	------	------	------	------
TGGT1_chrIb	468050	TGGT1_207940						- > ins A													------	------	------	------	------	5	------	------	------	------	------	------	------	------	60	------	------	------	------	------	------	------	------	1	------	------	------	------	------
TGGT1_chrIb	468310	TGGT1_207940	GG>CT																		3	------	------	------	------	------	------	------	------	23.3808	------	------	------	------	------	------	------	------	0.9925	------	------	------	------	------	------	------	------	0.6666	------
TGGT1_chrIb	468313	TGGT1_207940	G>C																		3	------	------	------	------	------	------	------	------	25.4999	------	------	------	------	------	------	------	------	0.9971	------	------	------	------	------	------	------	------	0.6666	------
TGGT1_chrIb	475728	TGGT1_207955				C>A									p.G30W [TGGT1_207955-t26_1]						------	------	------	2	------	------	------	------	------	------	------	------	60	------	------	------	------	------	------	------	------	1	------	------	------	------	------	------	------
TGGT1_chrIb	475752	TGGT1_207955	A > del 1									p.S22fs [TGGT1_207955-t26_1]									2	------	------	------	------	------	------	------	------	60	------	------	------	------	------	------	------	------	1	------	------	------	------	------	------	------	------	1	------
TGGT1_chrIb	480002	TGGT1_207960		- > ins A						C											------	5	------	------	------	------	------	4	------	------	21.6848	------	------	------	------	------	0	------	------	0.9932	------	------	------	------	------	0.5	------	------	0.6
TGGT1_chrIb	481021	TGGT1_207960		- > ins A																	------	2	------	------	------	------	------	------	------	------	60	------	------	------	------	------	------	------	------	1	------	------	------	------	------	------	------	------	1
TGGT1_chrIb	482657	TGGT1_207960				G>C															------	------	------	3	------	------	------	------	------	------	------	------	9.0454	------	------	------	------	------	------	------	------	0.8892	------	------	------	------	------	------	------
TGGT1_chrIb	482661	TGGT1_207960				G>C															------	------	------	5	------	------	------	------	------	------	------	------	60	------	------	------	------	------	------	------	------	1	------	------	------	------	------	------	------
TGGT1_chrIb	482664	TGGT1_207960				A>C															------	------	------	5	------	------	------	------	------	------	------	------	52.7629	------	------	------	------	------	------	------	------	0.9999	------	------	------	------	------	------	------
TGGT1_chrIb	487055	TGGT1_207960	G>A																		3	------	------	------	------	------	------	------	------	60	------	------	------	------	------	------	------	------	1	------	------	------	------	------	------	------	------	1	------
TGGT1_chrIb	500557	TGGT1_207970				G>C									p.A102P [TGGT1_207970-t26_1]						------	------	------	2	------	------	------	------	------	------	------	------	60	------	------	------	------	------	------	------	------	1	------	------	------	------	------	------	------
TGGT1_chrIb	503745	TGGT1_207970	A>G																		2	------	------	------	------	------	------	------	------	60	------	------	------	------	------	------	------	------	1	------	------	------	------	------	------	------	------	1	------
TGGT1_chrIb	503869	TGGT1_207970							- > ins T									p.F435fs [TGGT1_207970-t26_1]			------	------	------	------	------	------	6	------	------	------	------	------	------	------	------	60	------	------	------	------	------	------	------	------	1	------	------	------	------
TGGT1_chrIb	506436	TGGT1_207970								C>T									p.T648M [TGGT1_207970-t26_1]		------	------	------	------	------	------	------	3	------	------	------	------	------	------	------	------	25.4999	------	------	------	------	------	------	------	------	0.9971	------	------	------
TGGT1_chrIb	507298	TGGT1_207970				C>T															------	------	------	4	------	------	------	------	------	------	------	------	60	------	------	------	------	------	------	------	------	1	------	------	------	------	------	------	------
TGGT1_chrIb	507302	TGGT1_207970				A>G															------	------	------	4	------	------	------	------	------	------	------	------	60	------	------	------	------	------	------	------	------	1	------	------	------	------	------	------	------
TGGT1_chrIb	507361	TGGT1_207970				G>T															------	------	------	4	------	------	------	------	------	------	------	------	60	------	------	------	------	------	------	------	------	1	------	------	------	------	------	------	------
TGGT1_chrIb	507364	TGGT1_207970				A>C															------	------	------	4	------	------	------	------	------	------	------	------	60	------	------	------	------	------	------	------	------	1	------	------	------	------	------	------	------
TGGT1_chrIb	508380	TGGT1_207970			G>A									p.G1037S [TGGT1_207970-t26_1]							------	------	3	------	------	------	------	------	------	------	------	25.4999	------	------	------	------	------	------	------	------	0.9971	------	------	------	------	------	------	------	------
TGGT1_chrIb	509439	TGGT1_207970			A>G																------	------	4	------	------	------	------	------	------	------	------	60	------	------	------	------	------	------	------	------	1	------	------	------	------	------	------	------	------
TGGT1_chrIb	511051	TGGT1_207970	G>A									p.A1446T [TGGT1_207970-t26_1]									9	------	------	------	------	------	------	------	------	41.511	------	------	------	------	------	------	------	------	0.9999	------	------	------	------	------	------	------	------	0.6666	------
TGGT1_chrIb	511916	TGGT1_207980							T>C												------	------	------	------	------	------	3	------	------	------	------	------	------	------	------	25.4999	------	------	------	------	------	------	------	------	0.9971	------	------	------	------
TGGT1_chrIb	512066	TGGT1_207980								C>T											------	------	------	------	------	------	------	3	------	------	------	------	------	------	------	------	25.4999	------	------	------	------	------	------	------	------	0.9971	------	------	------
TGGT1_chrIb	517237	TGGT1_207990			T>G																------	------	4	------	------	------	------	------	------	------	------	24.0781	------	------	------	------	------	------	------	------	0.9961	------	------	------	------	------	------	------	------
TGGT1_chrIb	517254	TGGT1_207990			T>A																------	------	2	------	------	------	------	------	------	------	------	60	------	------	------	------	------	------	------	------	1	------	------	------	------	------	------	------	------
TGGT1_chrIb	517637	TGGT1_207990								C>G											------	------	------	------	------	------	------	3	------	------	------	------	------	------	------	------	25.4999	------	------	------	------	------	------	------	------	0.9971	------	------	------
TGGT1_chrIb	517812	TGGT1_207990		TATA > del 4																	------	2	------	------	------	------	------	------	------	------	60	------	------	------	------	------	------	------	------	1	------	------	------	------	------	------	------	------	1
TGGT1_chrIb	520981	TGGT1_207990					G>A														------	------	------	------	4	------	------	------	------	------	------	------	------	60	------	------	------	------	------	------	------	------	1	------	------	------	------	------	------
TGGT1_chrIb	526904	TGGT1_208010									G>C										------	------	------	------	------	------	------	------	2	------	------	------	------	------	------	------	------	60	------	------	------	------	------	------	------	------	1	------	------
TGGT1_chrIb	528812	TGGT1_208010		G>C																	------	3	------	------	------	------	------	------	------	------	25.4999	------	------	------	------	------	------	------	------	0.9971	------	------	------	------	------	------	------	------	0.6666
TGGT1_chrIb	534795										A > del 1										------	------	------	------	------	------	------	------	7	------	------	------	------	------	------	------	------	55.3932	------	------	------	------	------	------	------	------	0.9999	------	------
TGGT1_chrIb	535275										G>T										------	------	------	------	------	------	------	------	3	------	------	------	------	------	------	------	------	25.4999	------	------	------	------	------	------	------	------	0.9971	------	------
TGGT1_chrIb	535343					T > del 1															------	------	------	5	------	------	------	------	------	------	------	------	21.6848	------	------	------	------	------	------	------	------	0.9932	------	------	------	------	------	------	------
TGGT1_chrIb	539001	TGGT1_208020	G>A									p.A787T [TGGT1_208020-t26_1]									8	------	------	------	------	------	------	------	------	3.05301	------	------	------	------	------	------	------	------	0.6688	------	------	------	------	------	------	------	------	0.5	------
TGGT1_chrIb	540781	TGGT1_208020					C>T									p.A1380V [TGGT1_208020-t26_1]					------	------	------	------	16	------	------	------	------	------	------	------	------	38.7124	------	------	------	------	------	------	------	------	0.9998	------	------	------	------	------	------
TGGT1_chrIb	540958	TGGT1_208020									C>T									p.T1439I [TGGT1_208020-t26_1]	------	------	------	------	------	------	------	------	5	------	------	------	------	------	------	------	------	21.6848	------	------	------	------	------	------	------	------	0.9932	------	------
TGGT1_chrIb	543903									C>T											------	------	------	------	------	------	------	6	------	------	------	------	------	------	------	------	39.9976	------	------	------	------	------	------	------	------	0.9998	------	------	------
TGGT1_chrIb	550500							G>A													------	------	------	------	------	2	------	------	------	------	------	------	------	------	60	------	------	------	------	------	------	------	------	1	------	------	------	------	------
TGGT1_chrIb	550917								G>A												------	------	------	------	------	------	2	------	------	------	------	------	------	------	------	60	------	------	------	------	------	------	------	------	1	------	------	------	------
TGGT1_chrIb	554400	TGGT1_208040				- > ins T															------	------	------	9	------	------	------	------	------	------	------	------	47.2495	------	------	------	------	------	------	------	------	0.9999	------	------	------	------	------	------	------
TGGT1_chrIb	555802	TGGT1_208040	T>G	T>G	T>G	T>G	T>G	T>G	T>G	T>G	T>G										70	41	19	47	23	41	33	40	49	29.449	52.8001	60	60	26.0153	44.0225	60	60	60	0.9988	0.9999	1	1	0.9975	0.9999	1	1	1	0.7142	0.756
TGGT1_chrIb	556161	TGGT1_208040							G>C												------	------	------	------	------	------	4	------	------	------	------	------	------	------	------	4.22975	------	------	------	------	------	------	------	------	0.7259	------	------	------	------
TGGT1_chrIb	557866	TGGT1_208040					T>A														------	------	------	------	5	------	------	------	------	------	------	------	------	21.6848	------	------	------	------	------	------	------	------	0.9932	------	------	------	------	------	------
TGGT1_chrIb	558873	TGGT1_208040	A>C																		3	------	------	------	------	------	------	------	------	25.4999	------	------	------	------	------	------	------	------	0.9971	------	------	------	------	------	------	------	------	0.6666	------
TGGT1_chrIb	566737	TGGT1_208050			A>T									p.(=) [TGGT1_208050-t26_1]							------	------	12	------	------	------	------	------	------	------	------	13.3946	------	------	------	------	------	------	------	------	0.9562	------	------	------	------	------	------	------	------
TGGT1_chrIb	571234	TGGT1_208050	G>A	G>A	G>A	G>A	G>A	G>A	G>A	G>A	G>A										11	11	5	26	21	14	17	33	12	60	60	60	60	60	60	60	60	60	1	1	1	1	1	1	1	1	1	1	1
TGGT1_chrIb	577373	TGGT1_208050							T > del 1												------	------	------	------	------	------	4	------	------	------	------	------	------	------	------	60	------	------	------	------	------	------	------	------	1	------	------	------	------
TGGT1_chrIb	584095	TGGT1_208050				CT>TA															------	------	------	3	------	------	------	------	------	------	------	------	60	------	------	------	------	------	------	------	------	1	------	------	------	------	------	------	------
TGGT1_chrIb	584102	TGGT1_208050				TATGC > del 5															------	------	------	3	------	------	------	------	------	------	------	------	60	------	------	------	------	------	------	------	------	1	------	------	------	------	------	------	------
TGGT1_chrIb	584110	TGGT1_208050							TA > del 2												------	------	------	------	------	------	2	------	------	------	------	------	------	------	------	42.7499	------	------	------	------	------	------	------	------	0.9971	------	------	------	------
TGGT1_chrIb	584134	TGGT1_208050								T>G											------	------	------	------	------	------	------	2	------	------	------	------	------	------	------	------	60	------	------	------	------	------	------	------	------	1	------	------	------
TGGT1_chrIb	584165	TGGT1_208050							TATATATATA > del 10												------	------	------	------	------	------	4	------	------	------	------	------	------	------	------	42.6336	------	------	------	------	------	------	------	------	0.9999	------	------	------	------
TGGT1_chrIb	584168	TGGT1_208050				A>C															------	------	------	2	------	------	------	------	------	------	------	------	60	------	------	------	------	------	------	------	------	1	------	------	------	------	------	------	------
TGGT1_chrIb	584173	TGGT1_208050				TA>CC															------	------	------	2	------	------	------	------	------	------	------	------	60	------	------	------	------	------	------	------	------	1	------	------	------	------	------	------	------
TGGT1_chrIb	584193																				------	------	------	------	------	------	------	------	------	------	------	------	------	------	------	------	------	------	------	------	------	------	------	------	------	------	------	------	------
TGGT1_chrIb	584196																				------	------	------	------	------	------	------	------	------	------	------	------	------	------	------	------	------	------	------	------	------	------	------	------	------	------	------	------	------
TGGT1_chrIb	584199																				------	------	------	------	------	------	------	------	------	------	------	------	------	------	------	------	------	------	------	------	------	------	------	------	------	------	------	------	------
TGGT1_chrIb	587222	TGGT1_208050		AG > del 2																	------	2	------	------	------	------	------	------	------	------	60	------	------	------	------	------	------	------	------	1	------	------	------	------	------	------	------	------	1
TGGT1_chrIb	587223	TGGT1_208050				G>T															------	------	------	4	------	------	------	------	------	------	------	------	60	------	------	------	------	------	------	------	------	1	------	------	------	------	------	------	------
TGGT1_chrIb	587771	TGGT1_208050									A > del 1										------	------	------	------	------	------	------	------	3	------	------	------	------	------	------	------	------	15.3323	------	------	------	------	------	------	------	------	0.9715	------	------
TGGT1_chrIb	588432						A > del 1														------	------	------	------	9	------	------	------	------	------	------	------	------	6.73123	------	------	------	------	------	------	------	------	0.8249	------	------	------	------	------	------
TGGT1_chrIb	590953					- > ins TA															------	------	------	3	------	------	------	------	------	------	------	------	25.4999	------	------	------	------	------	------	------	------	0.9971	------	------	------	------	------	------	------
TGGT1_chrIb	602347	TGGT1_208070				G>A															------	------	------	2	------	------	------	------	------	------	------	------	60	------	------	------	------	------	------	------	------	1	------	------	------	------	------	------	------
TGGT1_chrIb	604102				C>G																------	------	6	------	------	------	------	------	------	------	------	39.9976	------	------	------	------	------	------	------	------	0.9998	------	------	------	------	------	------	------	------
TGGT1_chrIb	605963								C>T												------	------	------	------	------	------	2	------	------	------	------	------	------	------	------	60	------	------	------	------	------	------	------	------	1	------	------	------	------
TGGT1_chrIb	606835	TGGT1_208080							T>C												------	------	------	------	------	------	14	------	------	------	------	------	------	------	------	15.2008	------	------	------	------	------	------	------	------	0.9706	------	------	------	------
TGGT1_chrIb	608483	TGGT1_208090	- > ins TA																		3	------	------	------	------	------	------	------	------	25.4999	------	------	------	------	------	------	------	------	0.9971	------	------	------	------	------	------	------	------	0.6666	------
TGGT1_chrIb	609333	TGGT1_208090									C>T										------	------	------	------	------	------	------	------	5	------	------	------	------	------	------	------	------	21.6848	------	------	------	------	------	------	------	------	0.9932	------	------
TGGT1_chrIb	609919	TGGT1_208090		T>C																	------	3	------	------	------	------	------	------	------	------	25.4999	------	------	------	------	------	------	------	------	0.9971	------	------	------	------	------	------	------	------	0.6666
TGGT1_chrIb	610441		TATATATATATA > del 12	TATATATATATATA > del 14			TATATATATATATA > del 14	TATATA > del 6	TATATATATATA > del 12	TATATATATA > del 10											14	24	------	------	5	12	6	19	------	53.4174	49.792	------	------	43.9977	24.7844	58.194	12.2383	------	0.9999	0.9991	------	------	0.7602	0.9966	0.9999	0.9112	------	0.7083	0.6903
TGGT1_chrIb	610450							A > del 1													------	------	------	------	------	12	------	------	------	------	------	------	------	------	2.18241	------	------	------	------	------	------	------	------	0.623	------	------	------	------	------
TGGT1_chrIb	610454		A																		15	------	------	------	------	------	------	------	------	0.01633	------	------	------	------	------	------	------	------	0.499	------	------	------	------	------	------	------	------	0.5333	------
TGGT1_chrIb	611350							- > ins ATx3			- > ins ATx3										------	------	------	------	------	2	------	------	9	------	------	------	------	------	60	------	------	46.5188	------	------	------	------	------	1	------	------	0.9999	------	------
TGGT1_chrIb	612899	TGGT1_208200	T>C	T>C	T>C	T>C	T>C	T>C	T>C	T>C	T>C										79	53	52	94	37	59	27	65	46	58.5332	60	60	60	60	60	60	60	60	0.9999	1	1	1	1	1	1	0.9999	1	0.8481	1
TGGT1_chrIb	613025	TGGT1_208200									- > ins A										------	------	------	------	------	------	------	------	8	------	------	------	------	------	------	------	------	60	------	------	------	------	------	------	------	------	0.9999	------	------
TGGT1_chrIb	616978	TGGT1_208200							T>C												------	------	------	------	------	------	4	------	------	------	------	------	------	------	------	60	------	------	------	------	------	------	------	------	1	------	------	------	------
TGGT1_chrIb	619898	TGGT1_208300		G>A		G				G>A	G>A										------	7	------	28	------	------	------	11	10	------	8.94259	------	8.14684	------	------	------	15.9757	2.58384	------	0.8868	------	0.1328	------	------	------	0.9753	0.6445	------	0.5714
TGGT1_chrIb	620633										C>T										------	------	------	------	------	------	------	------	8	------	------	------	------	------	------	------	------	11.5789	------	------	------	------	------	------	------	------	0.9349	------	------
TGGT1_chrIb	622140	TGGT1_208310	G>C	G>C	G>C	G>C	G>C	G>C	G>C	G>C	G>C	p.F178L [TGGT1_208310-t26_1]	p.F178L [TGGT1_208310-t26_1]	p.F178L [TGGT1_208310-t26_1]	p.F178L [TGGT1_208310-t26_1]	p.F178L [TGGT1_208310-t26_1]	p.F178L [TGGT1_208310-t26_1]	p.F178L [TGGT1_208310-t26_1]	p.F178L [TGGT1_208310-t26_1]	p.F178L [TGGT1_208310-t26_1]	70	33	53	79	45	85	44	62	57	60	60	60	60	60	60	60	60	60	1	1	1	1	1	1	1	1	1	1	1
TGGT1_chrIb	622250	TGGT1_208310								A > del 1											------	------	------	------	------	------	------	3	------	------	------	------	------	------	------	------	25.4999	------	------	------	------	------	------	------	------	0.9971	------	------	------
TGGT1_chrIb	622587	TGGT1_208310									C>T										------	------	------	------	------	------	------	------	3	------	------	------	------	------	------	------	------	25.4999	------	------	------	------	------	------	------	------	0.9971	------	------
TGGT1_chrIb	632253	TGGT1_208340					C>G														------	------	------	------	2	------	------	------	------	------	------	------	------	60	------	------	------	------	------	------	------	------	1	------	------	------	------	------	------
TGGT1_chrIb	632917	TGGT1_208340								- > ins ATx2	- > ins ATx2										------	------	------	------	------	------	------	2	2	------	------	------	------	------	------	------	60	60	------	------	------	------	------	------	------	1	1	------	------
TGGT1_chrIb	633210	TGGT1_208340	G>C	G>C	G>C	G>C	G>C	G>C	G>C	G>C	G>C										44	34	44	98	47	59	26	63	67	60	60	60	60	60	60	60	60	60	1	1	1	1	1	1	1	1	1	1	1
TGGT1_chrIb	633964	TGGT1_208340	T>C																		2	------	------	------	------	------	------	------	------	60	------	------	------	------	------	------	------	------	1	------	------	------	------	------	------	------	------	1	------
TGGT1_chrIb	636533	TGGT1_208340	TCCCCTTGACCGTA > del 14																		3	------	------	------	------	------	------	------	------	27.9642	------	------	------	------	------	------	------	------	0.9971	------	------	------	------	------	------	------	------	0.6666	------
TGGT1_chrIb	637459	TGGT1_208340				- > ins TAx5															------	------	------	2	------	------	------	------	------	------	------	------	60	------	------	------	------	------	------	------	------	1	------	------	------	------	------	------	------
TGGT1_chrIb	638137	TGGT1_208340					A>T														------	------	------	------	8	------	------	------	------	------	------	------	------	34.071	------	------	------	------	------	------	------	------	0.9996	------	------	------	------	------	------
TGGT1_chrIb	640945	TGGT1_208350					G>T														------	------	------	------	4	------	------	------	------	------	------	------	------	60	------	------	------	------	------	------	------	------	1	------	------	------	------	------	------
TGGT1_chrIb	641007	TGGT1_208350							G>A												------	------	------	------	------	------	3	------	------	------	------	------	------	------	------	25.4999	------	------	------	------	------	------	------	------	0.9971	------	------	------	------
TGGT1_chrIb	641333	TGGT1_208350					G>T														------	------	------	------	3	------	------	------	------	------	------	------	------	60	------	------	------	------	------	------	------	------	1	------	------	------	------	------	------
TGGT1_chrIb	642170	TGGT1_208350		T>C																	------	2	------	------	------	------	------	------	------	------	60	------	------	------	------	------	------	------	------	1	------	------	------	------	------	------	------	------	1
TGGT1_chrIb	642304	TGGT1_208350		A>G																	------	11	------	------	------	------	------	------	------	------	60	------	------	------	------	------	------	------	------	0.9999	------	------	------	------	------	------	------	------	0.7272
TGGT1_chrIb	644611					G>A															------	------	------	7	------	------	------	------	------	------	------	------	18.4506	------	------	------	------	------	------	------	------	0.9859	------	------	------	------	------	------	------
TGGT1_chrIb	650929							C>T													------	------	------	------	------	2	------	------	------	------	------	------	------	------	60	------	------	------	------	------	------	------	------	1	------	------	------	------	------
TGGT1_chrIb	659417	TGGT1_208380						- > ins TAx2													------	------	------	------	------	2	------	------	------	------	------	------	------	------	60	------	------	------	------	------	------	------	------	1	------	------	------	------	------
TGGT1_chrIb	667050	TGGT1_208390		C>T																	------	3	------	------	------	------	------	------	------	------	60	------	------	------	------	------	------	------	------	1	------	------	------	------	------	------	------	------	1
TGGT1_chrIb	667533	TGGT1_208390					T>G														------	------	------	------	2	------	------	------	------	------	------	------	------	60	------	------	------	------	------	------	------	------	1	------	------	------	------	------	------
TGGT1_chrIb	667541	TGGT1_208390					C>A														------	------	------	------	2	------	------	------	------	------	------	------	------	60	------	------	------	------	------	------	------	------	1	------	------	------	------	------	------
TGGT1_chrIb	667544	TGGT1_208390					C>A														------	------	------	------	2	------	------	------	------	------	------	------	------	60	------	------	------	------	------	------	------	------	1	------	------	------	------	------	------
TGGT1_chrIb	669226		TATA > del 4	TATA > del 4	TATA > del 4	TATA > del 4	TATA > del 4	TATA > del 4	TATA > del 4	TATA > del 4	TATA > del 4										58	35	37	77	46	99	36	75	46	58.3149	60	57.6007	47.758	59.1275	57.8363	60	53.94	53.8372	0.9999	1	0.9999	0.9992	0.9999	0.9999	0.9999	0.9999	0.9999	0.8534	0.8533
TGGT1_chrIb	669474		- > ins ATx4	- > ins ATx3	- > ins ATx3	- > ins ATx4	- > ins ATx3	- > ins AT, - > ins ATx3	- > ins AT, - > ins ATx2	- > ins ATx4	- > ins AT, - > ins ATx3										35	31	29	66	31	58	25	51	40	60	40.5556	2.82916	24.6779	3.08062	0.22304	43.3692	38.3957	52.8864	1	0.9996	0.5	0.9585	0.9947	0.511	0.9999	0.9986	0.9999	0.8714	0.6666
TGGT1_chrIb	675575	TGGT1_208400B									- > ins AT										------	------	------	------	------	------	------	------	2	------	------	------	------	------	------	------	------	60	------	------	------	------	------	------	------	------	1	------	------
TGGT1_chrIb	677496	TGGT1_208400B			- > ins ATx2	C	- > ins ATx2														------	------	2	11	2	------	------	------	------	------	------	60	5.07674	60	------	------	------	------	------	------	1	0.237	1	------	------	------	------	------	------
TGGT1_chrIb	679000	TGGT1_208400B				A>T	A>T				A>T										------	------	------	5	4	------	------	------	3	------	------	------	60	60	------	------	------	60	------	------	------	1	1	------	------	------	1	------	------
TGGT1_chrIb	681992	TGGT1_208400A	G>T	G>T	G>T	G>T	G>T	G>T	G>T	G>T	G>T										67	6	17	66	22	58	12	22	49	60	60	60	60	60	60	60	60	60	1	1	1	1	1	1	1	1	1	1	1
TGGT1_chrIb	681994	TGGT1_208400A	A>C	A>C	A>C	A>C	A>C	A>C	A>C	A>C	A>C										66	6	17	66	22	58	12	22	49	60	60	60	60	60	60	60	60	60	1	1	1	1	1	1	1	1	1	1	1
TGGT1_chrIb	682959							- > ins A													------	------	------	------	------	5	------	------	------	------	------	------	------	------	60	------	------	------	------	------	------	------	------	0.9999	------	------	------	------	------
TGGT1_chrIb	685897			C>G																	------	2	------	------	------	------	------	------	------	------	60	------	------	------	------	------	------	------	------	1	------	------	------	------	------	------	------	------	1
TGGT1_chrIb	688682	TGGT1_208410						A>G													------	------	------	------	------	10	------	------	------	------	------	------	------	------	37.4658	------	------	------	------	------	------	------	------	0.9998	------	------	------	------	------
TGGT1_chrIb	692021	TGGT1_208410				AT > del 2					A										------	------	------	3	------	------	------	------	4	------	------	------	25.4999	------	------	------	------	0	------	------	------	0.9971	------	------	------	------	0.5	------	------
TGGT1_chrIb	692043	TGGT1_208410			A>G																------	------	3	------	------	------	------	------	------	------	------	25.4999	------	------	------	------	------	------	------	------	0.9971	------	------	------	------	------	------	------	------
TGGT1_chrIb	692045	TGGT1_208410			G>A																------	------	3	------	------	------	------	------	------	------	------	25.4999	------	------	------	------	------	------	------	------	0.9971	------	------	------	------	------	------	------	------
TGGT1_chrIb	700492						C>T														------	------	------	------	2	------	------	------	------	------	------	------	------	60	------	------	------	------	------	------	------	------	1	------	------	------	------	------	------
TGGT1_chrIb	703856			C>G																	------	9	------	------	------	------	------	------	------	------	13.125	------	------	------	------	------	------	------	------	0.9535	------	------	------	------	------	------	------	------	0.5555
TGGT1_chrIb	704019			A>G																	------	8	------	------	------	------	------	------	------	------	47.6514	------	------	------	------	------	------	------	------	0.9999	------	------	------	------	------	------	------	------	0.625
TGGT1_chrIb	710612	TGGT1_208420				G>T															------	------	------	4	------	------	------	------	------	------	------	------	60	------	------	------	------	------	------	------	------	1	------	------	------	------	------	------	------
TGGT1_chrIb	710618	TGGT1_208420			C>T																------	------	3	------	------	------	------	------	------	------	------	60	------	------	------	------	------	------	------	------	1	------	------	------	------	------	------	------	------
TGGT1_chrIb	710841	TGGT1_208420				T>C															------	------	------	3	------	------	------	------	------	------	------	------	25.4999	------	------	------	------	------	------	------	------	0.9971	------	------	------	------	------	------	------
TGGT1_chrIb	710956	TGGT1_208420		C>G																	------	2	------	------	------	------	------	------	------	------	60	------	------	------	------	------	------	------	------	1	------	------	------	------	------	------	------	------	1
TGGT1_chrIb	711974	TGGT1_208420									A>T										------	------	------	------	------	------	------	------	5	------	------	------	------	------	------	------	------	21.6848	------	------	------	------	------	------	------	------	0.9932	------	------
TGGT1_chrIb	711977	TGGT1_208420								T>G											------	------	------	------	------	------	------	4	------	------	------	------	------	------	------	------	46.9575	------	------	------	------	------	------	------	------	0.9999	------	------	------
TGGT1_chrIb	711979	TGGT1_208420-t26_1								AG>CA											------	------	------	------	------	------	------	4	------	------	------	------	------	------	------	------	46.9575	------	------	------	------	------	------	------	------	0.9999	------	------	------
TGGT1_chrIb	712176	TGGT1_208420					T>C														------	------	------	------	2	------	------	------	------	------	------	------	------	60	------	------	------	------	------	------	------	------	1	------	------	------	------	------	------
TGGT1_chrIb	714098	TGGT1_208420				T>C	T>C	T>C													------	------	------	2	4	3	------	------	------	------	------	------	60	46.9575	25.4999	------	------	------	------	------	------	1	0.9999	0.9971	------	------	------	------	------
TGGT1_chrIb	714100	TGGT1_208420				T>C	T>C	T>C													------	------	------	2	4	3	------	------	------	------	------	------	60	46.9575	25.4999	------	------	------	------	------	------	1	0.9999	0.9971	------	------	------	------	------
TGGT1_chrIb	714103	TGGT1_208420	G>A			G>A	G>A	G>A													3	------	------	3	6	3	------	------	------	60	------	------	25.4999	39.9976	25.4999	------	------	------	1	------	------	0.9971	0.9998	0.9971	------	------	------	1	------
TGGT1_chrIb	718442	TGGT1_208420							C>T												------	------	------	------	------	------	4	------	------	------	------	------	------	------	------	46.9575	------	------	------	------	------	------	------	------	0.9999	------	------	------	------
TGGT1_chrIb	718959								T>C												------	------	------	------	------	------	3	------	------	------	------	------	------	------	------	25.4999	------	------	------	------	------	------	------	------	0.9971	------	------	------	------
TGGT1_chrIb	721567	TGGT1_208430					AT > del 2														------	------	------	------	11	------	------	------	------	------	------	------	------	60	------	------	------	------	------	------	------	------	1	------	------	------	------	------	------
TGGT1_chrIb	722650	TGGT1_208430								A	AG > del 2										------	------	------	------	------	------	------	4	4	------	------	------	------	------	------	------	0	46.9575	------	------	------	------	------	------	------	0.5	0.9999	------	------
TGGT1_chrIb	722651	TGGT1_208430								G > del 1											------	------	------	------	------	------	------	4	------	------	------	------	------	------	------	------	4.22975	------	------	------	------	------	------	------	------	0.7259	------	------	------
TGGT1_chrIb	722722	TGGT1_208430			C>T																------	------	3	------	------	------	------	------	------	------	------	25.4999	------	------	------	------	------	------	------	------	0.9971	------	------	------	------	------	------	------	------
TGGT1_chrIb	723287	TGGT1_208430								T>C	T>C										------	------	------	------	------	------	------	2	4	------	------	------	------	------	------	------	60	46.9575	------	------	------	------	------	------	------	1	0.9999	------	------
TGGT1_chrIb	725316	TGGT1_208430							G > del 1												------	------	------	------	------	------	4	------	------	------	------	------	------	------	------	46.9575	------	------	------	------	------	------	------	------	0.9999	------	------	------	------
TGGT1_chrIb	728311		C>A																		3	------	------	------	------	------	------	------	------	25.4999	------	------	------	------	------	------	------	------	0.9971	------	------	------	------	------	------	------	------	0.6666	------
TGGT1_chrIb	732486										A>T										------	------	------	------	------	------	------	------	2	------	------	------	------	------	------	------	------	60	------	------	------	------	------	------	------	------	1	------	------
TGGT1_chrIb	737079				C>T																------	------	5	------	------	------	------	------	------	------	------	60	------	------	------	------	------	------	------	------	1	------	------	------	------	------	------	------	------
TGGT1_chrIb	738608	TGGT1_208490						A>C													------	------	------	------	------	5	------	------	------	------	------	------	------	------	21.6848	------	------	------	------	------	------	------	------	0.9932	------	------	------	------	------
TGGT1_chrIb	740619	TGGT1_208490						- > ins G													------	------	------	------	------	10	------	------	------	------	------	------	------	------	29.0427	------	------	------	------	------	------	------	------	0.9987	------	------	------	------	------
TGGT1_chrIb	740620	TGGT1_208490	G > del 1																		2	------	------	------	------	------	------	------	------	60	------	------	------	------	------	------	------	------	1	------	------	------	------	------	------	------	------	1	------
TGGT1_chrIb	749496	TGGT1_208500		- > ins ATx2			- > ins ATx2	- > ins ATx3													------	4	------	------	3	6	------	------	------	------	60	------	------	60	47.5968	------	------	------	------	1	------	------	1	0.9995	------	------	------	------	1
TGGT1_chrIb	749609	TGGT1_208500		T>G																	------	3	------	------	------	------	------	------	------	------	9.0454	------	------	------	------	------	------	------	------	0.8892	------	------	------	------	------	------	------	------	0.6666
TGGT1_chrIb	750442	TGGT1_208500		- > ins A																	------	2	------	------	------	------	------	------	------	------	60	------	------	------	------	------	------	------	------	1	------	------	------	------	------	------	------	------	1
TGGT1_chrIb	750572	TGGT1_208500		T>C						T											------	4	------	------	------	------	------	6	------	------	46.9575	------	------	------	------	------	0	------	------	0.9999	------	------	------	------	------	0.5	------	------	0.75
TGGT1_chrIb	751234	TGGT1_208500	T>A																		2	------	------	------	------	------	------	------	------	60	------	------	------	------	------	------	------	------	1	------	------	------	------	------	------	------	------	1	------
TGGT1_chrIb	751238	TGGT1_208500	TA > del 2																		2	------	------	------	------	------	------	------	------	60	------	------	------	------	------	------	------	------	1	------	------	------	------	------	------	------	------	1	------
TGGT1_chrIb	751518	TGGT1_208500				T															------	------	------	8	------	------	------	------	------	------	------	------	0	------	------	------	------	------	------	------	------	0.5	------	------	------	------	------	------	------
TGGT1_chrIb	751935	TGGT1_208500		C>T																	------	5	------	------	------	------	------	------	------	------	19.1204	------	------	------	------	------	------	------	------	0.9879	------	------	------	------	------	------	------	------	0.6
TGGT1_chrIb	757236	TGGT1_208510	A>C	A>C	A>C	A>C	A>C	A>C	A>C	A>C	A>C										22	9	5	28	11	30	3	8	8	60	60	60	60	60	60	60	60	60	1	1	0.9999	1	1	1	1	1	1	0.909	1
TGGT1_chrIb	757239	TGGT1_208510	C>T	C>T	C>T	C>T	C>T	C>T	C>T	C>T	C>T										23	9	6	28	11	35	3	8	8	60	60	60	60	60	60	60	60	60	1	1	1	1	1	1	1	1	1	0.913	1
TGGT1_chrIb	757243	TGGT1_208510	G>A	G>A	G>A	G>A	G>A	G>A	G>A	G>A	G>A										29	14	6	29	13	37	3	11	11	60	60	60	60	60	60	60	60	60	1	1	1	1	1	1	1	1	1	0.931	1
TGGT1_chrIb	768692	TGGT1_208530									- > ins A										------	------	------	------	------	------	------	------	2	------	------	------	------	------	------	------	------	60	------	------	------	------	------	------	------	------	1	------	------
TGGT1_chrIb	769285	TGGT1_208530	C>T																		2	------	------	------	------	------	------	------	------	60	------	------	------	------	------	------	------	------	1	------	------	------	------	------	------	------	------	1	------
TGGT1_chrIb	771207	TGGT1_208530				T > del 1															------	------	------	5	------	------	------	------	------	------	------	------	60	------	------	------	------	------	------	------	------	0.9999	------	------	------	------	------	------	------
TGGT1_chrIb	771595	TGGT1_208530					T>C														------	------	------	------	2	------	------	------	------	------	------	------	------	60	------	------	------	------	------	------	------	------	1	------	------	------	------	------	------
TGGT1_chrIb	771713	TGGT1_208530		TA > del 2		TATA > del 4		TATA > del 4		TATA > del 4											------	3	------	3	------	4	------	4	------	------	25.4999	------	60	------	34.3211	------	34.3211	------	------	0.9971	------	1	------	0.9932	------	0.9932	------	------	0.6666
TGGT1_chrIb	772493	TGGT1_208530		C>T																	------	6	------	------	------	------	------	------	------	------	32.0187	------	------	------	------	------	------	------	------	0.9993	------	------	------	------	------	------	------	------	0.6666
TGGT1_chrIb	772612	TGGT1_208530				C>A															------	------	------	2	------	------	------	------	------	------	------	------	60	------	------	------	------	------	------	------	------	1	------	------	------	------	------	------	------
TGGT1_chrIb	774230	TGGT1_208530									T>A										------	------	------	------	------	------	------	------	2	------	------	------	------	------	------	------	------	60	------	------	------	------	------	------	------	------	1	------	------
TGGT1_chrIb	774232	TGGT1_208530									A>T										------	------	------	------	------	------	------	------	2	------	------	------	------	------	------	------	------	60	------	------	------	------	------	------	------	------	1	------	------
TGGT1_chrIb	774571	TGGT1_208530						TC > del 2													------	------	------	------	------	7	------	------	------	------	------	------	------	------	18.4506	------	------	------	------	------	------	------	------	0.9859	------	------	------	------	------
TGGT1_chrIb	776327	TGGT1_208530		- > ins TAx2		- > ins TAx2		- > ins TAx2			- > ins TA										------	3	------	5	------	6	------	------	2	------	60	------	60	------	39.2328	------	------	60	------	1	------	0.9999	------	0.9997	------	------	1	------	1
TGGT1_chrIb	776368	TGGT1_208530	TA > del 2				TA > del 2	TA > del 2			TA > del 2										4	------	------	------	8	8	------	------	3	60	------	------	------	34.6401	54.0222	------	------	60	1	------	------	------	0.9983	0.9999	------	------	1	1	------
TGGT1_chrIb	776735	TGGT1_208530							- > ins AT		- > ins ATx2										------	------	------	------	------	------	3	------	15	------	------	------	------	------	------	43.622	------	24.6531	------	------	------	------	------	------	0.9999	------	0.9782	------	------
TGGT1_chrIb	779794						T				- > ins TTATACATACATAC										------	------	------	------	6	------	------	------	11	------	------	------	------	0	------	------	------	39.7966	------	------	------	------	0.5	------	------	------	0.9998	------	------
TGGT1_chrIb	779797				T>A		TT>AC				TT>AC										------	------	6	------	3	------	------	------	11	------	------	3.58918	------	60	------	------	------	60	------	------	0.6956	------	1	------	------	------	0.9999	------	------
TGGT1_chrIb	779798			- > ins ATACx2	T	- > ins ATACx3		- > ins ATA, - > ins A, - > ins A		- > ins ATACx2, - > ins ATAC											------	5	6	20	------	20	------	13	------	------	21.2354	0	58.4872	------	1.62132	------	52.6888	------	------	0.9847	0.5	0.9999	------	0.5922	------	0.9997	------	------	0.6
TGGT1_chrIb	785050	TGGT1_208540			G>T																------	------	5	------	------	------	------	------	------	------	------	18.09	------	------	------	------	------	------	------	------	0.9847	------	------	------	------	------	------	------	------
TGGT1_chrIb	785423	TGGT1_208540				TA > del 2															------	------	------	2	------	------	------	------	------	------	------	------	60	------	------	------	------	------	------	------	------	1	------	------	------	------	------	------	------
TGGT1_chrIb	785507	TGGT1_208540	C>T																		2	------	------	------	------	------	------	------	------	60	------	------	------	------	------	------	------	------	1	------	------	------	------	------	------	------	------	1	------
TGGT1_chrIb	785748	TGGT1_208540									TG>AT										------	------	------	------	------	------	------	------	5	------	------	------	------	------	------	------	------	21.6848	------	------	------	------	------	------	------	------	0.9932	------	------
TGGT1_chrIb	787633	TGGT1_208540							AT > del 2												------	------	------	------	------	------	3	------	------	------	------	------	------	------	------	60	------	------	------	------	------	------	------	------	1	------	------	------	------
TGGT1_chrIb	788234	TGGT1_208540		TA > del 2		TA > del 2															------	3	------	4	------	------	------	------	------	------	25.4999	------	46.9575	------	------	------	------	------	------	0.9971	------	0.9999	------	------	------	------	------	------	0.6666
TGGT1_chrIb	790441										C>T										------	------	------	------	------	------	------	------	2	------	------	------	------	------	------	------	------	60	------	------	------	------	------	------	------	------	1	------	------
TGGT1_chrIb	797572	TGGT1_208560								G>T											------	------	------	------	------	------	------	5	------	------	------	------	------	------	------	------	25.9068	------	------	------	------	------	------	------	------	0.9974	------	------	------
TGGT1_chrIb	799137	TGGT1_208560		G>A																	------	2	------	------	------	------	------	------	------	------	60	------	------	------	------	------	------	------	------	1	------	------	------	------	------	------	------	------	1
TGGT1_chrIb	799272	TGGT1_208560							C>G												------	------	------	------	------	------	3	------	------	------	------	------	------	------	------	60	------	------	------	------	------	------	------	------	1	------	------	------	------
TGGT1_chrIb	801712					G>A															------	------	------	9	------	------	------	------	------	------	------	------	60	------	------	------	------	------	------	------	------	1	------	------	------	------	------	------	------
TGGT1_chrIb	804589	TGGT1_208570								C>A											------	------	------	------	------	------	------	14	------	------	------	------	------	------	------	------	21.1819	------	------	------	------	------	------	------	------	0.9924	------	------	------
TGGT1_chrIb	805167	TGGT1_208570		A>C																	------	5	------	------	------	------	------	------	------	------	21.6848	------	------	------	------	------	------	------	------	0.9932	------	------	------	------	------	------	------	------	0.6
TGGT1_chrIb	805353	TGGT1_208570							T>G												------	------	------	------	------	------	4	------	------	------	------	------	------	------	------	60	------	------	------	------	------	------	------	------	1	------	------	------	------
TGGT1_chrIb	810288	TGGT1_208580	ATAT > del 4	ATATAT > del 6		ATAT > del 4		ATAT > del 4		ATATAT > del 6	AT > del 2										4	3	------	6	------	11	------	3	9	60	45.1108	------	60	------	60	------	45.1108	33.0927	1	0.9715	------	1	------	1	------	0.9715	0.9981	1	0.8888
TGGT1_chrIb	810767	TGGT1_208580	G								- > ins A										4	------	------	------	------	------	------	------	13	0	------	------	------	------	------	------	------	34.4524	0.5	------	------	------	------	------	------	------	0.9996	0.5	------
TGGT1_chrIb	810870	TGGT1_208580			A>G																------	------	3	------	------	------	------	------	------	------	------	60	------	------	------	------	------	------	------	------	1	------	------	------	------	------	------	------	------
TGGT1_chrIb	811723	TGGT1_208580		- > ins T																	------	3	------	------	------	------	------	------	------	------	30.47	------	------	------	------	------	------	------	------	0.9991	------	------	------	------	------	------	------	------	0.6666
TGGT1_chrIb	813963	TGGT1_208580	A>T	A>T	A>T	A>T	A>T	A>T	A>T	A>T	A>T										63	58	50	105	76	61	48	72	74	60	60	60	60	60	60	60	60	60	1	1	1	1	1	0.9999	1	1	1	0.9523	0.9655
TGGT1_chrIb	821718	TGGT1_208590					T>G														------	------	------	------	2	------	------	------	------	------	------	------	------	60	------	------	------	------	------	------	------	------	1	------	------	------	------	------	------
TGGT1_chrIb	825564	TGGT1_208590			C>G																------	------	5	------	------	------	------	------	------	------	------	7.70947	------	------	------	------	------	------	------	------	0.855	------	------	------	------	------	------	------	------
TGGT1_chrIb	827419	TGGT1_208590	AG > del 2	AG > del 2	AG > del 2	AG > del 2	AG > del 2		AG > del 2	AG > del 2	AG > del 2										16	12	7	15	3	------	3	12	27	55.4712	60	18.4506	60	60	------	60	60	20.6154	0.9999	1	0.9859	1	1	------	1	1	0.9629	0.6875	1
TGGT1_chrIb	827420	TGGT1_208590						G>T													------	------	------	------	------	17	------	------	------	------	------	------	------	------	3.34379	------	------	------	------	------	------	------	------	1	------	------	------	------	------
TGGT1_chrIb	828092	TGGT1_208590							TA > del 2												------	------	------	------	------	------	4	------	------	------	------	------	------	------	------	60	------	------	------	------	------	------	------	------	0.9999	------	------	------	------
TGGT1_chrIb	829817								C>A												------	------	------	------	------	------	2	------	------	------	------	------	------	------	------	60	------	------	------	------	------	------	------	------	1	------	------	------	------
TGGT1_chrIb	830077			C>T																	------	2	------	------	------	------	------	------	------	------	60	------	------	------	------	------	------	------	------	1	------	------	------	------	------	------	------	------	1
TGGT1_chrIb	830157									G>A											------	------	------	------	------	------	------	2	------	------	------	------	------	------	------	------	60	------	------	------	------	------	------	------	------	1	------	------	------
TGGT1_chrIb	830721	TGGT1_208710					C>T									p.R785Q [TGGT1_208710-t26_1]					------	------	------	------	2	------	------	------	------	------	------	------	------	60	------	------	------	------	------	------	------	------	1	------	------	------	------	------	------
TGGT1_chrIb	831251	TGGT1_208710							- > ins TA												------	------	------	------	------	------	5	------	------	------	------	------	------	------	------	60	------	------	------	------	------	------	------	------	0.9999	------	------	------	------
TGGT1_chrIb	833709	TGGT1_208710		A>G																	------	5	------	------	------	------	------	------	------	------	60	------	------	------	------	------	------	------	------	1	------	------	------	------	------	------	------	------	1
TGGT1_chrIb	833747	TGGT1_208710		- > ins AT																	------	5	------	------	------	------	------	------	------	------	60	------	------	------	------	------	------	------	------	1	------	------	------	------	------	------	------	------	1
TGGT1_chrIb	833762	TGGT1_208710							- > ins TA												------	------	------	------	------	------	2	------	------	------	------	------	------	------	------	60	------	------	------	------	------	------	------	------	1	------	------	------	------
TGGT1_chrIb	840745	TGGT1_208718	- > ins ATx2	- > ins ATx2	- > ins ATx2	- > ins AT	- > ins ATx2	- > ins AT, - > ins AT	- > ins AT, - > ins AT	- > ins ATx2	- > ins ATx2										22	8	8	19	7	18	15	8	12	60	60	45.3083	7.19874	60	30.0679	49.5922	60	60	1	1	0.9999	1	1	0.9988	0.9999	1	1	0.909	0.875
TGGT1_chrIb	842556	TGGT1_208722						- > ins AT													------	------	------	------	------	4	------	------	------	------	------	------	------	------	0	------	------	------	------	------	------	------	------	1	------	------	------	------	------
TGGT1_chrIb	842557	TGGT1_208722	AT > del 2																		2	------	------	------	------	------	------	------	------	60	------	------	------	------	------	------	------	------	1	------	------	------	------	------	------	------	------	1	------
TGGT1_chrIb	850632	TGGT1_208730-t26_1			- > ins AA			- > ins A													------	------	2	------	------	10	------	------	------	------	------	60	------	------	60	------	------	------	------	------	1	------	------	1	------	------	------	------	------
TGGT1_chrIb	850716	TGGT1_208730							C>G												------	------	------	------	------	------	2	------	------	------	------	------	------	------	------	60	------	------	------	------	------	------	------	------	1	------	------	------	------
TGGT1_chrIb	857296	TGGT1_208740	C>T																		3	------	------	------	------	------	------	------	------	25.4999	------	------	------	------	------	------	------	------	0.9971	------	------	------	------	------	------	------	------	0.6666	------
TGGT1_chrIb	857316	TGGT1_208740						G>A													------	------	------	------	------	2	------	------	------	------	------	------	------	------	60	------	------	------	------	------	------	------	------	1	------	------	------	------	------
TGGT1_chrIb	862780	TGGT1_208750				C>T															------	------	------	2	------	------	------	------	------	------	------	------	60	------	------	------	------	------	------	------	------	1	------	------	------	------	------	------	------
TGGT1_chrIb	863328	TGGT1_208750	G>A	G>A	G>A	G>A	G>A	G>A	G>A	G>A	G>A										120	76	73	175	106	167	82	158	148	60	60	60	60	60	60	60	60	60	1	1	1	1	1	1	1	1	1	1	1
TGGT1_chrIb	864600	TGGT1_208750	A>C	A>C		A>C	A	A>C	A>C	A>C	A										5	4	------	7	4	10	2	3	4	21.6848	60	------	60	9.20834	51.2428	60	25.4999	0	0.9932	1	------	1	0.1071	0.9999	1	0.9971	0.5	0.6	1
TGGT1_chrIb	873829	TGGT1_208780	T>G	T>G	T>G	T>G	T>G	T>G	T>G	T>G	T>G										112	45	80	137	78	123	64	40	54	60	60	60	60	60	60	60	60	38.6727	1	1	1	1	1	1	1	1	0.9998	0.9464	0.9555
TGGT1_chrIb	874735	TGGT1_208780									T>C										------	------	------	------	------	------	------	------	3	------	------	------	------	------	------	------	------	60	------	------	------	------	------	------	------	------	1	------	------
TGGT1_chrIb	876056						G>C														------	------	------	------	6	------	------	------	------	------	------	------	------	39.9976	------	------	------	------	------	------	------	------	0.9998	------	------	------	------	------	------
TGGT1_chrIb	876724		AT > del 2	AT > del 2	AT > del 2		AT > del 2	AT > del 2	AT > del 2	AT > del 2	AT > del 2										307	213	236	------	298	381	183	258	232	60	60	60	------	60	60	60	60	60	1	1	1	------	1	1	0.9999	1	1	0.8357	0.7681
TGGT1_chrIb	876942	TGGT1_208790									A>T										------	------	------	------	------	------	------	------	7	------	------	------	------	------	------	------	------	60	------	------	------	------	------	------	------	------	1	------	------
TGGT1_chrIb	877205	TGGT1_208790		C>T																	------	2	------	------	------	------	------	------	------	------	60	------	------	------	------	------	------	------	------	1	------	------	------	------	------	------	------	------	1
TGGT1_chrIb	877269	TGGT1_208790	G>A	G>A	G>A	G>A	G>A	G>A	G>A	G>A	G>A										214	115	165	241	159	262	125	176	176	60	60	60	60	60	60	60	60	60	1	1	1	1	1	1	1	1	1	0.9532	0.9565
TGGT1_chrIb	877273	TGGT1_208790-t26_1	GA > del 2	GA > del 2	GA > del 2	GA > del 2	GA > del 2	GA > del 2	GA > del 2	GA > del 2	GA > del 2										214	115	165	242	159	264	125	177	177	60	60	60	60	60	60	60	60	60	1	1	1	1	1	1	1	1	1	0.9509	0.9434
TGGT1_chrIb	877275	TGGT1_208790-t26_1	TT > del 2	TT > del 2	TT > del 2	TT > del 2	TT > del 2	TT > del 2	TT > del 2	TT > del 2	TT > del 2										214	115	165	242	159	264	125	177	177	60	60	60	60	60	60	60	60	60	1	1	1	1	1	1	1	1	1	0.9532	0.9565
TGGT1_chrIb	877279	TGGT1_208790	A>C	A>C	A>C	A>C	A>C	A>C	A>C	A>C	A>C										214	115	165	242	160	264	125	180	179	60	60	60	60	60	60	60	60	60	1	1	1	1	1	1	1	1	1	0.9532	0.9565
TGGT1_chrIb	879694	TGGT1_208790								- > ins TA											------	------	------	------	------	------	------	4	------	------	------	------	------	------	------	------	46.9575	------	------	------	------	------	------	------	------	0.9999	------	------	------
TGGT1_chrIb	880169		G>C	G>C	G>C	G>C	G>C	G>C	G>C	G>C	G>C										354	188	207	437	238	329	187	336	344	60	60	60	60	60	60	60	60	60	1	1	1	1	1	1	1	1	1	1	1
TGGT1_chrIb	883180	TGGT1_208800					C>T														------	------	------	------	2	------	------	------	------	------	------	------	------	60	------	------	------	------	------	------	------	------	1	------	------	------	------	------	------
TGGT1_chrIb	883227	TGGT1_208800	T>G	T>G	T>G	T>G	T>G	T>G	T>G	T>G	T>G										184	95	71	222	112	183	86	103	99	60	60	60	60	60	60	60	60	60	1	1	1	1	1	1	1	1	1	0.9945	1
TGGT1_chrIb	883528	TGGT1_208800						CT > del 2													------	------	------	------	------	3	------	------	------	------	------	------	------	------	60	------	------	------	------	------	------	------	------	1	------	------	------	------	------
TGGT1_chrIb	883658	TGGT1_208800			G>A						G>A										------	------	6	------	------	------	------	------	3	------	------	60	------	------	------	------	------	60	------	------	1	------	------	------	------	------	1	------	------
TGGT1_chrIb	884396	TGGT1_208800							C>T												------	------	------	------	------	------	2	------	------	------	------	------	------	------	------	60	------	------	------	------	------	------	------	------	1	------	------	------	------
TGGT1_chrIb	886050						G>A														------	------	------	------	3	------	------	------	------	------	------	------	------	21.2617	------	------	------	------	------	------	------	------	0.9925	------	------	------	------	------	------
TGGT1_chrIb	891971	TGGT1_208820		C>T																	------	9	------	------	------	------	------	------	------	------	47.2495	------	------	------	------	------	------	------	------	0.9999	------	------	------	------	------	------	------	------	0.6666
TGGT1_chrIb	894174	TGGT1_208820			T>C																------	------	4	------	------	------	------	------	------	------	------	60	------	------	------	------	------	------	------	------	1	------	------	------	------	------	------	------	------
TGGT1_chrIb	900135	TGGT1_208820			A>C									p.F326C [TGGT1_208820-t26_1]							------	------	15	------	------	------	------	------	------	------	------	3.12611	------	------	------	------	------	------	------	------	0.6725	------	------	------	------	------	------	------	------
TGGT1_chrIb	903618							T>A													------	------	------	------	------	9	------	------	------	------	------	------	------	------	47.2495	------	------	------	------	------	------	------	------	0.9999	------	------	------	------	------
TGGT1_chrIb	910627	TGGT1_208842							TC>AG												------	------	------	------	------	------	2	------	------	------	------	------	------	------	------	60	------	------	------	------	------	------	------	------	1	------	------	------	------
TGGT1_chrIb	911174	TGGT1_208842									C>T										------	------	------	------	------	------	------	------	7	------	------	------	------	------	------	------	------	55.3932	------	------	------	------	------	------	------	------	0.9999	------	------
TGGT1_chrIb	912893	TGGT1_208842	T>G	T>G	T>G	T>G	T>G	T>G	T>G	T>G	T>G										91	39	42	111	86	99	52	88	118	60	60	60	60	60	60	60	46.3141	60	1	1	1	1	1	1	1	0.9999	1	0.912	0.9743
TGGT1_chrIb	912895	TGGT1_208842	A>G	A>G	A>G	A>G	A>G	A>G	A>G	A>G	A>G										91	39	42	111	86	99	53	88	118	60	60	60	60	60	60	60	43.6632	60	1	1	1	1	1	1	1	0.9999	1	0.912	0.9743
TGGT1_chrIb	913044	TGGT1_208842				G > del 1		G > del 1													------	------	------	9	------	3	------	------	------	------	------	------	5.67363	------	21.2617	------	------	------	------	------	------	0.7869	------	0.9925	------	------	------	------	------
TGGT1_chrIb	913910	TGGT1_208842				G>C															------	------	------	5	------	------	------	------	------	------	------	------	21.6848	------	------	------	------	------	------	------	------	0.9932	------	------	------	------	------	------	------
TGGT1_chrIb	914775	TGGT1_208842				A>T															------	------	------	2	------	------	------	------	------	------	------	------	60	------	------	------	------	------	------	------	------	1	------	------	------	------	------	------	------
TGGT1_chrIb	918069	TGGT1_208842							ATATAT > del 6												------	------	------	------	------	------	5	------	------	------	------	------	------	------	------	47.3496	------	------	------	------	------	------	------	------	0.9995	------	------	------	------
TGGT1_chrIb	926447					- > ins A															------	------	------	3	------	------	------	------	------	------	------	------	60	------	------	------	------	------	------	------	------	1	------	------	------	------	------	------	------
TGGT1_chrIb	926550			C>T																	------	2	------	------	------	------	------	------	------	------	60	------	------	------	------	------	------	------	------	1	------	------	------	------	------	------	------	------	1
TGGT1_chrIb	934933	TGGT1_208910						C>T													------	------	------	------	------	9	------	------	------	------	------	------	------	------	47.2495	------	------	------	------	------	------	------	------	0.9999	------	------	------	------	------
TGGT1_chrIb	939292				- > ins T				- > ins T												------	------	7	------	------	------	10	------	------	------	------	18.4506	------	------	------	60	------	------	------	------	0.9859	------	------	------	1	------	------	------	------
TGGT1_chrIb	939348								C>A												------	------	------	------	------	------	4	------	------	------	------	------	------	------	------	60	------	------	------	------	------	------	------	------	1	------	------	------	------
TGGT1_chrIb	956816	TGGT1_209000									G>A										------	------	------	------	------	------	------	------	2	------	------	------	------	------	------	------	------	60	------	------	------	------	------	------	------	------	1	------	------
TGGT1_chrIb	956941	TGGT1_209000									A>G										------	------	------	------	------	------	------	------	7	------	------	------	------	------	------	------	------	22.0346	------	------	------	------	------	------	------	------	0.9937	------	------
TGGT1_chrIb	958429	TGGT1_209000				G>A															------	------	------	5	------	------	------	------	------	------	------	------	60	------	------	------	------	------	------	------	------	0.9999	------	------	------	------	------	------	------
TGGT1_chrIb	971810	TGGT1_209000			GT > del 2									p.T7650fs [TGGT1_209000-t26_1]							------	------	8	------	------	------	------	------	------	------	------	60	------	------	------	------	------	------	------	------	0.9999	------	------	------	------	------	------	------	------
TGGT1_chrIb	972314	TGGT1_209000		TTGG > del 4									p.P7482fs [TGGT1_209000-t26_1]								------	8	------	------	------	------	------	------	------	------	60	------	------	------	------	------	------	------	------	0.9999	------	------	------	------	------	------	------	------	0.75
TGGT1_chrIb	972318	TGGT1_209000		T>C									p.(=) [TGGT1_209000-t26_1]								------	8	------	------	------	------	------	------	------	------	60	------	------	------	------	------	------	------	------	0.9999	------	------	------	------	------	------	------	------	0.75
TGGT1_chrIb	972422	TGGT1_209000							A>G									p.S7447P [TGGT1_209000-t26_1]			------	------	------	------	------	------	6	------	------	------	------	------	------	------	------	39.9976	------	------	------	------	------	------	------	------	0.9998	------	------	------	------
TGGT1_chrIb	972457	TGGT1_209000			A>G									p.F7435S [TGGT1_209000-t26_1]							------	------	3	------	------	------	------	------	------	------	------	30.47	------	------	------	------	------	------	------	------	0.9991	------	------	------	------	------	------	------	------
TGGT1_chrIb	973829	TGGT1_209000							T>C									p.T6978A [TGGT1_209000-t26_1]			------	------	------	------	------	------	6	------	------	------	------	------	------	------	------	39.9976	------	------	------	------	------	------	------	------	0.9998	------	------	------	------
TGGT1_chrIb	976179	TGGT1_209000								T>C									p.(=) [TGGT1_209000-t26_1]		------	------	------	------	------	------	------	3	------	------	------	------	------	------	------	------	25.4999	------	------	------	------	------	------	------	------	0.9971	------	------	------
TGGT1_chrIb	976498	TGGT1_209000							A>C									p.L6088R [TGGT1_209000-t26_1]			------	------	------	------	------	------	2	------	------	------	------	------	------	------	------	60	------	------	------	------	------	------	------	------	1	------	------	------	------
TGGT1_chrIb	977133	TGGT1_209000	T>A									p.(=) [TGGT1_209000-t26_1]									3	------	------	------	------	------	------	------	------	21.2617	------	------	------	------	------	------	------	------	0.9925	------	------	------	------	------	------	------	------	0.6666	------
TGGT1_chrIb	978496	TGGT1_209000							C>T									p.R5422H [TGGT1_209000-t26_1]			------	------	------	------	------	------	4	------	------	------	------	------	------	------	------	25.4999	------	------	------	------	------	------	------	------	0.9971	------	------	------	------
TGGT1_chrIb	979135	TGGT1_209000		G>A									p.A5209V [TGGT1_209000-t26_1]								------	3	------	------	------	------	------	------	------	------	25.4999	------	------	------	------	------	------	------	------	0.9971	------	------	------	------	------	------	------	------	0.6666
TGGT1_chrIb	981046	TGGT1_209000		G>A									p.P4572L [TGGT1_209000-t26_1]								------	2	------	------	------	------	------	------	------	------	60	------	------	------	------	------	------	------	------	1	------	------	------	------	------	------	------	------	1
TGGT1_chrIb	981119	TGGT1_209000									C>T									p.A4548T [TGGT1_209000-t26_1]	------	------	------	------	------	------	------	------	2	------	------	------	------	------	------	------	------	60	------	------	------	------	------	------	------	------	1	------	------
TGGT1_chrIb	983636	TGGT1_209000		C>T									p.A3709T [TGGT1_209000-t26_1]								------	2	------	------	------	------	------	------	------	------	60	------	------	------	------	------	------	------	------	1	------	------	------	------	------	------	------	------	1
TGGT1_chrIb	993533	TGGT1_209000			C>T									p.D551N [TGGT1_209000-t26_1]							------	------	5	------	------	------	------	------	------	------	------	60	------	------	------	------	------	------	------	------	0.9999	------	------	------	------	------	------	------	------
TGGT1_chrIb	995924									- > ins A											------	------	------	------	------	------	------	3	------	------	------	------	------	------	------	------	25.4999	------	------	------	------	------	------	------	------	0.9971	------	------	------
TGGT1_chrIb	996050								- > ins T												------	------	------	------	------	------	5	------	------	------	------	------	------	------	------	25.9068	------	------	------	------	------	------	------	------	0.9974	------	------	------	------
TGGT1_chrIb	1002292		- > ins TA	- > ins TA		G	- > ins TA	- > ins TA	- > ins TA	- > ins TA											15	5	------	14	2	18	4	7	------	60	60	------	8.43191	60	60	46.9575	60	------	1	0.9999	------	0.1254	1	1	0.9999	1	------	0.8666	0.8
TGGT1_chrIb	1002555				G>C																------	------	2	------	------	------	------	------	------	------	------	60	------	------	------	------	------	------	------	------	1	------	------	------	------	------	------	------	------
TGGT1_chrIb	1003627	TGGT1_209020							T>G												------	------	------	------	------	------	2	------	------	------	------	------	------	------	------	60	------	------	------	------	------	------	------	------	1	------	------	------	------
TGGT1_chrIb	1003852	TGGT1_209020								- > ins A											------	------	------	------	------	------	------	3	------	------	------	------	------	------	------	------	60	------	------	------	------	------	------	------	------	1	------	------	------
TGGT1_chrIb	1004243	TGGT1_209020					A>G														------	------	------	------	3	------	------	------	------	------	------	------	------	60	------	------	------	------	------	------	------	------	1	------	------	------	------	------	------
TGGT1_chrIb	1004314	TGGT1_209020				C>T															------	------	------	3	------	------	------	------	------	------	------	------	60	------	------	------	------	------	------	------	------	1	------	------	------	------	------	------	------
TGGT1_chrIb	1013297					C>T															------	------	------	2	------	------	------	------	------	------	------	------	60	------	------	------	------	------	------	------	------	1	------	------	------	------	------	------	------
TGGT1_chrIb	1013607					G>A															------	------	------	3	------	------	------	------	------	------	------	------	25.4999	------	------	------	------	------	------	------	------	0.9971	------	------	------	------	------	------	------
TGGT1_chrIb	1021108	TGGT1_209040							TACCA > del 5												------	------	------	------	------	------	2	------	------	------	------	------	------	------	------	60	------	------	------	------	------	------	------	------	1	------	------	------	------
TGGT1_chrIb	1021117	TGGT1_209040							- > ins CAAGCGCGCG												------	------	------	------	------	------	2	------	------	------	------	------	------	------	------	60	------	------	------	------	------	------	------	------	1	------	------	------	------
TGGT1_chrIb	1021297	TGGT1_209040				C>G															------	------	------	3	------	------	------	------	------	------	------	------	60	------	------	------	------	------	------	------	------	1	------	------	------	------	------	------	------
TGGT1_chrIb	1024539				G>A																------	------	4	------	------	------	------	------	------	------	------	60	------	------	------	------	------	------	------	------	1	------	------	------	------	------	------	------	------
TGGT1_chrIb	1024578				G>A																------	------	3	------	------	------	------	------	------	------	------	25.4999	------	------	------	------	------	------	------	------	0.9971	------	------	------	------	------	------	------	------
TGGT1_chrIb	1028041	TGGT1_209050					C>G														------	------	------	------	2	------	------	------	------	------	------	------	------	60	------	------	------	------	------	------	------	------	1	------	------	------	------	------	------
TGGT1_chrIb	1036614			- > ins A																	------	4	------	------	------	------	------	------	------	------	60	------	------	------	------	------	------	------	------	1	------	------	------	------	------	------	------	------	1
TGGT1_chrIb	1038234	TGGT1_209060				GA > del 2															------	------	------	3	------	------	------	------	------	------	------	------	25.4999	------	------	------	------	------	------	------	------	0.9971	------	------	------	------	------	------	------
TGGT1_chrIb	1038731	TGGT1_209060	- > ins T																		3	------	------	------	------	------	------	------	------	60	------	------	------	------	------	------	------	------	1	------	------	------	------	------	------	------	------	1	------
TGGT1_chrIb	1039688	TGGT1_209060		A>C																	------	2	------	------	------	------	------	------	------	------	60	------	------	------	------	------	------	------	------	1	------	------	------	------	------	------	------	------	1
TGGT1_chrIb	1040645	TGGT1_209060						A>T													------	------	------	------	------	2	------	------	------	------	------	------	------	------	60	------	------	------	------	------	------	------	------	1	------	------	------	------	------
TGGT1_chrIb	1041344	TGGT1_209060			- > ins ATx5			- > ins ATx3		- > ins ATx3	- > ins ATx3										------	------	2	------	------	6	------	4	6	------	------	60	------	------	53.6141	------	44.6776	60	------	------	1	------	------	1	------	0.9995	0.9999	------	------
TGGT1_chrIb	1042780	TGGT1_209060				A>C															------	------	------	2	------	------	------	------	------	------	------	------	60	------	------	------	------	------	------	------	------	1	------	------	------	------	------	------	------
TGGT1_chrIb	1043328	TGGT1_209060			- > ins T																------	------	3	------	------	------	------	------	------	------	------	25.4999	------	------	------	------	------	------	------	------	0.9971	------	------	------	------	------	------	------	------
TGGT1_chrIb	1046693	TGGT1_209070			- > ins TCCCCACCT																------	------	241	------	------	------	------	------	------	------	------	3.39985	------	------	------	------	------	------	------	------	0.6548	------	------	------	------	------	------	------	------
TGGT1_chrIb	1052339	TGGT1_209095			- > ins T																------	------	5	------	------	------	------	------	------	------	------	60	------	------	------	------	------	------	------	------	0.9999	------	------	------	------	------	------	------	------
TGGT1_chrIb	1052663	TGGT1_209095	C>T																		3	------	------	------	------	------	------	------	------	27.5366	------	------	------	------	------	------	------	------	0.9982	------	------	------	------	------	------	------	------	0.6666	------
TGGT1_chrIb	1053986										C>G										------	------	------	------	------	------	------	------	2	------	------	------	------	------	------	------	------	60	------	------	------	------	------	------	------	------	1	------	------
TGGT1_chrIb	1054437		- > ins AT, - > ins AT	- > ins AT	- > ins ATx2	- > ins ATx2	- > ins ATx2	- > ins ATx3	- > ins ATx2	- > ins AT	- > ins AT										68	37	50	119	59	69	54	111	106	3.2103	10.7539	24.4283	24.0962	15.5764	4.14105	17.8419	5.96194	9.41303	0.6729	0.9158	0.9915	0.9744	0.8212	0.8342	0.8606	0.9336	0.994	0.6029	0.5675
TGGT1_chrIb	1055905	TGGT1_209100		G>A																	------	5	------	------	------	------	------	------	------	------	60	------	------	------	------	------	------	------	------	0.9999	------	------	------	------	------	------	------	------	0.8
TGGT1_chrIb	1055941	TGGT1_209100								A>G											------	------	------	------	------	------	------	5	------	------	------	------	------	------	------	------	21.6848	------	------	------	------	------	------	------	------	0.9932	------	------	------
TGGT1_chrIb	1057823	TGGT1_209100							T > del 1												------	------	------	------	------	------	3	------	------	------	------	------	------	------	------	60	------	------	------	------	------	------	------	------	1	------	------	------	------
TGGT1_chrIb	1058125	TGGT1_209100					C>A														------	------	------	------	3	------	------	------	------	------	------	------	------	60	------	------	------	------	------	------	------	------	1	------	------	------	------	------	------
TGGT1_chrIb	1058384	TGGT1_209100		- > ins A																	------	4	------	------	------	------	------	------	------	------	4.22975	------	------	------	------	------	------	------	------	0.7259	------	------	------	------	------	------	------	------	0.5
TGGT1_chrIb	1058497	TGGT1_209100	A>G																		4	------	------	------	------	------	------	------	------	4.22975	------	------	------	------	------	------	------	------	0.7259	------	------	------	------	------	------	------	------	0.5	------
TGGT1_chrIb	1058844	TGGT1_209100				G>A															------	------	------	2	------	------	------	------	------	------	------	------	60	------	------	------	------	------	------	------	------	1	------	------	------	------	------	------	------
TGGT1_chrIb	1058938	TGGT1_209100			C>A																------	------	2	------	------	------	------	------	------	------	------	60	------	------	------	------	------	------	------	------	1	------	------	------	------	------	------	------	------
TGGT1_chrIb	1060569	TGGT1_209100									T>A										------	------	------	------	------	------	------	------	3	------	------	------	------	------	------	------	------	60	------	------	------	------	------	------	------	------	1	------	------
TGGT1_chrIb	1060646	TGGT1_209100			T>G																------	------	10	------	------	------	------	------	------	------	------	60	------	------	------	------	------	------	------	------	1	------	------	------	------	------	------	------	------
TGGT1_chrIb	1062992										G>A										------	------	------	------	------	------	------	------	3	------	------	------	------	------	------	------	------	25.4999	------	------	------	------	------	------	------	------	0.9971	------	------
TGGT1_chrIb	1064971								AAC > del 3												------	------	------	------	------	------	2	------	------	------	------	------	------	------	------	60	------	------	------	------	------	------	------	------	1	------	------	------	------
TGGT1_chrIb	1065185									G>C											------	------	------	------	------	------	------	2	------	------	------	------	------	------	------	------	60	------	------	------	------	------	------	------	------	1	------	------	------
TGGT1_chrIb	1067218	TGGT1_209108				A > del 1															------	------	------	2	------	------	------	------	------	------	------	------	60	------	------	------	------	------	------	------	------	1	------	------	------	------	------	------	------
TGGT1_chrIb	1070084			- > ins A			- > ins AA														------	2	------	------	3	------	------	------	------	------	60	------	------	25.4999	------	------	------	------	------	1	------	------	0.9971	------	------	------	------	------	1
TGGT1_chrIb	1071120	TGGT1_209120					A > del 1														------	------	------	------	4	------	------	------	------	------	------	------	------	4.22975	------	------	------	------	------	------	------	------	0.7259	------	------	------	------	------	------
TGGT1_chrIb	1072405								T>C												------	------	------	------	------	------	5	------	------	------	------	------	------	------	------	60	------	------	------	------	------	------	------	------	1	------	------	------	------
TGGT1_chrIb	1072587				G>C																------	------	3	------	------	------	------	------	------	------	------	9.0454	------	------	------	------	------	------	------	------	0.8892	------	------	------	------	------	------	------	------
TGGT1_chrIb	1072591				A>C																------	------	3	------	------	------	------	------	------	------	------	9.0454	------	------	------	------	------	------	------	------	0.8892	------	------	------	------	------	------	------	------
TGGT1_chrIb	1072624							AG > del 2													------	------	------	------	------	2	------	------	------	------	------	------	------	------	60	------	------	------	------	------	------	------	------	1	------	------	------	------	------
TGGT1_chrIb	1073369					G>A															------	------	------	2	------	------	------	------	------	------	------	------	60	------	------	------	------	------	------	------	------	1	------	------	------	------	------	------	------
TGGT1_chrIb	1073437								TATA > del 4												------	------	------	------	------	------	6	------	------	------	------	------	------	------	------	41.0513	------	------	------	------	------	------	------	------	0.9998	------	------	------	------
TGGT1_chrIb	1075079	TGGT1_209130						C>A													------	------	------	------	------	2	------	------	------	------	------	------	------	------	60	------	------	------	------	------	------	------	------	1	------	------	------	------	------
TGGT1_chrIb	1075192	TGGT1_209130					- > ins AT														------	------	------	------	2	------	------	------	------	------	------	------	------	60	------	------	------	------	------	------	------	------	1	------	------	------	------	------	------
TGGT1_chrIb	1075280	TGGT1_209130							AT > del 2												------	------	------	------	------	------	4	------	------	------	------	------	------	------	------	46.9575	------	------	------	------	------	------	------	------	0.9999	------	------	------	------
TGGT1_chrIb	1075642	TGGT1_209130	C>T	C>T	C>T	C>T	C>T	C>T	C>T	C>T	C>T										14	10	13	35	4	24	6	18	20	60	60	60	57.4549	60	60	60	60	60	1	1	1	0.9999	1	1	0.9999	1	1	0.9285	0.8
TGGT1_chrIb	1079096	TGGT1_209130		A>T																	------	3	------	------	------	------	------	------	------	------	25.4999	------	------	------	------	------	------	------	------	0.9971	------	------	------	------	------	------	------	------	0.6666
TGGT1_chrIb	1080278	TGGT1_209130	- > ins TA																		3	------	------	------	------	------	------	------	------	60	------	------	------	------	------	------	------	------	1	------	------	------	------	------	------	------	------	1	------
TGGT1_chrIb	1081956	TGGT1_209130									- > ins Ax4										------	------	------	------	------	------	------	------	4	------	------	------	------	------	------	------	------	46.9575	------	------	------	------	------	------	------	------	0.9999	------	------
TGGT1_chrIb	1084020	TGGT1_209130								A>C											------	------	------	------	------	------	------	2	------	------	------	------	------	------	------	------	60	------	------	------	------	------	------	------	------	1	------	------	------
TGGT1_chrIb	1084035	TGGT1_209130						- > ins AT													------	------	------	------	------	2	------	------	------	------	------	------	------	------	60	------	------	------	------	------	------	------	------	1	------	------	------	------	------
TGGT1_chrIb	1086411		AT > del 2	AT > del 2																	2	5	------	------	------	------	------	------	------	60	60	------	------	------	------	------	------	------	1	1	------	------	------	------	------	------	------	1	1
TGGT1_chrIb	1087132		A	AT > del 2	AT > del 2	AT > del 2	ATA > del 3	AT > del 2	AT > del 2	AT > del 2	ATAT > del 4										33	29	45	70	39	53	35	74	60	4.90705	59.1808	24.7329	8.85562	5.8768	11.4316	58.7968	33.0253	18.4538	0.1319	0.9999	0.9964	0.8676	0.5575	0.9184	0.9999	0.9994	0.9333	0.4966	0.7586
TGGT1_chrIb	1087134			AT > del 2	AT > del 2	A		A	AT > del 2	AT > del 2											------	27	45	68	------	52	33	78	------	------	26.7793	1.96724	0.77542	------	4.46262	17.0046	6.65694	------	------	0.9565	0.5705	0.4499	------	0.2271	0.9264	0.8089	------	------	0.62
TGGT1_chrIb	1087135						T														------	------	------	------	40	------	------	------	------	------	------	------	------	1.07181	------	------	------	------	------	------	------	------	0.4386	------	------	------	------	------	------
TGGT1_chrIb	1087218			G > del 1																	------	11	------	------	------	------	------	------	------	------	11.289	------	------	------	------	------	------	------	------	0.9308	------	------	------	------	------	------	------	------	0.4545
TGGT1_chrIb	1087232								- > ins C												------	------	------	------	------	------	5	------	------	------	------	------	------	------	------	1.13553	------	------	------	------	------	------	------	------	0.5649	------	------	------	------
TGGT1_chrIb	1088064	TGGT1_209140								T>A											------	------	------	------	------	------	------	3	------	------	------	------	------	------	------	------	25.4999	------	------	------	------	------	------	------	------	0.9971	------	------	------
TGGT1_chrIb	1088068	TGGT1_209140								AA>TG											------	------	------	------	------	------	------	3	------	------	------	------	------	------	------	------	34.5589	------	------	------	------	------	------	------	------	0.9971	------	------	------
TGGT1_chrIb	1088073	TGGT1_209140								A>G											------	------	------	------	------	------	------	2	------	------	------	------	------	------	------	------	60	------	------	------	------	------	------	------	------	1	------	------	------
TGGT1_chrIb	1088130	TGGT1_209140				A>T															------	------	------	2	------	------	------	------	------	------	------	------	60	------	------	------	------	------	------	------	------	1	------	------	------	------	------	------	------
TGGT1_chrIb	1090302	TGGT1_209140			G>A																------	------	6	------	------	------	------	------	------	------	------	32.0187	------	------	------	------	------	------	------	------	0.9993	------	------	------	------	------	------	------	------
TGGT1_chrIb	1094263	TGGT1_209150					G>T														------	------	------	------	2	------	------	------	------	------	------	------	------	60	------	------	------	------	------	------	------	------	1	------	------	------	------	------	------
TGGT1_chrIb	1095863		AT > del 2	AT > del 2	AT > del 2	AT > del 2	AT > del 2	AT > del 2	AT > del 2	AT > del 2	AT > del 2										80	83	100	174	121	181	91	96	169	59.5781	38.5051	38.8366	59.944	47.3521	59.8708	17.5869	37.6904	50.2848	0.9999	0.9998	0.9998	0.9999	0.9999	0.9999	0.9793	0.9997	0.9999	0.85	0.7711
TGGT1_chrIb	1097830	TGGT1_209160				- > ins AT															------	------	------	17	------	------	------	------	------	------	------	------	24.729	------	------	------	------	------	------	------	------	0.9962	------	------	------	------	------	------	------
TGGT1_chrIb	1097831	TGGT1_209160			ATAT > del 4		AT > del 2														------	------	3	------	5	------	------	------	------	------	------	26.7424	------	60	------	------	------	------	------	------	0.9971	------	0.9999	------	------	------	------	------	------
TGGT1_chrIb	1098542	TGGT1_209160									- > ins T										------	------	------	------	------	------	------	------	3	------	------	------	------	------	------	------	------	21.2617	------	------	------	------	------	------	------	------	0.9925	------	------
TGGT1_chrIb	1101091	TGGT1_209160	TATATA > del 6	TATAT > del 5	TATATATA > del 8	TATATA > del 6	TATATA > del 6	T			TATATA > del 6										6	4	2	13	5	4	------	------	11	32.6689	60	60	42.758	60	0	------	------	44.4489	0.9994	1	1	0.9329	0.9999	0.5	------	------	0.9557	0.6666	1
TGGT1_chrIb	1101092	TGGT1_209160						AT > del 2													------	------	------	------	------	4	------	------	------	------	------	------	------	------	16.0311	------	------	------	------	------	------	------	------	0.9756	------	------	------	------	------
TGGT1_chrIb	1101096	TGGT1_209160		A				A > del 1													------	4	------	------	------	4	------	------	------	------	0	------	------	------	4.22975	------	------	------	------	0.5	------	------	------	0.7259	------	------	------	------	0.5
TGGT1_chrIb	1101097	TGGT1_209160					T > del 1														------	------	------	------	5	------	------	------	------	------	------	------	------	0	------	------	------	------	------	------	------	------	1	------	------	------	------	------	------
TGGT1_chrIb	1101156	TGGT1_209160		A			AT > del 2														------	4	------	------	4	------	------	------	------	------	0	------	------	42.6336	------	------	------	------	------	0.5	------	------	0.9999	------	------	------	------	------	0.5
TGGT1_chrIb	1101939	TGGT1_209160	T>C																		2	------	------	------	------	------	------	------	------	60	------	------	------	------	------	------	------	------	1	------	------	------	------	------	------	------	------	1	------
TGGT1_chrIb	1102479	TGGT1_209160			- > ins A																------	------	4	------	------	------	------	------	------	------	------	60	------	------	------	------	------	------	------	------	1	------	------	------	------	------	------	------	------
TGGT1_chrIb	1106488									- > ins A											------	------	------	------	------	------	------	6	------	------	------	------	------	------	------	------	39.9976	------	------	------	------	------	------	------	------	0.9998	------	------	------
TGGT1_chrIb	1106543				C>G																------	------	4	------	------	------	------	------	------	------	------	46.9575	------	------	------	------	------	------	------	------	0.9999	------	------	------	------	------	------	------	------
TGGT1_chrIb	1106680					- > ins T															------	------	------	4	------	------	------	------	------	------	------	------	4.22975	------	------	------	------	------	------	------	------	0.7259	------	------	------	------	------	------	------
TGGT1_chrIb	1110735							A>G													------	------	------	------	------	3	------	------	------	------	------	------	------	------	25.4999	------	------	------	------	------	------	------	------	0.9971	------	------	------	------	------
TGGT1_chrIb	1115621								T>C												------	------	------	------	------	------	11	------	------	------	------	------	------	------	------	15.2243	------	------	------	------	------	------	------	------	0.9708	------	------	------	------
TGGT1_chrIb	1116668	TGGT1_209180								G>T									p.G180V [TGGT1_209180-t26_1]		------	------	------	------	------	------	------	4	------	------	------	------	------	------	------	------	4.22975	------	------	------	------	------	------	------	------	0.7259	------	------	------
TGGT1_chrIb	1117834									A>T											------	------	------	------	------	------	------	7	------	------	------	------	------	------	------	------	2.15207	------	------	------	------	------	------	------	------	0.6214	------	------	------
TGGT1_chrIb	1118027									T>C											------	------	------	------	------	------	------	4	------	------	------	------	------	------	------	------	21.2617	------	------	------	------	------	------	------	------	0.9925	------	------	------
TGGT1_chrIb	1118834		G>A																		3	------	------	------	------	------	------	------	------	25.4999	------	------	------	------	------	------	------	------	0.9971	------	------	------	------	------	------	------	------	0.6666	------
TGGT1_chrIb	1122389	TGGT1_209190								- > ins AT											------	------	------	------	------	------	------	2	------	------	------	------	------	------	------	------	60	------	------	------	------	------	------	------	------	1	------	------	------
TGGT1_chrIb	1122610	TGGT1_209190						C>G	C>G												------	------	------	------	------	5	2	------	------	------	------	------	------	------	60	60	------	------	------	------	------	------	------	1	1	------	------	------	------
TGGT1_chrIb	1123229	TGGT1_209190									G>T										------	------	------	------	------	------	------	------	3	------	------	------	------	------	------	------	------	60	------	------	------	------	------	------	------	------	1	------	------
TGGT1_chrIb	1124083	TGGT1_209190	TGTA > del 4	TGTA > del 4	TGTA > del 4	TGTA > del 4	TGTA > del 4	T		TGTA > del 4											8	3	2	11	10	6	------	6	------	57.3263	51.8841	60	30.6097	29.0427	0	------	60	------	0.9999	0.9982	1	0.9952	0.9987	0.5	------	1	------	0.75	0.8333
TGGT1_chrIb	1129650	TGGT1_209200	A			A>T															4	------	------	5	------	------	------	------	------	0	------	------	60	------	------	------	------	------	0.5	------	------	1	------	------	------	------	------	0.5	------
TGGT1_chrIb	1130567	TGGT1_209200							C>G												------	------	------	------	------	------	3	------	------	------	------	------	------	------	------	9.0454	------	------	------	------	------	------	------	------	0.8892	------	------	------	------
TGGT1_chrIb	1132519	TGGT1_209200								G > del 1											------	------	------	------	------	------	------	3	------	------	------	------	------	------	------	------	25.4999	------	------	------	------	------	------	------	------	0.9971	------	------	------
TGGT1_chrIb	1133527	TGGT1_209200				G>T															------	------	------	3	------	------	------	------	------	------	------	------	25.4999	------	------	------	------	------	------	------	------	0.9971	------	------	------	------	------	------	------
TGGT1_chrIb	1133796	TGGT1_209200				T>C															------	------	------	8	------	------	------	------	------	------	------	------	3.05301	------	------	------	------	------	------	------	------	0.6688	------	------	------	------	------	------	------
TGGT1_chrIb	1134811	TGGT1_209200							T > del 1												------	------	------	------	------	------	3	------	------	------	------	------	------	------	------	60	------	------	------	------	------	------	------	------	1	------	------	------	------
TGGT1_chrIb	1137049		- > ins AT	- > ins AT	- > ins AT	- > ins AT	- > ins AT	- > ins AT	- > ins AT	- > ins AT	- > ins AT										34	8	14	40	15	33	8	18	4	60	60	44.5699	45.252	52.1637	60	60	60	60	1	1	0.9999	0.9999	0.9999	1	0.9999	1	1	0.8529	1
TGGT1_chrIb	1142114	TGGT1_209210									A>T										------	------	------	------	------	------	------	------	4	------	------	------	------	------	------	------	------	4.22975	------	------	------	------	------	------	------	------	0.7259	------	------
TGGT1_chrIb	1143169	TGGT1_209210			- > ins TA																------	------	3	------	------	------	------	------	------	------	------	25.4999	------	------	------	------	------	------	------	------	0.9971	------	------	------	------	------	------	------	------
TGGT1_chrIb	1143564	TGGT1_209210							A>G												------	------	------	------	------	------	3	------	------	------	------	------	------	------	------	25.4999	------	------	------	------	------	------	------	------	0.9971	------	------	------	------
TGGT1_chrIb	1146182	TGGT1_209210		- > ins T			- > ins T														------	3	------	------	5	------	------	------	------	------	21.2617	------	------	21.6848	------	------	------	------	------	0.9925	------	------	0.9932	------	------	------	------	------	0.6666
TGGT1_chrIb	1146456	TGGT1_209210	G>A	G>A	G>A	G>A	G>A	G>A	G>A	G>A	G>A										128	68	57	207	85	128	44	88	91	55.0735	60	60	60	60	60	60	36.3856	45.5721	0.9999	1	1	1	1	0.9999	1	0.9997	0.9999	0.7968	0.9264
TGGT1_chrIb	1152464	TGGT1_209240		AT > del 2	AT > del 2	AT > del 2			AT > del 2	AT > del 2											------	2	7	3	------	------	7	3	------	------	60	60	60	------	------	60	60	------	------	1	1	1	------	------	1	1	------	------	1
TGGT1_chrIb	1153185	TGGT1_209240						- > ins TA	- > ins TA												------	------	------	------	------	9	2	------	------	------	------	------	------	------	60	60	------	------	------	------	------	------	------	1	1	------	------	------	------
TGGT1_chrIb	1153831	TGGT1_209240			A>T																------	------	2	------	------	------	------	------	------	------	------	60	------	------	------	------	------	------	------	------	1	------	------	------	------	------	------	------	------
TGGT1_chrIb	1160162						C>T														------	------	------	------	6	------	------	------	------	------	------	------	------	3.58918	------	------	------	------	------	------	------	------	0.6956	------	------	------	------	------	------
TGGT1_chrIb	1169059			A>G																	------	2	------	------	------	------	------	------	------	------	60	------	------	------	------	------	------	------	------	1	------	------	------	------	------	------	------	------	1
TGGT1_chrIb	1170942	TGGT1_209260			- > ins A				- > ins A	- > ins A											------	------	4	------	------	------	7	4	------	------	------	46.9575	------	------	------	15.3948	4.22975	------	------	------	0.9999	------	------	------	0.9719	0.7259	------	------	------
TGGT1_chrIb	1170943	TGGT1_209260		A > del 1																	------	3	------	------	------	------	------	------	------	------	60	------	------	------	------	------	------	------	------	1	------	------	------	------	------	------	------	------	1
TGGT1_chrIb	1177111	TGGT1_209270							G>A												------	------	------	------	------	------	3	------	------	------	------	------	------	------	------	25.4999	------	------	------	------	------	------	------	------	0.9971	------	------	------	------
TGGT1_chrIb	1185802					- > ins T															------	------	------	4	------	------	------	------	------	------	------	------	60	------	------	------	------	------	------	------	------	1	------	------	------	------	------	------	------
TGGT1_chrIb	1197516	TGGT1_209280								TA>GC	TA>GC										------	------	------	------	------	------	------	3	4	------	------	------	------	------	------	------	60	60	------	------	------	------	------	------	------	1	1	------	------
TGGT1_chrIb	1200439	TGGT1_209280				C>T					C>T										------	------	------	4	------	------	------	------	5	------	------	------	4.22975	------	------	------	------	21.6848	------	------	------	0.7259	------	------	------	------	0.9932	------	------
TGGT1_chrIb	1200440	TGGT1_209280		AT > del 2																	------	5	------	------	------	------	------	------	------	------	21.6848	------	------	------	------	------	------	------	------	0.9932	------	------	------	------	------	------	------	------	0.6
TGGT1_chrIb	1200696	TGGT1_209280	- > ins T																		4	------	------	------	------	------	------	------	------	11.8013	------	------	------	------	------	------	------	------	0.938	------	------	------	------	------	------	------	------	0.5	------
TGGT1_chrIb	1201136	TGGT1_209280						AT > del 2													------	------	------	------	------	3	------	------	------	------	------	------	------	------	60	------	------	------	------	------	------	------	------	1	------	------	------	------	------
TGGT1_chrIb	1201587	TGGT1_209280				- > ins AT															------	------	------	3	------	------	------	------	------	------	------	------	60	------	------	------	------	------	------	------	------	1	------	------	------	------	------	------	------
TGGT1_chrIb	1203600	TGGT1_209280				- > ins TA				- > ins TA											------	------	------	4	------	------	------	6	------	------	------	------	0	------	------	------	60	------	------	------	------	1	------	------	------	1	------	------	------
TGGT1_chrIb	1203915		T	TATA > del 4	TATATA > del 6	TATA > del 4			TATATA > del 6	TATATA > del 6	TA > del 2										20	13	10	48	------	------	22	24	55	7.04193	26.2589	58.3919	7.88056	------	------	37.5677	16.173	3.92072	0.165	0.6884	0.9999	0.6158	------	------	0.9908	0.7102	0.6649	0.5	0.5769
TGGT1_chrIb	1203918		A								A > del 1										20	------	------	------	------	------	------	------	55	5.86624	------	------	------	------	------	------	------	5.43904	0.2057	------	------	------	------	------	------	------	0.7777	0.4	------
TGGT1_chrIb	1203920			A > del 1																	------	13	------	------	------	------	------	------	------	------	60	------	------	------	------	------	------	------	------	1	------	------	------	------	------	------	------	------	0.3846
TGGT1_chrIb	1208549						TATA > del 4			TA > del 2	TATA > del 4										------	------	------	------	3	------	------	2	2	------	------	------	------	60	------	------	60	60	------	------	------	------	1	------	------	1	1	------	------
TGGT1_chrIb	1209089					TA > del 2															------	------	------	2	------	------	------	------	------	------	------	------	60	------	------	------	------	------	------	------	------	1	------	------	------	------	------	------	------
TGGT1_chrIb	1209436	TGGT1_209300							G>A									p.R13H [TGGT1_209300-t26_1]			------	------	------	------	------	------	2	------	------	------	------	------	------	------	------	60	------	------	------	------	------	------	------	------	1	------	------	------	------
TGGT1_chrIb	1213419	TGGT1_209300			- > ins TA																------	------	3	------	------	------	------	------	------	------	------	60	------	------	------	------	------	------	------	------	1	------	------	------	------	------	------	------	------
TGGT1_chrIb	1221964	TGGT1_209300				C>T															------	------	------	6	------	------	------	------	------	------	------	------	32.0187	------	------	------	------	------	------	------	------	0.9993	------	------	------	------	------	------	------
TGGT1_chrIb	1222919		C>G																		3	------	------	------	------	------	------	------	------	4.48317	------	------	------	------	------	------	------	------	0.7373	------	------	------	------	------	------	------	------	0.6666	------
TGGT1_chrIb	1223102				G>C																------	------	3	------	------	------	------	------	------	------	------	30.47	------	------	------	------	------	------	------	------	0.9991	------	------	------	------	------	------	------	------
TGGT1_chrIb	1223381		A>T	A>T	A>T	A>T	A>T	A>T	A>T	A>T	A>T										4	2	6	21	2	25	3	7	6	60	60	60	60	60	60	60	60	60	1	1	1	1	1	1	1	1	1	1	1
TGGT1_chrIb	1226489		- > ins TAx3	- > ins TAx3	- > ins TAx3	- > ins TA, - > ins TAx3	- > ins TA, - > ins TAx3	- > ins TAx3	- > ins TAx2	- > ins TAx3	- > ins TAx4										44	50	32	73	52	84	69	70	47	31.8065	19.6476	2.88699	4.32094	13.5081	2.4789	3.95291	21.6392	20.6488	0.9904	0.8699	0.9999	0.6956	0.9488	0.9949	0.6376	0.9499	0.9461	0.6742	0.6233
TGGT1_chrIb	1227045	TGGT1_209430	G>A																		2	------	------	------	------	------	------	------	------	60	------	------	------	------	------	------	------	------	1	------	------	------	------	------	------	------	------	1	------
TGGT1_chrIb	1227065	TGGT1_209430	- > ins T																		2	------	------	------	------	------	------	------	------	60	------	------	------	------	------	------	------	------	1	------	------	------	------	------	------	------	------	1	------
TGGT1_chrIb	1227412	TGGT1_209430		A>G			A>G	A>G													------	2	------	------	2	2	------	------	------	------	60	------	------	60	60	------	------	------	------	1	------	------	1	1	------	------	------	------	1
TGGT1_chrIb	1228079	TGGT1_209430				T>C															------	------	------	8	------	------	------	------	------	------	------	------	34.071	------	------	------	------	------	------	------	------	0.9996	------	------	------	------	------	------	------
TGGT1_chrIb	1228579	TGGT1_209430							A>T												------	------	------	------	------	------	7	------	------	------	------	------	------	------	------	55.3932	------	------	------	------	------	------	------	------	0.9999	------	------	------	------
TGGT1_chrIb	1228635	TGGT1_209430							G>C												------	------	------	------	------	------	6	------	------	------	------	------	------	------	------	28.3882	------	------	------	------	------	------	------	------	0.9985	------	------	------	------
TGGT1_chrIb	1230310										A>G										------	------	------	------	------	------	------	------	3	------	------	------	------	------	------	------	------	25.4999	------	------	------	------	------	------	------	------	0.9971	------	------
TGGT1_chrIb	1235471	TGGT1_209440									C>T									p.(=) [TGGT1_209440-t26_1]	------	------	------	------	------	------	------	------	16	------	------	------	------	------	------	------	------	60	------	------	------	------	------	------	------	------	1	------	------
TGGT1_chrIb	1244189	TGGT1_209440								G>A											------	------	------	------	------	------	------	3	------	------	------	------	------	------	------	------	60	------	------	------	------	------	------	------	------	1	------	------	------
TGGT1_chrIb	1249890	TGGT1_209450	C>G	C>G	C>G	C>G	C>G	C>G	C>G	C>G	C>G										109	52	45	90	58	91	34	85	78	60	60	60	60	60	60	40.6503	60	60	1	1	1	1	1	1	0.9999	1	0.9999	0.9724	0.923
TGGT1_chrIb	1249893	TGGT1_209450	A>G	A>G	A>G	A>G	A>G	A>G	A>G	A>G	A>G										107	52	42	90	58	91	34	81	78	60	60	60	60	60	60	40.6503	60	60	1	1	1	1	1	1	0.9999	1	0.9999	0.9719	0.923
TGGT1_chrIb	1250018	TGGT1_209450						C>G													------	------	------	------	------	5	------	------	------	------	------	------	------	------	21.6848	------	------	------	------	------	------	------	------	0.9932	------	------	------	------	------
TGGT1_chrIb	1250791	TGGT1_209450								T>C											------	------	------	------	------	------	------	3	------	------	------	------	------	------	------	------	25.4999	------	------	------	------	------	------	------	------	0.9971	------	------	------
TGGT1_chrIb	1252277	TGGT1_209450				T>C															------	------	------	3	------	------	------	------	------	------	------	------	25.4999	------	------	------	------	------	------	------	------	0.9971	------	------	------	------	------	------	------
TGGT1_chrIb	1252280	TGGT1_209450				T>C															------	------	------	3	------	------	------	------	------	------	------	------	25.4999	------	------	------	------	------	------	------	------	0.9971	------	------	------	------	------	------	------
TGGT1_chrIb	1253802	TGGT1_209450									- > ins C										------	------	------	------	------	------	------	------	2	------	------	------	------	------	------	------	------	60	------	------	------	------	------	------	------	------	1	------	------
TGGT1_chrIb	1254498	TGGT1_209450			A>T																------	------	3	------	------	------	------	------	------	------	------	60	------	------	------	------	------	------	------	------	1	------	------	------	------	------	------	------	------
TGGT1_chrIb	1276551	TGGT1_209490			T>G																------	------	3	------	------	------	------	------	------	------	------	25.4999	------	------	------	------	------	------	------	------	0.9971	------	------	------	------	------	------	------	------
TGGT1_chrIb	1279799	TGGT1_209490	A>C	A>C	A>C	A>C	A>C	A>C	A>C	A>C	A>C										139	23	36	153	88	122	32	49	51	60	60	60	60	60	60	60	60	60	1	1	1	1	1	1	1	1	1	0.9856	1
TGGT1_chrIb	1282040					C>T															------	------	------	6	------	------	------	------	------	------	------	------	39.9976	------	------	------	------	------	------	------	------	0.9998	------	------	------	------	------	------	------
TGGT1_chrIb	1296788									G > del 1											------	------	------	------	------	------	------	16	------	------	------	------	------	------	------	------	28.1779	------	------	------	------	------	------	------	------	0.9984	------	------	------
TGGT1_chrIb	1296942					G>A															------	------	------	82	------	------	------	------	------	------	------	------	60	------	------	------	------	------	------	------	------	1	------	------	------	------	------	------	------
TGGT1_chrIb	1308802	TGGT1_209520		- > ins A																	------	2	------	------	------	------	------	------	------	------	60	------	------	------	------	------	------	------	------	1	------	------	------	------	------	------	------	------	1
TGGT1_chrIb	1317280	TGGT1_209520				G>A															------	------	------	3	------	------	------	------	------	------	------	------	60	------	------	------	------	------	------	------	------	1	------	------	------	------	------	------	------
TGGT1_chrIb	1320014	TGGT1_209520								C>G									p.G307A [TGGT1_209520-t26_1]		------	------	------	------	------	------	------	3	------	------	------	------	------	------	------	------	60	------	------	------	------	------	------	------	------	1	------	------	------
TGGT1_chrIb	1322034			G>A																	------	3	------	------	------	------	------	------	------	------	25.4999	------	------	------	------	------	------	------	------	0.9971	------	------	------	------	------	------	------	------	0.6666
TGGT1_chrIb	1322427			- > ins A																	------	2	------	------	------	------	------	------	------	------	60	------	------	------	------	------	------	------	------	1	------	------	------	------	------	------	------	------	1
TGGT1_chrIb	1322522				G>A																------	------	3	------	------	------	------	------	------	------	------	25.4999	------	------	------	------	------	------	------	------	0.9971	------	------	------	------	------	------	------	------
TGGT1_chrIb	1322585			T > del 1																	------	5	------	------	------	------	------	------	------	------	21.6848	------	------	------	------	------	------	------	------	0.9932	------	------	------	------	------	------	------	------	0.6
TGGT1_chrIb	1325034	TGGT1_209530		T>G																	------	2	------	------	------	------	------	------	------	------	60	------	------	------	------	------	------	------	------	1	------	------	------	------	------	------	------	------	1
TGGT1_chrIb	1329833	TGGT1_209540							- > ins T												------	------	------	------	------	------	2	------	------	------	------	------	------	------	------	60	------	------	------	------	------	------	------	------	1	------	------	------	------
TGGT1_chrIb	1329834	TGGT1_209540					T > del 1														------	------	------	------	4	------	------	------	------	------	------	------	------	46.9575	------	------	------	------	------	------	------	------	0.9999	------	------	------	------	------	------
TGGT1_chrIb	1329914	TGGT1_209540	- > ins T																		4	------	------	------	------	------	------	------	------	16.0311	------	------	------	------	------	------	------	------	0.9756	------	------	------	------	------	------	------	------	0.5	------
TGGT1_chrIb	1330923	TGGT1_209540		A>G									p.L957P [TGGT1_209540-t26_1]								------	7	------	------	------	------	------	------	------	------	32.053	------	------	------	------	------	------	------	------	0.9993	------	------	------	------	------	------	------	------	0.5714
TGGT1_chrIb	1331903	TGGT1_209540							G>A												------	------	------	------	------	------	2	------	------	------	------	------	------	------	------	60	------	------	------	------	------	------	------	------	1	------	------	------	------
TGGT1_chrIb	1332642	TGGT1_209540							G>A												------	------	------	------	------	------	2	------	------	------	------	------	------	------	------	60	------	------	------	------	------	------	------	------	1	------	------	------	------
TGGT1_chrIb	1332753	TGGT1_209540									G>A										------	------	------	------	------	------	------	------	6	------	------	------	------	------	------	------	------	60	------	------	------	------	------	------	------	------	1	------	------
TGGT1_chrIb	1333587	TGGT1_209540									C>A									p.E596. [TGGT1_209540-t26_1]	------	------	------	------	------	------	------	------	2	------	------	------	------	------	------	------	------	60	------	------	------	------	------	------	------	------	1	------	------
TGGT1_chrIb	1337873	TGGT1_209550	G>T	G>T	G>T	G>T	G>T	G>T	G>T	G>T	G>T	p.(=) [TGGT1_209550-t26_1]	p.(=) [TGGT1_209550-t26_1]	p.(=) [TGGT1_209550-t26_1]	p.(=) [TGGT1_209550-t26_1]	p.(=) [TGGT1_209550-t26_1]	p.(=) [TGGT1_209550-t26_1]	p.(=) [TGGT1_209550-t26_1]	p.(=) [TGGT1_209550-t26_1]	p.(=) [TGGT1_209550-t26_1]	30	13	10	25	14	12	14	16	24	60	60	60	60	60	60	60	60	60	1	1	1	1	1	1	1	1	1	1	1
TGGT1_chrIb	1339841	TGGT1_209550					C>T									p.R732C [TGGT1_209550-t26_1]					------	------	------	------	12	------	------	------	------	------	------	------	------	60	------	------	------	------	------	------	------	------	1	------	------	------	------	------	------
TGGT1_chrIb	1342413	TGGT1_209550						G>C													------	------	------	------	------	6	------	------	------	------	------	------	------	------	39.9976	------	------	------	------	------	------	------	------	0.9998	------	------	------	------	------
TGGT1_chrIb	1364997	TGGT1_209580	G>T	G>T	G>T	G>T	G>T	G>T	G>T	G>T	G>T										39	14	15	24	10	28	7	14	18	60	60	60	53.0774	58.3383	60	55.3932	60	60	1	1	1	0.9999	0.9999	1	0.9999	1	1	0.8461	0.9285
TGGT1_chrIb	1367361			C>A																	------	2	------	------	------	------	------	------	------	------	60	------	------	------	------	------	------	------	------	1	------	------	------	------	------	------	------	------	1
TGGT1_chrIb	1367819	TGGT1_209583						G>A									p.(=) [TGGT1_209583-t26_1]				------	------	------	------	------	13	------	------	------	------	------	------	------	------	60	------	------	------	------	------	------	------	------	1	------	------	------	------	------
TGGT1_chrIb	1381780						G>A														------	------	------	------	2	------	------	------	------	------	------	------	------	60	------	------	------	------	------	------	------	------	1	------	------	------	------	------	------
TGGT1_chrIb	1382471	TGGT1_209630		C>A									p.G345. [TGGT1_209630-t26_1]								------	7	------	------	------	------	------	------	------	------	18.4506	------	------	------	------	------	------	------	------	0.9859	------	------	------	------	------	------	------	------	0.5714
TGGT1_chrIb	1383030	TGGT1_209630	G>A																		2	------	------	------	------	------	------	------	------	60	------	------	------	------	------	------	------	------	1	------	------	------	------	------	------	------	------	1	------
TGGT1_chrIb	1392446	TGGT1_209650B			C>T									p.(=) [TGGT1_209650B-t26_1]							------	------	11	------	------	------	------	------	------	------	------	60	------	------	------	------	------	------	------	------	0.9999	------	------	------	------	------	------	------	------
TGGT1_chrIb	1396987	TGGT1_209650B		T>C									p.(=) [TGGT1_209650B-t26_1]								------	3	------	------	------	------	------	------	------	------	25.4999	------	------	------	------	------	------	------	------	0.9971	------	------	------	------	------	------	------	------	0.6666
TGGT1_chrIb	1396997	TGGT1_209650B		T>C									p.E981G [TGGT1_209650B-t26_1]								------	3	------	------	------	------	------	------	------	------	25.4999	------	------	------	------	------	------	------	------	0.9971	------	------	------	------	------	------	------	------	0.6666
TGGT1_chrIb	1399658	TGGT1_209650B			- > ins CAT									p.A268delinsAC [TGGT1_209650B-t26_1]							------	------	3	------	------	------	------	------	------	------	------	25.4999	------	------	------	------	------	------	------	------	0.9971	------	------	------	------	------	------	------	------
TGGT1_chrIb	1399664	TGGT1_209650B			C>T									p.(=) [TGGT1_209650B-t26_1]							------	------	3	------	------	------	------	------	------	------	------	25.4999	------	------	------	------	------	------	------	------	0.9971	------	------	------	------	------	------	------	------
TGGT1_chrIb	1405617	TGGT1_209650A		C>T						C>T			p.G744E [TGGT1_209650A-t26_1]						p.G744E [TGGT1_209650A-t26_1]		------	5	------	------	------	------	------	5	------	------	25.9068	------	------	------	------	------	60	------	------	0.9974	------	------	------	------	------	0.9999	------	------	0.6
TGGT1_chrIb	1408015	TGGT1_209650A						G>A									p.L164F [TGGT1_209650A-t26_1]				------	------	------	------	------	6	------	------	------	------	------	------	------	------	39.9976	------	------	------	------	------	------	------	------	0.9998	------	------	------	------	------
TGGT1_chrIb	1408045	TGGT1_209650A									C>A									p.D154Y [TGGT1_209650A-t26_1]	------	------	------	------	------	------	------	------	3	------	------	------	------	------	------	------	------	9.0454	------	------	------	------	------	------	------	------	0.8892	------	------
TGGT1_chrIb	1408804								C>T												------	------	------	------	------	------	11	------	------	------	------	------	------	------	------	13.3946	------	------	------	------	------	------	------	------	0.9562	------	------	------	------
TGGT1_chrIb	1409058								G>C												------	------	------	------	------	------	6	------	------	------	------	------	------	------	------	7.70947	------	------	------	------	------	------	------	------	0.855	------	------	------	------
TGGT1_chrIb	1412313	TGGT1_209680									AA>TG										------	------	------	------	------	------	------	------	4	------	------	------	------	------	------	------	------	60	------	------	------	------	------	------	------	------	1	------	------
TGGT1_chrIb	1413111	TGGT1_209680					G>C														------	------	------	------	2	------	------	------	------	------	------	------	------	60	------	------	------	------	------	------	------	------	1	------	------	------	------	------	------
TGGT1_chrIb	1416203	TGGT1_209680			G > del 1				G												------	------	2	------	------	------	4	------	------	------	------	60	------	------	------	0	------	------	------	------	1	------	------	------	0.5	------	------	------	------
TGGT1_chrIb	1417906								A > del 1												------	------	------	------	------	------	3	------	------	------	------	------	------	------	------	25.4999	------	------	------	------	------	------	------	------	0.9971	------	------	------	------
TGGT1_chrIb	1419436	TGGT1_209690							C>T												------	------	------	------	------	------	3	------	------	------	------	------	------	------	------	25.4999	------	------	------	------	------	------	------	------	0.9971	------	------	------	------
TGGT1_chrIb	1425945	TGGT1_209710	T>C	T>C	T>C	T>C	T>C	T>C	T>C	T>C	T>C										99	84	71	170	123	116	63	48	52	60	60	60	60	60	60	60	60	60	1	1	1	1	1	1	1	1	1	0.9292	1
TGGT1_chrIb	1426190	TGGT1_209710							C>A												------	------	------	------	------	------	2	------	------	------	------	------	------	------	------	60	------	------	------	------	------	------	------	------	1	------	------	------	------
TGGT1_chrIb	1427808	TGGT1_209720						- > ins T													------	------	------	------	------	5	------	------	------	------	------	------	------	------	60	------	------	------	------	------	------	------	------	0.9999	------	------	------	------	------
TGGT1_chrIb	1431923	TGGT1_209730	T>G			T>G			T>G												3	------	------	2	------	------	6	------	------	60	------	------	60	------	------	39.9976	------	------	1	------	------	1	------	------	0.9998	------	------	1	------
TGGT1_chrIb	1434966	TGGT1_209730	C>T	C>T	C>T	C>T	C>T	C>T	C>T	C>T	C>T										25	27	16	50	28	67	11	42	55	60	60	60	60	60	60	60	54.1686	60	1	1	1	1	1	1	1	0.9999	1	0.92	0.9259
TGGT1_chrIb	1436870	TGGT1_209730				- > ins AT															------	------	------	3	------	------	------	------	------	------	------	------	60	------	------	------	------	------	------	------	------	1	------	------	------	------	------	------	------
TGGT1_chrIb	1436972	TGGT1_209730				ATATAT > del 6															------	------	------	5	------	------	------	------	------	------	------	------	60	------	------	------	------	------	------	------	------	1	------	------	------	------	------	------	------
TGGT1_chrIb	1437538	TGGT1_209730								G>A											------	------	------	------	------	------	------	2	------	------	------	------	------	------	------	------	60	------	------	------	------	------	------	------	------	1	------	------	------
TGGT1_chrIb	1442011		C>G	C>G	C>G	C>G	C>G	C>G	C>G	C>G	C>G										66	57	26	42	25	59	26	23	26	60	60	60	60	60	60	60	60	60	1	1	1	1	1	1	1	1	1	1	1
TGGT1_chrIb	1442302					C>T															------	------	------	3	------	------	------	------	------	------	------	------	21.2617	------	------	------	------	------	------	------	------	0.9925	------	------	------	------	------	------	------
TGGT1_chrIb	1442459									A>G											------	------	------	------	------	------	------	7	------	------	------	------	------	------	------	------	22.0346	------	------	------	------	------	------	------	------	0.9937	------	------	------
TGGT1_chrIb	1442838					G>C															------	------	------	4	------	------	------	------	------	------	------	------	43.3561	------	------	------	------	------	------	------	------	0.9999	------	------	------	------	------	------	------
TGGT1_chrIb	1446249	TGGT1_209755B	T>G									p.L85W [TGGT1_209755B-t26_1]									2	------	------	------	------	------	------	------	------	60	------	------	------	------	------	------	------	------	1	------	------	------	------	------	------	------	------	1	------
TGGT1_chrIb	1446310	TGGT1_209755B	G>T									p.E105D [TGGT1_209755B-t26_1]									2	------	------	------	------	------	------	------	------	60	------	------	------	------	------	------	------	------	1	------	------	------	------	------	------	------	------	1	------
TGGT1_chrIb	1446338	TGGT1_209755B	CC>AG									p.P115R [TGGT1_209755B-t26_1]									2	------	------	------	------	------	------	------	------	60	------	------	------	------	------	------	------	------	1	------	------	------	------	------	------	------	------	1	------
TGGT1_chrIb	1446342	TGGT1_209755B	C>T									p.T116M [TGGT1_209755B-t26_1]									2	------	------	------	------	------	------	------	------	60	------	------	------	------	------	------	------	------	1	------	------	------	------	------	------	------	------	1	------
TGGT1_chrIb	1446345	TGGT1_209755B	A>C									p.E117A [TGGT1_209755B-t26_1]									2	------	------	------	------	------	------	------	------	60	------	------	------	------	------	------	------	------	1	------	------	------	------	------	------	------	------	1	------
TGGT1_chrIb	1446380	TGGT1_209755B	G>A									p.E129K [TGGT1_209755B-t26_1]									2	------	------	------	------	------	------	------	------	60	------	------	------	------	------	------	------	------	1	------	------	------	------	------	------	------	------	1	------
TGGT1_chrIb	1446477	TGGT1_209755B	A>G									p.E161G [TGGT1_209755B-t26_1]									2	------	------	------	------	------	------	------	------	60	------	------	------	------	------	------	------	------	1	------	------	------	------	------	------	------	------	1	------
TGGT1_chrIb	1446486	TGGT1_209755B	A>T									p.K164M [TGGT1_209755B-t26_1]									2	------	------	------	------	------	------	------	------	60	------	------	------	------	------	------	------	------	1	------	------	------	------	------	------	------	------	1	------
TGGT1_chrIb	1446496	TGGT1_209755B	A>G									p.(=) [TGGT1_209755B-t26_1]									2	------	------	------	------	------	------	------	------	60	------	------	------	------	------	------	------	------	1	------	------	------	------	------	------	------	------	1	------
TGGT1_chrIb	1446524	TGGT1_209755B	G>A									p.E177K [TGGT1_209755B-t26_1]									2	------	------	------	------	------	------	------	------	60	------	------	------	------	------	------	------	------	1	------	------	------	------	------	------	------	------	1	------
TGGT1_chrIb	1457805	TGGT1_209770	C>A	C>A	C>A	C>A	C>A	C>A	C>A	C>A	C>A										8	8	7	21	11	19	5	16	10	60	60	60	60	60	60	60	60	60	1	1	1	1	1	1	1	1	1	1	1
TGGT1_chrIb	1457807	TGGT1_209770	A>T	A>T	A>T	A>T	A>T	A>T	A>T	A>T	A>T										8	8	7	21	11	19	5	16	10	60	60	60	60	60	60	60	60	60	1	1	1	1	1	1	1	1	1	1	1
TGGT1_chrIb	1462821	TGGT1_209770							- > ins AT												------	------	------	------	------	------	2	------	------	------	------	------	------	------	------	60	------	------	------	------	------	------	------	------	1	------	------	------	------
TGGT1_chrIb	1465157					A>G															------	------	------	5	------	------	------	------	------	------	------	------	21.6848	------	------	------	------	------	------	------	------	0.9932	------	------	------	------	------	------	------
TGGT1_chrIb	1465273										T>C										------	------	------	------	------	------	------	------	3	------	------	------	------	------	------	------	------	25.4999	------	------	------	------	------	------	------	------	0.9971	------	------
TGGT1_chrIb	1465355										AG > del 2										------	------	------	------	------	------	------	------	3	------	------	------	------	------	------	------	------	25.4999	------	------	------	------	------	------	------	------	0.9971	------	------
TGGT1_chrIb	1465476										C>A										------	------	------	------	------	------	------	------	2	------	------	------	------	------	------	------	------	60	------	------	------	------	------	------	------	------	1	------	------
TGGT1_chrIb	1467832	TGGT1_209790									G>A										------	------	------	------	------	------	------	------	2	------	------	------	------	------	------	------	------	60	------	------	------	------	------	------	------	------	1	------	------
TGGT1_chrIb	1469321	TGGT1_209790	T>C																		3	------	------	------	------	------	------	------	------	25.4999	------	------	------	------	------	------	------	------	0.9971	------	------	------	------	------	------	------	------	0.6666	------
TGGT1_chrIb	1471125	TGGT1_209790	G>A																		3	------	------	------	------	------	------	------	------	25.4999	------	------	------	------	------	------	------	------	0.9971	------	------	------	------	------	------	------	------	0.6666	------
TGGT1_chrIb	1473694	TGGT1_209790		G>A																	------	2	------	------	------	------	------	------	------	------	60	------	------	------	------	------	------	------	------	1	------	------	------	------	------	------	------	------	1
TGGT1_chrIb	1481071										- > ins A										------	------	------	------	------	------	------	------	2	------	------	------	------	------	------	------	------	60	------	------	------	------	------	------	------	------	1	------	------
TGGT1_chrIb	1483647							AAGGCAATGAGG > del 12													------	------	------	------	------	2	------	------	------	------	------	------	------	------	45.6249	------	------	------	------	------	------	------	------	0.9971	------	------	------	------	------
TGGT1_chrIb	1490225	TGGT1_209830	- > ins ATx2		- > ins ATx2	- > ins AT, - > ins AT	- > ins ATx2	- > ins ATx2		- > ins ATx2	- > ins ATx2										11	------	6	13	5	13	------	9	5	60	------	49.9988	30.5154	60	6.6034	------	60	60	1	------	0.9998	0.9978	1	1	------	1	1	0.909	------
TGGT1_chrIb	1491074	TGGT1_209830				G>A									p.C178Y [TGGT1_209830-t26_1]						------	------	------	15	------	------	------	------	------	------	------	------	60	------	------	------	------	------	------	------	------	1	------	------	------	------	------	------	------
TGGT1_chrIb	1491609	TGGT1_209830								T>C											------	------	------	------	------	------	------	2	------	------	------	------	------	------	------	------	60	------	------	------	------	------	------	------	------	1	------	------	------
TGGT1_chrIb	1491742	TGGT1_209830	- > ins ATx2				- > ins AT			- > ins AT	- > ins AT										5	------	------	------	8	------	------	6	7	40.8424	------	------	------	60	------	------	45.0623	55.3932	0.9932	------	------	------	1	------	------	0.9999	0.9999	0.8	------
TGGT1_chrIb	1492461	TGGT1_209830-t26_1		- > ins CG	- > ins CG	- > ins CG	- > ins CG	T	- > ins CG	- > ins CG											------	8	12	9	5	18	8	19	------	------	60	60	60	60	0	60	35.0274	------	------	1	1	1	1	0.5	0.9999	0.9995	------	------	1
TGGT1_chrIb	1492464	TGGT1_209830		A>G	A>G	A>G	A>G	A	A>G	A>G											------	8	12	9	6	18	8	19	------	------	60	60	60	60	0	60	34.8397	------	------	1	1	1	1	0.5	0.9999	0.9996	------	------	1
TGGT1_chrIb	1492914	TGGT1_209830							T > del 1												------	------	------	------	------	------	2	------	------	------	------	------	------	------	------	60	------	------	------	------	------	------	------	------	1	------	------	------	------
TGGT1_chrIb	1496627	TGGT1_209830						G>A									p.R565H [TGGT1_209830-t26_1]				------	------	------	------	------	2	------	------	------	------	------	------	------	------	60	------	------	------	------	------	------	------	------	1	------	------	------	------	------
TGGT1_chrIb	1499502					- > ins T															------	------	------	2	------	------	------	------	------	------	------	------	60	------	------	------	------	------	------	------	------	1	------	------	------	------	------	------	------
TGGT1_chrIb	1499833	TGGT1_356970									- > ins T									p.F51fs [TGGT1_356970-t26_1]	------	------	------	------	------	------	------	------	3	------	------	------	------	------	------	------	------	25.4999	------	------	------	------	------	------	------	------	0.9971	------	------
TGGT1_chrIb	1501323					C > del 1			C		C										------	------	------	13	------	------	4	------	7	------	------	------	4.36268	------	------	4.22975	------	6.85724	------	------	------	0.7319	------	------	0.274	------	0.1709	------	------
TGGT1_chrIb	1501773		- > ins AT			- > ins AT		- > ins AT			- > ins AT										4	------	------	4	------	2	------	------	3	46.9575	------	------	49.2977	------	60	------	------	60	0.9999	------	------	0.9999	------	1	------	------	1	0.75	------
TGGT1_chrIb	1501813		T>C																		4	------	------	------	------	------	------	------	------	25.4999	------	------	------	------	------	------	------	------	0.9971	------	------	------	------	------	------	------	------	0.5	------
TGGT1_chrIb	1501828		AACC > del 4								AAC > del 3										4	------	------	------	------	------	------	------	3	48.1967	------	------	------	------	------	------	------	20.4117	0.9999	------	------	------	------	------	------	------	0.9909	0.75	------
TGGT1_chrIb	1501830								C > del 1												------	------	------	------	------	------	4	------	------	------	------	------	------	------	------	4.22975	------	------	------	------	------	------	------	------	0.7259	------	------	------	------
TGGT1_chrIb	1501843		C>T																		4	------	------	------	------	------	------	------	------	60	------	------	------	------	------	------	------	------	1	------	------	------	------	------	------	------	------	0.5	------
TGGT1_chrIb	1505375	TGGT1_209850	- > ins G	- > ins G	- > ins G	- > ins G	- > ins G	- > ins G	- > ins G	- > ins G	- > ins G										73	22	47	107	34	53	27	63	81	60	60	60	60	60	60	60	60	60	1	1	1	1	1	1	1	1	1	0.9452	1
TGGT1_chrIb	1505743	TGGT1_209850	T>G																		7	------	------	------	------	------	------	------	------	18.4506	------	------	------	------	------	------	------	------	0.9859	------	------	------	------	------	------	------	------	0.5714	------
TGGT1_chrIb	1506456	TGGT1_209850								G > del 1											------	------	------	------	------	------	------	2	------	------	------	------	------	------	------	------	60	------	------	------	------	------	------	------	------	1	------	------	------
TGGT1_chrIb	1506680	TGGT1_209850				T>A															------	------	------	2	------	------	------	------	------	------	------	------	60	------	------	------	------	------	------	------	------	1	------	------	------	------	------	------	------
TGGT1_chrIb	1512867	TGGT1_209860	- > ins A	- > ins A						- > ins A											2	3	------	------	------	------	------	2	------	60	25.4999	------	------	------	------	------	60	------	1	0.9971	------	------	------	------	------	1	------	1	0.6666
TGGT1_chrIb	1513256	TGGT1_209860									C>T										------	------	------	------	------	------	------	------	3	------	------	------	------	------	------	------	------	60	------	------	------	------	------	------	------	------	1	------	------
TGGT1_chrIb	1516430		TATA > del 4	TATA > del 4	TATA > del 4	TATA > del 4		TATA > del 4	TATA > del 4	TA > del 2	TATA > del 4										19	19	28	47	------	45	12	51	67	13.1876	19.1019	11.5394	10.3056	------	15.3632	60	5.80795	26.7564	0.6309	0.9878	0.8505	0.8183	------	0.9315	1	0.792	0.9944	0.5526	0.5789
TGGT1_chrIb	1516434			T																	------	14	------	------	------	------	------	------	------	------	2.41561	------	------	------	------	------	------	------	------	0.3644	------	------	------	------	------	------	------	------	0.5
TGGT1_chrIb	1517230	TGGT1_209870									C>T										------	------	------	------	------	------	------	------	2	------	------	------	------	------	------	------	------	60	------	------	------	------	------	------	------	------	1	------	------
TGGT1_chrIb	1517235	TGGT1_209870									T>C										------	------	------	------	------	------	------	------	2	------	------	------	------	------	------	------	------	60	------	------	------	------	------	------	------	------	1	------	------
TGGT1_chrIb	1517884	TGGT1_209870			T>C																------	------	3	------	------	------	------	------	------	------	------	30.47	------	------	------	------	------	------	------	------	0.9991	------	------	------	------	------	------	------	------
TGGT1_chrIb	1517887	TGGT1_209870			T>C																------	------	3	------	------	------	------	------	------	------	------	25.4999	------	------	------	------	------	------	------	------	0.9971	------	------	------	------	------	------	------	------
TGGT1_chrIb	1517892	TGGT1_209870			- > ins C																------	------	4	------	------	------	------	------	------	------	------	5.07975	------	------	------	------	------	------	------	------	0.763	------	------	------	------	------	------	------	------
TGGT1_chrIb	1518440	TGGT1_209870			A>G																------	------	3	------	------	------	------	------	------	------	------	25.4999	------	------	------	------	------	------	------	------	0.9971	------	------	------	------	------	------	------	------
TGGT1_chrIb	1521479	TGGT1_209870	C>T									p.(=) [TGGT1_209870-t26_1]									3	------	------	------	------	------	------	------	------	25.4999	------	------	------	------	------	------	------	------	0.9971	------	------	------	------	------	------	------	------	0.6666	------
TGGT1_chrIb	1536580	TGGT1_209880							G>T												------	------	------	------	------	------	4	------	------	------	------	------	------	------	------	60	------	------	------	------	------	------	------	------	1	------	------	------	------
TGGT1_chrIb	1536582	TGGT1_209880							T>C												------	------	------	------	------	------	4	------	------	------	------	------	------	------	------	60	------	------	------	------	------	------	------	------	1	------	------	------	------
TGGT1_chrIb	1536700	TGGT1_209880								A>G											------	------	------	------	------	------	------	2	------	------	------	------	------	------	------	------	60	------	------	------	------	------	------	------	------	1	------	------	------
TGGT1_chrIb	1539935	TGGT1_209880		A>G																	------	4	------	------	------	------	------	------	------	------	16.0311	------	------	------	------	------	------	------	------	0.9756	------	------	------	------	------	------	------	------	0.5
TGGT1_chrIb	1546160	TGGT1_209880							- > ins T												------	------	------	------	------	------	7	------	------	------	------	------	------	------	------	18.4506	------	------	------	------	------	------	------	------	0.9859	------	------	------	------
TGGT1_chrIb	1546266	TGGT1_209880-t26_1	- > ins CGGCT	- > ins CGGCT	- > ins CGGCT	- > ins CGGCT	- > ins CGGCT	- > ins CGGCT	- > ins CGGCT	- > ins CGGCT	- > ins CGGCT										39	51	23	65	49	53	27	38	42	45.158	60	60	60	60	60	60	60	60	0.9999	0.9999	1	1	1	0.9999	1	0.9999	1	0.7435	0.8627
TGGT1_chrIb	1546973	TGGT1_209880							C>T												------	------	------	------	------	------	3	------	------	------	------	------	------	------	------	25.4999	------	------	------	------	------	------	------	------	0.9971	------	------	------	------
TGGT1_chrIb	1547393	TGGT1_209880				T > del 1															------	------	------	14	------	------	------	------	------	------	------	------	60	------	------	------	------	------	------	------	------	0.9999	------	------	------	------	------	------	------
TGGT1_chrIb	1547783	TGGT1_209880								GAA>TCG											------	------	------	------	------	------	------	7	------	------	------	------	------	------	------	------	44.3176	------	------	------	------	------	------	------	------	0.9966	------	------	------
TGGT1_chrIb	1547921	TGGT1_209880							A>T												------	------	------	------	------	------	3	------	------	------	------	------	------	------	------	43.618	------	------	------	------	------	------	------	------	0.9999	------	------	------	------
TGGT1_chrIb	1555547								A > del 1												------	------	------	------	------	------	4	------	------	------	------	------	------	------	------	4.22975	------	------	------	------	------	------	------	------	0.7259	------	------	------	------
TGGT1_chrIb	1560766		T>C																		2	------	------	------	------	------	------	------	------	60	------	------	------	------	------	------	------	------	1	------	------	------	------	------	------	------	------	1	------
TGGT1_chrIb	1561722		A > del 1																		2	------	------	------	------	------	------	------	------	60	------	------	------	------	------	------	------	------	1	------	------	------	------	------	------	------	------	1	------
TGGT1_chrIb	1575999	TGGT1_209940	G			G>A					G>A										5	------	------	11	------	------	------	------	2	2.94764	------	------	32.7773	------	------	------	------	60	0.3365	------	------	0.9994	------	------	------	------	1	0.6	------
TGGT1_chrIb	1576311	TGGT1_209940					C>T														------	------	------	------	2	------	------	------	------	------	------	------	------	60	------	------	------	------	------	------	------	------	1	------	------	------	------	------	------
TGGT1_chrIb	1577166	TGGT1_209940			C>T																------	------	4	------	------	------	------	------	------	------	------	46.9575	------	------	------	------	------	------	------	------	0.9999	------	------	------	------	------	------	------	------
TGGT1_chrIb	1578514	TGGT1_209940	A>T	A>T	A>T	A>T		A>T	A	A>T											25	20	33	42	------	49	10	17	------	60	60	60	30.9245	------	8.85778	0	8.38099	------	1	1	0.9999	0.9991	------	0.8848	0.5	0.8732	------	0.8399	0.8999
TGGT1_chrIb	1585677	TGGT1_209950	T > del 1	T > del 1	T > del 1	T > del 1	T > del 1	T > del 1	T > del 1	T > del 1	T > del 1										747	426	525	906	647	919	473	789	773	60	60	60	60	60	60	60	60	60	1	1	1	1	1	1	1	1	1	0.9571	0.9671
TGGT1_chrIb	1585845	TGGT1_209950				T>G															------	------	------	27	------	------	------	------	------	------	------	------	60	------	------	------	------	------	------	------	------	1	------	------	------	------	------	------	------
TGGT1_chrIb	1587717	TGGT1_209950			T>A																------	------	4	------	------	------	------	------	------	------	------	46.9575	------	------	------	------	------	------	------	------	0.9999	------	------	------	------	------	------	------	------
TGGT1_chrIb	1595540	TGGT1_209960						T>A													------	------	------	------	------	2	------	------	------	------	------	------	------	------	60	------	------	------	------	------	------	------	------	1	------	------	------	------	------
TGGT1_chrIb	1595544	TGGT1_209960						- > ins C													------	------	------	------	------	2	------	------	------	------	------	------	------	------	60	------	------	------	------	------	------	------	------	1	------	------	------	------	------
TGGT1_chrIb	1595548	TGGT1_209960	C>G	C>G	C>G	C>G	C>G	C>G	C>G	C>G	C>G										38	25	20	55	13	22	15	19	34	60	60	60	60	60	60	60	60	60	1	1	1	1	1	1	1	1	1	1	1
TGGT1_chrIb	1597677	TGGT1_209960				AT > del 2															------	------	------	3	------	------	------	------	------	------	------	------	25.4999	------	------	------	------	------	------	------	------	0.9971	------	------	------	------	------	------	------
TGGT1_chrIb	1600104	TGGT1_209960	G>C	G>C	G>C	G>C	G>C	G>C	G>C	G>C	G>C										48	22	24	111	23	63	13	19	38	60	60	60	60	60	60	60	60	60	1	1	1	1	1	1	1	1	1	0.9791	1
TGGT1_chrIb	1601357	TGGT1_209960	G>A	G>A	G>A	G>A	G>A	G>A	G>A	G>A	G>A										63	46	60	113	41	60	42	50	47	60	60	60	60	60	60	60	60	60	1	1	1	1	1	1	1	1	1	0.9841	0.9782
TGGT1_chrIb	1602417	TGGT1_209960				TG>GA															------	------	------	3	------	------	------	------	------	------	------	------	25.4999	------	------	------	------	------	------	------	------	0.9971	------	------	------	------	------	------	------
TGGT1_chrIb	1603048	TGGT1_209960				G>C															------	------	------	3	------	------	------	------	------	------	------	------	25.4999	------	------	------	------	------	------	------	------	0.9971	------	------	------	------	------	------	------
TGGT1_chrIb	1603574	TGGT1_209960		C>A			C>A		C>A												------	3	------	------	3	------	3	------	------	------	25.4999	------	------	25.4999	------	60	------	------	------	0.9971	------	------	0.9971	------	1	------	------	------	0.6666
TGGT1_chrIb	1603986	TGGT1_209960									T>C										------	------	------	------	------	------	------	------	2	------	------	------	------	------	------	------	------	60	------	------	------	------	------	------	------	------	1	------	------
TGGT1_chrIb	1605358	TGGT1_209960							- > ins AT												------	------	------	------	------	------	3	------	------	------	------	------	------	------	------	25.4999	------	------	------	------	------	------	------	------	0.9971	------	------	------	------
TGGT1_chrIb	1607164	TGGT1_209960								- > ins AT											------	------	------	------	------	------	------	3	------	------	------	------	------	------	------	------	29.3403	------	------	------	------	------	------	------	------	0.9981	------	------	------
TGGT1_chrIb	1607185	TGGT1_209960					A > del 1		ATATATAT > del 8	ATATATAT > del 8	ATATATAT > del 8										------	------	------	------	3	------	5	3	14	------	------	------	------	25.4999	------	60	26.1212	55.6622	------	------	------	------	0.9971	------	1	0.9971	0.9999	------	------
TGGT1_chrIb	1607191																				------	------	------	------	------	------	------	------	------	------	------	------	------	------	------	------	------	------	------	------	------	------	------	------	------	------	------	------	------
TGGT1_chrIb	1612500	TGGT1_209970	- > ins T																		4	------	------	------	------	------	------	------	------	60	------	------	------	------	------	------	------	------	1	------	------	------	------	------	------	------	------	1	------
TGGT1_chrIb	1617234	TGGT1_209970					ATAA > del 4		ATAA > del 4												------	------	------	------	2	------	2	------	------	------	------	------	------	60	------	60	------	------	------	------	------	------	1	------	1	------	------	------	------
TGGT1_chrIb	1619050	TGGT1_209970					A > del 1														------	------	------	------	2	------	------	------	------	------	------	------	------	60	------	------	------	------	------	------	------	------	1	------	------	------	------	------	------
TGGT1_chrIb	1619480	TGGT1_209970				- > ins T															------	------	------	10	------	------	------	------	------	------	------	------	11.3544	------	------	------	------	------	------	------	------	0.9317	------	------	------	------	------	------	------
TGGT1_chrIb	1620967	TGGT1_209970		- > ins TT	- > ins T																------	6	3	------	------	------	------	------	------	------	17.7884	60	------	------	------	------	------	------	------	0.9836	1	------	------	------	------	------	------	------	0.5
TGGT1_chrIb	1622516	TGGT1_209970							G>T												------	------	------	------	------	------	3	------	------	------	------	------	------	------	------	25.4999	------	------	------	------	------	------	------	------	0.9971	------	------	------	------
TGGT1_chrIb	1625261	TGGT1_209970	A > del 1																		4	------	------	------	------	------	------	------	------	16.0311	------	------	------	------	------	------	------	------	0.9756	------	------	------	------	------	------	------	------	0.5	------
TGGT1_chrIb	1625757	TGGT1_209970			C>T																------	------	3	------	------	------	------	------	------	------	------	25.4999	------	------	------	------	------	------	------	------	0.9971	------	------	------	------	------	------	------	------
TGGT1_chrIb	1629883	TGGT1_210095									A>C									p.D352E [TGGT1_210095-t26_1]	------	------	------	------	------	------	------	------	2	------	------	------	------	------	------	------	------	60	------	------	------	------	------	------	------	------	1	------	------
TGGT1_chrIb	1629886	TGGT1_210095									GG>AC									p.A351G [TGGT1_210095-t26_1]	------	------	------	------	------	------	------	------	2	------	------	------	------	------	------	------	------	60	------	------	------	------	------	------	------	------	1	------	------
TGGT1_chrIb	1629898	TGGT1_210095						G>A			G>A						p.(=) [TGGT1_210095-t26_1]			p.(=) [TGGT1_210095-t26_1]	------	------	------	------	------	5	------	------	2	------	------	------	------	------	21.6848	------	------	60	------	------	------	------	------	0.9932	------	------	1	------	------
TGGT1_chrIb	1629903	TGGT1_210095						T>C			T>C						p.R346G [TGGT1_210095-t26_1]			p.R346G [TGGT1_210095-t26_1]	------	------	------	------	------	5	------	------	2	------	------	------	------	------	21.6848	------	------	60	------	------	------	------	------	0.9932	------	------	1	------	------
TGGT1_chrIb	1629966	TGGT1_210095	G>C		G>C			G>C		G>C	G>C	p.H325D [TGGT1_210095-t26_1]		p.H325D [TGGT1_210095-t26_1]			p.H325D [TGGT1_210095-t26_1]		p.H325D [TGGT1_210095-t26_1]	p.H325D [TGGT1_210095-t26_1]	15	------	6	------	------	6	------	8	2	60	------	60	------	------	13.6256	------	60	60	1	------	1	------	------	0.9584	------	1	1	0.8666	------
TGGT1_chrIb	1629991	TGGT1_210095						A>T			A>T						p.S316R [TGGT1_210095-t26_1]			p.S316R [TGGT1_210095-t26_1]	------	------	------	------	------	4	------	------	2	------	------	------	------	------	46.9575	------	------	60	------	------	------	------	------	0.9999	------	------	1	------	------
TGGT1_chrIb	1629994	TGGT1_210095						G>A			G>A						p.(=) [TGGT1_210095-t26_1]			p.(=) [TGGT1_210095-t26_1]	------	------	------	------	------	4	------	------	2	------	------	------	------	------	46.9575	------	------	60	------	------	------	------	------	0.9999	------	------	1	------	------
TGGT1_chrIb	1631479					- > ins A															------	------	------	3	------	------	------	------	------	------	------	------	60	------	------	------	------	------	------	------	------	1	------	------	------	------	------	------	------
TGGT1_chrIb	1631515					G>A															------	------	------	6	------	------	------	------	------	------	------	------	60	------	------	------	------	------	------	------	------	1	------	------	------	------	------	------	------
TGGT1_chrIb	1632511									G>A											------	------	------	------	------	------	------	5	------	------	------	------	------	------	------	------	21.6848	------	------	------	------	------	------	------	------	0.9932	------	------	------
TGGT1_chrIb	1634081	TGGT1_321690		C>G																	------	3	------	------	------	------	------	------	------	------	60	------	------	------	------	------	------	------	------	1	------	------	------	------	------	------	------	------	1
TGGT1_chrIb	1636010																				------	------	------	------	------	------	------	------	------	------	------	------	------	------	------	------	------	------	------	------	------	------	------	------	------	------	------	------	------
TGGT1_chrIb	1636071																				------	------	------	------	------	------	------	------	------	------	------	------	------	------	------	------	------	------	------	------	------	------	------	------	------	------	------	------	------
TGGT1_chrIb	1637151	TGGT1_321690			A>G																------	------	4	------	------	------	------	------	------	------	------	46.9575	------	------	------	------	------	------	------	------	0.9999	------	------	------	------	------	------	------	------
TGGT1_chrIb	1637452	TGGT1_321690		A>G																	------	2	------	------	------	------	------	------	------	------	60	------	------	------	------	------	------	------	------	1	------	------	------	------	------	------	------	------	1
TGGT1_chrIb	1638884	TGGT1_321690	C>T																		3	------	------	------	------	------	------	------	------	25.4999	------	------	------	------	------	------	------	------	0.9971	------	------	------	------	------	------	------	------	0.6666	------
TGGT1_chrIb	1639299																				------	------	------	------	------	------	------	------	------	------	------	------	------	------	------	------	------	------	------	------	------	------	------	------	------	------	------	------	------
TGGT1_chrIb	1639366																				------	------	------	------	------	------	------	------	------	------	------	------	------	------	------	------	------	------	------	------	------	------	------	------	------	------	------	------	------
TGGT1_chrIb	1639417																				------	------	------	------	------	------	------	------	------	------	------	------	------	------	------	------	------	------	------	------	------	------	------	------	------	------	------	------	------
TGGT1_chrIb	1639424																				------	------	------	------	------	------	------	------	------	------	------	------	------	------	------	------	------	------	------	------	------	------	------	------	------	------	------	------	------
TGGT1_chrIb	1639862	TGGT1_321690			G>A																------	------	3	------	------	------	------	------	------	------	------	60	------	------	------	------	------	------	------	------	1	------	------	------	------	------	------	------	------
TGGT1_chrIb	1640529	TGGT1_321690							G>A												------	------	------	------	------	------	3	------	------	------	------	------	------	------	------	25.4999	------	------	------	------	------	------	------	------	0.9971	------	------	------	------
TGGT1_chrIb	1645288	TGGT1_321685				C>T									p.S215F [TGGT1_321685-t26_1]						------	------	------	7	------	------	------	------	------	------	------	------	18.4506	------	------	------	------	------	------	------	------	0.9859	------	------	------	------	------	------	------
TGGT1_chrIb	1647232	TGGT1_321680									- > ins C										------	------	------	------	------	------	------	------	2	------	------	------	------	------	------	------	------	60	------	------	------	------	------	------	------	------	1	------	------
TGGT1_chrIb	1647253	TGGT1_321680	C>T					C>T													3	------	------	------	------	5	------	------	------	25.4999	------	------	------	------	21.6848	------	------	------	0.9971	------	------	------	------	0.9932	------	------	------	0.6666	------
TGGT1_chrIb	1647314	TGGT1_321680							C>T												------	------	------	------	------	------	3	------	------	------	------	------	------	------	------	25.4999	------	------	------	------	------	------	------	------	0.9971	------	------	------	------
TGGT1_chrIb	1647930	TGGT1_321680		T > del 1																	------	3	------	------	------	------	------	------	------	------	25.4999	------	------	------	------	------	------	------	------	0.9971	------	------	------	------	------	------	------	------	0.6666
TGGT1_chrIb	1648984	TGGT1_321680			- > ins T																------	------	4	------	------	------	------	------	------	------	------	29.042	------	------	------	------	------	------	------	------	0.9987	------	------	------	------	------	------	------	------
[truncated: 32,715 more rows]
[truncated: 7 more columns]

## Sheet: A_circa
Ref ID	Ref Pos	Gene Name	A - Called Seq	A - Amino Acid Change
[truncated: 31 more rows]

[truncated: 8 more sheets: B_circa, C_circa, D_circa, E_circa, F_circa, G_circa, H_circa, Cas9 targeted sequencing]
