# Supplementary material for: Structural and functional characterization of TgGSK3, a druggable kinase in Toxoplasma gondii
Source: Nat Commun. 2025 Nov 5;16:9765. doi: 10.1038/s41467-025-64701-7 (PMC12589562; doi:10.1038/s41467-025-64701-7)
Supplement: Supplementary file 5 — Supplementary Data 3 [file 41467_2025_64701_MOESM5_ESM.xlsx]

## Sheet: Supplementary Data 3 - BioID2
Supplementary data 3: MS-based proteomic characterization of TgGSK3 proxisome.
accession	protein name	mol. weight (Da)	identified peptides	coverage (%)	quantified peptides	log2(Fold Change TgGSK3-BioID2-HA R1 Vs Mock)	log2(Fold Change TgGSK3-BioID2-HA R2 Vs Mock)	log2(normalized and imputed abundances)
								Mock	TgGSK3-BioID2-HA R1	TgGSK3-BioID2-HA R2
TgGSK3-BioID2-HA	TgGSK3-BioID2-HA	72688	40	53.5	39	5.97009	6.08661	23.1492	29.1193	29.2358			Imputed missing value
TGME49_294860	hypothetical protein	254853	39	30.24	37	11.1	11.3551	14.4115	25.5116	25.7666
TGME49_230140	vacuolar sorting protein 9 (vps9) domain-containing protein	140048	38	38.01	38	10.0811	9.96653	16.1961	26.2772	26.1626			Enriched at least 5 times in TgGSK3-BioID2-HA R1 or TgGSK3-BioID2-HA R2 compared to mock sample
TGME49_320640	peptidylprolyl isomerase domain-containing protein	85987	19	32.33	19	8.18483	9.07123	16.1961	24.3809	25.2673
TGME49_241850	hypothetical protein	479481	67	25.61	67	9.62789	9.0632	16.1961	25.824	25.2593
TGME49_280590	hypothetical protein	288206	55	33.54	54	9.13051	8.67628	16.8589	25.9895	25.5352
TGME49_213610	hypothetical protein	111474	21	24.63	19	8.29816	8.55917	16.452	24.7501	25.0111
TGME49_229640	hypothetical protein	135764	21	23.31	21	8.40259	8.47226	16.1961	24.5987	24.6683
TGME49_320160	hypothetical protein	201726	28	21.91	28	8.28515	8.21039	16.1961	24.4812	24.4065
TGME49_288800	endonuclease/exonuclease/phosphatase family protein	91411	13	25.3	13	7.48133	8.02735	16.1961	23.6774	24.2234
TGME49_248640	regulator of chromosome condensation (RCC1) repeat-containing protein	193239	23	18.46	21	7.46693	7.89273	16.0861	23.553	23.9788
TGME49_236560	hypothetical protein	259589	15	10.15	15	8.19082	7.62451	16.1961	24.3869	23.8206
TGME49_274180	hypothetical protein	141410	13	22.25	12	7.65945	7.37336	16.1961	23.8555	23.5694
TGME49_237280	TLD protein	233098	20	17.08	19	7.79245	7.19605	16.1961	23.9885	23.3921
TGME49_301270	Tyrosine kinase-like (TKL) protein	386168	54	26.06	50	7.50629	7.15631	18.2359	25.7422	25.3922
TGME49_232370	CW-type Zinc Finger protein	118716	7	10.81	7	6.51667	7.10527	16.1961	22.7127	23.3013
TGME49_226620	hypothetical protein	394806	24	11.83	22	7.14029	7.04978	16.1961	23.3364	23.2459
TGME49_243780	hypothetical protein	91569	14	24.73	14	7.39531	7.04244	16.1961	23.5914	23.2385
TGME49_216900	cytokine induced apoptosis inhibitor 1 family protein	47563	8	32.51	8	6.43275	6.9488	16.1961	22.6288	23.1449
TGME49_244110	nucleosome assembly protein (nap) protein	48587	9	34.87	9	6.19899	6.84887	16.1961	22.3951	23.0449
TGME49_256760	pyruvate kinase PyK1	57530	22	70.06	21	6.2282	6.70551	18.5958	24.824	25.3014
TGME49_254940	MIF4G domain-containing protein	391817	10	4.76	10	6.43558	6.58483	15.3861	21.8217	21.9709
TGME49_264890	hypothetical protein	199929	22	16.47	21	7.22736	6.54048	16.1961	23.4234	22.7365
TGME49_255870	WD domain, G-beta repeat-containing protein	89640	9	15.62	8	6.6663	6.42083	16.1961	22.8624	22.6169
TGME49_292950	hypothetical protein	210874	19	15.21	19	7.08659	6.41793	16.1961	23.2827	22.614
TGME49_240710	RNA recognition motif-containing protein	102231	15	20.24	15	6.91812	6.40641	16.1243	23.0424	22.5307
TGME49_292200	RNA recognition motif-containing protein	222415	49	34.67	49	6.55709	6.27411	19.7784	26.3355	26.0526
TGME49_269460	Ser/Thr phosphatase family protein	218673	12	9.34	11	6.07811	6.18784	16.1961	22.2742	22.3839
TGME49_298610	GYF domain-containing protein	237896	17	15.4	16	6.43779	6.16517	16.1961	22.6339	22.3612
TGME49_311230	hypothetical protein	504758	48	15.37	47	6.12547	6.14562	20.4472	26.5727	26.5929
TGME49_310280	Phosphoethanolamine-cytidyltransferase	121476	12	14.63	11	6.1842	6.10766	16.5796	22.7638	22.6872
TGME49_232280	hypothetical protein	30179	5	22.55	5	5.5057	5.9961	16.7514	22.2571	22.7475
TGME49_217050	ADA2-A transcriptional co-activator SAGA component	126320	14	19.78	14	6.00815	5.95557	16.6106	22.6187	22.5661
TGME49_248290	WD domain, G-beta repeat-containing protein	358181	14	6.94	14	6.1851	5.94836	16.1961	22.3812	22.1444
TGME49_313270	hypothetical protein	281362	32	22.04	30	5.86022	5.94466	18.5477	24.4079	24.4923
TGME49_210800	activator of hsp90 ATPase, putative	42547	6	25.72	6	5.20719	5.84305	17.1326	22.3398	22.9756
TGME49_290630	AP2 domain transcription factor AP2IX-7	278944	17	10.55	16	6.1773	5.82154	17.1142	23.2915	22.9358
TGME49_321560	zinc knuckle domain-containing protein	85228	9	14.81	9	6.41983	5.76562	16.1961	22.6159	21.9617
TGME49_253440	cell-cycle-associated protein kinase SRPK, putative	187497	27	27.45	26	6.19054	5.72617	18.9813	25.1718	24.7075
TGME49_205558	NAC domain-containing protein	20507	5	39.15	5	5.88367	5.72271	16.1961	22.0797	21.9188
TGME49_283850	peptidyl-prolyl cis-trans isomerase	55589	5	18.89	5	5.05268	5.68299	16.1961	21.2488	21.8791
TGME49_231070	protein kinase	141489	31	35.81	31	5.90196	5.68227	18.7942	24.6962	24.4765
TGME49_214960	AP2 domain transcription factor AP2X-8	399157	43	20.51	43	6.06363	5.59206	18.9534	25.017	24.5454
TGME49_227450	hydrolase, NUDIX family protein	216621	21	14.15	20	6.76787	5.55158	16.1961	22.9639	21.7477
TGME49_246720	hypothetical protein	55952	10	26.69	10	5.45234	5.50477	17.6229	23.0753	23.1277
TGME49_217890	alkyl hydroperoxide reductase/ Thiol specific antioxidant/ Mal allergen, putative	21722	7	48.47	7	5.15863	5.40794	17.7117	22.8703	23.1196
TGME49_258540	phosphoglycerate mutase family protein	285458	12	6.64	12	6.44464	5.34759	15.5698	22.0145	20.9174
TGME49_249360	RED family protein	66928	8	17.41	7	5.20119	5.30588	16.1961	21.3973	21.502
TGME49_275310	hypothetical protein	57550	6	20.69	5	4.62694	5.28498	16.1961	20.823	21.481
TGME49_275350	TBC domain-containing protein	102186	4	7.85	3	4.78594	5.28493	16.1961	20.982	21.481
TGME49_226980	hypothetical protein	25353	4	27.31	3	5.00619	5.23488	16.1961	21.2023	21.431
TGME49_320080	hypothetical protein	170764	7	6.81	7	5.14314	5.16022	16.1777	21.3208	21.3379
TGME49_307040	shikimate dehydrogenase substrate binding domain-containing protein	349119	13	7.06	12	6.15572	5.15356	16.1961	22.3518	21.3496
TGME49_261080	kringle domain-containing protein	345982	12	7.15	11	5.35216	5.14838	16.1961	21.5482	21.3445
TGME49_214880	hypothetical protein	98374	5	7.41	5	4.97	5.12277	16.1961	21.1661	21.3188
TGME49_212260	Sjogren's syndrome/scleroderma autoantigen 1 (Autoantigen p27) protein	37895	19	68.09	17	5.93701	5.11037	19.5594	25.4964	24.6698
TGME49_259550	dihydropteroate synthase	82685	3	4.81	3	4.74556	5.09775	17.7528	22.4983	22.8505
TGME49_203910	TBC domain-containing protein	228841	5	3.74	5	4.83754	5.09641	15.6218	20.4594	20.7182
TGME49_203480	hypothetical protein	145524	5	5.84	5	4.65972	5.09438	15.6293	20.289	20.7237
TGME49_291930	RNA recognition motif-containing protein	73118	7	12.2	7	5.457	5.08657	16.6739	22.1309	21.7605
TGME49_231440	LsmAD domain-containing protein	148266	5	5.77	5	5.01701	5.06637	16.1961	21.2131	21.2624
TGME49_243440	histone lysine acetyltransferase GCN5-B	111545	12	20.16	12	5.2064	4.9874	17.9299	23.1363	22.9173
TGME49_267710	CPSF A subunit region protein	224032	7	5.38	6	4.80895	4.98362	16.1961	21.005	21.1797
TGME49_243200	hypothetical protein	133447	5	6.28	5	3.79081	4.97431	16.545	20.3358	21.5193
TGME49_236910	U2 snRNP auxiliary factor, putative	29492	2	14.57	2	4.17974	4.96503	16.1961	20.3758	21.1611
TGME49_203780	hypothetical protein	145088	5	7.25	5	4.73668	4.95064	16.9137	21.6503	21.8643
TGME49_261450	hypothetical protein	119309	5	9.27	5	5.27419	4.94141	16.1961	21.4703	21.1375
TGME49_285140	hypothetical protein	562250	7	2.48	7	5.17737	4.91229	16.1961	21.3734	21.1084
TGME49_228150	hypothetical protein	214729	18	13.81	18	4.8672	4.90444	18.5418	23.409	23.4463
TGME49_292020	GCC2 and GCC3 domain-containing protein	817103	10	2.24	9	5.21122	4.88671	16.1961	21.4073	21.0828
TGME49_321680	hypothetical protein	40661	7	18.28	6	4.109	4.86743	17.263	21.372	22.1305
TGME49_283510	hypothetical protein	34857	6	29.84	6	4.23648	4.85984	18.2583	22.4948	23.1181
TGME49_308890	transcription elongation factor SPT6	366029	28	13.55	27	4.57551	4.78307	19.3353	23.9108	24.1184
TGME49_201250	histone lysine methyltransferase, SET, putative	177895	15	13.09	15	6.43225	4.69953	16.1961	22.6283	20.8956
TGME49_203220	DEAD/DEAH box helicase domain-containing protein	122544	7	8.92	7	4.78242	4.65981	16.6984	21.4808	21.3582
TGME49_254420	phospholipase, patatin family protein	127354	4	4.52	4	4.77702	4.65499	16.1961	20.9731	20.8511
TGME49_230340	hypothetical protein	102408	4	6.43	3	4.65849	4.60223	16.1961	20.8546	20.7983
TGME49_310900	AP2 domain transcription factor AP2XI-2	232852	25	19.39	23	5.12368	4.55676	18.7149	23.8386	23.2717
TGME49_311920	GRAM domain-containing protein	272185	9	6.76	9	5.20288	4.54673	16.1961	21.399	20.7428
TGME49_214820	G-patch domain-containing protein	49582	5	23.18	4	5.16916	4.54071	16.1961	21.3652	20.7368
TGME49_206580	formin FRM2	491678	10	2.87	10	5.68273	4.51981	16.1961	21.8788	20.7159
TGME49_240980	hypothetical protein	151945	6	7.89	5	4.93947	4.50909	16.1961	21.1355	20.7052
TGME49_247040	hypothetical protein	120818	7	10.88	6	4.98481	4.49879	16.1961	21.1809	20.6949
TGME49_247450	hypothetical protein	245871	4	2.95	4	4.53709	4.46274	16.2503	20.7874	20.7131
TGME49_216580	hypothetical protein	130378	2	2.94	2	4.0901	4.38636	15.4346	19.5247	19.8209
TGME49_202550	NLI interacting factor family phosphatase	233107	8	6.1	8	5.06324	4.37684	16.1961	21.2593	20.5729
TGME49_253820	hypothetical protein	25222	4	27.43	3	3.49173	4.37051	16.1961	19.6878	20.5666
TGME49_312530	splicing factor, CC1 family protein	69366	11	22.12	11	4.34885	4.35057	18.8689	23.2177	23.2194
TGME49_234230	hypothetical protein	490822	6	1.73	5	5.02957	4.26784	16.1961	21.2256	20.4639
TGME49_233680	nuclear movement family protein	39024	2	10.09	2	3.47866	4.23267	16.1961	19.6747	20.4287
TGME49_294710	RNA recognition motif-containing protein	122114	13	17.46	13	4.45755	4.21068	19.2364	23.694	23.4471
TGME49_310220	hypothetical protein	149822	12	12.25	12	3.8406	4.18872	18.3315	22.1721	22.5202
TGME49_246940	hypothetical protein	44459	2	9.92	2	3.79246	4.18736	16.5159	20.3084	20.7033
TGME49_286790	nuclear factor NF2	36024	2	14.06	2	4.04465	4.18662	16.1961	20.2407	20.3827
TGME49_208400	hypothetical protein	226392	9	7.11	9	5.28657	4.17643	16.1961	21.4826	20.3725
TGME49_311480	hypothetical protein	42380	3	10.36	3	2.71754	4.10186	17.1318	19.8493	21.2336
TGME49_230690	LNS2 (Lipin/Ned1/Smp2) protein	167875	6	5.71	6	4.81624	4.09563	16.1961	21.0123	20.2917
TGME49_285150	hypothetical protein	47147	3	9.11	3	3.92001	4.09033	16.1961	20.1161	20.2864
TGME49_250820	hypothetical protein	120889	15	22.58	14	4.41076	4.07603	18.531	22.9418	22.607
TGME49_201380	chorismate synthase, putative	58104	8	23.32	7	4.03363	4.04578	17.8167	21.8503	21.8625
TGME49_311770	hypothetical protein	222535	5	4.67	5	5.76768	4.04379	15.3641	21.1318	19.4079
TGME49_309040	hypothetical protein	62906	2	6.98	2	3.21635	4.02774	16.1961	19.4124	20.2238
TGME49_232780	hypothetical protein	77672	3	4.63	3	4.07182	4.0271	16.1961	20.2679	20.2232
TGME49_321630	RNA recognition motif-containing protein	45692	2	6.75	2	3.23087	3.99314	16.1961	19.4269	20.1892
TGME49_201400	Sin3-associated polypeptide SAP18	97205	9	13.13	9	3.79358	3.98876	18.541	22.3346	22.5297
TGME49_310000	membrane protein, putative	79317	4	7.37	4	4.30393	3.98477	16.1961	20.5	20.1808
TGME49_291950	RNA recognition motif-containing protein	73853	4	11.86	3	4.00338	3.97102	16.1961	20.1994	20.1671
TGME49_291140	CCR4-Not complex component, Not1 protein	265868	6	3.67	5	3.54988	3.96675	16.8954	20.4453	20.8621
TGME49_260580	hypothetical protein	166897	3	3.32	3	3.6498	3.94973	16.2842	19.934	20.2339
TGME49_257560	WD domain, G-beta repeat-containing protein	109902	4	7.28	4	4.18371	3.94567	16.1961	20.3798	20.1417
TGME49_241010	K+ channel tetramerisation domain-containing protein	35888	3	13.39	3	3.92123	3.93065	16.1961	20.1173	20.1267
TGME49_246970	3'-5' exonuclease domain-containing protein	146179	5	7.17	4	4.00878	3.91012	16.1961	20.2048	20.1062
TGME49_235170	ATPase, AAA family protein	138106	6	7.38	5	3.52741	3.89816	17.3528	20.8802	21.251
TGME49_229490	tetratricopeptide repeat-containing protein	90668	4	7.53	4	4.90044	3.88132	16.1961	21.0965	20.0774
TGME49_297420	beta-tubulin cofactor D, putative	220973	5	3.24	5	4.43811	3.87834	16.6502	21.0883	20.5286
TGME49_255160	hypothetical protein	116524	3	3.19	3	4.56276	3.87113	14.9964	19.5592	18.8676
TGME49_244380	cactin	79543	2	4.36	2	3.61766	3.86577	16.1961	19.8137	20.0618
TGME49_316900	Sas10 C-terminal domain-containing protein	90550	2	5.62	2	3.01188	3.75073	16.1961	19.2079	19.9468
TGME49_304970	cell-cycle-associated protein kinase CDK, putative	151552	5	4.74	4	4.41747	3.73192	16.1961	20.6135	19.928
TGME49_257350	eukaryotic translation initiation factor, putative	89776	2	3.41	2	3.32382	3.69776	16.1961	19.5199	19.8938
TGME49_214600	hypothetical protein	433996	5	2.39	3	3.34205	3.69549	16.1818	19.5239	19.8773
TGME49_233080	G-patch domain-containing protein	156430	2	1.7	2	3.94443	3.68861	16.1961	20.1405	19.8847
TGME49_305940	peptidyl-prolyl cis-trans isomerase, cyclophilin-type domain-containing protein	68859	5	11.27	5	3.16932	3.68276	17.5189	20.6883	21.2017
TGME49_214090	signal peptidase	203484	42	34.05	41	4.14407	3.68254	21.1047	25.2488	24.7873
TGME49_226560	zinc finger (CCCH type) motif-containing protein	45182	3	11.97	3	2.41762	3.66357	16.1961	18.6137	19.8596
TGME49_230030	WD domain, G-beta repeat-containing protein	84319	3	6.52	3	4.05938	3.64388	16.1961	20.2555	19.84
TGME49_250790	hypothetical protein	136344	5	6.88	5	4.08447	3.62449	16.1961	20.2805	19.8206
TGME49_222220	alveolin domain containing intermediate filament IMC7	46812	7	38	6	3.61239	3.61438	17.5068	21.1192	21.1212
TGME49_209160	myristoyl CoA:protein N-myristoyltransferase	52377	3	8.21	3	2.8368	3.60978	17.8775	20.7143	21.4873
TGME49_227900	AP2 domain transcription factor AP2X-1	133848	5	6.89	4	4.02541	3.60457	16.1961	20.2215	19.8006
TGME49_316230	SAC1 phosphoinositide phosphatase, putative	108872	11	17.99	11	3.71797	3.59706	18.3585	22.0764	21.9555
TGME49_248700	alveolin domain containing intermediate filament IMC12	29762	4	32.49	4	3.48771	3.59468	17.7502	21.2379	21.3448
TGME49_267100	protein phosphatase 2C domain-containing protein	96718	4	5.5	4	3.69739	3.58841	16.1961	19.8935	19.7845
TGME49_259630	hypothetical protein	18313	2	23.12	2	3.4041	3.58227	16.1961	19.6002	19.7783
TGME49_228490	hypothetical protein	43288	3	13.45	3	3.09153	3.54999	17.1767	20.2682	20.7267
TGME49_260540	alveolin domain containing intermediate filament IMC14	83304	2	5.18	2	3.48833	3.5418	16.1961	19.6844	19.7379
TGME49_206670	hypothetical protein	218498	23	17.58	23	3.57074	3.54089	20.9051	24.4758	24.446
TGME49_250700	hypothetical protein	160602	21	24.85	20	3.26257	3.53845	20.2367	23.4993	23.7752
TGME49_304760	RNA recognition motif-containing protein	147175	9	11.69	9	3.03953	3.52646	19.3441	22.3836	22.8706
TGME49_234280	AMP deaminase	129575	9	12.21	9	4.38525	3.52057	18.4169	22.8022	21.9375
TGME49_211410	translation initiation factor sui1 protein	80581	2	4.68	2	3.02068	3.50923	16.4739	19.4946	19.9831
TGME49_310820	SLU7 splicing factor, putative	61799	3	6.25	3	3.81351	3.48831	16.1961	20.0096	19.6844
TGME49_321450	Myb family DNA-binding domain-containing protein	437021	4	1.23	4	4.24505	3.46072	14.9683	19.2134	18.4291
TGME49_244910	MIZ/SP-RING zinc finger domain-containing protein	145173	12	15.95	11	3.17567	3.45004	20.0024	23.1781	23.4525
TGME49_263180	myosin D	91052	10	16.06	10	2.94794	3.44247	19.1062	22.0541	22.5487
TGME49_314740	PSP protein	82306	11	24.41	11	2.37501	3.43734	19.0314	21.4064	22.4687
TGME49_244700	NAD(+)/NADH kinase domain-containing protein	234283	5	3.71	4	3.89053	3.42645	16.1961	20.0866	19.6225
TGME49_244210	RNA polymerase-associated protein RTF1	84699	5	6.9	5	4.2384	3.41277	16.1961	20.4345	19.6088
TGME49_270530	ubiquitin fusion degradation protein UFD1CY	36503	2	8.66	2	2.62754	3.41202	17.8477	20.4753	21.2598
TGME49_293180	NADP-specific glutamate dehydrogenase	63799	5	15.57	4	3.58403	3.36915	16.1961	19.7801	19.5652
TGME49_216080	apical complex lysine methyltransferase	79433	2	5.08	2	3.62898	3.33325	16.1961	19.825	19.5293
TGME49_271930	hypothetical protein	26080	1	5.98	1	2.5228	3.30886	16.1961	18.7189	19.5049
TGME49_226570	hypothetical protein	14996	2	38.13	1	2.71745	3.30285	16.1961	18.9135	19.4989
TGME49_208070	inositol polyphosphate kinase	306180	3	1.93	3	3.59915	3.26863	16.1961	19.7952	19.4647
TGME49_269180	MIF4G domain-containing protein	273011	17	12.48	16	3.31441	3.25615	20.1116	23.4261	23.3678
TGME49_213392	surface antigen repeat-containing protein	253281	7	4.32	6	4.62695	3.22957	16.1961	20.823	19.4256
TGME49_214140	hypothetical protein	205052	4	3.24	4	3.51455	3.19804	16.1961	19.7106	19.3941
TGME49_257090	NAC domain-containing protein	38782	3	14.76	3	3.24007	3.19395	18.3134	21.5535	21.5074
TGME49_280370	hypothetical protein	71866	16	35.79	16	2.85877	3.18364	20.5904	23.4492	23.774
TGME49_210700	hypothetical protein	926544	9	1.79	9	4.74092	3.17063	16.4956	21.2365	19.6662
TGME49_313100	signal recognition particle SRP54 protein	62791	21	49.83	19	3.94096	3.1526	20.5042	24.4452	23.6568
TGME49_231970	pre-mRNA processing splicing factor PRP8	291848	7	3.86	7	3.02447	3.14526	19.179	22.2034	22.3242
TGME49_213790	hypothetical protein	190491	6	4.03	6	3.28727	3.13055	17.9701	21.2574	21.1007
TGME49_221390	hypothetical protein	96464	13	21.14	12	3.6251	3.1274	18.7652	22.3903	21.8926
TGME49_254150	hypothetical protein	79386	1	1.11	1	2.72639	3.12583	16.1961	18.9225	19.3219
TGME49_273960	chaperonin GroS protein	39951	3	10.7	3	3.37125	3.1027	15.8791	19.2504	18.9818
TGME49_209850	RNA recognition motif-containing protein	168190	4	3.46	4	3.77599	3.09776	16.7864	20.5624	19.8842
TGME49_230940	hypothetical protein	155051	28	30.01	26	2.77613	3.08398	23.5352	26.3114	26.6192
TGME49_218300	zinc finger (CCCH type) motif-containing protein	124070	1	1.83	1	2.71191	3.06245	16.1961	18.908	19.2585
TGME49_288630	nucleosome assembly protein (NAP), putative	32081	4	19.93	3	2.60171	3.01429	17.5257	20.1274	20.5399
TGME49_230980	myosin I	200743	2	1.81	2	3.13354	2.97399	16.6555	19.789	19.6295
TGME49_233220	hypothetical protein	159704	16	15.18	16	2.98898	2.96791	20.4494	23.4384	23.4173
TGME49_315270	hypothetical protein	84600	2	3.46	2	2.51918	2.95089	16.1961	18.7152	19.147
TGME49_265250	RNA recognition motif-containing protein	160180	4	4.28	3	4.03406	2.93582	16.1961	20.2301	19.1319
TGME49_318140	SART-1 family protein	97681	4	5.92	4	3.34174	2.92099	16.1961	19.5378	19.1171
TGME49_203150	hypothetical protein	187613	6	5.06	6	4.59295	2.91553	16.1961	20.789	19.1116
TGME49_235340	hypothetical protein	76523	7	15.42	7	3.17633	2.9056	19.8404	23.0167	22.746
TGME49_271100	NUC153 domain-containing protein	111272	1	0.9	1	2.45253	2.8869	16.1961	18.6486	19.083
TGME49_297470	myosin light chain 2, putative	40556	11	39.51	11	2.75028	2.88116	20.5408	23.2911	23.422
TGME49_293360	hypothetical protein	26752	3	25.51	3	2.53752	2.87332	17.4198	19.9573	20.2931
TGME49_272640	eukaryotic initiation factor-2B, epsilon subunit, putative	92849	11	21.21	10	2.85486	2.83929	19.2513	22.1061	22.0906
TGME49_306660	RNA pseudouridine synthase superfamily protein	676329	19	4.97	18	2.77434	2.83248	19.1326	21.9069	21.9651
TGME49_232800	hypothetical protein	148329	1	0.93	1	2.80091	2.7835	16.1961	18.997	18.9796
TGME49_287480	hypothetical protein	532364	2	0.72	2	3.44291	2.77878	15.3607	18.8037	18.1395
TGME49_318260	transcription initiation factor TFIID subunit TAF5	117949	2	3.2	2	2.34855	2.76954	16.4159	18.7645	19.1854
TGME49_309210	peroxiredoxin 6, putative	44036	1	3.23	1	2.45956	2.76387	16.1961	18.6556	18.9599
TGME49_286090	translation initiation factor SUI1, putative	12483	1	29.82	1	2.37012	2.75517	16.1961	18.5662	18.9512
TGME49_306400	hypothetical protein	151366	14	14.64	14	2.53383	2.74986	20.8287	23.3625	23.5785
TGME49_239620	5'-nucleotidase, C-terminal domain-containing protein	95852	9	14.37	9	2.50669	2.7491	19.6172	22.1239	22.3663
TGME49_297720	trehalose-phosphatase	136691	12	15.79	11	2.5634	2.71767	19.6791	22.2425	22.3967
TGME49_205500	hypothetical protein	116859	8	11.57	8	2.84901	2.71056	18.9955	21.8445	21.706
TGME49_257470	myosin J	273912	3	1.7	2	2.44581	2.61886	16.1961	18.6419	18.8149
TGME49_300180	hypothetical protein	33138	2	10.48	2	2.35295	2.6115	16.1961	18.549	18.8076
TGME49_217220	zinc finger, C3HC4 type (RING finger) domain-containing protein	115472	4	7.5	4	4.86319	2.60007	15.1281	19.9913	17.7282
TGME49_300330	hypothetical protein	137693	4	3.49	4	3.24779	2.56795	17.1974	20.4452	19.7653
TGME49_321540	hypothetical protein	113946	2	3.33	2	2.72838	2.56354	16.1961	18.9244	18.7596
TGME49_313370	hypothetical protein	174667	17	17.49	16	2.65631	2.53846	20.6464	23.3027	23.1848
TGME49_289330	ubiquitin carboxyl-terminal hydrolase family 2 protein	248338	8	6.23	7	2.5982	2.53009	18.7161	21.3143	21.2462
TGME49_224530	alveolin domain containing intermediate filament IMC5	62624	1	2.05	1	2.69984	2.52679	17.1755	19.8753	19.7023
TGME49_238190	DNA-directed RNA polymerase II RPB3	51732	2	4.96	1	2.43263	2.51055	16.1961	18.6287	18.7066
TGME49_231630	alveolin domain containing intermediate filament IMC4	50172	11	32.08	11	2.56079	2.48599	23.1414	25.7022	25.6274
TGME49_224260	PHD-finger domain-containing protein	602434	9	2.67	9	3.68773	2.46042	17.1761	20.8638	19.6365
TGME49_214840	AP2 domain transcription factor AP2X-7	184051	3	3.64	3	2.42395	2.44805	16.6845	19.1084	19.1325
TGME49_246040	MIF4G domain-containing protein	157108	3	2.93	3	3.36527	2.41755	16.1961	19.5613	18.6136
TGME49_270770	PWI domain-containing protein	86918	2	3.21	2	2.97177	2.39615	16.1961	19.1678	18.5922
TGME49_238510	hypothetical protein	116255	5	8.5	5	2.53477	2.37187	18.2006	20.7354	20.5725
TGME49_221660	DEAD/DEAH box helicase domain-containing protein	202183	4	2.81	3	2.40641	2.3451	16.0596	18.466	18.4047
TGME49_214990	hypothetical protein	355593	5	3.11	5	4.12738	2.34491	16.1961	20.3235	18.541
TGME49_242415	histone lysine-specific demethylase	413601	3	0.97	3	3.44918	2.32723	16.1961	19.6453	18.5233
TGME49_220370	hypothetical protein	134171	1	0.75	1	8.76246	0	16.1961	24.9585	16.1961
TGME49_289380	hypothetical protein	100247	1	1.85	1	5.1409	0	16.1961	21.337	16.1961
TGME49_205320	hypothetical protein	70850	1	6.87	1	4.81583	0	16.1961	21.0119	16.1961
TGME49_207370	hypothetical protein	143073	4	5.46	4	4.1156	2.21991	16.1961	20.3117	18.416
TGME49_264430	hypothetical protein	285105	3	1.43	3	4.01334	0	16.1961	20.2094	16.1961
TGME49_230605	hypothetical protein	57180	1	1.39	1	4.00281	0	16.1961	20.1989	16.1961
TGME49_219710	hypothetical protein	200026	4	3.33	4	3.92874	2.15251	16.1961	20.1248	18.3486
TGME49_227610	hypothetical protein	390362	7	3.48	6	3.85876	0	16.1961	20.0548	16.1961
TGME49_309140	transducin beta-like protein TBL1	84699	3	7.68	3	3.78258	1.98193	16.1961	19.9786	18.178
TGME49_247290	hypothetical protein	218161	3	2	3	3.70941	2.21351	16.1961	19.9055	18.4096
TGME49_209500	hypothetical protein	328204	4	2.14	3	3.55726	1.37084	16.1961	19.7533	17.5669
TGME49_313430	hypothetical protein	593557	2	0.55	2	3.49959	0	16.1961	19.6957	16.1961
TGME49_221950	splicesome-associated protein, putative	64912	2	3.94	2	3.49137	1.21639	16.1961	19.6874	17.4125
TGME49_306600	RNA recognition motif-containing protein	21205	2	13.23	2	3.42935	1.76526	16.1961	19.6254	17.9613
TGME49_289880	hypothetical protein	148657	2	1.73	2	3.37568	0	16.1961	19.5718	16.1961
TGME49_204120	hypothetical protein	68426	2	4.33	2	3.31993	2.20111	16.1961	19.516	18.3972
TGME49_248740	hypothetical protein	134977	2	2.26	2	3.24537	0	16.1961	19.4414	16.1961
TGME49_269800	glutamine-dependent NAD(+) synthetase protein, putative	94398	2	4.18	2	3.20037	0	16.1961	19.3964	16.1961
TGME49_293320	hypothetical protein	198216	2	1.13	2	3.19973	2.04406	16.1961	19.3958	18.2401
TGME49_313422	hypothetical protein	94514	1	2.21	1	3.17472	0	16.1961	19.3708	16.1961
TGME49_305340	corepressor complex CRC230	207303	11	8.72	11	3.07098	2.17034	19.489	22.5599	21.6593
TGME49_294730	hypothetical protein	217380	2	1.87	2	3.05955	0	16.1961	19.2556	16.1961
TGME49_261490	hypothetical protein	258415	2	1.15	2	3.00891	0	16.1961	19.205	16.1961
TGME49_315760	AP2 domain transcription factor AP2XI-4	346613	6	3.74	5	2.9896	2.18248	16.7287	19.7183	18.9112
TGME49_249860	hypothetical protein	90242	1	2.49	1	2.95896	0	16.1961	19.155	16.1961
TGME49_242118	myosin-light-chain kinase	53050	2	9.2	1	2.93102	0	16.1961	19.1271	16.1961
TGME49_235420	hypothetical protein	423319	5	1.99	5	2.90992	2.26909	16.7754	19.6853	19.0445
TGME49_247380	hypothetical protein	119875	1	1.45	1	2.87433	2.11428	16.1961	19.0704	18.3104
TGME49_243280	Met-10+ like-protein	98908	1	1.34	1	2.86526	0	16.1961	19.0613	16.1961
TGME49_253750	PLU-1 family protein	856703	10	2.49	10	2.83775	1.61774	18.2012	21.039	19.819
TGME49_265770	hypothetical protein	231268	2	2.04	2	2.83629	0.806963	16.1961	19.0324	17.003
TGME49_234970	Tyrosine kinase-like (TKL) protein	217984	2	1.61	2	2.83501	2.10253	16.1961	19.0311	18.2986
TGME49_242830	XRN 5'-3' exonuclease N-terminus protein	223765	4	3.23	4	2.82791	0	16.1961	19.024	16.1961
TGME49_319640	hypothetical protein	101512	2	2.51	2	2.80078	2.15189	16.1961	18.9968	18.348
TGME49_267500	hypothetical protein	25697	1	3.48	1	2.78258	2.14048	16.1961	18.9787	18.3365
TGME49_243310	hypothetical protein	132519	3	3.24	2	2.77621	2.23521	16.1961	18.9723	18.4313
TGME49_280410	3'5'-cyclic nucleotide phosphodiesterase domain-containing protein	121591	1	1.2	1	2.77609	0	16.1961	18.9722	16.1961
TGME49_232520	brix domain-containing protein	43252	2	7.23	2	2.75541	0	16.1961	18.9515	16.1961
TGME49_208340	hypothetical protein	143921	2	2.57	2	2.70623	0	16.1961	18.9023	16.1961
TGME49_272030	kelch repeat-containing protein	90418	2	2.87	2	2.70375	0	16.1961	18.8998	16.1961
TGME49_237290	hypothetical protein	225394	2	1.56	2	2.55124	1.67786	16.4526	19.0039	18.1305
TGME49_233120	AP2 domain transcription factor AP2VIII-2	256684	3	1.96	3	2.52553	1.25439	16.5346	19.0601	17.789
TGME49_219170	hypothetical protein	33334	2	10.16	2	2.50899	0	16.1961	18.7051	16.1961
TGME49_247195	microneme protein MIC15	319972	4	1.57	4	2.46921	2.31603	17.2872	19.7565	19.6033
TGME49_238400	endonuclease/exonuclease/phosphatase domain-containing protein	290209	2	1.07	2	2.44102	0	16.1961	18.6371	16.1961
TGME49_257080	3'5'-cyclic nucleotide phosphodiesterase domain-containing protein	180343	3	2.36	1	2.43162	1.95862	16.1961	18.6277	18.1547
TGME49_224240	protein phosphatase 2C domain-containing protein	123159	2	2.6	2	2.41978	1.21332	16.5164	18.9362	17.7297
TGME49_209440	hypothetical protein	383535	2	0.83	2	2.38867	1.4983	16.1961	18.5847	17.6944
TGME49_267810	Rab 5	26503	3	14.94	1	2.37466	0	16.1961	18.5707	16.1961
TGME49_226320	hypothetical protein	73664	2	3.47	2	2.34006	0.53686	16.1961	18.5361	16.7329
TGME49_310380	brix domain containing protein	35526	2	7.64	2	-1.29811	4.71271	17.4942	16.1961	22.2069
TGME49_260230	hypothetical protein	98392	1	0.89	1	1.36222	4.70954	16.1961	17.5583	20.9056
TGME49_205550	AGC kinase	75855	1	1.86	1	0	4.34442	16.1961	16.1961	20.5405
TGME49_310570	hypothetical protein	44869	1	4.75	1	1.98814	4.28358	16.1961	18.1842	20.4797
TGME49_230160	hypothetical protein	15944	1	9.86	1	0	4.15397	16.1961	16.1961	20.35
TGME49_230400	hypothetical protein	237139	1	0.36	1	0.728227	3.82916	19.1821	19.9104	23.0113
TGME49_316180	hypothetical protein	91133	3	7.83	2	2.3008	3.7531	16.1961	18.4969	19.9492
TGME49_281420	histone deacetylase HDAC1	249700	1	0.34	1	1.24333	3.44778	20.1977	21.441	23.6455
TGME49_210980	alternative splicing type 3 and, putative	64529	5	14.44	5	1.95701	3.43514	18.0296	19.9866	21.4647
TGME49_269310	hypothetical protein	104293	1	0.72	1	0.397038	3.42054	19.1512	19.5482	22.5717
TGME49_224580	RNA recognition motif-containing protein	54418	4	13.36	2	0	3.40734	16.1961	16.1961	19.6034
TGME49_299670	hypothetical protein	65632	2	5.57	2	1.97386	3.19027	16.1961	18.1699	19.3863
TGME49_264690	cyclin 4, putative	69965	1	1.89	1	0	3.17378	16.1961	16.1961	19.3698
TGME49_294898	tetratricopeptide repeat-containing protein	88633	2	4.72	1	2.30864	3.15024	16.1961	18.5047	19.3463
TGME49_294700	polynucleotide 5'-hydroxyl-kinase	73663	2	4.8	2	0.342	3.09809	17.0049	17.3469	20.103
TGME49_202500	GAPM1a	33535	2	16.07	2	0.180444	3.08071	18.2775	18.458	21.3582
TGME49_201130	rhoptry kinase family protein ROP33	80192	1	3.89	1	0	2.92329	16.1961	16.1961	19.1194
TGME49_296010	phosphatidylinositol 3- and 4-kinase	169559	2	2.78	2	1.77155	2.82013	17.0523	18.8239	19.8725
TGME49_229930	p25-alpha family protein	17340	7	60.74	7	1.96981	2.78279	20.6823	22.6521	23.465
TGME49_202760	hypothetical protein	38626	2	8.24	2	1.76352	2.76581	17.6517	19.4153	20.4175
TGME49_255250	tRNA (cytosine(34)-C(5))-methyltransferase, putative	116295	1	1.13	1	2.2111	2.75653	15.1706	17.3817	17.9272
TGME49_248940	hypothetical protein	59319	1	1.99	1	1.95749	2.6994	16.1961	18.1536	18.8955
TGME49_212960	hypothetical protein	47540	2	9.11	2	2.11175	2.69221	16.1961	18.3078	18.8883
TGME49_321620	dynamin-related protein DRPB	95931	19	30.35	19	2.16082	2.67628	21.2001	23.3609	23.8764
TGME49_272550	hypothetical protein	208479	1	0.58	1	1.98035	2.6668	16.1961	18.1764	18.8629
TGME49_229470	hypothetical protein	44843	2	4.65	2	0.191951	2.63833	16.8686	17.0605	19.5069
TGME49_256840	hypothetical protein	82788	1	2.36	1	1.79247	2.61488	16.1961	17.9885	18.811
TGME49_245570	origin recognition complex subunit 2 protein	95338	1	1.13	1	1.82995	2.61254	16.1961	18.026	18.8086
TGME49_235380	hypothetical protein	65184	2	5.49	1	2.11965	2.59495	16.1961	18.3157	18.791
TGME49_228080	dihydrouridine synthase (dus) protein	131463	1	1.64	1	0	2.58251	16.1961	16.1961	18.7786
TGME49_237460	hypothetical protein	75255	1	1.94	1	1.27755	2.57731	16.1961	17.4736	18.7734
TGME49_283550	hypothetical protein	455713	3	1.09	3	0.0391923	2.55608	17.8314	17.8706	20.3875
TGME49_316350	hypothetical protein	44366	4	13.55	4	-0.17647	2.49025	20.1788	20.0023	22.669
TGME49_236040	fructose-1,6-bisphosphate aldolase	46960	3	11.55	3	1.68687	2.46947	17.954	19.6409	20.4234
TGME49_262520	cyclophilin, putative	34622	1	5.47	1	2.07669	2.46704	16.1961	18.2728	18.6631
TGME49_269650	FFD and TFG box motifs protein	51441	4	11.79	4	1.60083	2.45507	19.3006	20.9014	21.7557
TGME49_295330	Vps54 family protein	217089	1	0.45	1	0.579039	2.43987	17.7114	18.2904	20.1513
TGME49_251630	slc30a2 protein	99616	1	2.07	1	1.98255	2.43135	16.1961	18.1786	18.6274
TGME49_260500	COPI associated protein, putative	29924	4	28.89	4	2.29916	2.43025	20.7623	23.0615	23.1925
TGME49_305780	5'-3' exoribonuclease, putative	138629	2	2.99	2	2.24136	2.42874	16.1961	18.4374	18.6248
TGME49_240660	hypothetical protein	54603	1	4.97	1	1.69146	2.41109	16.1961	17.8875	18.6072
TGME49_297800	RecF/RecN/SMC N terminal domain-containing protein	139458	1	1.55	1	0	2.3991	16.1961	16.1961	18.5952
TGME49_259200	Na+/H+ exchanger NHE1	248189	6	4.68	6	2.06692	2.39595	18.6783	20.7452	21.0742
TGME49_267730	hypothetical protein	50136	1	3.43	1	1.18651	2.37421	15.0742	16.2607	17.4484
TGME49_233140	deoxyuridine 5'-triphosphate nucleotidohydrolase, putative	18162	1	12.94	1	0	2.36658	16.1961	16.1961	18.5627
TGME49_295010	DEAD/DEAH box helicase domain-containing protein	77075	1	2.29	1	1.73718	2.3636	16.1961	17.9332	18.5597
TGME49_264140	hypothetical protein	653446	1	0.13	1	1.4712	2.34901	16.1961	17.6673	18.5451
TGME49_272400	casein kinase ii regulatory subunit protein	39721	1	3.88	1	2.2494	2.34847	16.1961	18.4455	18.5445
TGME49_208510	hypothetical protein	110471	1	1.04	1	1.95632	2.33459	15.4366	17.393	17.7712
TGME49_280730	cytosolic fe-s cluster assembling factor nbp35, putative	42822	2	6.99	2	0.247084	2.30276	17.0293	17.2764	19.332
TGME49_257150	NOT2 / NOT3 / NOT5 family protein	53120	1	5.41	1	1.49413	2.30133	16.6449	18.1391	18.9463
TGME49_228400	WD domain, G-beta repeat-containing protein	69954	2	3.32	2	1.69884	2.29442	17.4561	19.155	19.7505
TGME49_226080	polyA polymerase	87169	1	1.73	1	0	2.28389	16.1961	16.1961	18.48
TGME49_216000	alveolin domain containing intermediate filament IMC3	58000	6	21.93	5	2.23504	2.27909	20.0445	22.2795	22.3236
TGME49_265840	hypothetical protein	149066	1	0.97	1	0	2.25098	16.1961	16.1961	18.4471
TGME49_255890	pyridine nucleotide-disulfide oxidoreductase domain-containing protein	85898	2	3.93	1	1.57531	2.23017	16.1961	17.7714	18.4262
TGME49_290920	oxidoreductase, 2OG-Fe(II) oxygenase family protein	100844	2	4.86	2	1.49495	2.22564	17.2068	18.7018	19.4324
TGME49_307810	hypothetical protein	44172	5	24.59	5	1.74944	2.21885	19.904	21.6534	22.1228
TGME49_263470	ubiquitin carboxyl-terminal hydrolase UCHL3	29034	1	3.79	1	0	2.21556	16.1961	16.1961	18.4116
TGME49_269770	WD domain, G-beta repeat-containing protein	121162	1	1.42	1	0	2.21148	16.1961	16.1961	18.4076
TGME49_274000	hypothetical protein	438340	5	2.38	5	2.07714	2.20916	18.9409	21.018	21.15
TGME49_278490	Zn-finger, RING domain containing protein	32748	4	26.64	3	0.0476236	2.20821	19.4086	19.4563	21.6169
TGME49_313540	hypothetical protein	134407	1	0.71	1	0	2.20718	16.1961	16.1961	18.4033
TGME49_294930	leucine rich repeat-containing protein	83267	5	11.24	4	2.19634	2.19531	18.3281	20.5244	20.5234
TGME49_242460	mitochondrial carrier superfamily protein	51461	3	7.2	3	0.291556	2.18758	18.545	18.8366	20.7326
TGME49_254300	hypothetical protein	196444	3	1.52	1	0.997435	2.18316	16.1961	17.1935	18.3792
TGME49_278530	multiprotein bridging factor type 1 family transcriptional co-activator, putative	16077	2	25.69	1	1.43601	2.16658	18.4157	19.8517	20.5823
TGME49_227840	Memo family protein	33337	1	6.62	1	0	2.15145	16.1961	16.1961	18.3475
TGME49_314430	serine/threonine specific protein phosphatase	53794	2	8.14	2	0.254491	2.14267	17.7045	17.959	19.8472
TGME49_227960	PCI domain-containing protein	55708	2	4.15	2	1.05026	2.14243	18.471	19.5213	20.6134
TGME49_248850	methionine aminopeptidase	46805	1	3.61	1	1.42553	2.13332	16.1961	17.6216	18.3294
TGME49_297330	hypothetical protein	337327	2	1.23	1	1.95056	2.12589	16.1961	18.1466	18.322
TGME49_313860	regulator of chromosome condensation (RCC1) repeat-containing protein	281696	7	4.02	7	1.25629	2.12324	19.0777	20.334	21.201
TGME49_260200	helicase associated domain (ha2) protein	141771	2	2.73	1	1.1153	2.12175	16.324	17.4393	18.4458
TGME49_319850	splicing factor U2AF family SnRNP auxilary factor large subunit, RRM domain-containing protein	51681	9	29.29	8	1.60778	2.11451	20.6218	22.2296	22.7363
TGME49_217510	hypothetical protein	42131	2	11.32	2	1.96866	2.11182	17.5568	19.5255	19.6686
TGME49_321520	hypothetical protein	24783	1	7.96	1	1.186	2.10917	17.0213	18.2073	19.1305
TGME49_230590	chitobiosyldiphosphodolichol beta-mannosyltransferase	102050	3	6.66	3	0.982975	2.10832	17.7027	18.6857	19.811
TGME49_253700	transporter, major facilitator family protein	138228	5	5.76	3	0.0593323	2.10508	18.8189	18.8783	20.924
TGME49_273905	hypothetical protein	57444	1	4.83	1	1.56335	2.09603	16.1961	17.7594	18.2921
TGME49_289550	WD domain, G-beta repeat-containing protein	57271	2	8.3	2	0.5769	2.0905	16.1961	16.773	18.2866
TGME49_294360	ubiquitin specific protease 39 isoform 2, putative	64190	2	4.9	2	0.374324	2.0872	17.422	17.7963	19.5092
TGME49_319500	hypothetical protein	111766	1	0.69	1	0	2.08227	16.1961	16.1961	18.2783
TGME49_260600	Pumilio-family RNA binding repeat-containing protein	172518	8	8.23	8	1.96828	2.07327	19.6701	21.6384	21.7434
TGME49_246570	hypothetical protein	26005	1	6.19	1	0.725254	2.06658	17.2771	18.0023	19.3436
TGME49_206540	hypothetical protein	131049	1	1.12	1	1.40956	2.06636	16.1961	17.6056	18.2624
TGME49_220900	hypothetical protein	78152	2	4.39	2	1.44268	2.05932	17.3734	18.8161	19.4327
TGME49_319550	membrane protein C17G8.08c, putative	36178	3	14.58	3	0.945059	2.04662	18.5085	19.4536	20.5552
TGME49_315280	hypothetical protein	118359	1	1.94	1	1.61935	2.04452	16.1961	17.8154	18.2406
TGME49_321420	kelch repeat-containing protein	61088	1	2.17	1	1.04251	2.03263	16.1961	17.2386	18.2287
TGME49_280660	HECT-domain (ubiquitin-transferase) domain-containing protein	1854435	2	0.15	2	-0.186728	2.03182	17.6415	17.4548	19.6733
TGME49_315700	hypothetical protein	87984	1	1.82	1	1.54088	2.00373	16.1961	17.737	18.1998
TGME49_270830	small nuclear ribonucleoprotein	17505	1	5.81	1	1.49628	1.99641	16.1961	17.6924	18.1925
TGME49_316340	hypothetical protein	26850	1	8.64	1	1.43901	1.98574	19.038	20.477	21.0238
TGME49_220100	phosphoribosylpyrophosphate synthetase	61019	10	28.55	8	0.626367	1.98225	21.6078	22.2342	23.5901
TGME49_225260	DNA-directed RNA polymerase II RPB1	209001	1	0.9	1	2.30895	1.97558	16.1961	18.505	18.1717
TGME49_270930	hypothetical protein	317119	2	0.9	2	1.56397	1.97126	17.6539	19.2179	19.6252
TGME49_246330	CRAL/TRIO domain-containing protein	48774	1	3	1	0	1.95563	16.1961	16.1961	18.1517
TGME49_214770	small GTP binding protein rab1a, putative	22880	7	44.06	3	1.38478	1.94985	20.4515	21.8363	22.4014
TGME49_226960	phosphofructokinase PFKII	131362	20	23.18	19	1.67939	1.93452	22.6217	24.3011	24.5562
TGME49_260670	centrin, putative	26582	4	26.47	4	1.79165	1.92429	20.0441	21.8358	21.9684
TGME49_291180	hypothetical protein	574474	18	5.14	18	2.30468	1.92079	20.4878	22.7925	22.4086
TGME49_276140	ADP ribosylation factor ARF1	62073	11	19.49	11	1.61758	1.9203	23.3957	25.0133	25.316
TGME49_218720	calcium-dependent protein kinase CDPK6	160932	1	1.02	1	0.956591	1.91222	16.1961	17.1527	18.1083
TGME49_225550	phosphatidylserine decarboxylase	48395	4	13.35	4	0.144093	1.90001	21.7441	21.8882	23.6442
TGME49_231640	alveolin domain containing intermediate filament IMC1	69596	24	45.32	24	2.08746	1.89652	23.8412	25.9287	25.7377
TGME49_269260	hypothetical protein	71821	2	3.4	2	2.01498	1.88631	17.2438	19.2588	19.1301
TGME49_231960	omega secalin, putative	201902	1	1	1	1.6763	1.88513	16.1961	17.8724	18.0812
TGME49_205615	hypothetical protein	374987	1	0.48	1	0	1.88287	16.1961	16.1961	18.0789
TGME49_273560	kinesin heavy chain, putative	181383	6	5.91	6	1.98323	1.87913	19.2774	21.2607	21.1566
TGME49_274280	hypothetical protein	11219	1	7.14	1	0	1.87637	16.1961	16.1961	18.0724
TGME49_320760	hypothetical protein	39390	1	5.32	1	2.15888	1.8756	16.1961	18.3549	18.0717
TGME49_202300	inosine triphosphate pyrophosphatase, putative	24248	1	6.31	1	0	1.85829	16.1961	16.1961	18.0544
TGME49_271910	DnaJ domain-containing protein	56114	1	3.28	1	0.0904818	1.85617	16.1961	16.2866	18.0522
TGME49_295360	hypothetical protein	29550	2	10.45	2	1.90118	1.8496	18.4181	20.3193	20.2677
TGME49_228120	hypothetical protein	417840	1	0.41	1	1.9122	1.84364	15.352	17.2642	17.1957
TGME49_216780	hypothetical protein	105057	1	1.5	1	2.20879	1.84094	16.1961	18.4049	18.037
TGME49_290340	HEAT repeat-containing protein	47960	1	3.17	1	0	1.83885	16.1961	16.1961	18.0349
TGME49_242070	cAMP-dependent protein kinase regulatory subunit	42796	5	19.48	5	1.18732	1.83093	20.3484	21.5357	22.1793
TGME49_206480	hypothetical protein	22522	2	12.08	2	0.428001	1.83008	19.3296	19.7576	21.1596
TGME49_203390	CRAL/TRIO domain-containing protein	50481	5	15.79	5	1.69894	1.8291	19.6918	21.3908	21.5209
TGME49_285250	hypothetical protein	121221	2	3.21	1	1.69938	1.82745	16.1961	17.8955	18.0235
TGME49_315690	DnaJ domain-containing protein	34154	1	4.1	1	0.984205	1.82473	16.1961	17.1803	18.0208
TGME49_232340	protein phosphatase 2C domain-containing protein	59868	22	46.52	22	1.47035	1.82378	23.6557	25.126	25.4795
TGME49_264130	hypothetical protein	75116	2	3.57	2	1.25413	1.8207	16.9042	18.1583	18.7249
TGME49_263520	microtubule associated protein SPM1	38797	2	7.12	2	1.93597	1.81686	18.4342	20.3702	20.251
TGME49_219630	flavodoxin domain-containing protein	103988	1	1.69	1	0.745382	1.81578	18.8935	19.6389	20.7093
TGME49_301120	acetyl-CoA acetyltransferase	43893	4	13.8	4	1.80614	1.81407	17.4831	19.2892	19.2971
TGME49_244460	hypothetical protein	127300	7	8.96	7	1.28309	1.81364	20.5153	21.7984	22.329
TGME49_278640	MIZ/SP-RING zinc finger domain-containing protein	186087	1	1.01	1	1.53457	1.81079	16.1961	17.7306	18.0069
TGME49_282070	hypothetical protein	124836	5	5.89	5	-0.525977	1.80456	19.967	19.441	21.7716
TGME49_230850	hypothetical protein	50618	6	16.18	6	1.71087	1.79919	20.0022	21.713	21.8014
TGME49_286160	non-specific serine/threonine protein kinase	310366	1	0.5	1	1.9982	1.79822	16.1961	18.1943	17.9943
TGME49_226680	hypothetical protein	98064	8	11.46	8	1.14819	1.79588	20.18	21.3282	21.9759
TGME49_294670	translation initiation factor 3 subunit	31813	10	55.96	10	0.948634	1.78993	23.1487	24.0973	24.9386
TGME49_240850	WD domain, G-beta repeat-containing protein	59366	1	3.47	1	1.52432	1.77536	16.1961	17.7204	17.9714
TGME49_266750	transporter/permease protein, putative	39309	2	9.3	2	0.510059	1.77448	18.2317	18.7417	20.0061
TGME49_290640	DNA mismatch repair protein MSH6-1, putative	171079	3	3.74	3	0.321501	1.76156	18.3205	18.642	20.082
TGME49_224720	SPOC domain-containing protein	73465	1	1.7	1	1.39855	1.75859	15.9817	17.3803	17.7403
TGME49_228000	splicing factor 3A subunit 2, putative	27858	1	7.44	1	1.05135	1.75821	17.1675	18.2188	18.9257
TGME49_218960	AP2 domain transcription factor AP2XII-1	247703	3	2.23	3	1.68283	1.74537	17.913	19.5958	19.6583
TGME49_229630	eIF2 kinase IF2K-A (incomplete catalytic triad)	541892	1	0.16	1	1.05418	1.73574	16.809	17.8632	18.5447
TGME49_255340	tetratricopeptide repeat-containing protein	185666	4	4.42	3	1.22168	1.735	19.0904	20.3121	20.8254
TGME49_214470	Ulp1 protease family, C-terminal catalytic domain-containing protein	85261	2	3.11	2	1.41232	1.73492	17.1566	18.5689	18.8915
TGME49_262700	tetratricopeptide repeat-containing protein	165006	1	1.1	1	1.32674	1.73075	16.1961	17.5228	17.9268
TGME49_298630	vacuolar transporter chaperone VTC2	141628	2	2.22	2	1.2916	1.73016	18.0975	19.3891	19.8276
TGME49_267670	hypothetical protein	90814	2	5.98	1	0	1.72572	16.1961	16.1961	17.9218
TGME49_255880	hypothetical protein	85749	1	4.19	1	2.28872	1.71814	16.799	19.0877	18.5171
TGME49_238380	hypothetical protein	96535	3	3.64	3	1.51702	1.70715	18.5577	20.0747	20.2648
TGME49_266640	Acetyl-coenzyme A synthetase 2, putative	79991	13	32.63	11	1.00125	1.70304	22.0773	23.0785	23.7803
TGME49_236970	SWI2/SNF2-containing PHD finger protein	277895	9	6.42	9	1.81216	1.6992	19.6881	21.5003	21.3873
TGME49_305980	pyruvate dehydrogenase complex subunit PDH-E3I	66839	3	7.37	3	0.39813	1.68657	17.8775	18.2756	19.564
TGME49_203170	OB-fold nucleic acid binding domain-containing protein	81853	4	6.97	4	1.42549	1.67994	20.6534	22.0789	22.3333
TGME49_215490	transporter, major facilitator family protein	58123	2	5.06	2	0.85593	1.67258	17.815	18.6709	19.4875
TGME49_251810	translation initiation factor eIF-5A, putative	17468	8	71.43	7	0.902244	1.67147	22.967	23.8693	24.6385
TGME49_237890	calcium-dependent protein kinase CDPK4	126332	3	3.8	3	0.405339	1.67119	18.5357	18.941	20.2069
TGME49_262710	Ctr copper transporter family protein	40742	1	2.93	1	1.08792	1.66939	16.445	17.533	18.1144
TGME49_223390	activating signal cointegrator 1 complex subunit 3 family 1 ASCC3L1, putative	248403	33	24.88	31	1.42741	1.66551	23.0903	24.5177	24.7558
TGME49_226710	hypothetical protein	33272	3	13.13	3	1.69035	1.65525	20.3733	22.0637	22.0286
TGME49_214270	translation initiation factor IF-2, putative	126068	6	7.26	6	1.47577	1.62786	19.2771	20.7529	20.9049
TGME49_267650	hypothetical protein	324269	2	1.02	1	1.37717	1.61583	16.1115	17.4887	17.7273
TGME49_219760	N-acetyltransferase family protein	24642	1	10.41	1	0.297258	1.61494	16.6472	16.9445	18.2622
TGME49_248120	hypothetical protein	100764	2	2.91	2	1.17545	1.61406	18.1416	19.317	19.7556
TGME49_232180	UBA/TS-N domain-containing protein	208044	1	0.69	1	2.2042	1.58657	16.1961	18.4003	17.7826
TGME49_228210	26S proteasome regulatory subunit	44455	7	22.86	7	0.957872	1.57692	20.6935	21.6513	22.2704
TGME49_233020	Not1 N-terminal domain, CCR4-Not complex component protein	83854	5	10.67	5	1.13456	1.5659	20.1391	21.2737	21.705
TGME49_251740	AP2 domain transcription factor AP2XII-9	198557	1	0.95	1	1.9811	1.5654	15.5909	17.572	17.1563
TGME49_278660	P-type ATPase4, putative	144647	10	9.94	9	1.10271	1.56267	20.9666	22.0693	22.5293
TGME49_265870	pantoate-beta-alanine ligase	88326	1	1.38	1	1.16103	1.5569	15.5065	16.6675	17.0634
TGME49_233153	hypothetical protein	66358	1	1.99	1	1.29522	1.54253	16.7616	18.0568	18.3041
TGME49_263090	14-3-3 protein	37174	8	32.82	8	1.54117	1.53949	21.4165	22.9577	22.956
TGME49_209960	glycosyltransferase	188848	3	2.46	3	0.464411	1.53362	18.2143	18.6787	19.7479
TGME49_289980	HAD hydrolase, family IIA protein	62792	4	13.36	3	0.725073	1.53101	19.0522	19.7773	20.5832
TGME49_286440	malic enzyme	41851	3	10.81	3	1.1697	1.52589	19.0231	20.1928	20.549
TGME49_298020	DEAD-family helicase	130967	15	17.53	15	0.862046	1.52309	22.5014	23.3635	24.0245
TGME49_310670	glycogen phosphorylase 1, putative	105537	1	1.64	1	1.1176	1.52256	16.1961	17.3137	17.7186
TGME49_207770	PCI domain-containing protein	55463	2	5.87	2	0.827455	1.52046	18.3396	19.1671	19.8601
TGME49_230210	alveolin domain containing intermediate filament IMC10	61188	4	11.96	4	0.905429	1.51945	19.4945	20.3999	21.0139
TGME49_247700	AP2 domain transcription factor AP2XII-4	401796	1	0.36	1	1.30553	1.51904	15.8239	17.1295	17.343
TGME49_312820	hypothetical protein	60782	2	6.7	2	1.04547	1.51033	17.4475	18.493	18.9579
TGME49_293580	prefoldin subunit protein	18345	1	8.82	1	1.08435	1.50323	16.1961	17.2804	17.6993
TGME49_311310	protein phosphatase 2B catalytic subunit, calcineurin family phosphatse superfamily protein	56446	5	15.37	4	1.00935	1.49448	19.6467	20.6561	21.1412
TGME49_294630	hypothetical protein	95709	4	6.25	4	1.03399	1.48814	19.6555	20.6895	21.1436
TGME49_247600	hypothetical protein	75014	1	1.43	1	-0.606622	1.48506	16.8027	16.1961	18.2878
TGME49_313990	CBF/Mak21 family protein	148847	1	1.55	1	0.7724	1.4831	16.1961	16.9685	17.6792
TGME49_316490	hypothetical protein	53288	4	8.94	4	1.14091	1.48118	21.092	22.2329	22.5732
TGME49_232130	hypothetical protein	47866	4	13.45	4	0.301076	1.48063	20.7782	21.0793	22.2589
TGME49_217820	PCI domain-containing protein	51723	6	19.65	6	0.38193	1.4706	21.3842	21.7661	22.8548
TGME49_313810	transcription initiation factor TFIID complex subunit TAF8	66966	1	1.97	1	1.06133	1.46852	16.1961	17.2574	17.6646
TGME49_245580	hypothetical protein	248491	1	0.39	1	2.0162	1.46447	16.1961	18.2123	17.6605
TGME49_217770	hypothetical protein	165163	1	1.21	1	1.22024	1.46116	16.1961	17.4163	17.6572
TGME49_294780	hypothetical protein	35063	1	2.79	1	0.976048	1.46114	16.1961	17.1721	17.6572
TGME49_278130	hypothetical protein	168261	1	1.24	1	2.00149	1.45825	15.2052	17.2067	16.6635
TGME49_235980	ARIADNE family protein	74992	1	1.92	1	-0.46985	1.45822	16.6659	16.1961	18.1241
TGME49_216810	5'-nucleotidase, C-terminal domain-containing protein	78348	6	14.51	6	1.55524	1.45802	19.8913	21.4466	21.3494
TGME49_269410	hypothetical protein	24125	1	7.83	1	0.552139	1.45401	16.1961	16.7482	17.6501
TGME49_232440	Brf1p family coiled coil protein	54044	11	27.56	11	0.997056	1.45256	22.1085	23.1056	23.5611
TGME49_267420	mago nashi family protein 2, putative	23727	1	4.46	1	1.08222	1.45124	16.1961	17.2783	17.6473
TGME49_308920	splicing factor U2AF protein	83179	12	26.75	10	0.749118	1.44886	20.6055	21.3547	22.0544
TGME49_224970	nucleolar protein	117089	1	2.47	1	0.892948	1.44351	16.9019	17.7948	18.3454
TGME49_270620	DEAD/DEAH box helicase domain-containing protein	102414	2	2.76	1	1.74015	1.44287	16.1961	17.9362	17.6389
TGME49_226870	tubulin gamma chain	51784	6	24.08	5	0.685398	1.43445	19.9593	20.6447	21.3938
TGME49_217600	calcium-dependent protein kinase CDPK9	75601	4	8.41	4	0.65135	1.4311	19.8452	20.4966	21.2763
TGME49_258410	photosensitized INA-labeled protein PHIL1	18844	2	17.58	2	1.06689	1.42635	18.5329	19.5998	19.9593
TGME49_255510	ankyrin repeat-containing protein	123048	7	10.62	7	1.04026	1.42171	19.5164	20.5566	20.9381
TGME49_212130	phospholipase, patatin family protein	109734	1	2.11	1	-0.697999	1.41959	16.8941	16.1961	18.3137
TGME49_315610	hypothetical protein	15971	1	16.46	1	0.517197	1.40908	18.1713	18.6885	19.5804
TGME49_202980	hypothetical protein	210470	3	2.3	3	0.826974	1.40843	18.7911	19.6181	20.1996
TGME49_294350	DEAD/DEAH box helicase domain-containing protein	273734	6	4.35	5	0.785612	1.40187	19.9817	20.7673	21.3835
TGME49_266090	hypothetical protein	49580	4	12.42	4	1.08104	1.389	19.0622	20.1433	20.4512
TGME49_243960	nuclear transport factor 2 (ntf2) domain-containing protein	84196	21	29.36	21	1.07698	1.38886	23.394	24.471	24.7828
TGME49_248420	hypothetical protein	79035	1	2.2	1	0	1.38859	16.1961	16.1961	17.5847
TGME49_246170	ARID/BRIGHT DNA binding domain-containing protein	286303	2	1.22	2	0.423012	1.38832	16.1961	16.6191	17.5844
TGME49_310700	serine/threonine phosophatase PP1	35005	2	9.8	1	0.21645	1.38274	17.0585	17.275	18.4413
TGME49_252430	hypothetical protein	83842	3	6.65	3	0.836429	1.38241	19.2577	20.0941	20.6401
TGME49_318440	helicase associated domain (ha2) protein	236962	28	22.25	25	1.02854	1.37509	22.0657	23.0942	23.4408
TGME49_311650	leucine rich repeat-containing protein	184413	1	0.76	1	0	1.3728	16.1961	16.1961	17.5689
TGME49_280690	DNA polymerase epsilon subunit B protein	96218	1	1.62	1	0	1.36619	16.1961	16.1961	17.5623
TGME49_231210	sarcalumenin/eps15 family protein	66866	5	12.12	5	1.17346	1.35998	20.1582	21.3316	21.5181
TGME49_266080	hypothetical protein	81158	3	4.67	3	0.883264	1.35973	20.5472	21.4305	21.9069
TGME49_272660	hypothetical protein	28097	4	24.81	4	0.677406	1.35794	20.2471	20.9245	21.6051
TGME49_286750	MA3 domain-containing protein	58969	8	20.19	8	0.389744	1.35616	20.3619	20.7517	21.7181
TGME49_222900	phosphoserine phosphatase	190477	2	2.5	1	1.04164	1.35523	16.9099	17.9516	18.2652
TGME49_226340	hypothetical protein	126713	3	4.9	2	0.724823	1.35447	18.3666	19.0915	19.7211
TGME49_249260	cell-cycle-associated protein kinase CDK, putative	212038	3	2.41	1	1.08496	1.35039	17.4813	18.5662	18.8316
TGME49_313380	hypothetical protein	31513	5	24.45	5	1.22685	1.34861	20.7934	22.0202	22.142
TGME49_293190	endonuclease/exonuclease/phosphatase family protein	76227	2	3.81	1	-1.40989	1.33706	17.606	16.1961	18.943
TGME49_218570	Nin one binding (NOB1) Zn-ribbon family protein	61203	2	7.41	2	0.784107	1.33419	18.8912	19.6753	20.2254
TGME49_218220	cell-cycle-associated protein kinase CDK, putative	34285	5	21.67	5	1.02958	1.32698	21.0126	22.0422	22.3396
TGME49_264770	hypothetical protein	39571	2	7.43	2	0.886126	1.31835	18.3703	19.2564	19.6886
TGME49_310430	Hsp90 domain-containing protein	120786	4	6.27	4	0.131134	1.31381	19.2971	19.4282	20.6109
TGME49_257310	hypothetical protein	39283	1	5.63	1	0.308097	1.31148	17.0575	17.3656	18.3689
TGME49_205650	AP2 domain transcription factor AP2VIIa-3	105798	3	4.41	3	0.923259	1.30538	18.6642	19.5875	19.9696
TGME49_248890	actin-like protein ALP3b	60828	5	19.22	4	0.279693	1.30167	19.5335	19.8132	20.8352
TGME49_312480	uracil phosphoribosyltransferase FUR1, putative	27646	8	36.89	8	0.675968	1.30156	22.104	22.7799	23.4055
TGME49_225890	hypothetical protein	223318	15	12.49	15	0.974213	1.29534	21.8313	22.8055	23.1266
TGME49_203080	RNA recognition motif-containing protein	32684	2	10.93	2	0.246747	1.2915	19.4735	19.7203	20.765
TGME49_223140	tRNA binding domain-containing protein	50986	9	27.54	9	0.980847	1.29049	21.4844	22.4653	22.7749
TGME49_263595	RNA-binding protein	54840	1	4.93	1	1.22438	1.29048	16.1961	17.4204	17.4866
TGME49_239800	hypothetical protein	34073	5	23.62	5	1.06994	1.28536	19.6028	20.6727	20.8881
TGME49_226550	TBC domain containing protein	35991	2	9.84	2	0.917091	1.28238	17.5938	18.5109	18.8761
TGME49_206510	toxolysin TLN4	246741	6	3.46	6	0.47242	1.28094	20.7171	21.1895	21.998
TGME49_223840	ATP-citrate lyase, putative	139836	4	6.4	3	2.01952	1.27904	17.3977	19.4172	18.6768
TGME49_300190	ribosomal protein RPL37A	10404	4	34.38	4	-0.100971	1.27893	22.1996	22.0986	23.4785
TGME49_230450	bifunctional GMP synthase/glutamine amidotransferase protein	62295	12	29.7	11	0.387041	1.27012	21.5579	21.9449	22.828
TGME49_258150	proteasome subunit alpha type 7, putative	27081	2	17.14	2	0.370437	1.26762	18.9845	19.3549	20.2521
TGME49_258770	polypeptide n-acetylgalactosaminyltransferase 12, putative	78944	1	2.02	1	0.020691	1.26641	16.7298	16.7505	17.9962
TGME49_286080	elongation factor 2 family protein	113342	1	1.29	1	0	1.26586	16.1961	16.1961	17.4619
TGME49_202770	RNA recognition motif-containing protein	55868	9	32.89	7	0.522522	1.26396	21.3448	21.8673	22.6088
TGME49_313970	Phytanoyl-CoA dioxygenase (PhyH) superfamily protein	96236	2	3.48	1	0.554853	1.26009	16.1961	16.7509	17.4562
TGME49_205730	hypothetical protein	17362	3	26.97	3	0.176457	1.25872	19.3907	19.5671	20.6494
TGME49_289690	glyceraldehyde-3-phosphate dehydrogenase GAPDH1	53339	14	39.67	12	0.490216	1.25801	25.7393	26.2295	26.9973
TGME49_289830	eukaryotic initiation factor-3, delta subunit, putative	37767	2	10.75	2	0.474287	1.25715	19.8974	20.3717	21.1545
TGME49_289510	hypothetical protein	101556	2	2.42	2	1.27831	1.257	18.6621	19.9405	19.9192
TGME49_219720	Ras-related protein Rab-5C, putative	25801	3	21.4	2	-1.20138	1.24781	18.7576	17.5563	20.0055
TGME49_245470	mitotic checkpoint protein, BUB3 family protein	36575	3	11.14	3	0.0488787	1.23959	18.8995	18.9484	20.1391
TGME49_311090	ubiquitin carboxyl-terminal hydrolase	67167	4	7.25	4	0.549349	1.23318	19.7055	20.2548	20.9386
TGME49_249390	glutamate/leucine/phenylalanine/valine dehydrogenase family protein	135701	28	35.16	27	1.03575	1.22484	23.7347	24.7704	24.9595
TGME49_208350	hypothetical protein	40043	1	2.98	1	0.504185	1.21645	18.0076	18.5118	19.224
TGME49_264610	RNA recognition motif-containing protein	44974	3	10.47	3	-0.0724839	1.21264	20.4657	20.3933	21.6784
TGME49_256990	glycyl-tRNA synthetase	86374	10	17.51	9	0.322235	1.21045	21.9629	22.2851	23.1734
TGME49_215730	Gas41, putative	54702	1	4.26	1	0.294161	1.20623	17.7982	18.0924	19.0045
TGME49_316540	IMC sub-compartment protein ISP3	18391	3	32.32	3	0.527368	1.20522	20.7543	21.2817	21.9595
TGME49_220270	alveolin domain containing intermediate filament IMC6	48635	4	15.09	4	1.23787	1.20168	20.261	21.4988	21.4626
TGME49_255420	hypothetical protein	30213	3	21.58	3	0.679226	1.1996	18.4573	19.1366	19.6569
TGME49_211690	AAA family protein	167149	17	15.86	17	0.636862	1.19753	21.6857	22.3226	22.8833
TGME49_216950	helicase	103166	3	3.94	2	0.610669	1.19444	17.7033	18.314	18.8977
TGME49_291680	Sec23/Sec24 trunk domain-containing protein	87610	2	5.18	2	0.28457	1.19117	19.6491	19.9337	20.8403
TGME49_209210	hypothetical protein	165808	16	12.87	16	0.898632	1.19099	21.6543	22.5529	22.8453
TGME49_247730	AP2 domain transcription factor AP2XII-5	161864	1	2	1	-0.655445	1.19017	16.8515	16.1961	18.0417
TGME49_300260	threonyl-tRNA synthetase family protein	95898	1	1.54	1	-0.129612	1.19003	16.5187	16.3891	17.7087
TGME49_313930	transmembrane protein	94913	2	5.56	2	-0.918834	1.18642	18.4578	17.539	19.6442
TGME49_221350	Ctr copper transporter family protein	32176	1	3.33	1	0.414154	1.17963	16.9969	17.4111	18.1765
TGME49_250800	AP2 domain transcription factor AP2XII-8	165442	1	0.71	1	0.471095	1.17777	16.1961	16.6672	17.3738
TGME49_263660	hypothetical protein	30045	1	3.9	1	0.108119	1.17737	17.8199	17.928	18.9972
TGME49_277760	adenylosuccinate lyase, putative	74234	3	8.77	3	1.14751	1.17206	18.3102	19.4578	19.4823
TGME49_203980	hypothetical protein	201280	9	7.71	8	1.03538	1.16953	20.6284	21.6637	21.7979
TGME49_287210	proteasome subunit alpha2, protease of the acylase family and NTN hydrolase fold, putative	25867	2	12.29	2	0.285356	1.16933	19.2422	19.5276	20.4115
TGME49_210960	replication factor C subunit 4, putative	39372	4	19.09	3	-0.300537	1.16829	19.1695	18.869	20.3378
TGME49_294770	Armadillo/beta-catenin family repeat-containing protein	74145	5	15.49	5	0.403044	1.16506	20.1929	20.5959	21.358
TGME49_208590	vacuolar ATP synthase subunit 54kD, putative	53312	6	20.21	6	0.56433	1.16193	20.4158	20.9801	21.5777
TGME49_257040	TB2/DP1, HVA22 family protein	24052	1	5.99	1	0.63113	1.1525	18.1685	18.7997	19.321
TGME49_208970	RNA recognition motif-containing protein	33732	1	3.53	1	0.727085	1.15132	17.9293	18.6564	19.0807
TGME49_238390	hypothetical protein	231892	9	7.78	9	0.30348	1.14694	21.3128	21.6162	22.4597
TGME49_257680	myosin light chain MLC1	24124	7	50.23	7	0.639368	1.14606	23.5399	24.1793	24.686
TGME49_290900	hydrolase, NUDIX family protein	33186	2	16.33	2	0.359059	1.14503	18.0061	18.3652	19.1512
TGME49_280740	signal peptidase	24664	2	11.66	2	-0.310334	1.14462	18.9706	18.6602	20.1152
TGME49_300060	signal peptidase subunit protein	19500	1	12.57	1	0.0663503	1.14392	20.6412	20.7076	21.7852
TGME49_214260	alpha-glucan water dikinase 1, putative	191685	4	3.38	4	0.28365	1.14261	19.6473	19.9309	20.7899
TGME49_229420	cytochrome c, putative	18101	1	12.27	1	-0.551919	1.1421	16.748	16.1961	17.8901
TGME49_297870	hypothetical protein	94799	2	3.33	1	0.063782	1.13757	16.6997	16.7635	17.8372
TGME49_260520	hypothetical protein	77095	1	2.02	1	0	1.13568	16.1961	16.1961	17.3318
TGME49_269660	TFIIH basal transcription factor complex helicase XPB subunit	109600	1	1.2	1	0.741222	1.13443	15.6961	16.4373	16.8305
TGME49_267050	hydrolase, alpha/beta fold family protein	34049	1	7.79	1	0	1.13181	16.1961	16.1961	17.3279
TGME49_270865	adenylate cyclase, putative	222746	4	2.75	4	0.341808	1.12873	19.0438	19.3856	20.1725
TGME49_248200	ribosomal RNA (adenine(1779)-N(6)/adenine(1780)-N(6))- dimethyltransferase, putative	53870	3	8.1	3	0.57002	1.12627	20.0085	20.5785	21.1347
TGME49_305850	RNA recognition motif-containing protein	39168	15	52.42	15	0.723147	1.1239	23.835	24.5581	24.9589
TGME49_251690	seryl-tRNA synthetase, cytoplasmic, putative	54117	13	39	12	0.365436	1.1146	23.2778	23.6432	24.3924
TGME49_268200	RNA recognition motif-containing protein	66430	10	33.64	9	0.690276	1.11017	23.3138	24.004	24.4239
TGME49_213072	Sec1 family protein	114854	1	2.77	1	0.532971	1.10834	16.1476	16.6806	17.256
TGME49_311470	rhoptry neck protein RON5	187410	4	3.17	4	0.331663	1.10348	20.7172	21.0489	21.8207
TGME49_241840	hypothetical protein	49144	3	13.69	3	1.04703	1.103	18.3885	19.4356	19.4915
TGME49_213650	ATP-binding domain 1 family protein	38281	1	5.81	1	0.0400508	1.09841	16.156	16.1961	17.2544
TGME49_315810	tRNA nucleotidyltransferase/poly(A) polymerase family protein	122191	1	1.71	1	0.11816	1.09758	16.2879	16.4061	17.3855
TGME49_270270	hypothetical protein	41650	1	4.51	1	0.689353	1.09681	17.6441	18.3334	18.7409
TGME49_240870	beta adaptin protein, putative	101992	9	15.8	9	0.449392	1.09551	21.6494	22.0988	22.7449
TGME49_313400	DnaJ domain-containing protein	31966	4	22.53	4	0.470789	1.09523	19.9959	20.4667	21.0912
TGME49_267800	dynamin-related protein DRPA	87397	6	10.74	5	1.10488	1.09355	19.8097	20.9146	20.9032
TGME49_231160	hypothetical protein	18282	1	10.67	1	0.655732	1.09288	20.6511	21.3068	21.744
TGME49_263610	hypothetical protein	457931	1	0.26	1	0.75769	1.0913	15.552	16.3097	16.6433
TGME49_244690	hypothetical protein	65004	1	3.37	1	0	1.08372	16.1961	16.1961	17.2798
TGME49_289680	Ras-related protein Rab11	24996	3	16.89	2	0.833628	1.07982	18.8884	19.722	19.9682
TGME49_261210	26s proteasome subunit p55, putative	55050	9	31.34	9	0.594103	1.07956	21.3185	21.9126	22.3981
TGME49_239590	WD domain, G-beta repeat-containing protein	74725	2	3.37	2	1.48355	1.07699	16.9987	18.4823	18.0757
TGME49_281490	glutamine amidotransferase subunit pdxt, putative	30486	3	16.2	3	-0.204686	1.07648	20.1403	19.9356	21.2167
TGME49_289650	PEP-carboxykinase I	75343	3	5.61	3	0.960452	1.07629	20.5881	21.5485	21.6643
TGME49_297530	DNA-directed RNA polymerase I RPA2	153521	1	1.22	1	0.686342	1.0747	16.1961	16.8824	17.2708
TGME49_219860	replication licensing factor, putative	108256	16	29.84	15	0.332955	1.07409	22.362	22.6949	23.436
TGME49_263730	FAD-dependent glycerol-3-phosphate dehydrogenase	71503	1	2.91	1	-0.375345	1.07365	17.2495	16.8741	18.3231
TGME49_314100	tetratricopeptide repeat-containing protein	64293	5	14.66	4	0.38153	1.07237	21.0481	21.4296	22.1205
TGME49_312200	serine/threonine protein phosphatase	61537	3	10.22	3	0.137403	1.07236	18.906	19.0434	19.9783
TGME49_311260	myosin light chain MLC1, putative	14269	1	12.41	1	-1.59602	1.07147	17.7921	16.1961	18.8636
TGME49_215170	serine/threonine-protein phosphatase 2A catalytic subunit beta isoform, putative	60376	4	14.31	3	0.402713	1.07126	19.568	19.9707	20.6392
TGME49_229010	rhoptry neck protein RON4	107176	2	4.07	1	0.000554818	1.068	19.1297	19.1302	20.1977
TGME49_204400	ATPase synthase subunit alpha, putative	62146	13	25.48	7	0.44069	1.06795	21.9105	22.3512	22.9785
TGME49_210810	hypothetical protein	11929	1	10.28	1	0.525571	1.06486	18.8672	19.3928	19.9321
TGME49_259240	ribosomal protein RPS21	9034	3	48.78	3	0.778031	1.06258	24.617	25.395	25.6796
TGME49_270140	splicing factor DIM1, putative	16886	3	32.39	3	0.259677	1.06193	20.3528	20.6125	21.4147
TGME49_294640	ribonucleoside-diphosphate reductase large chain	98179	14	27.14	14	0.448845	1.06135	22.3765	22.8253	23.4379
TGME49_291980	HECT-domain (ubiquitin-transferase) domain-containing protein	445273	1	0.31	1	0.781376	1.06089	15.6143	16.3957	16.6752
TGME49_215260	carbamoylphosphate synthetase	187038	21	19.07	21	0.232449	1.06065	23.1726	23.405	24.2332
TGME49_216730	MCM2/3/5 family protein	113220	12	18.97	11	0.734483	1.06023	21.4958	22.2303	22.556
TGME49_211670	S1 RNA binding domain-containing protein	42217	3	12.43	3	0.933536	1.06001	19.2976	20.2311	20.3576
TGME49_259560	endonuclease/exonuclease/phosphatase family protein	164513	1	1.48	1	1.21851	1.05751	15.8068	17.0253	16.8643
TGME49_263580	bromodomain-containing protein	76521	4	7.42	4	1.48175	1.05731	18.8653	20.347	19.9226
TGME49_232730	acyl-CoA:diacylglycerol acyltransferase 1-related enzyme	63294	1	2.41	1	0.235416	1.05596	17.344	17.5794	18.4
TGME49_229920	hypothetical protein	34951	1	4.89	1	0.358978	1.05262	18.5622	18.9212	19.6148
TGME49_227790	glycosyltransferase, group 1 family protein	51171	3	8.44	3	0.19807	1.04808	20.147	20.3451	21.1951
TGME49_235970	eukaryotic initiation factor-2 gamma, putative	50509	6	23.87	5	0.370621	1.04804	22.1807	22.5513	23.2288
TGME49_205130	hypothetical protein	518663	8	2.86	8	0.387387	1.04786	20.9954	21.3828	22.0433
TGME49_261250	histone H2A1	19546	3	21.67	2	0.938208	1.04756	22.3623	23.3005	23.4099
TGME49_209290	ribosomal protein RPS28	13214	2	21.19	2	0.437699	1.04712	22.1859	22.6236	23.233
TGME49_203540	RNA binding protein, putative	118796	2	2.48	2	0.798748	1.04662	18.1229	18.9216	19.1695
TGME49_310050	RNA recognition motif-containing protein	48844	4	13.76	3	0.423661	1.04588	19.4165	19.8402	20.4624
TGME49_273540	phosphatidylserine synthase, putative	68222	1	2.44	1	0.608371	1.04467	17.5661	18.1744	18.6107
TGME49_205010	U2 small nuclear ribonucleoprotein family protein, putative	150782	4	3.9	4	0.721597	1.04313	20.1186	20.8402	21.1617
TGME49_310070	methyltransferase, putative	25336	1	8.04	1	-0.422562	1.04304	17.5628	17.1403	18.6059
TGME49_233000	KOW motif domain-containing protein	126247	9	16.17	8	0.359508	1.04073	20.4859	20.8454	21.5266
TGME49_216220	AP2 domain transcription factor AP2XI-5	89486	3	8.87	2	-0.114274	1.03907	18.2545	18.1402	19.2935
TGME49_226410	EF-1 guanine nucleotide exchange domain-containing protein	36049	7	30.18	7	0.353595	1.03905	22.2866	22.6402	23.3257
TGME49_202410	hypothetical protein	209209	3	2.16	3	0.287118	1.03891	19.2281	19.5152	20.267
TGME49_229650	josephin protein	46796	7	24.76	7	0.847965	1.03801	21.658	22.506	22.696
TGME49_218760	SNAP protein (soluble N-ethylmaleimide-sensitive factor Attachment Protein), putative	35808	4	25.23	3	-0.223662	1.03424	19.1061	18.8824	20.1403
TGME49_306220	hypothetical protein	77237	1	1.48	1	1.13	1.03365	16.1961	17.3261	17.2297
TGME49_294250	WD domain, G-beta repeat-containing protein	55858	2	5.02	2	0.564578	1.03294	18.9053	19.4699	19.9382
TGME49_216260	eukaryotic initiation factor-2B, gamma subunit, putative	58016	15	30.86	15	0.759445	1.03153	22.9379	23.6973	23.9694
TGME49_276170	phosphatidylinositol 3- and 4-kinase	134544	10	10.99	10	0.508433	1.03126	22.018	22.5265	23.0493
TGME49_233520	ATP-dependent RNA helicase	88865	24	43.7	24	0.348072	1.03105	23.9096	24.2577	24.9407
TGME49_223600	hypothetical protein	80234	1	2.28	1	0.316892	1.03029	17.8545	18.1714	18.8848
TGME49_205510	nucleolar protein 5, putative	54349	6	19.59	6	-0.0907304	1.03013	20.7903	20.6996	21.8205
TGME49_219320	acid phosphatase GAP50	46607	13	46.17	12	0.41975	1.02986	24.3183	24.738	25.3481
TGME49_236520	hypothetical protein	34111	3	12.58	3	0.381162	1.02649	19.6847	20.0659	20.7112
TGME49_320100	RNA recognition motif-containing protein	128922	3	3.45	3	0.542724	1.02594	19.0348	19.5775	20.0608
TGME49_214970	DNA replication licensing factor, putative	117243	14	18.21	14	0.625541	1.02503	22.597	23.2226	23.622
TGME49_205220	U5 snRNP-associated subunit, putative	122775	3	3.77	3	1.02506	1.02413	18.2865	19.3115	19.3106
TGME49_286730	SRP19 protein	24016	1	6.76	1	0.108566	1.02127	16.5579	16.6665	17.5792
TGME49_215430	hypothetical protein	27555	2	9.43	2	0.40987	1.02021	18.577	18.9869	19.5972
TGME49_221620	beta-tubulin, putative	50037	24	68.15	3	0.112875	1.0196	22.4063	22.5191	23.4259
TGME49_249610	hypothetical protein	135999	4	5.91	4	2.11025	1.01461	17.3454	19.4556	18.36
TGME49_243570	ribosomal protein RPS26	12726	2	18.75	2	0.194824	1.01006	23.0018	23.1967	24.0119
TGME49_309760	hypothetical protein	34545	1	5.4	1	-0.573227	1.00909	16.7693	16.1961	17.7784
TGME49_310640	phosphorylase family protein	33043	2	8.91	2	0.810176	1.00904	19.3098	20.12	20.3189
TGME49_214350	GTP-binding protein, putative	44547	11	40.15	11	0.168393	1.00787	23.0228	23.1911	24.0306
TGME49_306330	phospholipase	63256	1	1.89	1	-0.00982584	1.00777	16.8959	16.8861	17.9037
TGME49_315150	eukaryotic initiation factor-4E, putative	49927	3	7.47	3	1.01374	1.00611	20.0617	21.0754	21.0678
TGME49_247550	heat shock protein HSP60	60914	1	2.09	1	0.323362	1.00433	17.9272	18.2506	18.9316
TGME49_310780	dense granule protein GRA4	36330	3	14.78	3	1.73271	1.00003	20.1824	21.9151	21.1824
TGME49_243910	Cof family hydrolase subfamily protein	40719	8	31.55	8	-0.0223847	0.998204	22.2944	22.272	23.2926
TGME49_266990	beta-COP	121954	13	18.04	13	0.47887	0.997777	23.1024	23.5813	24.1002
TGME49_216480	NMD3 family protein	87417	4	8.26	4	0.774523	0.994329	19.9139	20.6884	20.9082
TGME49_240060	hypothetical protein	88533	3	3.91	3	0.438559	0.994291	19.8829	20.3215	20.8772
TGME49_308860	hypothetical protein	69757	8	15.75	7	0.987863	0.99382	21.3985	22.3863	22.3923
TGME49_254410	protein phosphatase 2C, putative	67438	1	2.87	1	-0.289325	0.992486	17.6236	17.3343	18.6161
TGME49_309940	phospholipase D active site domain-containing protein	129562	1	0.67	1	-0.306354	0.992272	19.399	19.0927	20.3913
TGME49_220860	DEAD/DEAH box helicase	65158	15	40.2	15	0.324725	0.989568	22.6252	22.9499	23.6148
TGME49_318710	ATP-binding cassette sub-family F member 1	89166	18	38.22	17	0.319467	0.989126	23.1746	23.4941	24.1637
TGME49_214750	hypothetical protein	119985	4	7.22	4	0.252602	0.986123	20.493	20.7456	21.4792
TGME49_211250	hypothetical protein	28568	1	4.73	1	0.122531	0.985985	19.2019	19.3245	20.1879
TGME49_265520	hypothetical protein	56677	5	10.55	5	0.780052	0.984713	21.033	21.8131	22.0177
TGME49_214940	MIC2-associated protein M2AP	34552	2	10	2	1.55199	0.984386	17.2815	18.8335	18.2659
TGME49_201680	eukaryotic initiation factor-3 subunit 10, putative	119127	29	33.69	29	0.620844	0.982522	24.9322	25.553	25.9147
TGME49_226970	ribosomal protein RPS11	18677	12	55.28	12	0.371531	0.981805	27.3116	27.6831	28.2934
TGME49_295070	helicase associated domain (ha2) protein	175254	2	1.87	1	1.06387	0.980924	16.1961	17.2599	17.177
TGME49_252490	vacuolar protein sorting 29, putative	22278	1	3.94	1	-0.0290997	0.980584	19.6604	19.6313	20.641
TGME49_221522	adaptor complexes medium subunit family protein	61127	13	34.33	11	0.309476	0.97697	22.5828	22.8923	23.5598
TGME49_205380	fructose-bisphospatase I	42246	8	27.06	8	0.321896	0.973842	23.084	23.4059	24.0579
TGME49_262860	ADP-ribosylation factor family protein 1, putative	20192	1	11.67	1	-0.0369608	0.970034	17.6615	17.6245	18.6315
TGME49_231600	HEAT repeat-containing protein	128091	11	18.22	10	-0.176287	0.966002	21.7319	21.5556	22.6979
TGME49_239400	hypothetical protein	133887	6	6.17	6	1.33758	0.965304	20.0226	21.3602	20.9879
TGME49_251880	tRNA synthetases class I family protein	60170	3	8.33	3	0.0310172	0.964963	19.9906	20.0216	20.9555
TGME49_314540	hypothetical protein	66387	3	9.39	3	0.158635	0.962625	19.8097	19.9683	20.7723
TGME49_235470	myosin A	93320	26	39.59	25	0.434386	0.9626	25.4337	25.8681	26.3963
TGME49_262040	SAC3/GANP family protein	29694	5	31.6	5	0.244704	0.961581	21.9156	22.1603	22.8772
TGME49_259260	membrane protein FtsH1	136921	13	17.76	12	0.815051	0.961324	21.9404	22.7555	22.9017
TGME49_221670	transcriptional elongation factor FACT140	134599	1	1.75	1	-1.00598	0.959284	17.2021	16.1961	18.1613
TGME49_262140	chain a, pp2a-specific methylesterase apo form (pme), putative	49990	3	12.17	3	0.122963	0.953951	19.2017	19.3246	20.1556
TGME49_259990	SAC3/GANP family protein	105192	3	4.82	2	0.657689	0.951374	18.283	18.9407	19.2344
TGME49_280380	poly(ADP-ribose) glycohydrolase	61837	1	3.07	1	0.046037	0.947556	18.607	18.653	19.5545
TGME49_261520	nucleolar GTP-binding protein 1, putative	80980	7	14.88	7	0.414348	0.94676	20.9541	21.3684	21.9009
TGME49_218610	ATPase (DUF699) protein	136211	7	8.82	7	0.227709	0.946115	20.6869	20.9146	21.633
TGME49_210840	arginyl-tRNA synthetase family protein	67019	3	5.88	3	-1.74083	0.943766	20.0119	18.2711	20.9557
TGME49_209600	hypothetical protein	50201	16	41.69	16	0.317681	0.943744	24.9058	25.2235	25.8495
TGME49_229180	HEAT repeat-containing protein	136164	5	6.7	5	0.367615	0.942819	19.935	20.3027	20.8779
TGME49_251500	eukaryotic initiation factor-3, subunit 3, putative	65714	14	30.67	14	0.264619	0.9416	24.3852	24.6498	25.3268
TGME49_205470	translation elongation factor 2 family protein, putative	106572	22	37.18	20	0.24064	0.940093	24.9121	25.1527	25.8522
TGME49_295090	hypothetical protein	80426	1	1.63	1	0.0753524	0.938871	17.1829	17.2583	18.1218
TGME49_253640	hypothetical protein	25352	1	12.17	1	0.883474	0.938555	18.1049	18.9884	19.0435
TGME49_288380	heat shock protein HSP90	81933	43	56.92	43	0.337308	0.938476	26.5335	26.8708	27.472
TGME49_223960	ubiquitin interaction motif family protein	41377	2	7.99	1	-1.82715	0.937668	18.0232	16.1961	18.9609
TGME49_236210	peptidase M16 family potein, putative	56916	7	26.52	6	0.203683	0.934389	21.534	21.7377	22.4684
TGME49_237010	hypothetical protein	71973	5	10.54	5	0.162982	0.933469	21.5206	21.6836	22.4541
TGME49_265180	hypothetical protein	48374	6	20.8	6	-0.300289	0.933168	20.7855	20.4852	21.7187
TGME49_237110	replication factor C subunit 2, putative	39797	3	10.92	3	0.690223	0.932761	18.5833	19.2736	19.5161
TGME49_320570	elongation factor Tu, putative	63550	6	20.14	6	0.0836866	0.932403	21.0692	21.1529	22.0016
TGME49_232080	hypothetical protein	1101138	24	3.84	24	1.31225	0.931811	21.3165	22.6288	22.2483
TGME49_271350	bifunctional protein FolC subfamily protein	61449	6	16.64	6	-0.314754	0.931678	20.1683	19.8535	21.1
TGME49_285950	hypothetical protein	91324	2	3	2	0.698791	0.929742	18.3684	19.0672	19.2981
TGME49_264990	hypothetical protein	29069	1	4.63	1	0.338407	0.927805	18.0275	18.3659	18.9553
TGME49_237220	DNA replication licensing factor Mcm7, putative	96875	17	29.13	17	0.069811	0.920603	22.7936	22.8634	23.7142
TGME49_313480	hypothetical protein	152491	1	1.16	1	0.777032	0.919856	16.1961	16.9731	17.1159
TGME49_286580	hypothetical protein	107245	20	27.64	19	0.680939	0.918894	23.7554	24.4363	24.6743
TGME49_316730	Sma protein	306597	1	1.09	1	0.438394	0.917927	17.2171	17.6555	18.135
TGME49_260010	acetyltransferase, GNAT family protein	25830	4	25	4	-0.274709	0.917772	19.2088	18.9341	20.1266
TGME49_267080	26S protease regulatory subunit 4, putative	49121	6	18.14	6	-0.159021	0.914437	20.6739	20.5149	21.5883
TGME49_219590	RuvB family 1 protein	52950	8	30.69	7	0.250917	0.914129	21.6465	21.8974	22.5606
TGME49_319560	microneme protein MIC3	40528	10	39.16	10	-0.609089	0.913934	24.4995	23.8904	25.4134
TGME49_319950	rRNA-processing protein FCF1, putative	23022	1	6.47	1	0.326093	0.912604	18.9447	19.2708	19.8573
TGME49_260820	IMC sub-compartment protein ISP1	19413	2	16.48	1	0.355562	0.911723	19.4732	19.8288	20.3849
TGME49_289800	hypothetical protein	25883	4	28.21	4	-0.155473	0.909956	21.0164	20.8609	21.9263
TGME49_273370	coatomer gamma 2-subunit protein, putative	112294	9	13.03	8	0.584982	0.908825	21.4547	22.0397	22.3636
TGME49_221610	ubiquitin carboxyl-terminal hydrolase	87237	2	3.27	2	0.946215	0.908521	18.0728	19.019	18.9813
TGME49_285850	peptidyl-prolyl cis-trans isomerase, FKBP-type domain-containing protein	46099	5	19.86	5	0.820653	0.90353	20.1927	21.0133	21.0962
TGME49_290950	clathrin heavy chain, putative	194503	37	32.41	37	0.278971	0.902836	24.7426	25.0216	25.6455
TGME49_263323	tetratricopeptide repeat protein 11, putative	16432	1	5.56	1	-0.146902	0.901877	18.9507	18.8038	19.8526
TGME49_286600	hypothetical protein	42944	3	12.37	3	0.220962	0.900822	19.4474	19.6683	20.3482
TGME49_286220	GDP-L-fucose synthetase	48524	3	8.6	3	0.610901	0.90059	19.3321	19.943	20.2327
TGME49_201700	WD domain, G-beta repeat-containing protein	67437	5	13.15	5	0.442772	0.900191	21.0941	21.5369	21.9943
TGME49_216860	DEAD (Asp-Glu-Ala-Asp) box polypeptide DDX39	49114	19	61.75	19	0.086641	0.897065	25.1513	25.238	26.0484
TGME49_280760	RUB1 conjugating enzyme	24238	2	18.47	2	0.547845	0.895718	18.8896	19.4375	19.7853
TGME49_223050	ribosomal protein RPS20	25899	9	23.18	9	0.321698	0.891319	25.8005	26.1222	26.6918
TGME49_294620	eukaryotic initiation factor-3, subunit 8, putative	109193	26	33.78	25	0.301702	0.890568	24.91	25.2117	25.8005
TGME49_299070	pyruvate kinase PyKII	106814	3	6.48	2	0.227492	0.889464	18.1843	18.4118	19.0738
TGME49_312622	DUF803 domain-containing protein	86818	3	5.9	3	0.173715	0.888757	19.9841	20.1579	20.8729
TGME49_243540	WD domain, G-beta repeat-containing protein	77280	6	14.91	6	0.424586	0.887495	20.6862	21.1108	21.5737
TGME49_249440	hypothetical protein	190666	2	1.23	1	0.0362038	0.886799	16.6791	16.7153	17.5659
TGME49_271440	NPL4 family protein	55803	6	16.14	6	0.583662	0.885367	21.0446	21.6283	21.93
TGME49_257510	CDP-alcohol phosphatidyltransferase superfamily protein	52022	2	6	2	0.329142	0.883734	21.1973	21.5264	22.081
TGME49_315950	zinc finger, C3HC4 type (RING finger) domain-containing protein	190901	1	1.37	1	0.625832	0.882438	16.6931	17.3189	17.5755
TGME49_224850	polyadenylate binding protein, putative	82573	17	26.3	17	0.468603	0.879252	24.3403	24.8089	25.2195
TGME49_314470	hypothetical protein	39671	1	4.14	1	0.695439	0.877173	15.7144	16.4099	16.5916
TGME49_218520	microneme protein MIC6	36669	1	3.72	1	-0.504319	0.876997	18.3996	17.8952	19.2766
TGME49_317720	eukaryotic translation initiation factor 3 subunit 7, putative	68767	7	20.53	7	0.156236	0.875717	22.7682	22.9245	23.644
TGME49_274190	eukaryotic initiation factor 2B epsilon subunit, putative	88812	9	14.22	9	0.229581	0.872763	22.0737	22.3033	22.9465
TGME49_320005	hypothetical protein	39362	1	2.56	1	0.431806	0.871038	17.3246	17.7564	18.1956
TGME49_214430	hypothetical protein	55844	1	1.36	1	-0.331709	0.870519	19.9454	19.6137	20.8159
TGME49_202680	peptidase M16, alpha subunit, putative	62204	7	19.01	7	0.277585	0.868115	22.1654	22.443	23.0335
TGME49_255320	mRNA turnover 4 (MRT4) family protein	25866	4	22.81	4	0.289043	0.864746	20.1284	20.4175	20.9932
TGME49_240810	hypothetical protein	61263	4	15.19	4	-0.0797552	0.86437	21.7495	21.6697	22.6138
TGME49_288500	FAD Malate-dehydrogenase (MDH-FAD)	60381	11	31.82	11	0.037613	0.863392	22.9833	23.0209	23.8467
TGME49_320300	SWI2/SNF2 Brahma-like putative	182331	4	3.93	4	0.0109008	0.863249	19.6525	19.6634	20.5157
TGME49_321410	hypothetical protein	212038	1	0.68	1	1.39565	0.862191	16.1961	17.5917	17.0583
TGME49_259660	orotate phosphoribosyltransferase	31593	10	45.94	10	-0.00631558	0.861065	22.8714	22.8651	23.7324
TGME49_311450	zinc finger, c2h2 type domain-containing protein	52420	1	2.39	1	0.4701	0.859973	15.726	16.1961	16.5859
TGME49_229360	transaldolase	61448	11	28.18	11	0.196021	0.859729	23.6757	23.8717	24.5354
TGME49_235690	hypothetical protein	24969	1	7.56	1	0.290472	0.856895	19.4393	19.7298	20.2962
TGME49_226430	reticulon protein	21621	3	19.9	3	0.0448778	0.855043	21.1852	21.2301	22.0403
TGME49_258070	hypothetical protein	75742	14	30.68	14	-0.178724	0.854508	23.078	22.8993	23.9325
TGME49_270070	synaptobrevin family protein	25625	1	5.78	1	-0.980941	0.854194	17.177	16.1961	18.0312
TGME49_243250	myosin H	169659	45	41.97	44	0.00033637	0.853121	25.2067	25.207	26.0598
TGME49_271970	glideosome-associated protein with multiple-membrane spans GAPM3	34316	1	9.03	1	-0.621357	0.849644	19.6589	19.0375	20.5085
TGME49_207720	hypothetical protein	177013	8	8.17	8	0.412188	0.847665	20.5442	20.9564	21.3919
TGME49_273760	heat shock protein HSP70	72880	39	61.42	37	0.21539	0.846669	28.0755	28.2909	28.9222
TGME49_221970	hypothetical protein	25272	2	9.21	2	0.455137	0.845087	20.4021	20.8572	21.2471
TGME49_254440	ribosomal protein RPL12	17821	2	16.36	2	0.465703	0.843041	20.1761	20.6418	21.0192
TGME49_235920	dynein, axonemal, heavy chain 2 family protein	514469	1	0.18	1	-0.236396	0.842928	23.1569	22.9206	23.9999
TGME49_310420	hypothetical protein	22926	1	11.9	1	0.0768246	0.842447	20.9524	21.0293	21.7949
TGME49_277500	26S proteasome regulatory subunit 7, putative	52368	4	11.76	4	0.225373	0.841505	19.8681	20.0935	20.7096
TGME49_298970	LSM3, U6 small nuclear RNA associated isoform 2 family protein	10752	1	15.62	1	0.360714	0.839985	16.3266	16.6873	17.1666
TGME49_275810	ribosomal protein RPS10	17398	4	33.55	4	-0.0695702	0.839868	22.3623	22.2928	23.2022
TGME49_202530	aspartate-tRNA ligase	86802	18	28.2	18	-0.142446	0.839864	23.772	23.6295	24.6119
TGME49_273460	eukaryotic translation initiation factor 3 subunit 6 interacting protein	75074	19	37.09	19	0.160126	0.839648	24.4516	24.6117	25.2912
TGME49_219700	DNA replication licensing factor MCM4, putative	111886	28	44.77	26	0.206129	0.838876	23.5054	23.7115	24.3443
TGME49_289970	hypothetical protein	24448	2	13.79	2	0.186587	0.83828	21.6467	21.8333	22.485
TGME49_242290	proteasome subunit alpha1, putative	28114	1	7.11	1	0.868985	0.837536	17.8213	18.6903	18.6589
TGME49_309740	LSM domain-containing protein	14411	2	14.5	2	0.493259	0.837193	19.317	19.8103	20.1542
TGME49_250830	SAC3/GANP family protein	41073	5	20.21	5	0.512055	0.836557	20.968	21.4801	21.8046
TGME49_314970	root hair defective 3 gtp-binding protein (rhd3) protein	98254	10	19.26	10	0.210747	0.835345	22.0494	22.2602	22.8848
TGME49_208560	carrier superfamily protein	72368	3	4.63	3	-0.988266	0.834831	19.6003	18.612	20.4351
TGME49_226068	DnaJ domain-containing protein	50101	5	19.64	5	-0.0358761	0.834626	21.3686	21.3328	22.2033
TGME49_232410	PDI family protein	24909	1	7.27	1	-0.0997575	0.833179	18.2784	18.1787	19.1116
TGME49_273870	SWI2/SNF2 ISWI-like (AT hook)	175264	6	6.23	6	0.632645	0.833138	20.3752	21.0078	21.2083
TGME49_225940	hypothetical protein	33736	1	3.17	1	0.168733	0.831099	19.076	19.2447	19.9071
TGME49_247460	proliferating cell nuclear antigen PCNA1	34552	10	49.21	9	0.2163	0.829731	22.3749	22.5912	23.2046
TGME49_259040	hypothetical protein	28696	1	3.45	1	0.0404245	0.828779	18.919	18.9595	19.7478
TGME49_273520	PCI domain-containing protein	67341	16	38.1	16	-0.00182883	0.826722	23.6283	23.6265	24.455
TGME49_231190	arsenite-activated ATPase family protein	44049	4	16.12	3	-1.4201	0.823312	19.9109	18.4908	20.7342
TGME49_305520	ribosomal protein RPS2	29336	11	50.19	11	0.116759	0.823302	26.3579	26.4747	27.1812
TGME49_269980	preprotein translocase Sec61, putative	52165	7	12.47	7	0.0896406	0.822749	24.8019	24.8916	25.6247
TGME49_254365	phosphatidate cytidylyltransferase	27500	3	7.06	3	0.517389	0.822099	20.2631	20.7805	21.0852
TGME49_216790	ATP-binding cassette sub-family E member 1, putative	69219	18	40.62	18	0.0911111	0.822088	23.9118	24.0029	24.7339
TGME49_259980	DnaJ domain-containing protein	53550	3	10.71	3	-1.56555	0.82117	18.4468	16.8813	19.268
TGME49_292080	leucyl-tRNA synthetase	141139	30	31.61	30	-0.136553	0.820855	25.0425	24.906	25.8634
TGME49_226470	hypothetical protein	341938	2	1.28	2	1.52117	0.820204	16.1961	17.7172	17.0163
TGME49_271740	hypothetical protein	215388	2	2.12	1	0.210458	0.820103	17.9109	18.1214	18.7311
TGME49_211090	aminotransferase, class V superfamily protein	68283	3	5.38	3	0.340631	0.819872	18.9581	19.2988	19.778
TGME49_306970	thymidylate kinase	30171	5	23.08	5	0.146803	0.819241	21.0302	21.177	21.8494
TGME49_320020	transporter, major facilitator family protein	62982	7	28.57	7	0.442873	0.818885	23.6698	24.1127	24.4887
TGME49_305860	calcium-dependent protein kinase CDPK3	60430	5	13.97	3	0.101672	0.816079	20.0389	20.1405	20.8549
TGME49_256980	glycerol-3-phosphate-acyltransferase	110282	5	8.78	5	0.472266	0.815023	20.3436	20.8158	21.1586
TGME49_278950	LSM domain-containing protein	13335	1	6.61	1	0.100095	0.813946	18.046	18.1461	18.8599
TGME49_285720	ATP binding protein, putative	45735	3	10.67	3	-0.223175	0.813854	19.0383	18.8151	19.8522
TGME49_306210	RNA polymerase II accessory factor CDC73	77626	4	10.42	3	-0.0484515	0.813833	19.6064	19.558	20.4203
TGME49_259640	nucleoporin autopeptidase	302388	5	3.35	3	-1.22942	0.813554	19.643	18.4136	20.4565
TGME49_205350	integral membrane protein, GNS1/SUR4 family protein, putative	37794	2	8.49	2	0.0315956	0.813077	21.2436	21.2752	22.0567
TGME49_306195	hypothetical protein	25645	1	8.05	1	-0.0495527	0.813063	16.858	16.8085	17.6711
TGME49_223410	eukaryotic initiation factor-4E, putative	25981	7	33.78	7	0.147183	0.812693	22.8135	22.9607	23.6262
TGME49_218830	hypothetical protein	131433	1	1.15	1	-0.0628244	0.812223	17.5543	17.4915	18.3665
TGME49_250770	eukaryotic initiation factor-4A, putative	46673	32	66.02	30	0.264938	0.811767	27.4344	27.6993	28.2461
TGME49_313230	eukaryotic initiation factor-2, alpha subunit	39126	9	31.99	9	0.203097	0.811515	23.4614	23.6645	24.2729
TGME49_226250	DEAD (Asp-Glu-Ala-Asp) box polypeptide DDX3X	78593	34	63.08	33	0.182339	0.810308	26.144	26.3264	26.9543
TGME49_240690	S-adenosyl methionine synthetase	45894	8	29.16	8	0.107287	0.810098	22.6461	22.7534	23.4562
TGME49_235490	hypothetical protein	102119	4	8.02	4	0.231969	0.807358	20.3053	20.5373	21.1127
TGME49_223540	importin-beta N-terminal domain-containing protein	122221	6	9.32	5	-0.125213	0.804813	21.9703	21.8451	22.7751
TGME49_213740	hypothetical protein	91858	5	6.77	5	0.970481	0.804752	19.1046	20.0751	19.9094
TGME49_213748	hypothetical protein	24891	1	5.33	1	0	0.804591	16.1961	16.1961	17.0007
TGME49_249850	GAP40 protein	43082	4	22.6	4	0.370209	0.804375	21.9424	22.3126	22.7468
TGME49_248880	GTPase RAB7	47713	14	32.18	14	0.209472	0.804329	25.3335	25.543	26.1379
TGME49_316400	alpha tubulin TUBA1	50114	26	64.02	25	0.0993835	0.802641	26.3302	26.4296	27.1328
TGME49_207440	ribosomal protein RPS4	35507	21	43.59	21	0.470357	0.802521	28.3678	28.8382	29.1703
TGME49_244150	glycerate kinase	38877	4	21.94	4	0.391614	0.80196	20.2954	20.687	21.0974
TGME49_240280	S1/P1nuclease	48524	3	9.79	3	-0.0476805	0.799653	20.8214	20.7737	21.6211
TGME49_209108	hypothetical protein	41014	3	16.25	2	0.747335	0.799651	18.5188	19.2661	19.3184
TGME49_264450	DNA topoisomerase III beta-1, putative	94886	6	10.45	5	0.0963313	0.798633	20.6558	20.7522	21.4545
TGME49_286420	elongation factor 1-alpha (EF-1-ALPHA), putative	49006	31	63.62	31	0.246875	0.797147	29.4129	29.6597	30.21
TGME49_321400	microsomal signal peptidase (spc12) domain-containing protein	14205	2	24.22	2	0.221824	0.796927	21.5375	21.7593	22.3344
TGME49_267840	tetratricopeptide repeat-containing protein	38629	1	3.75	1	-1.24833	0.795779	17.4444	16.1961	18.2402
TGME49_232150	hypothetical protein	107553	6	9.53	6	-0.180123	0.793342	20.78	20.5999	21.5733
TGME49_232190	Sec7 domain-containing protein	354634	2	0.82	2	0.200331	0.792246	17.3387	17.539	18.1309
TGME49_227030	hypothetical protein	18688	5	39.41	5	0.124161	0.791225	23.763	23.8871	24.5542
TGME49_207460	Rab5B protein	24677	3	21.49	2	0.68197	0.790893	19.0334	19.7154	19.8243
TGME49_239490	dehydrogenase E1 component family protein	63915	15	35.73	15	0.276999	0.790346	23.2715	23.5485	24.0618
TGME49_236110	autophagy-related protein 3 atg3, putative	43064	2	7.3	2	0.120138	0.788118	19.92	20.0401	20.7081
TGME49_226380	hypothetical protein	42612	1	2.91	1	0	0.786611	16.1961	16.1961	16.9827
TGME49_218820	alba 2	15392	6	65.54	6	0.197316	0.786516	24.0524	24.2497	24.8389
TGME49_270510	asparaginyl-tRNA synthetase (NOB+tRNA synthase)	75005	22	40.83	20	0.0618553	0.785764	27.2141	27.2759	27.9999
TGME49_304990	guanylate-binding protein, N-terminal domain-containing protein	142697	4	5.07	4	-0.320495	0.784459	20.0652	19.7447	20.8497
TGME49_319920	2-oxo acid dehydrogenases acyltransferase (catalytic domain) domain-containing protein	70290	3	5.83	3	0.141573	0.783891	19.0462	19.1878	19.8301
TGME49_206590	calcium-dependent protein kinase CDPK2A	86378	2	3.82	2	0.493254	0.781879	19.3522	19.8455	20.1341
TGME49_228290	phospholipase/carboxylesterase	52044	10	29.28	10	0.117381	0.781811	23.8173	23.9347	24.5991
TGME49_223940	GAP45	27334	2	12.24	2	-0.172422	0.779133	21.7716	21.5991	22.5507
TGME49_250730	60S ribosomal protein L7-B, putative	30875	3	15.73	3	-0.0482777	0.779113	20.5913	20.543	21.3704
TGME49_249250	ribosomal protein RPL35A	12847	8	36.61	8	0.232738	0.777699	24.7268	24.9595	25.5045
TGME49_205710	lysine-tRNA ligase	74395	4	8.97	4	0.300214	0.777594	20.1279	20.4281	20.9055
TGME49_209190	ABC transporter transmembrane region domain-containing protein	85561	2	5.64	2	0.232202	0.777557	18.4173	18.6495	19.1949
TGME49_278990	phosphate carrier, putative	53093	6	17.75	6	-0.160533	0.776618	22.7128	22.5523	23.4895
TGME49_206630	hypothetical protein	71324	1	1.95	1	0.412377	0.774107	17.3702	17.7825	18.1443
TGME49_299780	hypothetical protein	59371	5	12.84	4	0.0719681	0.772526	19.9995	20.0715	20.772
TGME49_204160	GYF domain-containing protein	189982	2	2.03	1	0.862553	0.772067	16.1961	17.0586	16.9681
TGME49_313670	adaptin n terminal region domain-containing protein	107006	10	19.21	7	0.304636	0.771561	21.6622	21.9668	22.4337
TGME49_233830	hypothetical protein	41656	2	11.17	2	0.095682	0.771321	19.3533	19.449	20.1246
TGME49_248110	hypothetical protein	54152	2	7.43	2	-0.00840414	0.770153	18.8358	18.8274	19.6059
TGME49_220950	hypothetical protein	38556	5	22.59	5	0.138405	0.769938	23.4963	23.6347	24.2663
TGME49_239630	cytidine and deoxycytidylate deaminase zinc-binding region domain-containing protein	47344	2	6.07	2	-0.170141	0.769321	19.0395	18.8694	19.8088
TGME49_232380	WD domain, G-beta repeat-containing protein	134254	2	2.36	2	0.230405	0.769125	17.2387	17.4691	18.0078
TGME49_260610	methyltransferase	41528	3	10.97	3	-0.676154	0.769121	20.0278	19.3517	20.797
TGME49_262490	alpha/beta hydrolase, putative	29098	2	9.62	2	-0.333788	0.768605	19.3686	19.0348	20.1372
TGME49_246540	cytochrome c1, heme protein	45968	1	2.76	1	-0.345323	0.767813	19.1218	18.7765	19.8896
TGME49_240400	hypothetical protein	44164	1	5.15	1	-0.372379	0.767604	17.794	17.4216	18.5616
TGME49_219440	hypothetical protein	181402	1	0.7	1	0	0.767267	16.1961	16.1961	16.9633
TGME49_204050	subtilisin SUB1	81777	4	6.44	4	-0.184213	0.766958	20.2224	20.0382	20.9893
TGME49_202370	T-complex protein 1, epsilon subunit (TCP-1-epsilon), putative	58618	9	28.92	9	0.890381	0.76613	21.4575	22.3479	22.2236
TGME49_231080	ribosomal protein RPL38	9583	3	30.95	3	-0.0458474	0.766107	22.4599	22.4141	23.226
TGME49_292220	PCI domain-containing protein	61440	6	15.77	5	0.467422	0.765798	20.7226	21.1901	21.4884
TGME49_230960	splicing factor 3b, subunit 3, putative	135744	13	17.36	13	0.0171043	0.764793	22.5433	22.5604	23.3081
TGME49_202350	50S ribosomal protein L21, putative	77282	14	26.28	14	-0.0746259	0.764043	24.1617	24.0871	24.9258
TGME49_220350	tRNA ligases class II (D, K and N) domain-containing protein	127447	1	1.28	1	-0.774527	0.763895	16.9706	16.1961	17.7345
TGME49_209030	actin ACT1	41908	34	72.87	34	0.207243	0.763139	28.5752	28.7825	29.3384
TGME49_310750	emp24/gp25L/p24 family protein	64977	6	19.63	6	0.166126	0.762875	22.9894	23.1555	23.7522
TGME49_267480	tRNA (guanine(26)-N(2))-dimethyltransferase, putative	76065	2	4.16	2	0.160147	0.762449	19.3045	19.4646	20.0669
TGME49_219790	pre-mRNA processing factor PRP3	76834	2	4.76	2	0.322529	0.761622	20.1477	20.4702	20.9093
TGME49_207640	isoleucyl-tRNA synthetase family protein	141532	20	24.48	18	0.0489482	0.760916	24.3455	24.3945	25.1064
TGME49_216880	guanine nucleotide-binding protein	35147	9	46.42	9	0.117206	0.760143	22.8433	22.9605	23.6034
TGME49_252510	hypothetical protein	80604	3	5.79	3	0.11395	0.76	20.3726	20.4865	21.1326
TGME49_304710	eukaryotic peptide chain release factor, putative	90106	18	28.38	17	0.150443	0.756269	24.1788	24.3292	24.935
TGME49_313190	Rab18/RabC-family small GTPase	23481	3	18.4	2	0.000284837	0.753454	19.3052	19.3055	20.0587
TGME49_268950	hypothetical protein	60197	2	5.52	2	0.533336	0.75074	18.5286	19.062	19.2794
TGME49_310760	protein phosphatase 2C domain-containing protein	37632	4	15.12	4	-0.0942844	0.750458	20.5618	20.4675	21.3122
TGME49_264440	signal recognition particle receptor beta subunit protein	37369	12	56.77	12	-0.0321659	0.749379	22.278	22.2458	23.0274
TGME49_314780	myosin G	227272	4	2.91	3	-2.48661	0.748061	18.6827	16.1961	19.4307
TGME49_294420	programmed cell death protein 2, c-terminal domain-containing protein	65230	1	3.08	1	0.0432601	0.747977	16.2418	16.285	16.9897
TGME49_289320	casein kinase I, putative	48732	3	15.28	3	0.0966012	0.746106	20.1556	20.2522	20.9017
TGME49_218280	eukaryotic porin, putative	50571	7	21.24	7	0.430623	0.745146	22.0189	22.4495	22.7641
TGME49_305040	HEAT repeat-containing protein	125972	2	2.73	2	-2.48759	0.744042	19.3247	16.8371	20.0687
TGME49_257960	GDP-D-mannose pyrophosphorylase	47704	7	32.12	6	-0.284213	0.742783	20.408	20.1238	21.1508
TGME49_248320	carrier superfamily protein	38909	1	3.91	1	0.337223	0.742216	18.1864	18.5236	18.9286
TGME49_227260	RIO1 family protein	57952	1	3.75	1	0.623645	0.741686	17.4346	18.0582	18.1763
TGME49_290980	glycine C-acetyltransferase, putative	63650	3	8.93	3	-0.320048	0.740561	20.3999	20.0799	21.1405
TGME49_263070	CMGC kinase, CK2 family	59824	8	22.26	8	-0.139622	0.734653	22.6189	22.4792	23.3535
TGME49_269290	hypothetical protein	503353	2	0.47	2	0.383704	0.734488	18.2128	18.5965	18.9473
TGME49_289560	RNA recognition motif-containing protein	30573	3	9.93	3	0.502689	0.734406	18.9538	19.4565	19.6882
TGME49_249590	proteasome subunit alpha type 5-2, putative	28279	2	12.4	2	-0.504071	0.734385	18.494	17.99	19.2284
TGME49_258970	hypothetical protein	327077	16	7.93	16	-0.393894	0.734142	22.8569	22.463	23.5911
TGME49_263540	hypothetical protein	117775	1	0.74	1	0.283435	0.733659	22.4075	22.6909	23.1411
TGME49_294010	yrdC domain-containing protein	86987	2	2.54	2	0.108389	0.731726	18.9261	19.0345	19.6578
TGME49_214440	4'-phosphopantetheinyl transferase superfamily protein	48506	9	32.27	9	-0.00573879	0.731007	22.959	22.9533	23.69
TGME49_281900	SET domain containing lysine methyltransferase KMTox	95923	1	2.16	1	0.508131	0.729638	17.6071	18.1153	18.3368
TGME49_261010	tat-binding family protein, putative	46073	8	27.87	8	-0.454964	0.728196	21.4105	20.9555	22.1387
TGME49_262620	RNA recognition motif-containing protein	31760	10	37.54	10	0.0894161	0.728043	24.6592	24.7486	25.3873
TGME49_224220	serine/threonine-protein phosphatase PP2A catalytic subunit	39128	3	23.63	2	0.2847	0.727429	19.3009	19.5856	20.0283
TGME49_277000	transport protein Sec24, putative	108035	7	11.29	7	0.27787	0.726647	21.531	21.8088	22.2576
TGME49_223490	hypothetical protein	34779	3	16.03	3	0.018508	0.726531	19.7679	19.7864	20.4944
TGME49_219850	prolyl-tRNA synthetase (ProRS)	93479	28	43.73	28	-0.228981	0.725439	25.4875	25.2586	26.213
TGME49_213350	ribosomal protein RPS15	17157	10	63.33	10	0.101002	0.725235	27.3668	27.4678	28.092
TGME49_312110	apicoplast-associated thioredoxin family protein Atrx1	86834	1	1.9	1	-1.13217	0.724863	17.3282	16.1961	18.0531
TGME49_219540	cytosolic tRNA-Ala synthetase	139516	32	32.58	32	-0.132666	0.724114	24.9496	24.8169	25.6737
TGME49_239100	ribosomal protein RPS7	22588	20	69.9	20	0.164249	0.723705	26.7029	26.8671	27.4266
TGME49_313010	DEAD (Asp-Glu-Ala-Asp) box polypeptide DDX6	53434	19	49.89	19	0.320287	0.722721	24.2715	24.5918	24.9942
TGME49_249530	exportin 1, putative	129092	11	13.07	10	0.0445366	0.721592	21.5457	21.5902	22.2672
TGME49_305510	hypothetical protein	45245	6	23.68	6	-0.251922	0.72039	21.8853	21.6334	22.6057
TGME49_288720	ribosomal protein RPL10	24801	13	50.68	13	0.156258	0.720077	28.3946	28.5509	29.1147
TGME49_235160	hypothetical protein	168307	11	12.09	11	0.119311	0.718272	22.1503	22.2696	22.8685
TGME49_227920	hypothetical protein	9547	1	11.76	1	-0.0605926	0.718142	18.6217	18.5611	19.3398
TGME49_315930	integral membrane protein, DUF56 family protein, putative	18101	3	19.75	3	0.101019	0.717782	21.3669	21.468	22.0847
TGME49_315940	rhoptry protein, putative	118496	2	3.1	2	-1.34563	0.717432	18.5492	17.2035	19.2666
TGME49_203620	hypothetical protein	63757	1	1.88	1	-0.250631	0.716889	18.6574	18.4068	19.3743
TGME49_232350	lactate dehydrogenase LDH1	35548	10	43.47	9	0.0111678	0.716191	23.5071	23.5183	24.2233
TGME49_261070	apicoplast triosephosphate translocator APT1	37903	1	2.84	1	0.261219	0.71589	19.4194	19.6806	20.1353
TGME49_241880	3'5'-cyclic nucleotide phosphodiesterase domain-containing protein	142518	2	1.87	2	0.619661	0.715178	16.9639	17.5835	17.679
TGME49_262380	elongation factor Tu, putative	59629	20	44.38	20	0.132011	0.714489	24.9376	25.0696	25.6521
TGME49_240590	DNA-directed RNA polymerase II RPB5	24018	2	11.22	2	0.364057	0.710515	19.4237	19.7878	20.1343
TGME49_243950	prohibitin, putative	30222	9	45.02	9	0.0743605	0.709794	24.2091	24.2835	24.9189
TGME49_312990	DEAD/DEAH box ATP-dependent RNA helicase	63847	2	6.15	2	0.167945	0.709125	18.9814	19.1493	19.6905
TGME49_288360	tryptophanyl-tRNA synthetase (TrpRS2)	77058	12	27.14	12	0.192776	0.707385	22.4323	22.6251	23.1397
TGME49_300140	elongation factor 1-gamma, putative	44040	14	38.32	14	-0.00736052	0.707223	25.2624	25.2551	25.9697
TGME49_244560	heat shock protein 90, putative	96823	33	42.38	31	-0.0591598	0.706273	25.536	25.4768	26.2422
TGME49_257740	UMP-CMP kinase	50995	3	8.44	3	-0.494431	0.704779	20.5051	20.0107	21.2099
TGME49_239330	ribosomal protein RPL37	11221	1	7.14	1	-0.0402458	0.704043	22.6633	22.623	23.3673
TGME49_232400	PAN domain-containing protein	45559	1	1.94	1	0.146163	0.70181	19.0392	19.1854	19.741
TGME49_240650	coatomer protein complex, subunit alpha, putative	142954	16	20.15	13	0.0317421	0.699925	22.5814	22.6132	23.2814
TGME49_205360	hypothetical protein	293162	2	1.73	2	0.0979792	0.698642	19.3046	19.4026	20.0032
TGME49_277700	ribosomal protein S14 precursor, putative	13041	3	25.89	3	-0.476618	0.698494	20.6449	20.1683	21.3434
TGME49_265530	RNA recognition motif-containing protein	51488	2	6.71	2	0.0839959	0.698368	20.5668	20.6508	21.2652
TGME49_212290	ribosomal protein RPS19	34993	5	15.34	5	-0.0827385	0.697702	22.4321	22.3493	23.1298
TGME49_206470	pyruvate dehydrogenase complex subunit PDH-E3II	55121	19	45.28	19	-0.129224	0.697622	24.7066	24.5774	25.4043
TGME49_290600	succinyl-CoA-synthetase alpha SCSA	35090	1	3.9	1	-0.0267168	0.69734	19.9594	19.9326	20.6567
TGME49_258240	chromodomain helicase DNA binding protein CHD1/SWI2/SNF2	271394	5	2.57	5	-1.00088	0.695929	20.3602	19.3593	21.0561
TGME49_300280	LSM domain-containing protein	17883	1	8.28	1	-0.151188	0.695808	19.0504	18.8992	19.7462
TGME49_220360	FAD binding domain-containing protein	148570	2	3.67	1	0.981978	0.695497	17.2635	18.2455	17.959
TGME49_320140	ubiquinol-cytochrome c reductase hinge protein, putative	10493	1	17.98	1	0.151266	0.692179	18.843	18.9943	19.5352
TGME49_270760	asparagine synthase	184598	1	0.93	1	-0.162333	0.690069	17.6112	17.4489	18.3013
TGME49_279390	proliferation-associated protein 2G4, putative	50342	13	37.88	12	-0.0829111	0.689643	24.3872	24.3043	25.0769
TGME49_308000	Gpi16 subunit, GPI transamidase component protein	83158	1	2.22	1	0.308984	0.689587	17.3482	17.6572	18.0378
TGME49_205690	hypothetical protein	45023	1	2.2	1	-0.182504	0.688981	18.8597	18.6772	19.5487
TGME49_273920	aldose reductase, putative	58704	6	20.48	5	-0.699401	0.68722	20.2161	19.5167	20.9033
TGME49_314790	small nuclear ribonucleoprotein G, putative	10199	3	55.91	3	-1.47978	0.686654	19.5414	18.0616	20.228
TGME49_299110	cleft lip and palate transmembrane protein 1 (clptm1) protein	71269	8	16.96	7	-0.150534	0.686596	22.1182	21.9677	22.8048
TGME49_235450	ubiquitin-conjugating enzyme subfamily protein	25924	1	4.33	1	-0.0955327	0.685361	19.6166	19.5211	20.3019
TGME49_244000	DEAD/DEAH box helicase domain-containing protein	110544	2	2.61	2	-0.0660089	0.685116	18.4342	18.3682	19.1193
TGME49_273430	SAM-dependent methyltransferase	82055	2	4.2	2	-0.863994	0.683211	19.0463	18.1823	19.7295
TGME49_294040	KDEL endoplasmic reticulum proteinretention receptor 2 (KDELR2), putative	44970	1	3.5	1	0.166395	0.682597	19.0106	19.1769	19.6931
TGME49_284560	ribosomal protein RPL9	21424	7	52.11	7	0.179669	0.682478	26.7381	26.9178	27.4206
TGME49_251680	histamine-releasing factor, putative	19172	1	4.68	1	-3.11865	0.68226	19.3147	16.1961	19.997
TGME49_209430	40S ribosomal protein S4, putative	21546	1	8.2	1	0.567506	0.681458	17.8207	18.3883	18.5022
TGME49_266960	beta tubulin	50073	26	73.94	26	-0.0141293	0.674474	27.382	27.3678	28.0564
TGME49_221460	phosphoglycerate mutase family protein	48720	3	7.98	3	-0.0752295	0.674148	19.159	19.0838	19.8331
TGME49_309570	DEAD/DEAH box helicase domain-containing protein	91893	4	5.95	4	-0.0107382	0.673534	20.2253	20.2146	20.8989
TGME49_210730	ATP-dependent hsl protease ATP-binding subunit hslU, putative	73067	6	17.26	6	-0.315814	0.672899	20.8141	20.4983	21.487
TGME49_310370	hypothetical protein	63809	2	4.54	2	-0.205758	0.671835	20.071	19.8652	20.7428
TGME49_221570	pre-rRNA-processing protein, putative	39213	6	25.36	6	-0.225684	0.671604	22.7892	22.5635	23.4608
TGME49_312220	mitochondrial inner membrane translocase subunit TIM17, putative	22613	2	11.27	2	-0.781052	0.668007	19.49	18.709	20.158
TGME49_244370	TDC1, putative	64332	7	21.06	7	-0.551532	0.666672	21.9787	21.4272	22.6454
TGME49_212090	hypothetical protein	70185	1	2.06	1	0.529323	0.664875	16.6663	17.1956	17.3311
TGME49_315350	SNF7 family protein	30507	1	3.21	1	0.588517	0.66467	17.6019	18.1904	18.2665
TGME49_272720	methyltransferase domain-containing protein	138291	2	2.42	2	0.386044	0.663692	17.5807	17.9667	18.2443
TGME49_320220	ubiquinol cytochrome c oxidoreductase, putative	54792	3	12.53	3	-0.234681	0.66311	20.3491	20.1145	21.0123
TGME49_305770	ABC transporter, ATP-binding domain-containing protein	50658	5	11.66	5	0.031294	0.662911	20.2131	20.2444	20.876
TGME49_269950	hypothetical protein	104680	2	4.24	2	0.414583	0.662219	19.352	19.7665	20.0142
TGME49_209710	ribosomal protein RPL28	30453	2	13.97	2	-0.596361	0.661173	20.6213	20.0249	21.2825
TGME49_285980	glucosephosphate-mutase GPM1	70587	19	45.68	17	-0.0550103	0.660899	23.9618	23.9068	24.6227
TGME49_229950	26S proteasome regulatory subunit 6b, putative	46094	7	26.16	7	0.293985	0.660734	21.9931	22.2871	22.6538
TGME49_224210	hypothetical protein	150271	3	3.39	2	0.607935	0.659915	18.2535	18.8614	18.9134
TGME49_285530	ribosomal protein RPL35	52324	1	1.86	1	-1.89108	0.659765	18.0872	16.1961	18.7469
TGME49_215400	RNA recognition motif-containing protein	41351	1	4.85	1	0.215245	0.65831	17.3268	17.5421	17.9851
TGME49_234450	ribosomal protein RPS15A	26589	8	30.3	8	0.090284	0.658065	24.8594	24.9496	25.5174
TGME49_260990	hypothetical protein	19862	1	6.63	1	-1.15215	0.657961	17.3482	16.1961	18.0062
TGME49_313410	proteasome 26S regulatory subunit	117709	9	15.67	8	-0.645516	0.657836	21.4411	20.7956	22.0989
TGME49_220300	ribosomal protein L15 protein	155791	2	2	2	-0.102751	0.657651	19.0334	18.9306	19.691
TGME49_207620	pyridine nucleotide-disulfide oxidoreductase domain-containing protein	71159	18	37.8	18	-0.0573443	0.657518	24.1576	24.1003	24.8152
TGME49_229020	cell-cycle-associated protein kinase CDK, putative	138007	1	0.87	1	0.342576	0.656468	16.1961	16.5386	16.8525
TGME49_235930	domain K- type RNA binding proteins family protein	64265	30	48.77	30	-0.101013	0.654696	26.5581	26.4571	27.2128
TGME49_267620	multi-pass transmembrane protein	57684	10	33.07	10	-0.260918	0.654657	21.8598	21.5989	22.5145
TGME49_256970	vacuolar ATP synthase subunit A, putative	68122	15	39.12	13	-0.155437	0.653461	22.773	22.6176	23.4265
TGME49_205540	DEAD/DEAH box helicase domain-containing protein	116586	3	4.12	3	-0.0277163	0.652614	19.1292	19.1015	19.7818
TGME49_289780	ATP-dependent hsl protease ATP-binding subunit hslU, putative	101619	2	3.52	2	-1.10928	0.650605	18.8013	17.6921	19.4519
TGME49_313960	ribosomal protein L19 protein	83919	15	25.13	15	-0.293255	0.650112	24.8054	24.5121	25.4555
TGME49_311720	chaperonin protein BiP	73253	44	55.69	44	0.0510358	0.649366	27.8112	27.8622	28.4606
TGME49_304870	hypothetical protein	19381	1	7.14	1	0.842372	0.647267	17.2851	18.1275	17.9324
TGME49_293860	hypothetical protein	25454	2	15.38	2	0.368824	0.643349	19.3283	19.6971	19.9717
TGME49_245670	pyruvate dehydrogenase complex subunit PDH-E1Alpha	67460	9	20.47	9	0.261335	0.643348	22.2546	22.5159	22.8979
TGME49_206690	glideosome-associated protein with multiple-membrane spans GAPM2B	46789	2	4.69	2	-0.0958015	0.643264	19.6555	19.5597	20.2988
TGME49_209890	hypothetical protein	22011	2	13.47	2	1.13079	0.642842	17.212	18.3428	17.8548
TGME49_265360	hypothetical protein	57880	7	19.77	7	-0.232618	0.642381	21.2376	21.005	21.88
TGME49_204410	endonuclease/exonuclease/phosphatase family protein	121576	1	0.88	1	-0.641174	0.640928	18.52	17.8789	19.161
TGME49_222020	phosphoglycerate kinase PGKII	63030	3	8.26	3	-0.109032	0.639432	19.7091	19.6001	20.3485
TGME49_215040	HEAT repeat-containing protein	181968	1	1.18	1	-0.520312	0.639128	16.6368	16.1165	17.2759
TGME49_263700	ribosomal protein RPS14	16302	10	68.59	10	0.194702	0.639084	26.7401	26.9348	27.3792
TGME49_279330	DEAD/DEAH box helicase family protein	51649	5	14.41	4	-0.100436	0.63868	20.6532	20.5528	21.2919
TGME49_258740	eukaryotic initiation factor-2A, putative	64654	12	30.3	11	0.0850571	0.637785	22.552	22.6371	23.1898
TGME49_256770	eukaryotic translation initiation factor 4A, isoform 3, putative	45126	12	44.3	11	0.057648	0.636581	23.7176	23.7753	24.3542
TGME49_242680	ribosomal protein RPL24e	23444	3	21.43	3	-0.329324	0.636299	19.9988	19.6695	20.6351
TGME49_269920	phosphatidylserine decarboxylase	107988	9	16.84	8	0.00588464	0.636185	21.934	21.9399	22.5702
TGME49_267430	DnaJ domain-containing protein	48939	7	17.88	6	-0.243609	0.635058	20.9354	20.6918	21.5705
TGME49_288860	RuvB family 2 protein	55446	13	32.48	13	0.178432	0.634921	22.7208	22.8992	23.3557
TGME49_229250	ribosomal protein RPL28	14753	6	40.31	6	0.119152	0.634729	27.021	27.1401	27.6557
TGME49_219250	acetyltransferase, GNAT family protein	89518	1	0.97	1	0.18603	0.633524	16.7185	16.9045	17.352
TGME49_242330	ribosomal protein RPS5	21613	13	60.42	13	-0.0275275	0.633185	25.3549	25.3273	25.988
TGME49_292920	heat shock protein 75, putative	95159	15	25.44	15	-0.268778	0.632629	23.0784	22.8096	23.711
TGME49_320480	Rab11b	24857	9	44.25	9	0.129805	0.632515	23.2135	23.3433	23.846
TGME49_232300	ribosomal protein RPS3	28737	14	52.55	13	0.191681	0.63113	26.383	26.5747	27.0142
TGME49_293570	translocation protein sec62, putative	44882	5	18.97	5	-0.368004	0.63093	21.1826	20.8146	21.8135
TGME49_237150	minor histocompatibility antigen h13, putative	46261	5	16.07	5	0.01959	0.630787	22.1807	22.2003	22.8115
TGME49_245680	ribosomal protein RPL21	17894	7	40.13	7	0.0364187	0.62997	27.0262	27.0627	27.6562
TGME49_286510	hypothetical protein	53153	2	5.85	2	-0.0734863	0.626968	19.2582	19.1847	19.8852
TGME49_231140	ribosomal protein RPS25	18682	3	17.39	3	-0.145848	0.626384	21.4217	21.2758	22.0481
TGME49_239760	ribosomal protein RPL22	15074	6	33.83	6	-0.097677	0.625978	26.7757	26.678	27.4017
TGME49_263060	Proteasome/cyclosome repeat-containing protein	125593	1	0.95	1	0.544478	0.625348	18.2783	18.8228	18.9036
TGME49_231940	ThiF family protein	36031	2	7.69	2	0.0989073	0.624617	19.8065	19.9054	20.4311
TGME49_233890	hypothetical protein	73697	1	2.34	1	-0.162155	0.623516	17.7018	17.5396	18.3253
TGME49_266620	thioredoxin domain-containing protein	22685	1	11.11	1	-1.83284	0.621738	18.0289	16.1961	18.6507
TGME49_268630	YagE family protein	40760	1	4	1	0.196233	0.621548	17.8296	18.0258	18.4512
TGME49_215460	ribosomal protein RPS24	30375	9	22.47	9	0.102807	0.621285	27.6181	27.7209	28.2394
TGME49_263870	glutamate-tRNA ligase	95128	12	24.62	11	-0.119876	0.62093	23.471	23.3512	24.092
TGME49_233500	triose-phosphate isomerase TPI-II	39560	2	6.67	2	1.11642	0.62067	17.8082	18.9247	18.4289
TGME49_248480	ribosomal protein RPS9	21684	12	43.62	12	-0.0494154	0.619012	28.0421	27.9927	28.6611
TGME49_310490	ribosomal protein RPL27A	16344	10	46.26	9	-0.151551	0.618355	29.9292	29.7777	30.5476
TGME49_259830	diacylglycerol kinase catalytic domain-containing protein	69589	3	5.25	3	0.33127	0.61761	19.6643	19.9956	20.2819
TGME49_231150	hypothetical protein	73267	6	14.65	6	-0.875747	0.617383	20.8368	19.961	21.4542
TGME49_263430	3-hydroxyisobutyrate dehydrogenase	34160	1	5	1	-0.375943	0.615173	17.1957	16.8198	17.8109
TGME49_301440	calcium-dependent protein kinase CDPK1	65421	18	42.27	18	-0.174394	0.614523	24.6105	24.4361	25.225
TGME49_280600	histidyl-tRNA synthetase (HisRS), putative	134876	9	10.78	9	-0.100453	0.61338	21.4039	21.3035	22.0173
TGME49_220240	hypothetical protein	54103	2	5.7	2	0.348325	0.613036	19.0978	19.4461	19.7108
TGME49_222130	hypothetical protein	22788	1	7.07	1	0.102137	0.612746	17.9304	18.0325	18.5431
TGME49_290290	ubiquitin-activating enzyme E1 family protein	119811	5	6.41	4	-0.56139	0.611155	18.9492	18.3878	19.5603
TGME49_209720	hypothetical protein	23416	2	18.35	2	0.115145	0.608476	20.9822	21.0973	21.5906
TGME49_217540	RNA recognition motif-containing protein	38104	5	20.23	5	0.0418176	0.607293	21.7038	21.7456	22.3111
TGME49_228250	elongation factor Tu GTP binding domain-containing protein	122286	4	6.09	4	-0.408411	0.60695	18.8839	18.4755	19.4908
TGME49_261000	MutS domain V domain-containing protein	102264	13	23.08	12	0.372814	0.605705	21.6462	22.019	22.2519
TGME49_295040	HEAT repeat-containing protein	104595	3	3.71	3	-0.510427	0.604555	19.0139	18.5035	19.6185
TGME49_215910	hypothetical protein	327986	1	0.69	1	-0.707586	0.601477	17.7419	17.0343	18.3434
TGME49_314080	hypothetical protein	20765	1	3.91	1	0.335176	0.600571	18.779	19.1142	19.3796
TGME49_240860	acyltransferase domain-containing protein	31851	4	23.13	4	0.0593994	0.598997	22.7943	22.8537	23.3933
TGME49_218540	peptidase S15, putative	45091	5	17.72	4	0.107506	0.598253	21.7386	21.8461	22.3369
TGME49_290730	CS domain-containing protein	41901	5	19.47	5	-0.168267	0.597999	20.7778	20.6095	21.3758
TGME49_309580	transporter, major facilitator family protein	70618	2	4.09	2	-0.983042	0.597425	18.1606	17.1775	18.758
TGME49_255300	hypothetical protein	265044	1	0.8	1	0.780877	0.597228	16.1961	16.9769	16.7933
TGME49_202610	protein phosphatase 2C domain-containing protein	94070	3	3.29	3	-1.00639	0.59693	20.0376	19.0312	20.6345
TGME49_251620	flap structure-specific endonuclease 1, putative	60296	9	23.55	9	-0.235716	0.596299	22.0526	21.8169	22.6489
TGME49_206610	pyruvate dehydrogenase complex subunit PDH-E2	96880	1	1.51	1	0.248233	0.596234	18.2507	18.4989	18.8469
TGME49_292190	hypothetical protein	56648	6	17.91	6	-0.264432	0.594168	21.2267	20.9623	21.8209
TGME49_207840	ribosomal protein RPS17	15229	13	62.88	13	-0.113848	0.594158	26.6284	26.5146	27.2226
TGME49_291330	RNA recognition motif-containing protein	25512	4	16.23	4	-0.4591	0.593369	20.6221	20.163	21.2155
TGME49_252440	peptidase c13 family protein	66484	3	7.95	3	-1.52439	0.592075	19.9529	18.4285	20.545
TGME49_311290	protein tyrosine phosphatase family protein, ptpla protein	30563	2	7.3	2	-0.377456	0.590053	21.138	20.7605	21.728
TGME49_255670	methyltransferase domain-containing protein	29139	1	5.45	1	-3.85783	0.589292	20.0539	16.1961	20.6432
TGME49_306040	CHY zinc finger protein	110606	1	1.46	1	0.0655044	0.588922	16.7456	16.8111	17.3345
TGME49_226030	AGC kinase	39411	4	15.74	4	0.46248	0.587013	20.7802	21.2427	21.3672
TGME49_252630	hypothetical protein	15081	2	24.26	2	-0.109128	0.585933	22.104	21.9949	22.69
TGME49_202510	multi-pass transmembrane protein	33630	1	5.25	1	-0.538153	0.585408	17.1225	16.5844	17.7079
TGME49_305450	acetyltransferase, GNAT family protein	56863	3	7.71	3	0.317842	0.584239	20.3087	20.6265	20.8929
TGME49_218560	acetyl-coA carboxylase ACC2	365035	80	33.39	80	1.43918	0.584209	25.4088	26.848	25.993
TGME49_241170	hypothetical protein	139690	12	13.8	11	0.291844	0.58041	22.2115	22.5033	22.7919
TGME49_244440	nucleoside transporter protein	50966	3	9.31	3	0.0221755	0.579882	22.0719	22.0941	22.6518
TGME49_239790	BRCA1 C Terminus (BRCT) domain-containing protein	82155	9	18.42	8	-0.23732	0.579749	22.5341	22.2968	23.1139
TGME49_293630	hypothetical protein	89576	2	3.58	1	-0.704259	0.579711	16.1961	15.4918	16.7758
TGME49_309820	ribosomal protein RPL11	20199	9	50.29	9	0.119971	0.578736	26.0601	26.1801	26.6388
TGME49_204020	ribosomal protein RPL8	28255	19	55.77	19	-0.0917588	0.578424	30.7517	30.66	31.3301
TGME49_302050	elongation factor tu, apicoplast, putative	44295	3	11.72	2	-0.0757787	0.577238	18.2862	18.2104	18.8634
TGME49_248390	ribosomal protein RPL26	16309	12	49.65	12	0.062989	0.577098	27.0397	27.1027	27.6168
TGME49_258050	actin like protein ALP2a	60412	7	22.71	7	-0.0169807	0.576804	20.8923	20.8753	21.4691
TGME49_215590	flavoprotein subunit of succinate dehydrogenase	72751	17	38.57	16	0.0130477	0.576758	24.1406	24.1536	24.7173
TGME49_320588	glycosyl hydrolases family 35 protein	207365	2	1.39	2	-0.0945956	0.57633	17.7153	17.6207	18.2917
TGME49_219280	actin like protein ALP1	46086	7	28.5	7	-0.221521	0.576206	22.8873	22.6658	23.4635
TGME49_275690	ClpB, putative	114550	10	12.43	9	-0.0482462	0.575975	21.9734	21.9251	22.5494
TGME49_270370	clathrin assembly protein AP19, putative	19679	1	8.62	1	0.0371953	0.575419	18.6163	18.6535	19.1917
TGME49_236570	lysine decarboxylase family protein	43954	6	19.9	6	0.0979917	0.574924	22.402	22.5	22.9769
TGME49_293440	hypothetical protein	58737	1	4.46	1	0.562223	0.573764	18.1377	18.6999	18.7115
TGME49_253800	ribosomal protein L15, putative	70893	11	15.2	11	-0.466068	0.573708	23.4319	22.9658	24.0056
TGME49_235020	COPI protein, putative	137057	18	21.82	17	0.00696676	0.573256	22.9403	22.9472	23.5135
TGME49_306960	phenylalanine--tRNA ligase, beta subunit protein	74585	2	5.04	1	-1.54172	0.573214	17.7378	16.1961	18.311
TGME49_318510	N-ethylmaleimide-sensitive fusion protein, putative	83467	17	32.36	17	-0.14521	0.573023	23.2974	23.1521	23.8704
TGME49_289530	ribosomal protein RPL19	22160	23	40.64	23	-0.263161	0.572414	31.1675	30.9043	31.7399
TGME49_232260	hypothetical protein	32342	1	4.25	1	-0.00232448	0.572146	19.4715	19.4692	20.0437
TGME49_230220	hypothetical protein	136711	1	1.45	1	0.102697	0.571665	16.5846	16.6873	17.1563
TGME49_313580	cytochrome b5 family heme/steroid binding domain-containing protein	45404	2	5.53	2	-0.424069	0.571608	19.0266	18.6025	19.5982
TGME49_202460	diacylglycerol kinase accessory domain (presumed) domain-containing protein	72936	6	9.87	6	-0.663332	0.571074	21.2795	20.6162	21.8506
TGME49_224130	hypothetical protein	16631	1	14.29	1	0.300457	0.568688	18.7596	19.06	19.3283
TGME49_257990	heat shock protein 101, putative	104297	10	14.02	10	0.0241091	0.568501	21.6607	21.6848	22.2292
TGME49_290940	EMP/nonaspanin domain family protein	73613	1	2.45	1	-0.0821084	0.567779	18.7049	18.6228	19.2727
TGME49_227360	ribosomal protein RPL3	44057	43	54.76	42	-0.0861146	0.56745	32.0784	31.9923	32.6459
TGME49_223000	dynein light chain DLC	15983	3	25.36	3	0.00453762	0.567104	21.5974	21.602	22.1645
TGME49_310210	hypothetical protein	83637	2	4.19	1	-0.381074	0.566701	18.1434	17.7623	18.7101
TGME49_209450	TLD protein	92259	2	5.56	2	0.0885323	0.565147	19.1876	19.2762	19.7528
TGME49_226280	ribosomal protein L28, putative	33280	8	42.55	8	-0.163487	0.564661	23.6677	23.5042	24.2323
TGME49_215060	small GTP-binding protein sar1, putative	22139	7	42.71	7	-0.123444	0.561764	24.0124	23.889	24.5742
TGME49_246550	aspartyl protease ASP3	69156	4	10.73	4	-0.521311	0.561373	20.4225	19.9012	20.9839
TGME49_280560	selenide, water dikinase	137875	5	7.01	5	0.464501	0.560997	19.7355	20.2	20.2965
TGME49_247920	methyltransferase domain-containing protein	31490	1	6.74	1	-2.0015	0.560521	18.1976	16.1961	18.7581
TGME49_263480	sodium/hydrogen exchanger 3 protein	91381	1	1.41	1	-0.810754	0.559293	17.0068	16.1961	17.5661
TGME49_268910	signal peptidase I protein	23730	1	7.91	1	-0.392779	0.558551	18.3626	17.9698	18.9211
TGME49_263040	ribosomal protein RPS16	24055	9	39.34	8	0.0116379	0.558339	26.2259	26.2376	26.7843
TGME49_252290	importin alpha, putative	59360	11	28.62	11	-0.257163	0.557074	23.5207	23.2635	24.0777
TGME49_262960	U1 snRNP-associated protein Usp106, putative	44776	6	20.3	6	-0.219205	0.556189	22.2231	22.0039	22.7793
TGME49_238050	nuclease and tudor domain-containing protein	104042	16	25.72	14	0.285444	0.555829	22.6808	22.9663	23.2367
TGME49_258700	transporter, major facilitator family protein	83126	1	2.32	1	0.94304	0.555565	16.8667	17.8098	17.4223
TGME49_310860	U5 snRNP-specific protein	39274	2	10.9	2	-0.113198	0.554726	19.7592	19.646	20.314
TGME49_311430	fibrillarin	31989	12	54.61	12	0.0017796	0.554701	24.1847	24.1865	24.7394
TGME49_310040	ubiquitin conjugating enzyme E2, putative	22630	4	36.68	4	0.0634674	0.554549	20.9765	21.04	21.5311
TGME49_265450	hexokinase	51498	10	30.13	10	-0.347768	0.554264	22.9584	22.6106	23.5127
TGME49_287180	hypothetical protein	239165	5	3.58	5	-0.43329	0.552832	20.5569	20.1236	21.1098
TGME49_257340	Ras family protein	23581	7	51.4	6	-0.0814676	0.552323	21.4658	21.3844	22.0182
TGME49_271390	hypothetical protein	39332	4	17.82	4	-0.227551	0.552011	21.7945	21.567	22.3465
TGME49_208490	hypothetical protein	118278	4	5.45	4	0.146339	0.551683	20.0715	20.2178	20.6232
TGME49_236650	DEAD (Asp-Glu-Ala-Asp) box polypeptide 17	59968	34	56.18	33	0.0856538	0.549857	26.3647	26.4503	26.9145
TGME49_237560	iron-sulfur cluster protein ISCU	23745	1	4.11	1	-0.127765	0.548876	19.6202	19.4924	20.169
TGME49_267350	LSM domain-containing protein	13536	3	31.4	2	0.0146151	0.547472	21.3489	21.3635	21.8964
TGME49_239820	D-3-phosphoglycerate dehydrogenase	65194	25	60.1	24	-0.109469	0.547358	24.6554	24.546	25.2028
TGME49_313910	RNA recognition motif 2 protein	99537	14	28.24	14	0.34203	0.546973	22.3261	22.6681	22.873
TGME49_228750	calcium dependent protein kinase CDPK7	219086	1	0.84	1	0.438385	0.546218	16.1961	16.6345	16.7423
TGME49_253940	CAM Kinase family, incomplete catalytic triad	64548	2	3.17	2	-0.0915235	0.545952	19.7398	19.6483	20.2858
TGME49_313570	regulator of chromosome condensation (RCC1) repeat-containing protein	71409	1	1.79	1	1.23052	0.544648	15.6514	16.8819	16.1961
TGME49_249990	hypothetical protein	92586	10	14.68	10	-0.0643421	0.544122	22.2177	22.1534	22.7619
TGME49_237250	hypothetical protein	28587	7	40.15	7	-0.0315542	0.544021	22.7281	22.6965	23.2721
TGME49_203490	GNL3L/Grn1 GTPase	76488	18	29.34	17	0.0100968	0.543929	23.9104	23.9205	24.4544
TGME49_253430	asparagine synthetase, putative	65868	30	64.8	30	-0.199855	0.543606	26.941	26.7412	27.4846
TGME49_226830	DnaK family protein	103193	4	6.93	4	0.209003	0.541652	20.4611	20.6701	21.0027
TGME49_299060	sodium/hydrogen exchanger NHE2	91270	3	5.35	3	-0.380399	0.5413	20.4781	20.0977	21.0194
TGME49_313390	ribosomal protein RPL6	31222	15	38.65	15	0.0580395	0.540276	28.1677	28.2257	28.7079
TGME49_266060	ribosomal protein RPSA	31512	13	66.55	13	0.0575817	0.539993	25.3766	25.4341	25.9166
TGME49_226440	SWI2/SNF2-containing protein RAD16	187785	1	0.76	1	0	0.539844	16.1961	16.1961	16.7359
TGME49_244310	GTP-binding protein	40836	3	9.54	3	-0.801803	0.536332	19.8128	19.011	20.3492
TGME49_293590	3-oxoacyl-acyl-carrier protein synthase I/II, putative	58395	11	36.3	11	-0.0724007	0.534971	23.0803	23.0079	23.6152
TGME49_214320	facilitative glucose transporter GT1	61688	5	8.8	5	-0.0622572	0.534379	24.2367	24.1744	24.771
TGME49_219140	EF-1 guanine nucleotide exchange domain-containing protein	20734	3	32.62	3	-0.215929	0.533563	20.0809	19.865	20.6145
TGME49_248340	GTP-binding nuclear protein ran/tc4	25998	13	60.26	13	0.118256	0.531918	26.7116	26.8299	27.2435
TGME49_260370	AtPH1 family protein	15175	1	10	1	-0.136372	0.529991	18.4972	18.3608	19.0272
TGME49_245620	ribosomal-ubiquitin protein RPS27A	17321	1	8.44	1	0.331838	0.527427	22.7683	23.1002	23.2958
TGME49_216020	peptidase family c78 protein	91765	2	3.87	2	0.198117	0.52592	18.1647	18.3629	18.6907
TGME49_280610	signal recognition particle receptor alpha subunit	60815	10	25.18	9	0.213595	0.525541	21.3799	21.5934	21.9054
TGME49_238180	26s proteasome regulatory complex subunit, putative	47551	2	3.84	2	-0.219522	0.524813	18.9663	18.7468	19.4911
TGME49_290200	NAD/NADP octopine/nopaline dehydrogenase, alpha-helical domain-containing protein	48073	6	23.91	6	0.0385119	0.524274	23.0716	23.1101	23.5959
TGME49_247000	tetratricopeptide repeat-containing protein	96859	1	2.48	1	0.257396	0.521729	16.8069	17.0643	17.3286
TGME49_229670	ribosomal protein RPS23	15802	6	44.76	6	-0.0712673	0.521611	28.9806	28.9093	29.5022
TGME49_314400	pyruvate dehydrogenase E1 component, beta subunit, putative	45599	10	33.81	10	-0.0960338	0.520963	23.6063	23.5103	24.1273
TGME49_219800	vacuolar ATP synthase subunit b, putative	56614	22	69.31	22	-0.0643055	0.520604	25.3835	25.3192	25.9041
TGME49_219832	cyclin-dependent kinase regulatory subunit protein	139942	7	6.27	7	-0.309128	0.520004	23.5879	23.2788	24.1079
TGME49_215090	ATP binding protein, putative	34675	1	8.58	1	0.0722338	0.519898	17.1064	17.1786	17.6262
TGME49_230420	sarco/endoplasmic reticulum Ca2+-ATPase	118877	25	37.69	25	-0.151768	0.519108	24.7827	24.631	25.3018
TGME49_216435	hypothetical protein	38328	3	17.43	3	0.153051	0.517954	20.3227	20.4757	20.8406
TGME49_267400	ribosomal protein RPL32	15617	13	44.78	13	-0.175769	0.517653	29.3984	29.2226	29.916
TGME49_261950	ATP synthase beta subunit ATP-B	59917	7	24.29	5	-0.330614	0.517006	19.8797	19.5491	20.3967
TGME49_240510	hypothetical protein	135073	7	9.44	6	-0.0552254	0.516022	20.2975	20.2423	20.8135
TGME49_271280	60S ribosome subunit biogenesis protein NIP7, putative	20461	1	14.36	1	-0.10095	0.51584	18.5155	18.4145	19.0313
TGME49_232710	ribosomal protein RPS3A	29371	23	65.25	23	-0.180534	0.515649	27.6627	27.4822	28.1784
TGME49_208320	polynucleotide kinase 3 phosphatase	77294	5	9.82	4	-0.884903	0.5153	20.4755	19.5906	20.9908
TGME49_312050	small GTPase Rab2, putative	24209	7	41.12	4	-0.108994	0.514989	22.3437	22.2347	22.8587
TGME49_300310	26S proteasome regulatory subunit, S6a family AAA ATpase	47788	6	25.06	6	0.0302573	0.514878	21.2361	21.2664	21.751
TGME49_230430	vesicle-associated membrane protein, putative	24960	3	12.67	3	-0.0429985	0.514787	21.5269	21.4839	22.0417
TGME49_202790	dihydrouridine synthase (dus) protein	60806	1	3.52	1	-0.506346	0.514225	18.0826	17.5762	18.5968
TGME49_209100	PUB domain-containing protein	68150	2	6.97	2	-2.05378	0.512524	18.2498	16.1961	18.7624
TGME49_233720	DNA-directed RNA polymerase II RPBABC8	17057	1	13.42	1	0.46109	0.51172	16.9822	17.4433	17.4939
TGME49_310870	integral membrane protein, putative	21943	2	13.93	2	-0.257441	0.509805	19.6026	19.3451	20.1124
TGME49_233010	cell-cycle-assocaited protein kinase ERK7, putative	73113	5	11.21	5	0.149892	0.509672	21.3592	21.509	21.8688
TGME49_299050	ribosomal protein RPL17	22269	10	39.49	10	-0.248868	0.506896	28.4796	28.2307	28.9865
TGME49_247470	nucleolar protein, putative	59940	11	36.57	10	0.0256947	0.506805	23.0274	23.0531	23.5342
TGME49_261480	phosphatidyl serine synthase	91535	1	0.97	1	-0.479857	0.506004	18.2381	17.7582	18.7441
TGME49_284050	DEAD/DEAH box helicase domain-containing protein	282290	7	3.67	7	-0.206739	0.505187	22.3938	22.1871	22.899
TGME49_280780	dihydrouridine synthase (dus) protein	70339	1	1.07	1	0.337883	0.505186	20.8483	21.1862	21.3535
TGME49_321590	hypothetical protein	42353	1	4.4	1	0.207437	0.502626	18.4011	18.6085	18.9037
TGME49_218530	proteasome-interacting thioredoxin domain-containing protein	38083	1	4.35	1	-0.762012	0.502462	18.0567	17.2946	18.5591
TGME49_207430	ATP-dependent RNA helicase DDX1, putative	82792	7	11.85	5	0.222177	0.501363	19.6897	19.9119	20.1911
TGME49_254720	dense granule protein GRA8	28628	1	4.09	1	0.181199	0.499749	18.9224	19.1036	19.4222
TGME49_251780	heat shock protein	78251	17	32.14	17	0.229708	0.499734	23.6342	23.864	24.134
TGME49_228190	eukaryotic initiation factor-3, subunit 5, putative	38070	4	14.45	4	-0.167004	0.499645	21.6288	21.4618	22.1284
TGME49_299970	tetratricopeptide repeat-containing protein	46498	2	10.4	2	0.445772	0.497916	18.3146	18.7604	18.8126
TGME49_288830	NADH dehydrogenase (NDH2-II)	72108	22	46.12	22	-0.171573	0.497672	24.8229	24.6514	25.3206
TGME49_293690	profilin PRF	17741	10	66.67	10	-0.35864	0.496867	25.371	25.0124	25.8679
TGME49_235150	transporter, major facilitator family protein	60553	2	5.33	2	0.0331068	0.496092	19.7617	19.7949	20.2578
TGME49_290910	hypothetical protein	105758	6	8.84	6	-0.543264	0.493739	21.6767	21.1335	22.1705
TGME49_253290	valyl-tRNA synthetase	125050	12	14.56	12	0.119169	0.492684	23.6355	23.7546	24.1282
TGME49_212950	ADP-ribosylation factor family protein 2, putative	21033	3	22.7	3	0.19376	0.491925	19.7263	19.9201	20.2182
TGME49_216590	HEAT repeat-containing protein	111196	7	13.47	7	-0.683794	0.491778	22.0658	21.382	22.5576
TGME49_314810	ribosomal protein RPL7	30122	20	48.06	20	-0.0357805	0.490306	30.2346	30.1988	30.7249
TGME49_307850	6-phosphogluconate dehydrogenase	54701	8	32.67	7	-0.428637	0.48998	21.2756	20.847	21.7656
TGME49_312090	ribosomal protein RPL23	14818	10	54.68	10	-0.0637494	0.489867	24.5889	24.5251	25.0788
TGME49_261570	ribosomal protein RPL7A	31032	27	53.99	27	0.00501473	0.489694	29.6485	29.6535	30.1382
TGME49_216120	hypothetical protein	90315	1	1.68	1	0.458753	0.488468	16.8646	17.3234	17.3531
TGME49_226020	transporter, major facilitator family protein	64569	2	7.13	2	-0.272791	0.488224	20.1618	19.889	20.65
TGME49_279100	hypothetical protein	47694	6	18.62	6	-0.0623797	0.487213	22.6672	22.6048	23.1544
TGME49_205240	cleft lip and palate transmembrane protein 1 (clptm1) protein	88329	5	9.07	5	0.201293	0.486453	20.5091	20.7104	20.9956
TGME49_220930	hypothetical protein	74168	5	11.79	5	-0.506881	0.485934	21.564	21.0571	22.0499
TGME49_202390	S15 sporozoite-expressed protein	61797	8	21.12	8	-0.425016	0.484901	21.9337	21.5087	22.4186
TGME49_223710	tetratricopeptide repeat-containing protein	109194	5	8.4	4	-0.256498	0.482957	20.2841	20.0276	20.767
TGME49_230350	hypothetical protein	138896	3	3.91	3	-0.629921	0.482301	19.8422	19.2123	20.3245
TGME49_243920	DNA replication licensing factor MCM5, putative	88212	15	26.45	15	-0.0346391	0.481143	23.0997	23.0651	23.5809
TGME49_257160	hypothetical protein	16482	1	10.53	1	-2.50262	0.477977	18.6987	16.1961	19.1767
TGME49_274060	2-oxoglutarate/malate translocase OMT	35042	14	52.01	14	-0.115843	0.475687	24.0325	23.9166	24.5081
TGME49_316760	hypothetical protein	59513	2	4.41	2	-0.464878	0.474122	19.9778	19.5129	20.4519
TGME49_273840	brix domain-containing protein	73836	11	22.29	11	-0.0330116	0.473977	22.7969	22.7639	23.2709
TGME49_293730	DHHC zinc finger domain-containing protein	107091	5	8.86	5	0.521126	0.473691	20.6701	21.1912	21.1438
TGME49_312630	anonymous antigen-1, putative	286218	45	28.53	44	-0.199998	0.473461	25.1295	24.9295	25.603
TGME49_249270	protein disulfide isomerase-related protein (provisional), putative	59941	14	29.98	13	-0.388137	0.472912	23.9828	23.5946	24.4557
TGME49_304740	rhoptry kinase family protein ROP35	71272	11	20.47	11	-0.00163027	0.472184	22.4379	22.4363	22.9101
TGME49_216660	hypothetical protein	48992	1	3.04	1	-0.200775	0.471697	17.4007	17.1999	17.8724
TGME49_290180	AP2 domain transcription factor AP2IX-6	47830	8	20.37	8	-0.367383	0.47165	23.433	23.0656	23.9047
TGME49_305290	vacuolar atp synthase subunit e, putative	39083	3	13.04	2	-0.0798126	0.4708	19.5697	19.4899	20.0405
TGME49_220260	hypothetical protein	63404	4	7.38	4	-0.299423	0.470617	20.6993	20.3998	21.1699
TGME49_313830	AARP2CN (NUC121) domain-containing protein	142774	5	6	4	-0.86255	0.468582	20.0925	19.23	20.5611
TGME49_239070	hypothetical protein	65615	1	2.21	1	-0.370961	0.467827	17.3873	17.0163	17.8551
TGME49_222410	hypothetical protein	77524	2	3.39	2	-0.377314	0.467243	19.573	19.1957	20.0402
TGME49_263440	hypothetical protein	66523	6	15.33	6	-0.0251007	0.467197	21.9667	21.9416	22.4339
TGME49_276890	hypothetical protein	129509	3	3.07	3	0.418372	0.466555	19.2525	19.6708	19.719
TGME49_272290	pyruvate dehydrogenase complex subunit PD-HE1Beta	50016	8	24.89	8	-0.0840427	0.466496	22.0468	21.9627	22.5133
TGME49_260510	ubiquitin thioesterase otubain-like family protein	55390	1	4.87	1	-0.824731	0.466422	18.8266	18.0019	19.293
TGME49_263300	eukaryotic porin protein	31352	12	51.38	12	-0.167312	0.464138	24.8272	24.6599	25.2913
TGME49_269190	glyceraldehyde-3-phosphate dehydrogenase GAPDH2	105120	18	32.76	16	-0.250208	0.464055	24.4465	24.1963	24.9106
TGME49_289770	mu1 adaptin	48917	9	25.81	9	0.101716	0.463777	22.3945	22.4962	22.8583
TGME49_287500	T complex chaperonin, putative	59333	12	30.94	12	0.0732883	0.462559	23.2702	23.3435	23.7328
TGME49_319340	hypothetical protein	52403	3	9.36	3	-0.133545	0.462193	20.7187	20.5852	21.1809
TGME49_291690	hypothetical protein	90125	18	29.11	18	-0.753987	0.461333	25.8734	25.1194	26.3347
TGME49_228270	hypothetical protein	66295	2	5.99	1	-0.534589	0.460454	18.7169	18.1823	19.1773
TGME49_235402	CorA family Mg2+ transporter protein	127595	1	0.76	1	-0.338728	0.460369	25.1423	24.8036	25.6027
TGME49_309560	nmda receptor glutamate-binding chain	29322	1	5.28	1	-0.0572371	0.458211	18.0687	18.0114	18.5269
TGME49_278050	proteasome subunit alpha type 1, putative	27241	4	27.53	4	-0.0592616	0.456907	20.6618	20.6025	21.1187
TGME49_247440	hypothetical protein	40181	3	12.7	3	-0.473891	0.455871	20.803	20.3291	21.2589
TGME49_225080	ribosomal protein RPS18	17723	9	54.49	9	-0.140904	0.455325	26.2308	26.0899	26.6861
TGME49_210370	hypothetical protein	52432	24	62.42	23	-0.148276	0.455067	27.7118	27.5635	28.1669
TGME49_292130	ribosomal protein RPL13A	32749	16	34.97	16	-0.168423	0.453184	31.6639	31.4955	32.1171
TGME49_304955	serine/threonine specific protein phosphatase	303846	7	3.5	7	-0.243463	0.453131	22.1258	21.8823	22.5789
TGME49_251850	serine/threonine protein phosphatase	117356	11	17.31	11	0.279856	0.452929	21.9024	22.1823	22.3553
TGME49_312280	pre-mRNA-splicing factor ATP-dependent RNA helicase, putative	136385	5	5.06	4	1.18133	0.452877	19.2919	20.4733	19.7448
TGME49_232250	catalase	57298	3	16.33	2	-0.696	0.452599	19.7317	19.0357	20.1843
TGME49_244500	Tubulin-tyrosine ligase family protein	260079	1	0.63	1	0	0.451907	16.1961	16.1961	16.648
TGME49_266400	hypothetical protein	104842	2	3.96	2	0.0324404	0.449949	18.5526	18.5851	19.0026
TGME49_233100	SPFH domain / Band 7 family protein	32061	7	39.66	7	-0.206429	0.446094	22.4402	22.2337	22.8863
TGME49_259220	DEAD/DEAH box helicase domain-containing protein	104169	6	10.11	6	-0.64324	0.441819	20.9522	20.309	21.394
TGME49_227280	dense granule protein GRA3	23876	5	9.09	5	-0.412618	0.441274	26.0232	25.6105	26.4644
TGME49_216670	FUSE-binding protein 2 / KH-type splicing regulatory protein	100094	4	7.55	3	0.190767	0.440958	19.973	20.1637	20.4139
TGME49_249170	Ras family protein	82301	1	1.95	1	0.358917	0.440844	17.4182	17.7771	17.859
TGME49_255690	2-C-methyl-D-erythritol 2,4-cyclodiphosphate synthase domain-containing protein	56522	2	7.37	2	-0.649565	0.440434	20.0446	19.3951	20.4851
TGME49_210690	ribosomal protein RPS6	28956	28	48.83	28	-0.245708	0.438421	31.035	30.7893	31.4735
TGME49_219200	DEAD/DEAH box RNA helicase family protein	107354	3	4.26	3	0.55725	0.437061	19.237	19.7943	19.6741
TGME49_212250	XPG N-terminal domain-containing protein	86945	10	13.95	10	-0.243134	0.436736	22.6709	22.4278	23.1076
TGME49_221380	alba 1	27228	12	40.89	12	-0.0826903	0.436282	24.8656	24.7829	25.3019
TGME49_236950	hypothetical protein	12489	1	10.71	1	-0.259603	0.43526	18.5775	18.3179	19.0128
TGME49_254580	UDP-galactose transporter family protein	45523	2	6.78	2	-0.243024	0.43425	21.2859	21.0428	21.7201
TGME49_318410	TCP-1 chaperonin, putative	58666	11	41.53	8	0.402193	0.433526	20.8974	21.2996	21.3309
TGME49_219270	multi-pass transmembrane protein	43033	5	23.65	4	0.357902	0.43291	22.1406	22.4985	22.5735
TGME49_312960	hypothetical protein	26701	3	15.42	3	0.0277592	0.430061	20.9734	21.0012	21.4035
TGME49_284190	pyruvate carboxylase	152146	74	55.14	73	0.162395	0.424564	30.7721	30.9345	31.1966
TGME49_222380	importin-beta N-terminal domain-containing protein	129488	12	15	11	0.275988	0.424109	22.2182	22.4942	22.6423
TGME49_223920	rhoptry neck protein RON3	222883	32	20.53	32	-0.295676	0.423976	25.4252	25.1295	25.8492
TGME49_260320	Noc2p family protein	115320	9	12.55	9	-0.0929555	0.423833	22.1224	22.0295	22.5463
TGME49_261760	CDP-alcohol phosphatidyltransferase superfamily protein	49301	1	3.79	1	0.417394	0.423181	19.4048	19.8222	19.8279
TGME49_304900	hypothetical protein	32386	3	11.46	3	-1.51688	0.423143	20.7594	19.2425	21.1826
TGME49_309120	ribosomal protein RPL4	49258	33	54.91	33	-0.401746	0.422723	31.4312	31.0294	31.8539
TGME49_290660	RNA recognition motif-containing protein	48395	5	21.3	5	0.157425	0.422287	22.0243	22.1817	22.4466
TGME49_238040	protein disulfide-isomerase domain-containing protein	152766	7	15.02	7	0.185283	0.421346	20.8413	21.0266	21.2626
TGME49_260440	nuclear factor NF3	33970	6	27.33	6	-0.0294909	0.418351	22.9391	22.9096	23.3575
TGME49_217570	ribosomal protein RPS27	16954	4	15.23	4	0.206781	0.418286	23.7696	23.9764	24.1879
TGME49_241240	hypothetical protein	76289	1	2.41	1	-0.16618	0.415919	18.1275	17.9613	18.5434
TGME49_290720	vacuolar proton translocating ATPase subunit, putative	118292	1	2.35	1	-0.657582	0.415807	17.1879	16.5303	17.6037
TGME49_253730	importin-beta N-terminal domain-containing protein	115146	8	11.73	8	-0.130751	0.415023	21.7089	21.5781	22.1239
TGME49_220600	hypothetical protein	82440	4	10.6	4	-0.167993	0.414942	21.3951	21.2271	21.8101
TGME49_247510	fructose-bisphospatase II	42397	13	39.9	13	-0.119193	0.414301	25.323	25.2038	25.7373
TGME49_231350	glucosamine-fructose-6-phosphate aminotransferase	96713	3	7.35	3	0.0270389	0.412422	19.8482	19.8753	20.2607
TGME49_264080	acyl carrier protein ACP	19380	1	7.1	1	0.0115903	0.412053	18.8805	18.8921	19.2926
TGME49_246982	hypothetical protein	113514	2	3.17	2	-0.316439	0.41155	18.0028	17.6864	18.4144
TGME49_233400	TAF9 RNA polymerase II, TATA box binding protein (TBP)-associated factor isoform 2 family protein	19703	1	6.47	1	-0.610616	0.40955	18.5878	17.9772	18.9974
TGME49_281640	hypothetical protein	99959	1	2.22	1	0.348075	0.409411	18.2586	18.6067	18.668
TGME49_223880	zinc finger, C3HC4 type (RING finger) domain-containing protein	407225	3	1.13	2	-0.293793	0.408277	18.6619	18.3682	19.0702
TGME49_222000	brix domain-containing protein	58521	2	5.42	2	0.700778	0.408161	19.5757	20.2764	19.9838
TGME49_270380	ribosomal protein RPS13	17176	9	50.33	9	-0.286623	0.407389	27.1059	26.8193	27.5133
TGME49_290670	leucyl aminopeptidase LAP	83237	21	33.29	20	-0.36902	0.406998	24.5652	24.1962	24.9722
TGME49_266070	ribosomal protein RPL31	14356	3	27.5	3	-0.191344	0.405366	26.299	26.1076	26.7043
TGME49_260260	ribosomal protein RPP1	18802	2	34.08	1	-1.96645	0.404493	18.1625	16.1961	18.567
TGME49_261260	histone lysine demethylase JMJD6a	71271	2	7.19	2	-1.24315	0.400869	18.1836	16.9405	18.5845
TGME49_211390	hypothetical protein	44045	3	13.83	2	-0.30587	0.398285	18.9474	18.6415	19.3457
TGME49_217740	3-ketoacyl-(acyl-carrier-protein) reductase	39040	9	43.88	8	-0.414294	0.39655	22.6872	22.2729	23.0838
TGME49_228470	ribosomal protein RPL15	24326	11	33.66	11	0.116782	0.396432	29.6492	29.766	30.0456
TGME49_221320	acetyl-CoA carboxylase ACC1	287682	163	58.42	163	0.508453	0.396326	30.8155	31.324	31.2118
TGME49_267060	ribosomal protein RPL14	17878	7	38.22	6	-0.39941	0.39554	24.4956	24.0962	24.8911
TGME49_300000	ribosomal protein RPL18	21170	12	46.52	12	-0.252949	0.392373	30.4675	30.2145	30.8599
TGME49_220400	actin depolymerizing factor ADF	12922	4	32.2	4	-0.276158	0.392146	24.9321	24.6559	25.3242
TGME49_216180	hypothetical protein	16441	1	8.16	1	-0.324105	0.39173	21.6628	21.3387	22.0546
TGME49_291300	RER1 protein, putative	25351	3	23.42	3	-1.05048	0.391163	21.087	20.0365	21.4781
TGME49_209150	non-proton pumping type-II NADH dehydrogenase I	67026	14	33.98	14	-0.227795	0.390111	23.4829	23.2551	23.873
TGME49_273950	replication factor C subunit 5, putative	43397	5	19.95	4	-0.376563	0.389549	20.6749	20.2983	21.0644
TGME49_248630	actin-related protein ARP1	42347	8	38.9	7	0.716186	0.388347	21.8925	22.6087	22.2809
TGME49_262670	ribosomal protein RPL18A	21330	15	59.56	15	-0.0690513	0.387881	28.8684	28.7993	29.2563
TGME49_263850	hypothetical protein	25122	5	30.57	5	0.0601951	0.387274	21.376	21.4362	21.7633
TGME49_263500	vacuolar protein sorting-associated protein 26, putative	42225	11	36.41	11	0.0593098	0.385191	22.5341	22.5934	22.9192
TGME49_273060	ribosomal protein S17, putative	14057	2	19.83	2	-0.381776	0.385187	21.0255	20.6437	21.4106
TGME49_321500	RNA recognition motif-containing protein	50938	6	17.05	6	0.109879	0.381046	23.1526	23.2625	23.5337
TGME49_297460	hypothetical protein	47763	1	4.07	1	-0.700039	0.378688	16.4865	15.7865	16.8652
TGME49_261510	hypothetical protein	64713	6	11.69	6	-0.727688	0.378271	22.6743	21.9466	23.0526
TGME49_238950	fatty acyl-CoA desaturase, putative	117092	7	7.39	6	-0.472555	0.376066	23.1567	22.6841	23.5327
TGME49_272910	T-complex protein 1 delta subunit	58644	13	29.89	12	-0.076475	0.375488	22.707	22.6305	23.0825
TGME49_306030	glutathione s-transferase, n-terminal domain containing protein	37831	10	34.53	10	-0.363975	0.373272	24.1865	23.8226	24.5598
TGME49_245460	ribosomal protein RPS8	23561	17	53.66	17	-0.190293	0.372779	30.668	30.4777	31.0408
TGME49_313450	AP-2 complex subunit sigma-1, putative	16781	1	8.39	1	-0.262343	0.372428	19.0419	18.7795	19.4143
TGME49_316090	RNAse P Rpr2/Rpp21 subunit domain-containing protein	68858	1	1.7	1	0.156136	0.368504	16.1961	16.3522	16.5646
TGME49_313240	ethylene-responsive RNA helicase, putative	85534	6	9.44	6	-0.00688364	0.368006	21.4563	21.4494	21.8243
TGME49_223910	acyltransferase domain-containing protein	44062	5	18.04	5	-0.320036	0.367296	21.8166	21.4966	22.1839
TGME49_320050	ribosomal protein RPL5	35342	23	57.74	22	-0.0853649	0.365949	28.9069	28.8215	29.2728
TGME49_216620	EF hand domain-containing protein	411981	8	3.38	8	-0.0194629	0.365846	20.6375	20.6181	21.0034
TGME49_263050	ribosomal protein RPL13	39682	15	28.17	15	-0.208822	0.364078	30.2695	30.0607	30.6336
TGME49_249620	histone deacetylase HDAC2	67482	1	1.92	1	-0.613864	0.363826	18.894	18.2801	19.2578
TGME49_268870	tetratricopeptide repeat-containing protein	114007	6	8.63	6	0.312373	0.363674	21.0779	21.3903	21.4416
TGME49_288530	NOL1/NOP2/sun family protein	87638	6	10.57	5	0.704594	0.362044	20.1765	20.8811	20.5386
TGME49_288650	dense granule protein GRA12	47923	15	45.18	15	-0.159836	0.360211	25.1392	24.9794	25.4994
TGME49_270640	RNA recognition motif-containing protein	24547	2	12.02	2	-1.31691	0.358865	19.2468	17.9299	19.6057
TGME49_311240	DnaJ family chaperone, putative	47449	1	7.28	1	1.21938	0.358365	16.1961	17.4154	16.5544
TGME49_203240	hypothetical protein	80263	4	7.17	4	-0.443826	0.357464	20.96	20.5162	21.3175
TGME49_254450	Pelota, putative	44530	1	3.27	1	0.21339	0.356051	17.5857	17.7991	17.9417
TGME49_239680	hypothetical protein	65450	1	2	1	-0.407929	0.354192	19.0331	18.6251	19.3873
TGME49_258450	hypothetical protein	248738	1	0.56	1	0.122427	0.349655	16.1961	16.3185	16.5457
TGME49_218192	hypothetical protein	61359	1	2.15	1	0.365271	0.34907	23.4494	23.8147	23.7985
TGME49_208790	MC family transporter, putative	33687	3	16.13	3	-0.306899	0.34669	21.0586	20.7517	21.4053
TGME49_271888	3-ketoacyl-CoA reductase, putative	37518	6	26.9	6	-0.39507	0.346025	22.648	22.2529	22.994
TGME49_250810	ribosomal protein RPL35	20069	3	8.99	3	-0.2079	0.345772	27.315	27.1071	27.6607
TGME49_272710	AP2 domain transcription factor AP2VIII-4	356674	1	0.26	1	-0.455223	0.344207	18.8804	18.4252	19.2247
TGME49_232230	ribosomal protein RPL30	11662	3	37.04	3	0.294927	0.343864	22.7593	23.0542	23.1031
TGME49_254820	hypothetical protein	63949	3	9.14	3	-0.0936906	0.343804	19.5604	19.4667	19.9042
TGME49_309265	oxidoreductase, short chain dehydrogenase/reductase family protein	89336	4	12.9	4	-0.704231	0.343334	20.7597	20.0554	21.103
TGME49_301420	hypothetical protein	29494	3	13.31	3	-0.248882	0.342991	20.4168	20.1679	20.7598
TGME49_261240	histone H3	15402	4	41.91	3	0.139948	0.341603	24.0604	24.2004	24.402
TGME49_306670	hypothetical protein	25833	1	10.45	1	-0.604413	0.334657	17.8032	17.1988	18.1379
TGME49_213520	peptidase M20D, amidohydrolase	55117	2	8.95	2	-1.67473	0.334597	18.0988	16.4241	18.4334
TGME49_211040	Sec61beta family protein	10103	1	20.2	1	-0.968348	0.333917	17.5217	16.5534	17.8557
TGME49_253900	parasite porphobilinogen synthase PBGS	71374	1	1.82	1	-0.136687	0.332176	17.1005	16.9639	17.4327
TGME49_213910	hypothetical protein	43685	5	20.6	4	-0.303059	0.331658	20.9426	20.6395	21.2743
TGME49_237820	IMC sub-compartment protein ISP2	17397	3	20.62	3	-1.42227	0.331204	21.5029	20.0807	21.8341
TGME49_312390	hypothetical protein	34402	3	12.83	3	0.49091	0.33109	20.6851	21.176	21.0162
TGME49_262690	ribosomal protein RPL27	16802	7	42.47	7	0.188989	0.329975	24.3116	24.5005	24.6415
TGME49_236190	hypothetical protein	32971	4	22.55	4	-0.832939	0.328491	21.0416	20.2087	21.3701
TGME49_267090	hypothetical protein	60055	3	7.49	2	-0.430642	0.32688	19.6262	19.1955	19.9531
TGME49_239752	hypothetical protein	102143	11	17.79	11	-0.109691	0.326271	22.4852	22.3755	22.8115
TGME49_288350	hypothetical protein	121143	1	1.03	1	0.247372	0.323645	16.1961	16.4434	16.5197
TGME49_277270	NTPase II	37376	7	35.44	3	-0.0511329	0.323477	21.6139	21.5627	21.9374
TGME49_242800	ribosome biogenesis protein NSA2, putative	30152	13	50	13	-0.43636	0.322904	27.4943	27.0579	27.8172
TGME49_316255	hypothetical protein	10030	1	11.63	1	-0.111133	0.322533	20.1404	20.0293	20.4629
TGME49_267330	fumarate hydratase	84294	7	12.24	7	0.192728	0.321473	20.5784	20.7711	20.8999
TGME49_222300	hypothetical protein	159728	12	12.13	12	-1.29007	0.320336	22.406	21.1159	22.7264
TGME49_305120	transporter, solute:sodium symporter (SSS) family protein	58129	1	2.59	1	-0.0724396	0.319675	18.1452	18.0728	18.4649
TGME49_310140	hypothetical protein	85125	1	0.9	1	0.271732	0.31787	20.7941	21.0658	21.112
TGME49_235990	hypothetical protein	137723	5	6.91	5	-1.12426	0.315837	20.5397	19.4155	20.8556
TGME49_252360	rhoptry kinase family protein ROP24 (incomplete catalytic triad)	60795	4	9.91	4	-0.232415	0.314124	22.9254	22.693	23.2396
TGME49_224060	thioredoxin, putative	68948	6	14.79	6	0.0150578	0.313162	20.9207	20.9358	21.2339
TGME49_311890	hypothetical protein	44137	5	21.32	5	-0.242285	0.313025	21.5486	21.3063	21.8617
TGME49_218410	ribosomal protein RPP0	34158	6	28.66	6	0.321225	0.312911	21.7652	22.0864	22.0781
TGME49_232940	heat shock protein HSP20	20266	14	87.03	14	-0.229799	0.310138	26.0617	25.8319	26.3718
TGME49_219820	polyubiquitin UbC, putative	68581	1	20.95	1	0.425297	0.309622	19.4434	19.8687	19.753
TGME49_243600	acetyltransferase, GNAT family protein	55426	1	2.33	1	-1.53511	0.309439	17.7312	16.1961	18.0406
TGME49_258110	N-acetylglucosaminylphosphatidylinositol deacetylase	43536	4	8.09	4	-0.287744	0.308868	20.9045	20.6168	21.2134
TGME49_314070	hypothetical protein	22812	5	46.34	5	-0.195731	0.304278	20.5175	20.3218	20.8218
TGME49_208540	DEAD/DEAH box helicase domain-containing protein	114509	27	32.21	27	0.20576	0.304042	24.2987	24.5044	24.6027
TGME49_233110	IMP dehydrogenas	59104	10	28.68	9	0.48433	0.300543	21.5307	22.0151	21.8313
TGME49_311110	Ubiquitin-fold modifier 1 precursor family protein, putative	9474	2	47.25	2	-0.0385944	0.299052	20.1574	20.1188	20.4564
TGME49_229620	hypothetical protein	113445	3	4.55	3	-0.259418	0.29878	19.9341	19.6747	20.2329
TGME49_224520	alveolin domain containing intermediate filament IMC8	22943	1	6.93	1	0.638111	0.295739	18.4406	19.0787	18.7363
TGME49_249900	adenine nucleotide translocator, putative	35256	20	68.24	20	-0.149725	0.294476	26.6905	26.5407	26.9849
TGME49_315620	vacuolar ATP synthase subunit C, putative	46075	12	42.57	12	-0.371057	0.292947	23.4762	23.1051	23.7691
TGME49_238010	ribosomal protein RPL23A	18562	5	28.14	5	-0.331518	0.29107	22.9537	22.6222	23.2448
TGME49_263810	hypothetical protein	23635	4	33.8	4	-0.312353	0.287563	22.3901	22.0777	22.6776
TGME49_287230	inorganic anion transporter, sulfate permease (SulP) family protein	72148	1	1.93	1	-0.183585	0.286332	21.3578	21.1743	21.6442
TGME49_249670	cathepsin B	62477	4	9.62	4	-0.486964	0.284562	21.3722	20.8853	21.6568
TGME49_269885	rhoptry metalloprotease toxolysin TLN1	182009	17	13.92	17	-0.145818	0.28312	23.3677	23.2219	23.6508
TGME49_275802	SRP72 RNA-binding domain-containing protein	79710	17	31.23	16	-0.238065	0.281854	23.6258	23.3877	23.9076
TGME49_309752	succinate-Coenzyme A ligase, beta subunit, putative	53389	15	36.55	15	-0.0905956	0.279689	24.9445	24.8539	25.2242
TGME49_227830	mitochondrial inner membrane translocase TIM44, putative	65088	2	5.52	2	0.279852	0.278788	19.1746	19.4545	19.4534
TGME49_320700	AP2 domain transcription factor AP2IV-1	47654	1	4	1	-1.87832	0.277908	18.0744	16.1961	18.3523
TGME49_215775	rhoptry protein ROP8	65913	6	12.52	6	-0.55764	0.276233	22.3235	21.7659	22.5998
TGME49_318580	glucosephosphate-mutase GPM2	65882	2	2.85	2	-0.501652	0.275752	19.6114	19.1097	19.8871
TGME49_219520	histone arginine methyltransferase PRMT1	44029	10	39.54	9	-0.284757	0.268634	22.4371	22.1524	22.7058
TGME49_244100	snoRNA binding domain-containing protein	59851	7	20.25	7	-0.17339	0.267984	21.7734	21.6001	22.0414
TGME49_238250	ribosomal protein RPL36	11408	7	39.6	7	-0.0151804	0.267446	28.6317	28.6165	28.8991
TGME49_241160	hemolysin-III related subfamily protein	33461	1	4.33	1	-0.302106	0.266418	19.5907	19.2886	19.8571
TGME49_248810	nuclear factor NF7	54283	6	22.94	6	0.195568	0.264124	20.7993	20.9949	21.0635
TGME49_256000	endoplasmic reticulum retention receptor	26148	2	8.97	2	-0.165886	0.262616	23.2873	23.1214	23.5499
TGME49_231130	hypothetical protein	77125	2	3.23	2	-0.197877	0.260067	19.59	19.3921	19.8501
TGME49_227810	rhoptry kinase family protein ROP11 (incomplete catalytic triad)	58034	6	14.86	5	-0.117226	0.260025	21.1279	21.0106	21.3879
TGME49_313070	hypothetical protein	35572	3	15.62	3	-0.582808	0.259193	20.6371	20.0542	20.8962
TGME49_278870	myosin F	216398	65	43.47	64	0.538955	0.258997	27.3574	27.8964	27.6164
TGME49_244840	zinc knuckle domain-containing protein	24157	1	10.96	1	-0.115	0.257698	17.4584	17.3434	17.7161
TGME49_278830	glucose-6-phosphate 1-dehydrogenase	98280	22	36.67	21	-0.161442	0.257068	23.4192	23.2577	23.6763
TGME49_308090	rhoptry protein ROP5	61102	13	29.51	11	-0.33594	0.254736	26.103	25.7671	26.3577
TGME49_216560	methyltransferase domain-containing protein	58650	4	10.34	3	-0.12072	0.254274	19.7337	19.6129	19.9879
TGME49_289620	cathepsin CPC1	79234	1	2.46	1	-0.525032	0.253362	18.5665	18.0415	18.8199
TGME49_225150	hypothetical protein	76724	5	11	4	-0.671849	0.252056	22.8191	22.1472	23.0711
TGME49_230190	hypothetical protein	31240	3	15.86	3	-0.302325	0.246017	20.2773	19.9749	20.5233
TGME49_203630	ribosomal protein RPL44	12063	5	28.57	5	-0.0996308	0.245536	26.547	26.4473	26.7925
TGME49_320010	hypothetical protein	98244	3	4.05	3	-0.475939	0.242064	19.4898	19.0138	19.7318
TGME49_271060	Sec1 family protein	72641	1	1.7	1	0.316517	0.241712	16.6369	16.9535	16.8786
TGME49_225050	adenosylhomocysteinase, putative	64106	15	31.29	15	-0.183345	0.241242	24.0059	23.8225	24.2471
TGME49_286590	microtubule associated protein SPM2	39613	6	18.21	6	0.166018	0.239297	21.4456	21.6116	21.6849
TGME49_214575	hypothetical protein	10282	2	26.09	2	-0.256039	0.238134	22.1186	21.8626	22.3568
TGME49_253880	GNS1/SUR4 family protein	78200	3	5.91	3	-0.329339	0.237688	20.3299	20.0006	20.5676
TGME49_202950	hypothetical protein	151800	1	0.78	1	-0.245696	0.237243	16.3292	16.0835	16.5665
TGME49_270320	protein phosphatase 2C domain-containing protein	58674	3	7.99	3	-0.621079	0.232594	19.9115	19.2904	20.1441
TGME49_215290	saccharopine dehydrogenase domain-containing protein	48117	1	2.5	1	-0.0928202	0.229254	18.109	18.0162	18.3383
TGME49_289760	hypothetical protein	96410	6	15.96	6	1.01132	0.228992	20.5161	21.5275	20.7451
TGME49_205440	CCT chaperonin gamma subunit	60613	10	24.64	10	-0.00209842	0.227034	21.8419	21.8398	22.069
TGME49_201780	microneme protein MIC2	82634	6	12.48	6	-0.347469	0.226429	22.3825	22.035	22.6089
TGME49_293230	hypothetical protein	50117	1	2.83	1	-0.624556	0.224645	18.2792	17.6546	18.5038
TGME49_236540	RNA recognition motif-containing protein	53439	6	15.2	6	0.0662962	0.224581	21.5792	21.6455	21.8038
TGME49_231120	ribosomal protein S11, putative	43383	1	4.83	1	-0.773015	0.224504	19.3988	18.6258	19.6233
TGME49_258870	hypothetical protein	101597	21	32.53	21	-0.723966	0.223585	24.9151	24.1912	25.1387
TGME49_225380	hypothetical protein	51498	9	23.49	8	-0.680874	0.220546	21.7607	21.0798	21.9812
TGME49_206450	autophagy-related cysteine peptidase atg4, putative	397388	2	0.88	2	1.33915	0.220335	16.1961	17.5352	16.4164
TGME49_298040	hypothetical protein	57101	3	7.1	3	-0.901954	0.220095	19.8319	18.9299	20.052
TGME49_234380	hypothetical protein	38656	13	29.97	13	-1.07182	0.21778	23.8769	22.805	24.0946
TGME49_242380	fatty acid elongase	39564	1	4.57	1	0.0765127	0.214648	17.823	17.8995	18.0377
TGME49_278720	hypothetical protein	71677	5	14.05	5	-0.557329	0.209643	20.6309	20.0736	20.8406
TGME49_309810	ribosomal protein RPP2	11768	2	42.48	1	0.241379	0.207932	18.0685	18.3099	18.2764
TGME49_315220	rhoptry protein ROP14	121911	4	6.41	4	-0.147431	0.203761	21.4205	21.2731	21.6243
TGME49_227290	histone deacetylase HDAC3	50458	3	13.53	2	0.126473	0.203323	19.9841	20.1106	20.1874
TGME49_300100	rhoptry neck protein RON2	166464	3	2.43	2	-0.439686	0.202431	19.2291	18.7895	19.4316
TGME49_211300	DUF74 family protein, putative	39748	1	4.56	1	-0.839203	0.201431	19.5275	18.6883	19.729
TGME49_204340	hypothetical protein	97095	1	1.14	1	-1.75814	0.200636	17.9542	16.1961	18.1548
TGME49_309930	melibiase subfamily protein	108886	1	2.04	1	0.20062	0.20062	15.9955	16.1961	16.1961
TGME49_212980	hypothetical protein	75775	4	7.97	4	0.668475	0.195655	18.8752	19.5437	19.0708
TGME49_202620	hypothetical protein	36093	2	5.76	2	-0.208952	0.190926	18.9638	18.7549	19.1548
TGME49_234390	hypothetical protein	45717	2	7.06	2	-0.152396	0.189891	19.5849	19.4325	19.7748
TGME49_226270	hypothetical protein	27696	1	3.88	1	-0.35161	0.18446	19.9885	19.6369	20.173
TGME49_211680	protein disulfide isomerase	52802	5	14.86	5	-1.02601	0.182481	20.8469	19.8209	21.0294
TGME49_240300	zinc finger domain, LSD1 subclass domain-containing protein	111933	5	8.59	5	-0.353084	0.181037	20.1385	19.7854	20.3196
TGME49_249950	Mak16 protein	38805	7	24.62	7	-0.495594	0.17796	22.9469	22.4513	23.1249
TGME49_216240	hypothetical protein	86754	2	4.6	2	0.941696	0.176678	17.9667	18.9084	18.1434
TGME49_293060	SPRY domain-containing protein	80291	1	2.16	1	-0.314686	0.172401	18.0337	17.719	18.2061
TGME49_295110	rhoptry protein ROP7	63395	15	36.87	15	-0.488856	0.172303	24.5467	24.0578	24.719
TGME49_203600	hypothetical protein	47215	6	15.49	6	-0.597988	0.169502	21.4232	20.8252	21.5927
TGME49_246100	phosducin, putative	36272	3	13.21	3	0.660139	0.163268	18.9578	19.6179	19.1211
TGME49_203990	rhoptry protein ROP12	25483	2	14.83	2	-0.259856	0.163081	20.2105	19.9506	20.3736
TGME49_253350	hypothetical protein	88111	11	18.13	11	-0.595807	0.158296	23.1771	22.5813	23.3354
TGME49_294200	glucose-6-phosphate 1-dehydrogenase	62736	19	42.86	18	-0.306495	0.157438	25.0012	24.6948	25.1587
TGME49_257530	transporter, major facilitator family protein	54600	5	14.29	5	-0.405232	0.1551	22.5169	22.1117	22.672
TGME49_262920	trypsin domain-containing protein	104525	2	2.88	2	-1.07794	0.148042	18.9196	17.8416	19.0676
TGME49_254620	ribosomal protein RPL39	8275	3	17.65	3	0.003335	0.144901	26.4171	26.4205	26.562
TGME49_270240	MAG1	49180	10	26.55	10	0.0228365	0.143153	22.5208	22.5437	22.664
TGME49_277970	dolichol-phosphate-mannose synthase family protein	27362	5	29.46	5	-0.379556	0.13669	20.824	20.4444	20.9607
TGME49_235660	hypothetical protein	63963	2	6.11	2	-0.0114815	0.134741	19.1554	19.1439	19.2902
TGME49_207990	ribosomal RNA large subunit methyltransferase J protein	109459	16	23.96	16	0.373645	0.133167	24.0951	24.4688	24.2283
TGME49_297430	hypothetical protein	25337	3	24.19	3	0.145991	0.126853	20.9363	21.0823	21.0632
TGME49_244390	coatomer epsilon subunit protein	33932	1	4.21	1	-0.583029	0.118826	18.0485	17.4655	18.1673
TGME49_211290	rhoptry protein ROP15	36588	1	5.41	1	-1.71443	0.116157	17.9105	16.1961	18.0267
TGME49_263530	chaperonin, putative	13862	1	5.51	1	-0.347757	0.112322	19.3883	19.0405	19.5006
TGME49_263320	hypothetical protein	42137	13	42.68	12	0.0389798	0.110572	26.5996	26.6385	26.7101
TGME49_290005	proteasome subunit beta type 1, putative	39916	1	5.57	1	0.110218	0.110218	16.0859	16.1961	16.1961
TGME49_269840	proteasome regulatory subunit	35262	1	4.14	1	-0.261325	0.10995	19.2459	18.9845	19.3558
TGME49_290700	hypothetical protein	34732	2	13.33	2	-0.62077	0.109865	21.6885	21.0677	21.7984
TGME49_231625	hypothetical protein	51850	3	6.47	3	-3.15691	0.108232	20.0929	16.936	20.2011
TGME49_275990	hypothetical protein	126244	2	3.32	1	-1.50847	0.10653	17.7045	16.1961	17.8111
TGME49_294290	Der1ER1	32059	2	14.33	2	-0.433628	0.105665	19.4934	19.0598	19.5991
TGME49_286720	heat shock protein HSP28	31094	9	38.77	9	-0.412005	0.105605	22.1984	21.7864	22.3041
TGME49_217430	protease inhibitor PI1	47782	1	3.19	1	-0.519625	0.104826	17.9284	17.4088	18.0333
TGME49_240640	casein kinase I	37960	3	10.8	3	0.136868	0.104563	20.6537	20.7906	20.7583
TGME49_283710	longevity-assurance protein (LAG1) domain-containing protein	39556	1	2.05	1	-4.07623	0.103007	20.2723	16.1961	20.3753
TGME49_260630	DnaJ family Sec63 protein	76803	8	18.81	8	-0.878533	0.0988234	21.7745	20.896	21.8734
TGME49_288940	hypothetical protein	647219	2	0.59	2	-0.712649	0.0970135	17.6586	16.946	17.7556
TGME49_203310	dense granule protein GRA7	25919	3	25	3	-0.0861775	0.0968393	21.6394	21.5532	21.7362
TGME49_240600	chaperonin cpn60, putative	72237	3	6.6	2	-0.133684	0.0928036	18.7337	18.6	18.8265
TGME49_239260	histone H4	11439	6	44.66	4	-0.189097	0.0892997	21.6711	21.482	21.7604
TGME49_209985	cAMP-dependent protein kinase	61799	1	2.28	1	-1.01326	0.0873029	18.0358	17.0225	18.1231
TGME49_242660	vacuolar sorting protein 35, putative	95636	6	9.74	5	-0.945033	0.0852425	21.8337	20.8887	21.9189
TGME49_315080	hypothetical protein	165814	3	2.89	3	0.433406	0.0753168	19.1188	19.5522	19.1941
TGME49_261970	hypothetical protein	72315	1	3.74	1	-0.0204707	0.0752401	18.2527	18.2322	18.3279
TGME49_243710	t-complex protein beta subunit	61473	5	14.44	4	0.365289	0.074419	19.6614	20.0267	19.7358
TGME49_320690	gamma-soluble NSF attachment protein, putative	44558	2	9.34	2	-1.19084	0.0726847	18.5459	17.3551	18.6186
TGME49_289200	RAP domain-containing protein	98924	1	1.24	1	-0.909192	0.0705207	18.9143	18.0051	18.9848
TGME49_204480	thioredoxin domain-containing protein	72203	6	15.93	6	-0.594051	0.0687586	22.232	21.6379	22.3007
TGME49_257390	ribosome biogenesis GTP-binding protein YsxC protein	178255	24	24.77	23	-0.535685	0.0575057	24.5102	23.9745	24.5677
TGME49_234420	ATPase, AAA family protein	66807	4	6.12	4	-1.04781	0.0547364	20.4379	19.39	20.4926
TGME49_264830	hypothetical protein	136604	1	1.04	1	-0.109317	0.0516185	18.5594	18.4501	18.611
TGME49_264600	hypothetical protein	23871	1	8.76	1	-0.433057	0.0501567	20.4328	19.9997	20.4829
TGME49_215220	hypothetical protein	68630	5	20.35	5	-0.615795	0.045413	22.2339	21.6181	22.2794
TGME49_312100	plasma membrane-type Ca(2+)-ATPase A1 PMCAA1	199143	5	3.9	5	-0.559113	0.0411774	20.4171	19.858	20.4583
TGME49_314410	aquarius, putative	251136	1	0.67	1	0.213735	0.0382826	17.5883	17.802	17.6266
TGME49_266850	3-demethylubiquinone-9 3-O-methyltransferase	53824	2	6.26	2	-2.15852	0.0366416	18.8067	16.6482	18.8433
TGME49_209910	histone H2Bv	13732	2	19.51	2	-0.26462	0.0346281	22.095	21.8304	22.1297
TGME49_277240	NTPase I	22641	8	45.32	8	-0.294133	0.0340914	22.9152	22.6211	22.9493
TGME49_309370	adaptin n terminal region domain-containing protein	144045	2	1.25	2	0.0935989	0.0259901	18.7828	18.8764	18.8088
TGME49_297500	T-complex protein 1 eta subunit	59475	3	6.04	3	-1.11467	0.024344	19.5596	18.4449	19.5839
TGME49_272010	Gar1 protein RNA binding region protein	20931	2	19.05	2	0.148156	0.0145859	18.5009	18.6491	18.5155
TGME49_252270	L1P family of ribosomal protein	65500	1	1.32	1	0.0133117	0.0133117	16.1828	16.1961	16.1961
TGME49_227600	ribosomal protein RPL34	15383	2	14.93	2	-0.154126	0.0124444	27.9283	27.7741	27.9407
TGME49_243610	C-5 cytosine-specific DNA methylase superfamily protein	96891	1	1.7	1	-1.83782	0.0110308	18.0339	16.1961	18.0449
TGME49_312270	rhoptry protein ROP13	44802	5	13.25	5	-0.618425	0.0109622	21.9351	21.3167	21.946
TGME49_217460	glutaminyl-tRNA synthetase (GlnRS)	95527	14	26.05	13	-0.824325	0.00877419	22.7397	21.9154	22.7485
TGME49_226840	hypothetical protein	87902	1	2.41	1	-0.0488662	0.0033884	17.3282	17.2794	17.3316
TGME49_251870	histone H2Bb	12575	2	16.52	2	-0.0604259	0.00189764	23.1249	23.0644	23.1268
TGME49_272475	protein kinase domain-containing protein	282484	2	0.85	2	2.26654	0	16.1961	18.4626	16.1961
TGME49_309250	hypothetical protein	407391	2	1.18	2	2.25095	0	16.1961	18.447	16.1961
TGME49_239410	hypothetical protein	256133	1	0.6	1	2.23135	0	16.1961	18.4274	16.1961
TGME49_278440	SWI2/SNF2 Brahma-like putative	285454	3	1.76	2	2.18695	0	16.1961	18.383	16.1961
TGME49_203160	hypothetical protein	74784	1	2.4	1	2.1387	0	16.1961	18.3348	16.1961
TGME49_231850	serine-threonine phosophatase 2C (PP2C)	36791	2	8.16	2	2.10979	0	16.1961	18.3059	16.1961
TGME49_293220	DHHC zinc finger domain-containing protein	146342	1	1.13	1	2.00476	0	16.1961	18.2008	16.1961
TGME49_203750	hypothetical protein	149766	1	0.94	1	1.9321	0	16.1961	18.1282	16.1961
TGME49_227650	microtubule-associated protein RP/EB family, putative	45690	1	4.84	1	1.92514	0	16.1961	18.1212	16.1961
TGME49_318470	AP2 domain transcription factor AP2IV-4	250129	1	0.58	1	1.91455	0	16.1961	18.1106	16.1961
TGME49_319930	hypothetical protein	121345	1	1.5	1	1.82059	0	16.1961	18.0167	16.1961
TGME49_267390	DNA-directed RNA polymerase I RPAC1	38447	1	4.62	1	1.78184	0	16.1961	17.9779	16.1961
TGME49_253000	ELMO/CED-12 family protein	57007	1	3.61	1	1.75347	0	16.1961	17.9495	16.1961
TGME49_275420	histone lysine-specific demethylase LSD1/BHC110/KDMA1A	309611	1	0.69	1	1.70995	0	16.1961	17.906	16.1961
TGME49_244720	hypothetical protein	304157	1	0.43	1	1.68944	0	16.1961	17.8855	16.1961
TGME49_264640	bromodomain-containing protein	140476	2	2.81	1	1.68403	0	16.1961	17.8801	16.1961
TGME49_264090	hypothetical protein	320216	1	0.57	1	1.66155	0	16.1961	17.8576	16.1961
TGME49_209280	hypothetical protein	178494	1	0.81	1	1.65423	0	16.1961	17.8503	16.1961
TGME49_214180	ENTH domain-containing protein	65928	1	1.89	1	1.64696	0	16.1961	17.843	16.1961
TGME49_207920	hypothetical protein	80495	1	1.79	1	1.60342	0	16.1961	17.7995	16.1961
TGME49_277710	hypothetical protein	79012	1	3.13	1	1.58858	0	16.1961	17.7847	16.1961
TGME49_248680	hypothetical protein	160862	1	1.06	1	1.53097	0	16.1961	17.727	16.1961
TGME49_232680	hypothetical protein	180410	1	0.98	1	1.51171	0	16.1961	17.7078	16.1961
TGME49_248360	hypothetical protein	27175	1	6.88	1	1.41111	0	16.1961	17.6072	16.1961
TGME49_310950	AP2 domain transcription factor AP2XI-3	135101	1	0.93	1	1.39761	0	16.1961	17.5937	16.1961
TGME49_249680	RNA polymerase II associated Paf1 complex component PAF1	61780	2	13.15	1	1.39382	0	16.1961	17.5899	16.1961
TGME49_230860	hypothetical protein	96993	1	1.77	1	1.38891	0	16.1961	17.585	16.1961
TGME49_256060	nucleosome assembly protein (nap) protein	89465	1	1.72	1	1.38372	0	16.1961	17.5798	16.1961
TGME49_233430	hypothetical protein	410967	1	0.32	1	1.34902	0	16.1961	17.5451	16.1961
TGME49_236260	protein phosphatase 2C domain-containing protein	101167	2	4.43	1	1.34316	0	16.1961	17.5392	16.1961
TGME49_313790	hypothetical protein	89986	1	0.94	1	1.33834	0	16.1961	17.5344	16.1961
TGME49_291620	hypothetical protein	160045	1	1.28	1	1.3369	0	16.1961	17.533	16.1961
TGME49_311400	WD domain, G-beta repeat-containing protein	165572	1	1.07	1	1.28802	0	16.1961	17.4841	16.1961
TGME49_299810	cysteine-tRNA synthetase (CysRS)	101371	1	1.22	1	1.18505	0	16.1961	17.3811	16.1961
TGME49_311030	hypothetical protein	402506	1	0.37	1	1.18169	0	16.1961	17.3778	16.1961
TGME49_313080	hypothetical protein	49528	1	2.86	1	1.10126	0	16.1961	17.2973	16.1961
TGME49_268330	hypothetical protein	310848	1	1.02	1	1.0774	0	16.1961	17.2735	16.1961
TGME49_263360	WD domain, G-beta repeat-containing protein	170047	1	0.63	1	0.953526	0	16.1961	17.1496	16.1961
TGME49_232760	protein phosphatase inhibitor IPP2	16629	1	17.93	1	0.940243	0	16.1961	17.1363	16.1961
TGME49_272770	hypothetical protein	79635	1	3.39	1	0.923893	0	16.1961	17.12	16.1961
TGME49_264460	DNA-directed RNA polymerase III RPC5	90300	1	1.45	1	0.917553	0	16.1961	17.1136	16.1961
TGME49_250340	centrin 2	19153	1	7.06	1	0.886766	0	16.1961	17.0828	16.1961
TGME49_245560	hypothetical protein	223910	1	0.47	1	0.812763	0	16.1961	17.0088	16.1961
TGME49_250850	CMGC kinase, putative	286628	2	1.38	1	0.779189	0	16.1961	16.9753	16.1961
TGME49_312230	DNA topoisomerase 2, putative	185767	1	1.15	1	0.754081	0	16.1961	16.9502	16.1961
TGME49_311860	hypothetical protein	339744	1	0.44	1	0.740941	0	16.1961	16.937	16.1961
TGME49_275490	hypothetical protein	217118	1	1.25	1	0.731928	0	16.1961	16.928	16.1961
TGME49_222800	glycogen synthase, putative	325251	1	0.53	1	0.538215	0	16.1961	16.7343	16.1961
TGME49_271290	hypothetical protein	120855	1	1.61	1	0.480451	0	16.1961	16.6765	16.1961
TGME49_226730	aconitate hydratase ACN/IRP	114885	1	2.65	1	0.219441	0	16.1961	16.4155	16.1961
TGME49_254730	POPLD (NUC188) domain-containing protein	192196	1	0.8	1	0.205866	0	16.1961	16.4019	16.1961
TGME49_279320	hypothetical protein	510632	1	0.28	1	0.165562	0	16.1961	16.3616	16.1961
TGME49_271990	hypothetical protein	162240	1	0.92	1	0.164166	0	16.1961	16.3602	16.1961
TGME49_233540	transporter, major facilitator family protein	57900	1	4.02	1	0.107481	0	16.1961	16.3036	16.1961
TGME49_323100	hypothetical protein	15886	1	8.28	1	0	0	20.2493	20.2493	20.2493
TGME49_318600	DNA /pantothenate metabolism flavoprotein	60230	1	4.5	1	-0.0361941	0	16.1961	16.1599	16.1961
TGME49_273595	hypothetical protein	235494	1	0.68	1	-0.0826685	0	16.1961	16.1134	16.1961
TGME49_252210	pentatricopeptide repeat domain-containing protein	201201	2	2.31	1	-0.0835705	0	16.1961	16.1125	16.1961
TGME49_212800	hypothetical protein	73068	1	1.64	1	-0.271353	0	16.1961	15.9247	16.1961
TGME49_212860	hypothetical protein	107699	1	1.44	1	-0.412419	0	16.1961	15.7837	16.1961
TGME49_238880	hypothetical protein	342440	1	0.95	1	-0.72718	0	16.1961	15.4689	16.1961
TGME49_250690	zinc finger (CCCH type) motif-containing protein	368050	1	0.4	1	-0.811023	0	16.1961	15.385	16.1961
TGME49_295430	hypothetical protein	42016	1	1.88	1	-0.628403	-0.00183895	22.0139	21.3855	22.012
TGME49_208830	hypothetical protein	54771	4	11.09	4	-0.463142	-0.00258816	20.2615	19.7984	20.2589
TGME49_293380	histone lysine acetyltransferase HAT1	82423	2	7.96	2	0.428897	-0.0041089	18.9302	19.3591	18.9261
TGME49_223590	proteasome subunit	39397	3	9.49	3	-1.17427	-0.00450771	19.9267	18.7525	19.9222
TGME49_248100	synaptobrevin protein	29484	2	8.78	2	-0.616677	-0.013296	19.8335	19.2168	19.8202
TGME49_231480	GCN1, putative	362621	5	2.49	5	-0.213413	-0.0219951	19.3939	19.1805	19.3719
TGME49_315210	rhoptry protein, putative	115860	3	3.86	2	-0.312248	-0.0318535	19.771	19.4588	19.7392
TGME49_266800	integral membrane protein, putative	32532	1	5.63	1	-0.198134	-0.0347038	19.7381	19.54	19.7034
TGME49_202820	ubiquitin-conjugating enzyme subfamily protein	18934	1	4.17	1	-1.15037	-0.0517216	19.3787	18.2284	19.327
TGME49_293350	mitochondrial carrier superfamily protein	65562	1	2.45	1	-0.502563	-0.0543994	18.0946	17.592	18.0402
TGME49_258580	rhoptry protein ROP17	69087	27	46.55	27	-0.455394	-0.0622574	28.6453	28.1899	28.583
TGME49_222860	eukaryotic translation initiation factor, putative	88392	2	3.31	2	0.679002	-0.062749	20.0373	20.7163	19.9745
TGME49_244320	ribosomal protein RPL24	32693	4	7.56	4	-0.453691	-0.0641368	27.5503	27.0966	27.4862
TGME49_293310	ribosomal protein L20, putative	14627	1	11.57	1	0.0547202	-0.0644246	20.2227	20.2775	20.1583
TGME49_234900	PHD-finger domain-containing protein	480654	1	0.26	1	1.10736	-0.0666963	16.2628	17.3701	16.1961
TGME49_247520	hypothetical protein	26536	1	10.55	1	-0.479785	-0.0681451	19.2755	18.7957	19.2074
TGME49_262050	rhoptry kinase family protein ROP39	65132	4	12.76	3	-0.574665	-0.0804792	21.4774	20.9027	21.3969
TGME49_309600	hypothetical protein	106522	4	5.62	3	-0.277982	-0.0815731	20.5801	20.3021	20.4985
TGME49_261580	histone H2AX	14510	2	11.85	1	-0.126009	-0.0927212	21.5373	21.4113	21.4446
TGME49_260240	ccr4-associated factor family protein	64286	4	12.97	3	0.499495	-0.0932561	21.0358	21.5353	20.9425
TGME49_207390	coatomer protein complex, gamma sub-unit, putative	56058	2	8.9	2	0.497974	-0.106303	17.8127	18.3107	17.7064
TGME49_290890	carbonyl reductase 1, putative	44107	6	20.45	6	-0.727933	-0.109936	20.8587	20.1307	20.7487
TGME49_225125	pre-rRNA processing protein	310135	5	3.04	4	0.25386	-0.117695	19.9006	20.1544	19.7829
TGME49_288290	hypothetical protein	55062	3	10.69	3	-0.569856	-0.118455	18.6882	18.1183	18.5697
TGME49_238940	GDP mannose 4,6-dehydratase, putative	41717	3	13.86	3	-1.05805	-0.124772	19.8794	18.8213	19.7546
TGME49_228170	inner membrane complex protein IMC2A	170816	11	9.32	9	-0.264481	-0.13129	21.569	21.3045	21.4377
TGME49_291800	ADP-ribosylation factor family protein	22391	2	19.31	1	-1.26833	-0.133945	19.0196	17.7513	18.8857
TGME49_213000	replication factor C, subunit 5, putative	41233	2	6.45	2	0.82044	-0.134451	18.2345	19.055	18.1001
TGME49_202200	hypothetical protein	87043	29	45.02	29	-0.767959	-0.138975	26.8271	26.0592	26.6882
TGME49_236140	hypothetical protein	110528	1	1.42	1	-2.83887	-0.140931	19.0349	16.1961	18.894
TGME49_294430	hypothetical protein	100126	7	11.7	7	-0.325722	-0.160227	21.6445	21.3188	21.4843
TGME49_255980	hypothetical protein	75198	2	4.48	2	-0.899112	-0.177717	19.922	19.0229	19.7443
TGME49_262720	eukaryotic initiation factor-1A, putative	17936	3	25.16	3	-0.22374	-0.181888	21.4341	21.2103	21.2522
TGME49_280490	U-box domain-containing protein	121997	6	7.25	6	-0.723539	-0.202474	20.4232	19.6997	20.2208
TGME49_270250	dense granule protein GRA1	20225	1	5.79	1	-0.719419	-0.205893	17.9246	17.2051	17.7187
TGME49_215370	hypothetical protein	126933	2	2.71	2	-1.25443	-0.206058	19.3095	18.055	19.1034
TGME49_304670	leucine rich repeat-containing protein	38295	2	6.51	2	-0.0494443	-0.207101	19.4993	19.4499	19.2922
TGME49_265400	hypothetical protein	90222	2	2.92	2	-2.84335	-0.220369	19.0394	16.1961	18.8191
TGME49_281620	aldo/keto reductase family oxidoreductase	56746	3	6.96	3	-1.72325	-0.23816	19.8072	18.0839	19.569
TGME49_286610	ribosomal protein RPS14, putative	36490	1	4.09	1	-0.657401	-0.263036	21.4244	20.767	21.1613
TGME49_214150	mitochondrial inner membrane translocase subunit TIM17, putative	19551	3	34.57	3	-0.48526	-0.268219	20.4343	19.9491	20.1661
TGME49_295125	rhoptry protein ROP4	42389	11	34.29	5	-0.619498	-0.303209	22.0411	21.4216	21.7379
TGME49_295710	HECT-domain (ubiquitin-transferase) domain-containing protein	851253	2	0.37	2	-0.576947	-0.315062	17.3428	16.7659	17.0278
TGME49_248130	hypothetical protein	93453	3	6.36	3	-0.843199	-0.323285	19.7106	18.8674	19.3873
TGME49_227620	dense granule protein GRA2	19804	4	21.62	4	0.737724	-0.336838	21.5137	22.2515	21.1769
TGME49_286230	hypothetical protein	279300	1	0.5	1	0	-0.345035	16.1961	16.1961	15.851
TGME49_306060	rhoptry neck protein RON8	328900	6	3.46	4	-0.0580008	-0.348316	19.5573	19.4993	19.209
TGME49_202800	cytochrome c oxidase assembly protein COX11 protein, putative	55861	1	2.7	1	0.0816962	-0.349113	18.3184	18.4001	17.9693
TGME49_275860	hypothetical protein	43160	3	14.62	3	-0.491861	-0.355346	20.5553	20.0634	20.1999
TGME49_275600	diacylglycerol acyltransferase	60442	1	1.13	1	-0.584657	-0.357697	18.8688	18.2841	18.5111
TGME49_255350	ATPase, putative	71994	1	3.05	1	-0.0347119	-0.372757	17.7789	17.7441	17.4061
TGME49_222360	hypothetical protein	83333	2	4.39	2	-0.0240682	-0.386069	19.9826	19.9586	19.5966
TGME49_208090	5-formyltetrahydrofolate cyclo-ligase	51606	3	9.94	3	-3.22352	-0.389776	19.6406	16.4171	19.2508
TGME49_275650	hypothetical protein	101159	1	1.37	1	-0.999245	-0.391535	17.1953	16.1961	16.8038
TGME49_309190	hypothetical protein	89303	4	7.18	4	-0.810643	-0.40126	19.9399	19.1293	19.5387
TGME49_216040	30S ribosomal protein S15, putative	44728	4	10.13	4	-0.26238	-0.402237	21.2339	20.9715	20.8316
TGME49_212300	hypothetical protein	75643	5	9.81	5	0.236558	-0.408522	20.2852	20.5218	19.8767
TGME49_229990	T-complex protein 1 subunit alpha, putative	59216	10	27.19	10	-0.668591	-0.415973	22.2087	21.5401	21.7927
TGME49_232310	endonuclease/exonuclease/phosphatase family protein	108109	1	2.15	1	0.893033	-0.435814	16.6319	17.5249	16.1961
TGME49_321440	SWI2/SNF2 ISWI-like SANT	140165	5	6.97	4	-0.651178	-0.479068	19.8146	19.1634	19.3355
TGME49_205250	rhoptry protein ROP18	62666	6	18.59	6	-0.786523	-0.483296	23.9986	23.212	23.5153
TGME49_222660	leucine rich repeat-containing protein	192585	7	5.34	6	0.494914	-0.48575	21.2054	21.7003	20.7197
TGME49_262730	rhoptry protein ROP16	76216	5	11.32	4	0.266721	-0.493272	21.0829	21.3496	20.5896
TGME49_254330	lipase	132942	28	35.3	27	-1.57728	-0.51918	25.8617	24.2844	25.3425
TGME49_292360	hypothetical protein	117450	4	4.33	4	-0.599045	-0.526378	20.4363	19.8372	19.9099
TGME49_245610	hypothetical protein	87504	2	4.68	2	-0.343473	-0.536727	18.652	18.3085	18.1152
TGME49_245432	hypothetical protein	46842	1	3.8	1	-0.538113	-0.538113	16.7342	16.1961	16.1961
TGME49_236860	haloacid dehalogenase family hydrolase domain-containing protein	270996	1	0.44	1	0.94738	-0.558412	16.7545	17.7019	16.1961
TGME49_244290	adapter-related protein	119953	2	2.51	2	0.00274945	-0.572529	18.4646	18.4674	17.8921
TGME49_270550	gamma-glutamyl phosphate reductase, putative	54410	2	4.98	2	-0.0834503	-0.60927	20.2485	20.1651	19.6393
TGME49_217680	hypothetical protein	246147	8	5.68	7	-0.713433	-0.632606	20.8553	20.1419	20.2227
TGME49_285540	DNA-directed DNA polymerase	133822	1	1.23	1	-0.635342	-0.635342	16.8314	16.1961	16.1961
TGME49_305750	nucleolar gtp-binding protein 2, putative	71049	7	14.98	7	-0.259941	-0.644889	22.765	22.5051	22.1201
TGME49_319530	splicing factor SF2	53354	3	9.8	2	-1.4059	-0.653474	18.2097	16.8038	17.5562
TGME49_316110	ribosomal protein RPS15	73246	1	3.39	1	-0.192938	-0.659822	16.8559	16.663	16.1961
TGME49_231000	START domain-containing protein	94360	1	1.63	1	-0.677862	-0.677862	16.8739	16.1961	16.1961
TGME49_240250	macro domain-containing protein	87942	4	6.36	3	0.26309	-0.685555	19.6294	19.8925	18.9438
TGME49_308050	thioredoxin domain-containing protein	22595	1	7.07	1	-0.719153	-0.719153	16.9152	16.1961	16.1961
TGME49_316530	myosin heavy chain, putative	93127	2	3.13	2	1.03271	-0.732091	16.9282	17.9609	16.1961
TGME49_214110	protein yipf5, putative	53237	3	10.22	3	0.467926	-0.754472	20.186	20.6539	19.4315
TGME49_226660	hypothetical protein	389806	1	0.32	1	1.02832	-0.756797	16.9529	17.9812	16.1961
TGME49_246560	vacuolar ATP synthase subunit g, putative	14837	1	16.79	1	1.20439	-0.769747	16.9658	18.1702	16.1961
TGME49_320670	vacuolar protein sorting 16, putative	101500	2	2.61	2	-1.72579	-0.786847	18.9668	17.2411	18.18
TGME49_297880	dense granule protein DG32	24153	1	10.96	1	0.153286	-0.790058	16.9861	17.1394	16.1961
TGME49_252500	polo kinase	76894	5	10.04	5	-0.178866	-0.790353	20.892	20.7132	20.1017
TGME49_268890	citrate synthase I	60382	2	4.11	2	0.691889	-0.82332	18.514	19.2059	17.6907
TGME49_215160	hypothetical protein	31176	2	6.32	2	-1.25322	-0.876336	21.0157	19.7625	20.1394
TGME49_273885	hypothetical protein	89682	2	3.52	2	-0.665861	-0.884827	18.5358	17.87	17.651
TGME49_262935	hypothetical protein	76616	2	4.41	2	0.0842765	-0.895614	19.5477	19.632	18.6521
TGME49_241150	hypothetical protein	65206	1	2.36	1	-0.91564	-0.91564	17.1117	16.1961	16.1961
TGME49_305270	hypothetical protein	82315	1	1.9	1	-0.995937	-0.921813	17.1179	16.1219	16.1961
TGME49_225000	hypothetical protein	154663	3	5.16	3	2.2302	-0.927851	17.1239	19.3541	16.1961
TGME49_276210	phosphoglycerate mutase family protein	91916	2	4.73	2	-2.36763	-0.943227	18.5637	16.1961	17.6205
TGME49_277690	hypothetical protein	71512	3	3.76	3	-0.688514	-1.00312	21.6294	20.9409	20.6263
TGME49_231920	oxidoreductase, short chain dehydrogenase/reductase family protein	33735	1	4.29	1	-1.00487	-1.00487	17.2009	16.1961	16.1961
TGME49_233460	SAG-related sequence SRS29B	34732	1	4.46	1	-0.50234	-1.0249	19.4927	18.9904	18.4678
TGME49_313560	60S ribosomal protein L7a, putative	19251	1	8.67	1	-1.055	-1.055	17.2511	16.1961	16.1961
TGME49_215980	hypothetical protein	24466	2	13.33	2	-0.27401	-1.11526	19.7305	19.4565	18.6153
TGME49_313060	eukaryotic translation initiation factor 2B, putative	78859	1	2.07	1	0.835449	-1.12686	17.3229	18.1584	16.1961
TGME49_236010	prenylcysteine oxidase	68062	1	1.96	1	-1.15449	-1.15449	17.3506	16.1961	16.1961
TGME49_289310	cullin family protein	103665	3	4.91	3	-0.0290214	-1.16148	19.164	19.135	18.0025
TGME49_293470	hypothetical protein	43492	1	3.5	1	0.604673	-1.21204	17.4081	18.0128	16.1961
TGME49_285240	3-oxo-5-alpha-steroid 4-dehydrogenase	40071	2	4.61	2	-0.0144713	-1.22291	20.3018	20.2873	19.0789
TGME49_260220	folate/biopterin transporter subfamily protein	115073	1	1.14	1	-1.27783	-1.27783	17.4739	16.1961	16.1961
TGME49_321530	cathepsin CPL	47551	1	3.32	1	0.609131	-1.29401	17.4901	18.0992	16.1961
TGME49_256030	hypothetical protein	29222	1	2.73	1	-1.29616	-1.29616	17.4922	16.1961	16.1961
TGME49_304640	hypothetical protein	125952	1	1.03	1	-0.2063	-1.3069	17.503	17.2967	16.1961
TGME49_308580	Lon protease family protein	164127	2	1.6	2	1.22049	-1.35636	17.5524	18.7729	16.1961
TGME49_262740	hypothetical protein	77879	1	2.21	1	0.610539	-1.37241	17.5685	18.179	16.1961
TGME49_261460	transcriptional elongation factor FACT80	60808	3	6.31	3	-0.827659	-1.38486	19.7505	18.9229	18.3657
TGME49_236530	DUF298 domain-containing protein	35817	1	5.94	1	-1.405	-1.405	17.6011	16.1961	16.1961
TGME49_289180	thioredoxin family redox-active protein, putative	22673	1	4.81	1	0.0187392	-1.43399	17.6301	17.6488	16.1961
TGME49_283590	NLI interacting factor family phosphatase	54123	2	4.8	2	-0.629919	-1.46566	17.6617	17.0318	16.1961
TGME49_274050	hypothetical protein	34835	1	6.91	1	0.178468	-1.47988	17.6759	17.8544	16.1961
TGME49_226370	dgat2l1-prov protein	43642	1	2.63	1	-1.56336	-1.56336	17.7594	16.1961	16.1961
TGME49_255190	myosin C	132658	29	33.9	28	0.0268834	-1.57209	26.7802	26.8071	25.2081
TGME49_215610	hypothetical protein	12966	1	8.11	1	0.201527	-1.57675	17.7728	17.9743	16.1961
TGME49_204370	WD-40 repeat protein	14857	3	31.85	3	-0.575512	-1.58815	20.3189	19.7434	18.7307
TGME49_263820	DEAD/DEAH box helicase domain-containing protein	116023	1	1.23	1	0.17367	-1.59567	17.7917	17.9654	16.1961
TGME49_314955	DNA ligase (NAD+), putative	209201	1	0.46	1	-1.59934	-1.59934	17.7954	16.1961	16.1961
TGME49_240570	hypothetical protein	57407	1	2.18	1	0.155584	-1.59987	17.7959	17.9515	16.1961
TGME49_266110	DEAD/DEAH box helicase domain-containing protein	95221	1	1.96	1	-1.59997	-1.59997	17.796	16.1961	16.1961
TGME49_222952	phosphohistidine phosphatase	42100	1	2.85	1	-1.60539	-1.60539	17.8015	16.1961	16.1961
TGME49_281960	hypothetical protein	118295	1	0.71	1	-0.017771	-1.61746	17.8135	17.7958	16.1961
TGME49_262910	NADH-cytochrome b5 reductase 1, putative	37562	1	3.83	1	-0.0925222	-1.61852	17.8146	17.7221	16.1961
TGME49_295680	periodic tryptophan protein PWP2, putative	136774	2	3.16	1	0.726072	-1.62149	17.8176	18.5436	16.1961
TGME49_214080	toxofilin	26789	1	3.7	1	-1.68677	-1.68677	17.8828	16.1961	16.1961
TGME49_289300	methionyl-tRNA synthetase	106101	7	11.58	7	-2.17962	-1.80974	23.0884	20.9088	21.2787
TGME49_238170	hypothetical protein	165152	1	0.52	1	-1.83822	-1.83822	18.0343	16.1961	16.1961
TGME49_218400	NEK kinase	319735	1	0.31	1	-1.90515	-1.90515	18.1012	16.1961	16.1961
TGME49_249730	hypothetical protein	100869	3	5.72	3	0.110588	-1.92812	18.7797	18.8902	16.8515
TGME49_263570	hypothetical protein	46246	2	8.12	1	-1.98917	-1.98917	18.1852	16.1961	16.1961
TGME49_268580	hypothetical protein	53630	1	2.94	1	-0.260888	-2.09908	18.2951	18.0343	16.1961
TGME49_202470	rRNA metabolism protein, SBDS family protein	80571	1	2.99	1	0.0547294	-2.09925	18.2953	18.3501	16.1961
TGME49_264660	SAG-related sequence SRS44	262472	2	0.98	2	-2.14716	-2.14716	18.3432	16.1961	16.1961
TGME49_285650	hypothetical protein	242056	4	2.25	3	0.819156	-2.19923	18.3953	19.2145	16.1961
TGME49_290970	8-amino-7-oxononanoate synthase	64699	1	3.64	1	-2.32569	-2.32569	18.5218	16.1961	16.1961
TGME49_243800	long-chain fatty acid CoA ligase, putative	83508	1	2.9	1	-2.39345	-2.39345	18.5895	16.1961	16.1961
TGME49_249320	flavodoxin domain-containing protein	113024	3	4.19	3	-2.15274	-2.39496	19.9402	17.7874	17.5452
TGME49_222160	aldehyde dehydrogenase	53702	2	4.43	1	-2.48762	-2.48762	18.6837	16.1961	16.1961
TGME49_201520	protein phosphatase 2C domain-containing protein	42094	1	5.09	1	0.0182948	-2.52905	18.7251	18.7434	16.1961
TGME49_222970	inositol(myo)-1(or 4)-monophosphatase 2, putative	32348	1	3.7	1	-0.745812	-2.53867	18.7347	17.9889	16.1961
TGME49_217590	50S ribosomal protein L17, putative	59800	1	1.63	1	-0.712558	-2.5766	18.7727	18.0601	16.1961
TGME49_222090	hypothetical protein	14209	1	12.03	1	-2.61298	-2.61298	18.8091	16.1961	16.1961
TGME49_315670	HEAT repeat-containing protein	82719	3	6.27	3	-1.41625	-2.64146	19.1664	17.7501	16.5249
TGME49_315770	cytochrome p450 superfamily protein	62585	3	7.96	3	0.174636	-2.64921	19.9638	20.1384	17.3146
TGME49_210360	DEAD (Asp-Glu-Ala-Asp) box polypeptide 41 family protein	73228	2	3.04	2	-1.23432	-2.8009	18.997	17.7627	16.1961
TGME49_213770	Superkiller viralicidic activity 2 family 2, putative	135032	2	3.32	2	-2.90878	-2.90878	19.1048	16.1961	16.1961
TGME49_230050	50S ribosomal protein L3, putative	56113	5	16.93	5	-4.22522	-2.95908	26.1435	21.9183	23.1844
TGME49_221180	hypothetical protein	77085	1	1.43	1	-3.20912	-3.20912	19.4052	16.1961	16.1961
TGME49_314770	tRNA (guanine-N1)-methyltransferase	34084	2	8.08	2	-1.41287	-3.31529	19.5114	18.0985	16.1961
TGME49_269600	biotin-requiring enzyme domain-containing protein	90432	1	1.82	1	-1.0714	-3.39819	19.5943	18.5229	16.1961
TGME49_248510	hypothetical protein	1295636	1	0.06	1	-3.4017	-3.4017	19.5978	16.1961	16.1961
TGME49_268850	enolase 2	52114	3	10.32	3	-0.829317	-3.86025	20.0563	19.227	16.1961
TGME49_236580	Prp31-15.5k-U4 Snrna Complex family protein	19947	2	11.54	1	-0.00664304	-3.96072	20.1568	20.1502	16.1961
TGME49_257180	RecF/RecN/SMC N terminal domain-containing protein	181311	1	0.69	1	-4.36475	-4.36475	20.5608	16.1961	16.1961
TGME49_314875	RIC1 protein	409619	1	0.21	1	0.524832	-4.55687	20.7529	21.2778	16.1961
TGME49_211710	TB2/DP1, HVA22 family protein	19036	1	11.9	1	-8.713	-4.73247	24.9091	16.1961	20.1766
TGME49_252190	KRUF family protein	76112	1	1.14	1	-5.48249	-5.48249	21.6786	16.1961	16.1961
