# Supplementary material for: Structural and functional characterization of TgGSK3, a druggable kinase in Toxoplasma gondii
Source: Nat Commun. 2025 Nov 5;16:9765. doi: 10.1038/s41467-025-64701-7 (PMC12589562; doi:10.1038/s41467-025-64701-7)
Supplement: Supplementary file 6 — Supplementary Data 4 [file 41467_2025_64701_MOESM6_ESM.xlsx]

## Sheet: Supplementary Data 4 - Y2H
Supplementary Data 4: TgGSK3 interactome identified by yeast two-hybrid (Y2H) screening using a T. gondii cDNA library as prey and the catalytically inactive N-terminal TgGSK3K76H mutant as bait.
Wed, Feb 21, 2024 - 10:10 AM HYBRIGENICS CONFIDENTIAL Program = TGRH_RP1 Screen = hgx6660v1 Vector = pB29 (N-bait-LexA-C fusion)
ULTImate Y2H SCREEN Toxoplasma gondii ME49 - TgGSK3-K76H (aa 1-394) vs Toxoplasma gondii wt RH strain_RP1
Clone Name	Type Seq	Contig(s) Name	Gene Name (Best Match)	GenBank ID (NCBI)	Gene ID (NCBI)	Other ID when available	Global PBS	Additional Gene Notes	Start	Stop	Frame	Sense	UTR Inclusion	% Id 5p/3p	Raw experimental 5p SEQ	Post linker extraction 5p SEQ	Raw experimental 3p SEQ	Post linker extraction 3p SEQ	Frag theoretical Sequence
TGRH_RP1_hgx6660v1_pB29_A-94	3p	170134760	Toxoplasma gondii ME49 - AP2IV5	https://www.ncbi.nlm.nih.gov/nuccore/XM_018779551.1	https://www.ncbi.nlm.nih.gov/gene/?term=7901016		C	AP2IV5| [XM_018779551.1 Toxoplasma gondii ME49 AP2 domain transcription factor AP2IV-5 (AP2IV5), mRNA]	No Data	3898	??	Sense		99.6			GACTAAGTTCTATTATATATCCATTGTAGTGGTATTAAACATCCCTGTAGTGATTCCAAGTCGTGGTTCCAAAATACGACTCGGTATAGGGGGAATTGGGGACCGGGCCTCTAGACACTAGCTGCGCCAGGGGCCCCAGGGGCCACGAAATCGAGGGAAAAGAAAATACGTCAGGATGCAGATCTCGTCCAGGGCCTTCTTGTTCCCCAGCAGTCCCTGTCAACTCTTCCGTCTCCGTCGATGCCACATGTGTTGCACAGCTGCCTAGGAGAGAAGGAATGTGAGACGAACAAGGTTCTGAGAGAGTCGAGGACGTTACCCTAGACCCTTGACCTGTCGAGAACGGACAGTGTGGTGGTGAGTATGGAAGCGAGAGGGAGGCAAAATGTGACTGTGAAA…	TTAGGGATGAAGGCCTTTCACAGTCACATTTTGCCTCCCTCTCGCTTCCATACTCACCACCACACTGTCCGTTCTCGACAGGTCAAGGGTCTAGGGTAACGTCCTCGACTCTCTCAGAACCTTGTTCGTCTCACATTCCTTCTCTCCTAGGCAGCTGTGCAACACATGTGGCATCGACGGAGACGGAAGAGTTGACAGGGACTGCTGGGGAACAAGAAGGCCCTGGACGAGATCTGCATCCTGACGTATTTTCTTTTCCCTCGAT
TGRH_RP1_hgx6660v1_pB29_A-271	5p 3p	170134767 / 170134760	Toxoplasma gondii ME49 - AP2IV5	https://www.ncbi.nlm.nih.gov/nuccore/XM_018779551.1	https://www.ncbi.nlm.nih.gov/gene/?term=7901016		C	AP2IV5| [XM_018779551.1 Toxoplasma gondii ME49 AP2 domain transcription factor AP2IV-5 (AP2IV5), mRNA]	2487	3692	IF	Sense		99.7 / 99.6	GTATTAATGGATTATGATATATACTGCTATTCCATCATGTTCACTCTCACACTGTGCAAAAAAAAAGAGATCCTAGAACTAGCCATGGCCGCAGGGGCCACGAACCGAAGGGAAGATACGACAGAAACGGAACGCGTCCGCCGGAGATCTGAAACCCTAGCCGCAGAGCTCATTCACATCTTAGAGAACGCGAACTACCAAAAGCACTTGCGTGCTCGAGAGAAACATCAGCATAGCCAGTTGCTCGTTCTGCTTCGGAAACTCCAAGAGCAGCAAACGCAGGATGCCGGAGACCGTTTCGTTTGCTCCTCGACACGCGGAAAGAATGGCGTAGCGGAAGGACATTCCGGTTTCTTTTCCACAGTCCCATCCTGCGTGTATGAGAGTCCGACTCTCACC…	CCGAAGGGAAGATACGACAGAAACGGAACGCGTCCGCCGGAGATCTGAAACCCTAGCCGCAGAGCTCATTCACATCTTAGAGAACGCGAACTACCAAAAGCACTTGCGTGCTCGAGAGAAACATCAGCATAGCCAGTTGCTCGTTCTGCTTCGGAAACTCCAAGAGCAGCAAACGCAGGATGCCGGAGACCGTTTCGTTTGCTCCTCGACACGCGGAAAGAATGGCGTAGCGGAAGGACATTCCGGTTTCTTTTCCACAGTCCCATCCTGCGTGTATGAGAGTCCGACTCTCACCGGGATCCCGACACGTGATACGCAGTCGCCTCTGTCTTCGTTGTATGCTTCGCGTTTGGCGTCGAAACGCGTTTCTGTTTCTTCGTCGTCAGGAGGTATGCCCGT…	GTCGCTACAGTTCTATTATATATACATTGTGGTGGTATCAAACATCCCTTTAGTGATTCCAAGCCAGTGAATTGTAATACGACTCACTATAGGGCGAATTGGGTACCGGGCCTCTAGACACTAGCTACTCGAGGGGCCCCAGGGGCCACGAAGGTGAGTATGGAAGCGAGAGGGAGGCAAAATGTGACTGTGAAAGGCCTTCATCCCTAAACGCCTTTCCCCGTCCTTCTCTCCACTCGCGCGCACTGTCTCCCGCAGAAACACGTTCCGCAAGTTCGCTTTTCTGTCTCCTCAGAAACAACTGGACTGCCGTCCGCAAAATCCCTTTAGGCGCGCTGTCAGAAGAAAATCTCTCGTCTTCCCGCTCCACGGAGCTGACCTCTTGCTGCCCTTTGACAG…	TAAGGAACGCTGAGAGAGAACCTTTCGACGGTTGCCTTCCCCAGCCGAGCAGCTCCAAACGGCAAGCCACTGGGTGTCTTCTCAGGGGAGAGCACTGCTGACCAGCTCTCTGCAGTGTTGACTTTTGCTTCTGCCTCGGCTCCTCGTCTTACGTCCGTGAGCGCACCCGAAGTTGGCTTCGAGACCAAGAGAACAGGGGACGAAGCGTTGCCGTCTCTGTCTTTTTCAGGCGTACATGCTGTCAAAGGGCAGCAAGAGGTCAGCTCCGTGGAGCGGGAAGACGAGAGATTTTCTTCTGACAGCGCGCCTAAAGGGATTTTGCGGACGGCAGTCCAGTTGTTTCTGAGGAGACAGAAAAGCGAACTTGCGGAACGTGTTTCTGCGGGAGACAGTGCGCGC…	CCGAAGGGAAGATACGACAGAAACGGAACGCGTCCGCCGGAGATCTGAAACCCTAGCCGCAGAGCTCATTCACATCTTAGAGAACGCGAACTACCAAAAGCACTTGCGTGCTCGAGAGAAACATCAGCATAGCCAGTTGCTCGTTCTGCTTCGGAAACTCCAAGAGCAGCAAACGCAGGATGCCGGAGACCGTTTCGTTTGCTCCTCGACACGCGGAAAGAATGGCGTAGCGGAAGGACATTCCGGTTTCTTTTCCACAGTCCCATCCTGCGTGTATGAGAGTCCGACTCTCACCGGGATCCCGACACGTGATACGCAGTCGCCTCTGTCTTCGTTGTATGCTTCGCGTTTGGCGTCGAAACGCGTTTCTGTTTCTTCGTCGTCAGGAGGTATGCCCGT…
TGRH_RP1_hgx6660v1_pB29_A-173	5p 3p	170134767 / 170134760	Toxoplasma gondii ME49 - AP2IV5	https://www.ncbi.nlm.nih.gov/nuccore/XM_018779551.1	https://www.ncbi.nlm.nih.gov/gene/?term=7901016		C	AP2IV5| [XM_018779551.1 Toxoplasma gondii ME49 AP2 domain transcription factor AP2IV-5 (AP2IV5), mRNA]	2628	3899	IF	Sense		99.8 / 99.8	AGGATTATGATATATACTGATATACCCCGCATGTTCACTTCCCTGTGCAATTCAACATGATGATAACTAGAACTAGCCATGGCCGCAGGGGCCACGAAGATTCTGCTTCGGAAACTCCAAGAGCAGCAAACGCAGGATGCCGGAGACCGTTTCGTTTGCTCCTCGACACGCGGAAAGAATGGCGTAGCGGAAGGACATTCCGGTTTCTTTTCCACAGTCCCATCCTGCGTGTATGAGAGTCCGACTCTCACCGGGATCCCGACACGTGATACGCAGTCGCCTCTGTCTTCGTTGTATGCTTCGCGTTTGGCGTCGAAACGCGTTTCTGTTTCTTCGTCGTCAGGAGGTATGCCCGTTGGTTCCTGTACAACGACAGCCTCTGCCCAGGCTTCGTCTGGA…	GATTCTGCTTCGGAAACTCCAAGAGCAGCAAACGCAGGATGCCGGAGACCGTTTCGTTTGCTCCTCGACACGCGGAAAGAATGGCGTAGCGGAAGGACATTCCGGTTTCTTTTCCACAGTCCCATCCTGCGTGTATGAGAGTCCGACTCTCACCGGGATCCCGACACGTGATACGCAGTCGCCTCTGTCTTCGTTGTATGCTTCGCGTTTGGCGTCGAAACGCGTTTCTGTTTCTTCGTCGTCAGGAGGTATGCCCGTTGGTTCCTGTACAACGACAGCCTCTGCCCAGGCTTCGTCTGGAGGTCCACGTACCTTGGCAAATGCGTACTCACCTCTCTCTTCGACCCCTCCTTCTCCTGCCTCGTCCCTGCTTTCTCCACCTCAGAACCTTTCCTCTCA…	AGTTACCCACTTATATCCTTTGTAGTGGTATTAAACATCCCTGTAGTGATTCCAAGCCGGTGTTCCGTAATACGACTCACTATAGGGCGAATTGGGTACCGGGCCTCTAGACACTAGCTACTCGAGGGGCCCCAGGGGCCACGAAATCGAGGGAAAAGAAAATACGTCAGGATGCAGATCTCGTCCAGGGCCTTCTTGTTCCCCAGCAGTCCCTGTCAACTCTTCCGTCTCCGTCGATGCCACATGTGTTGCACAGCTGCCTAGGAGAGAAGGAATGTGAGACGAACAAGGTTCTGAGAGAGTCGAGGACGTTACCCTAGACCCTTGACCTGTCGAGAACGGACAGTGTGGTGGTGAGTATGGAAGCGAGAGGGAGGCAAAATGTGACTGTGAAAGGCC…	CGAAGTCGGCTTCGAGACCAAGAGAACAGGGGACGAAGCGTTGCCGTCTCTGTCTTTTTCAGGCGTACATGCTGTCAAAGGGCAGCAAGAGGTCAGCTCCGTGGAGCGGGAAGACGAGAGATTTTCTTCTGACAGCGCGCCTAAAGGGATTTTGCGGACGGCAGTCCAGTTGTTTCTGAGGAGACAGAAAAGCGAACTTGCGGAACGTGTTTCTGCGGGAGACAGTGCGCGCGAGTGGAGAGAAGGACGGGGAAAGGCGTTTAGGGATGAAGGCCTTTCACAGTCACATTTTGCCTCCCTCTCGCTTCCATACTCACCACCACACTGTCCGTTCTCGACAGGTCAAGGGTCTAGGGTAACGTCCTCGACTCTCTCAGAACCTTGTTCGTCTCACATTCC…	CGTTCTGCTTCGGAAACTCCAAGAGCAGCAAACGCAGGATGCCGGAGACCGTTTCGTTTGCTCCTCGACACGCGGAAAGAATGGCGTAGCGGAAGGACATTCCGGTTTCTTTTCCACAGTCCCATCCTGCGTGTATGAGAGTCCGACTCTCACCGGGATCCCGACACGTGATACGCAGTCGCCTCTGTCTTCGTTGTATGCTTCGCGTTTGGCGTCGAAACGCGTTTCTGTTTCTTCGTCGTCAGGAGGTATGCCCGTTGGTTCCTGTACAACGACAGCCTCTGCCCAGGCTTCGTCTGGAGGTCCACGTACCTTGGCAAATGCGTACTCACCTCTCTCTTCGACCCCTCCTTCTCCTGCCTCGTCCCTGCTTTCTCCACCTCAGAACCTTTCCTCTCA…
TGRH_RP1_hgx6660v1_pB29_A-251	5p 3p	170134767 / 170134760	Toxoplasma gondii ME49 - AP2IV5	https://www.ncbi.nlm.nih.gov/nuccore/XM_018779551.1	https://www.ncbi.nlm.nih.gov/gene/?term=7901016		C	AP2IV5| [XM_018779551.1 Toxoplasma gondii ME49 AP2 domain transcription factor AP2IV-5 (AP2IV5), mRNA]	2628	3899	IF	Sense		99.7 / 99.7	TGGATTGATGTTATATCTAGCTATACCCCTGATGTTCACTCTCACACCTCGTGCAAAAAAAAAGAGATCCTAGAACTAGCCATGGCCGCAGGGGCCACGAAGATTCTGCTTCGGAAACTCCAAGAGCAGCAAACGCAGGATGCCGGAGACCGTTTCGTTTGCTCCTCGACACGCGGAAAGAATGGCGTAGCGGAAGGACATTCCGGTTTCTTTTCCACAGTCCCATCCTGCGTGTATGAGAGTCCGACTCTCACCGGGATCCCGACACGTGATACGCAGTCGCCTCTGTCTTCGTTGTATGCTTCGCGTTTGGCGTCGAAACGCGTTTCTGTTTCTTCGTCGTCAGGAGGTATGCCCGTTGGTTCCTGTACAACGACAGCCTCTGCCCAGGCTTCGTCT…	GATTCTGCTTCGGAAACTCCAAGAGCAGCAAACGCAGGATGCCGGAGACCGTTTCGTTTGCTCCTCGACACGCGGAAAGAATGGCGTAGCGGAAGGACATTCCGGTTTCTTTTCCACAGTCCCATCCTGCGTGTATGAGAGTCCGACTCTCACCGGGATCCCGACACGTGATACGCAGTCGCCTCTGTCTTCGTTGTATGCTTCGCGTTTGGCGTCGAAACGCGTTTCTGTTTCTTCGTCGTCAGGAGGTATGCCCGTTGGTTCCTGTACAACGACAGCCTCTGCCCAGGCTTCGTCTGGAGGTCCACGTACCTTGGCAAATGCGTACTCACCTCTCTCTTCGACCCCTCCTTCTCCTGCCTCGTCCCTGCTTTCTCCACCTCAGAACCTTTCCTCTCA…	CCGTATCAATTATATATACATCGTGGTGTTCTTAATCACCCCTTTGTTGATTCCCAGCCAGTGAATTGTAATACGACTCACTATAGGGCGAATTGGGTACCGGGCCTCTAGACACTAGCTACTCGAGGGGCCCCAGGGGCCACGAAATCGAGGGAAAAGAAAATACGTCAGGATGCAGATCTCGTCCAGGGCCTTCTTGTTCCCCAGCAGTCCCTGTCAACTCTTCCGTCTCCGTCGATGCCACATGTGTTGCACAGCTGCCTAGGAGAGAAGGAATGTGAGACGAACAAGGTTCTGAGAGAGTCGAGGACGTTACCCTAGACCCTTGACCTGTCGAGAACGGACAGTGTGGTGGTGAGTATGGAAGCGAGAGGGAGGCAAAATGTGACTGTGAAAGGC…	CTGCAGTGTTGACTTTTGCTTCTGCCTCGGCTCCTCGTCTTACGTCCGTGAGCGCACCCTGAAGTCGGCTTCGAGACCAAGAGAACAGGGGACGAAGCGTTGCCGTCTCTGTCTTTTTCAGGCGTACATGCTGTCAAAGGGCAGCAAGAGGTCAGCTCCGTGGAGCGGGAAGACGAGAGATTTTCTTCTGACAGCGCGCCTAAAGGGATTTTGCGGACGGCAGTCCAGTTGTTTCTGAGGAGACAGAAAAGCGAACTTGCGGAACGTGTTTCTGCGGGAGACAGTGCGCGCGAGTGGAGAGAAGGACGGGGAAAGGCGTTTAGGGATGAAGGCCTTTCACAGTCACATTTTGCCTCCCTCTCGCTTCCATACTCACCACCACACTGTCCGTTCTCGACA…	CGTTCTGCTTCGGAAACTCCAAGAGCAGCAAACGCAGGATGCCGGAGACCGTTTCGTTTGCTCCTCGACACGCGGAAAGAATGGCGTAGCGGAAGGACATTCCGGTTTCTTTTCCACAGTCCCATCCTGCGTGTATGAGAGTCCGACTCTCACCGGGATCCCGACACGTGATACGCAGTCGCCTCTGTCTTCGTTGTATGCTTCGCGTTTGGCGTCGAAACGCGTTTCTGTTTCTTCGTCGTCAGGAGGTATGCCCGTTGGTTCCTGTACAACGACAGCCTCTGCCCAGGCTTCGTCTGGAGGTCCACGTACCTTGGCAAATGCGTACTCACCTCTCTCTTCGACCCCTCCTTCTCCTGCCTCGTCCCTGCTTTCTCCACCTCAGAACCTTTCCTCTCA…
TGRH_RP1_hgx6660v1_pB29_A-152	5p 3p	170134708 / 170134703	Toxoplasma gondii ME49 - AP2VIII4	https://www.ncbi.nlm.nih.gov/nuccore/XM_002365862.1	https://www.ncbi.nlm.nih.gov/gene/?term=7895321		D	AP2VIII4| [XM_002365862.1 Toxoplasma gondii ME49 AP2 domain transcription factor AP2VIII-4 (AP2VIII4), partial mRNA]	408	1372	IF	Sense		98.9 / 99.3	TGGTAAAGTTTAATTAGATACTGATATACCCCGCAAGTTCACTTCAACTGTGCAATTCAACTGTGCAACTAGAACTAGCCATGGCCGCAGGGGCCACGAACGGCTTCTCCCCGTCTCTCCACGCTCCACGAACTTCCACGGGCTTCCCTTCAGGACCGAAAGATTCTTCTTGCATTTCCAGTGAAGGAAGAAGAATCCAGAGGGTGGGCTTGGACGGGGCGTCAGCGCAGACATTCTCTCCCGAGAGAGGCCATCAGGGGACTTCTTCGCAGATCGTCTGTGCGGTCTCGAACCTGTCTTCTGACGCGAGTGCTCTCGCTGCTCAGACTGCAGACCGGACTTGGGAGAAGGGACAGCCAGACCTCTTTAGCAGCGGTGATTCCATCAACACGCTGCTAC…	CGGCTTCTCCCCGTCTCTCCACGCTCCACGAACTTCCACGGGCTTCCCTTCAGGACCGAAAGATTCTTCTTGCATTTCCAGTGAAGGAAGAAGAATCCAGAGGGTGGGCTTGGACGGGGCGTCAGCGCAGACATTCTCTCCCGAGAGAGGCCATCAGGGGACTTCTTCGCAGATCGTCTGTGCGGTCTCGAACCTGTCTTCTGACGCGAGTGCTCTCGCTGCTCAGACTGCAGACCGGACTTGGGAGAAGGGACAGCCAGACCTCTTTAGCAGCGGTGATTCCATCAACACGCTGCTACACCAGACGCGAGAGATTCTGTCTTCTTTCGCACGCAGTGGGCAGCCTCCGCCGGCCTCGCCTGAGAGACAGGAAGGCTCTGTCCCAAACCCTCGAAGCCA…	TTATCCAACAACATTTCCTTTGTAGTTGGTATTAAACATCCCTGTAGTGATTCCAAGCCAATGGTTCTAATAATACGACTCACTATAGGGCGAATTGGGTACCGGGCCTCTAGACACTAGCTACTCGAGGGGCCCCAGGGGCCACGAACCGCCGCAATCGCTTCTGCAGCCGCGGCGATGTACGAGGCAGCTGGCGAGAGGTTTCGGGACCCTGGTCCCGCCGTCGGAATCGAGGCAATCCGCTGCATGTGCTCTGCGTACCGCCTCTTCAGTTCTTCGTCTCCCTCCATCCTGCGGTGGATCCCGCCTCGGTCTACAAGCCTCGCATCCGGGGCCGTGGTCGGCAAACTGCATGCGCCTCCTGTAGACCATGCGGAAGGGCCGAGAGGCTCCGGCAAC…	CGAGCGAGCGACTCCAGCCGGCGCTCCCCCACGGGGAACGGCCTTCCTCACCCCGGAGGGGCCGACGTCGCAGACTCCCCAGCGGTTCCCGAGTGTATGTACACCCCAAAGGACCCTGAGTCTGATGACTCCGCAGGCGATCATCGCGATGGCGGAGCCTCTGGGCGAAGAGGACACCGAAGACGGTCTGTGGTTGCCGGAGCCTCTCGGCCCTTCCGCATGGTCTACAGGAGGCGCATGCAGTTTGCCGACCACGGCCCCGGATGCGAGGCTTGTAGACCGAGGCGGGATCCACCGCAGGATGGAGGGAGACGAAGAACTGAAGAGGCGGTACGCAGAGCACATGCAGCGGATTGCCTCGATTCCGACGGCGGGACCAGGGTCCCGAAACCTCTCGCC…	CGGCTTCTCCCCGTCTCTCCACGCTCCACGAACTTCCACGGGCTTCCCTTCAGGACCGAAAGATTCTTCTTGCATTTCCAGTGAAGGAAGAAGAATCCAGAGGGTGGGCTTGGACGGGGCGTCAGCGCAGACATTCTCTCCCGAGAAAGGCCATCAGGGGACTTCTTCGCAGATCGTCTGTGCGGTCTCGAACCTGTCTTCTGACGCGAGTGCTCTCGCTGCTCAGACTGCAGACCGGACTTGGGAGAAGGGACAGCCAGACCTCTTTAGCAGCGGTGATTCCATCAACACGCTGCTACACCAGACGCGAGAGATTCTGTCTTCTTTCGCACGCAGTGGGCAGCCTCCGCCGGCCTCGCCTGAGAGGCAGGAAGGCTCTGTCCCAAACCCTCGAAGCCA…
TGRH_RP1_hgx6660v1_pB29_A-80	5p	170134713	Toxoplasma gondii ME49 - AP2X2	https://www.ncbi.nlm.nih.gov/nuccore/XM_018780086.1	https://www.ncbi.nlm.nih.gov/gene/?term=7897608		E	AP2X2| [XM_018780086.1 Toxoplasma gondii ME49 AP2 domain transcription factor AP2X-2 (AP2X2), mRNA]	1311	No Data	IF	Sense		99.5	TGGTAATGCTTATTATATATATGCTATTAGATACTGAAAAACCTCACCATGTTCAATTCAACTGTGCAAAAGAACTAGCCATGGCCGCAGGGGCCACGAACTTGGCTGACAGACCAAAGGCGAAGGGCGGCGAGGAGGCAGCCGAGGATGCGGAGACACGCGAGCGGAGGCGACCTGGCGAAAACGGAAAAGATGACGCAGGCGTTGTTGGAACTGCAGAGAAACGCCTCGGCGTTCATTACAGCCGCTACGACCGCTCATGGGTCGCCCGGTACACACAAGGAGGGCGCGTTCTGAAGAAGTACTTCTCCACCAAGGTGTACGGACACGAGCTCGCCCGGGAGAAGGCCGTTGCGGCGCGACTGGAGATGGAGCAGCAGGCGCAGTCGAGCGCGTCGG…	CTTGGCTGACAGACCAAAGGCGAAGGGCGGCGAGGAGGCAGCCGAGGATGCGGAGACACGCGAGCGGAGGCGACCTGGCGAAAACGGAAAAGATGACGCAGGCGTTGTTGGAACTGCAGAGAAACGCCTCGGCGTTCATTACAGCCGCTACGACCGCTCATGGGTCGCCCGGTACACACAAGGAGGGCGCGTTCTGAAGAAGTACTTCTCCACCAAGGTGTACGGACACGAGCTCGCCCGGGAGAAGGCCGTTGCGGCGCGACTGGAGATGGAGCAGCAGGCGCAGTCGAGCGCGTCGGCAACCTCGGGGGCTACGACGGCCTCTTCGCCATCAAGCGAGAAGGCGCCAATCACATGCCAAGACGGAGACGCTCCGTCCTTC
TGRH_RP1_hgx6660v1_pB29_A-6	5p 3p	170134916	Toxoplasma gondii - ATP citrate lyase	https://www.ncbi.nlm.nih.gov/nuccore/EU038296.1			N/A	ATP citrate lyase| [EU038296.1 Toxoplasma gondii strain RH ATP citrate lyase mRNA, complete cds]	3457	2860	??	AntiSense		99.3 / 99.7	AGGATGATGTATATAACTATCTATTCGATGATGAAGATACTCCCACCAAACCCAAAAAAAGAGATCCTAGAACTAGCCATGGCCGCAGGGGCCACGAATGATGCGGTGGCCGATCCCCATGACCAGTCTGTTCTGCTTCTTCATCTCCGAGACGAACTCCGCAGGTGCCATGCCGCTGGTGAAGGCGCCGAGGAACTGCTGAGCTGCCTGGTCGCACGCACCCCCGAACCGGTCGCCGATTGTGCAGAGTCCAGATATCAAGCTGCTGATCAAATCTTTTCCCGCGCGCGCCGTGACGATGACGTTGTGGGCGCCACAGACCGCGGGTCCGTGGTCGGCTGTCAGCATCAACACGCGCTCGAGGTAACGGTAGCAGTAGTCCGGCAGCGGCCTCTTGAA…	TGATGCGGTGGCCGATCCCCATGACCAGTCTGTTCTGCTTCTTCATCTCCGAGACGAACTCCGCAGGTGCCATGCCGCTGGTGAAGGCGCCGAGGAACTGCTGAGCTGCCTGGTCGCACGCACCCCCGAACCGGTCGCCGATTGTGCAGAGTCCAGATATCAAGCTGCTGATCAAATCTTTTCCCGCGCGCGCCGTGACGATGACGTTGTGGGCGCCACAGACCGCGGGTCCGTGGTCGGCTGTCAGCATCAACACGCGCTCGAGGTAACGGTAGCAGTAGTCCGGCAGCGGCCTCTTGAACCAGAGCAAAGAAATTACGCCTCCCACGCCGAGCTGGTCCCCGAGCACTTTGGAAATCGGCCAGCCTGCGTAGAGCAGCTCTTCGCCGCGGTCGTCCG…	TTCGATCTACGATTCTAGATCAGGGTTTTCCCAGTCACGACGTTGTAAAACGACGGCCAGTGAATTGTAATACGACTCACTATAGGGCGAATTGGGTACCGGGCCTCTAGACACTAGCTACTCGAGGGGCCCCAGGGGCCACGAACTGAAGGCTGCGGGCGCCTTCGTCCCTTCGTCCTTCGACGAACTCGGAAAGTCGATTCGCCACGTGTACGTACAGCTGGTCAAGCAGGGCGTCATCGTACCGCGGAAGGAGGTACCGGTTCCGCGGATCCCGATGGACTACGCGTGGGCGAAGAAGCTCGGCCTTGTCCGTAAGCCGAAGGGTTTCATCTCGACCATCTCGGACGACCGCGGCGAAGAGCTGCTCTACGCAGGCTGGCCGATTTCCAAAGTGCT…	TGCGGTGGCCGATCCCCATGACCAGTCTGTTCTGCTTCTTCATCTCCGAGACGAACTCCGCAGCTGCCATGCCGCTGGTGAGGGCGCCGAGGAACTGCTGAGCTGCCTGGTCGCACGCACCCCCGAACCGGTCGCCGATTGTGCAGAGTCCAGATATCAAGCTGCTGATCAAATCTTTTCCCGCGCGCGCCGTGACGATGACGTTGTGGGCGCCACAGACCGCGGGTCCGTGGTCGGCTGTCAGCATCAACACGCGCTCGAGGTAACGGTAGCAGTAGTCCGGCAGCGGCCTCTTGAACCAGAGCAAAGAAATTACGCCTCCCACGCCGAGCTGGTCCCCGAGCACTTTGGAAATCGGCCAGCCTGCGTAGAGCAGCTCTTCGCCGCGGTCGTCCGAGA…	TGATGCGGTGGCCGATCCCCATGACCAGTCTGTTCTGCTTCTTCATCTCCGAGACGAACTCCGCAGGTGCCATGCCGCTGGTGAAGGCGCCGAGGAACTGCTGAGCTGCCTGGTCGCACGCACCCCCGAACCGGTCGCCGATTGTGCAGAGTCCAGATATCAAGCTGCTGATCAAATCTTTTCCCGCGCGCGCCGTGACGATGACGTTGTGGGCGCCACAGACCGCGGGTCCGTGGTCGGCTGTCAGCATCAACACGCGCTCGAGGTAACGGTAGCAGTAGTCCGGCAGCGGCCTCTTGAACCAGAGCAAAGAAATTACGCCTCCCACGCCGAGCTGGTCCCCGAGCACTTTGGAAATCGGCCAGCCTGCGTAGAGCAGCTCTTCGCCGCGGTCGTCCG…
TGRH_RP1_hgx6660v1_pB29_A-155	5p 3p	170134861	Toxoplasma gondii ME49 - ATP-binding domain-containing protein	https://www.ncbi.nlm.nih.gov/nuccore/XM_018779226.1	https://www.ncbi.nlm.nih.gov/gene/?term=7894059		D	ATP-binding domain-containing protein| [XM_018779226.1 Toxoplasma gondii ME49 ATP-binding domain-containing protein mRNA]	3681	4213	IF	Sense		98.1 / 97.2	TGAAGTGTAGATATATGTTATATACTTCTATTCCCTGATGTTCATTCCCCACCGTACAAAAAAAAAGAGATCCTAGAACTAGGCCTGGCCGCGGGGGCCACGAACGACGCGGGAGAAGAGTTCGAGGCCGGAGAGCACGAACGAAGACAGGCGGGGCGACATGCCCGAGACAGGGTCCACTTGACCACGCGTTTGCCAGCTCCCCCGCCTCTGCTGTTTGCGTTTTCGAGCTTGCAAGAGGCTCCTGGCGTCTCCGAATTCGCGACTGTAAAACAACCCTGGTCTTCGTTGGAAGGACAGGAAGATGGCGGTCGCAGCAAGGACGAGAAAATATCGGCGAAAACAGCGGCCGCTCGGCGAAATGGAGATGCGCGGCTCGGGAAGAAAGCAGAACCGCCT…	CGACGCGGGAGAAGAGTTCGAGGCCGGAGAGCACGAACGAAGACAGGCGGGGCGACATGCCCGAGACAGGGTCCACTTGACCACGCGTTTGCCAGCTCCCCCGCCTCTGCTGTTTGCGTTTTCGAGCTTGCAAGAGGCTCCTGGCGTCTCCGAATTCGCGACTGTAAAACAACCCTGGTCTTCGTTGGAAGGACAGGAAGATGGCGGTCGCAGCAAGGACGAGAAAATATCGGCGAAAACAGCGGCCGCTCGGCGAAATGGAGATGCGCGGCTCGGGAAGAAAGCAGAACCGCCTGCCGCGCTGGATCGACAAGCGAACAACGACTTCCAGAGCACTGCGTCTTCTGCAGTCGCGTCTCTACT	TCTTACGGTTCTACGATATCTACATTGTGGTGTTCCCAGATCACCCACTTTGTTAGATCTGCAAAGCCAGTGAATTGTAATACGACTCACTATAGGGCGAATTGGGTACCGGGCCTCTAGACACTAGCTACTCGAGGGGCCCCAGGGGCCACGAACAACTAGGGGGTCTGGGGCGCGCAGGTGTCCTGGCTGTCTCCGCGTCTCTCCGGCCTCGCCTCCCTCTCGGCTGAGACTCTTCGCGCGTCTCTCCACTCGGGCGCGCGCATCCCAGGAGACAACGCCCTGGGGGTTGAGGTGGATTTCCAGCTGCGAGCGGACGCCTGCGAGTAGAGACGCGACTGCAGAAGACGCAGTGCTCTGGAAGTCGTTGTTCGCTTGTCGATCCAGCGCGGCGGGCGG…	CCGGAGAGCACGAAAGAAGACAGGCGGGGCGACATGCCCGAGACAGGGTCCACTTGACCACGCGTTTGCCAGTCCCCCCGCCTCTGCTGTTTGCGTTTTCGAGCTTGCAAGAGGCTCCCGGCGTCTCCGAATTCGCGACTGTAAAACAACCCTGGTCTTCGTTGGAAGGACAGGAAGATGGCGGTCGCAGCAAGGACGAGAAAATATCGGCGAAAACAGCGGCAGCTCGGCGAAATGGAGATGCGCGGCTCGGGAAGAGAGCAGAACCGCCCGCCGCGCTGGATCGACAAGCGAACAACGACTTCCAGAGCACTGCGTCTTCTGCAGTCGCGTCTCTACTCGCAGGCGTCCGCTCGCAGCTGGAAATCCACCTCAACCCCCAGGGCGTTGTCTCCTGGG…	TGACGCGGGAGAAGAGTTCGAGGCCGGAGAGCACGAACGAAGACAGGCGGGGCGACATGCCCGAGACAGGGTCCACTTGACCACGCGTTTGCCAGCTCCCCCGCCTCTGCTGTTTGCGTTTTCGAGCTTGCGAGAGGCTCCTGGCGTCTCCGAGTTCGCGACTCTAAAACAACCCTGGTCTTCGTTGGAAGGACAGGAAGATGGCGGTCGCAGCAAGGACGAGAAAATATCGGCGAAAACAGCGGCAGCTCGGCGAAATGGAGATGCGCGGCTCGGGAAGAGAGCAGAACCGCCCGCCGCGTTGGATCGACAAGCGAACAACGACTTCCAGAGCACTGCGTCTTCTGCAGTCGCGTCTCTACTCGCAGGCGTCCGCTCGCAGCTGGAAATCCACCTCAA…
TGRH_RP1_hgx6660v1_pB29_A-48	5p 3p	170134781	Toxoplasma gondii - CDPK2	https://www.ncbi.nlm.nih.gov/nuccore/AF333959.1			N/A	CDPK2| [AF333959.1 Toxoplasma gondii calmodulin-domain protein kinase 2 (CDPK2) mRNA, complete cds]	-54	388	OOF1	Sense		94.8 / 99.7	GGATGATGGATGATGTTATATACTGCTATCCCCTCATGTATCACTCTCACCCTCGTGCAAAAAAAAAGAGATCCTAGAACTAGCCATGGCCGCAGGGGCCACGAATGCGTGGAGCCTCTCAAGGCACAAAAAGGGAGAAACGGGAGCAGAAGAAGGATACGTCATGCCGCATCACCAGTGCAGCACCAGCCAGAGACGCCACTCCATCAGTACGCAAGCTGCGGACGAAGCGGCCGGCGGAGGGAATCGCGTTTCCTTCAAACGCTCCGCCTTCATTTTGGCCAACACTGGTCCCATCACAAACTACTACACAGTCTCAAAGACAATTGGGCGTGGCACCTGGGGAGAAGTGAAGCTGGTCATTGACAACGGGACCGGAGCGCGTCGCGCGGCGAAGAA…	TGCGTGGAGCCTCTCAAGGCACAAAAAGGGAGAAACGGGAGCAGAAGAAGGATACGTCATGCCGCATCACCAGTGCAGCACCAGCCAGAGACGCCACTCCATCAGTACGCAAGCTGCGGACGAAGCGGCCGGCGGAGGGAATCGCGTTTCCTTCAAACGCTCCGCCTTCATTTTGGCCAACACTGGTCCCATCACAAACTACTACACAGTCTCAAAGACAATTGGGCGTGGCACCTGGGGAGAAGTGAAGCTGGTCATTGACAACGGGACCGGAGCGCGTCGCGCGGCGAAGAAGATTCCCAAGTGTTACGTTGAAGACGCCGACCGTTTTCGTCAGGAAATCGAGATCATGAAGAGCCTCGACCACCCAAACATTGTGCGGCTCTACGAGACTTTCGA…	CTACTAGTTCTCTATATATCCATTGTGGTGGTACCAAACACCCCTTTATTGATTCCAAGCCAGTGAATTGTAATACGACTCACTATAGGGCGAATTGGGTACCGGGCCTCTAGACACTAGCTACTCGAGGGGCCCCAGGGGCCACGAACGCTCCCAGTGCAGTACTCCATCACCAGGTAGAAGTCCGTCATATCCTCGAAAGTCTCGTAGAGCCGCACAATGTTTGGGTGGTCGAGGCTCTTCATGATCTCGATTTCCTGACGAAAACGGTCGGCGTCTTCAACGTAACACTTGGGAATCTTCTTCGCCGCGCGACGCGCTCCGGTCCCGTTGTCAATGACCAGCTTCACTTCTCCCCAGGTGCCACGCCCAATTGTCTTTGAGACTGTGTAGTAGTTT…	AAGAAGGATACGTCATGCCGCATCACCAGTGCAGCACCAGCCAGAGACGCCACTCCATCAGTACGCAAGCTGCGGACGAAGCGGCCGGCGGAGGGAATCGCGTTTCCTTCAAACGCTCCGCCTTCATTTTGGCCAACACTGGTCCCATCACAAACTACTACACAGTCTCAAAGACAATTGGGCGTGGCACCTGGGGAGAAGTGAAGCTGGTCATTGACAACGGGACCGGAGCGCGTCGCGCGGCGAAGAAGATTCCCAAGTGTTACGTTGAAGACGCCGACCGTTTTCGTCAGGAAATCGAGATCATGAAGAGCCTCGACCACCCAAACATTGTGCGGCTCTACGAGACTTTCGAGGATATGACGGACTTCTACCTGGTGATGGAGTACTGCACTGGGA…	TCCGTGGGGACGGGGAAGGCCACAGCCGCCGAGAGAGGCGGCAAAGGATACGTCATGCCGCATCACCAGTGCAGCACCAGCCAGAGACGCCACTCCATCAGTACGCAAGCTGCGGACGAAGCGGCCGGCGGAGGGAATCGCGTTTCCTTCAAACGCTCCGCCTTCATTTTGGCCAACACTGGTCCCATCACAAACTACTACACAGTCTCAAAGACAATTGGGCGTGGCACCTGGGGAGAAGTGAAGCTGGTCATTGACAACGGGACCGGAGCGCGTCGCGCGGCGAAGAAGATTCCCAAGTGTTACGTTGAAGACGCCGACCGTTTTCGTCAGGAAATCGAGATCATGAAGAGCCTCGACCACCCAAACATTGTGCGGCTCTACGAGACTTTCGAGGAT…
TGRH_RP1_hgx6660v1_pB29_A-86	5p 3p	170134781	Toxoplasma gondii - CDPK2	https://www.ncbi.nlm.nih.gov/nuccore/AF333959.1			N/A	CDPK2| [AF333959.1 Toxoplasma gondii calmodulin-domain protein kinase 2 (CDPK2) mRNA, complete cds]	-54	388	OOF1	Sense		94.8 / 95.1	TGGGATGTATGTTATATACAGCTATACCCCTCATGTTCACTCTCCACACCTCGTGCAAAAAAAAAGAGATCCTAGAACTAGCCATGGCCGCAGGGGCCACGAATGCGTGGAGCCTCTCAAGGCACAAAAAGGGAGAAACGGGAGCAGAAGAAGGATACGTCATGCCGCATCACCAGTGCAGCACCAGCCAGAGACGCCACTCCATCAGTACGCAAGCTGCGGACGAAGCGGCCGGCGGAGGGAATCGCGTTTCCTTCAAACGCTCCGCCTTCATTTTGGCCAACACTGGTCCCATCACAAACTACTACACAGTCTCAAAGACAATTGGGCGTGGCACCTGGGGAGAAGTGAAGCTGGTCATTGACAACGGGACCGGAGCGCGTCGCGCGGCGAAGAAGA…	TGCGTGGAGCCTCTCAAGGCACAAAAAGGGAGAAACGGGAGCAGAAGAAGGATACGTCATGCCGCATCACCAGTGCAGCACCAGCCAGAGACGCCACTCCATCAGTACGCAAGCTGCGGACGAAGCGGCCGGCGGAGGGAATCGCGTTTCCTTCAAACGCTCCGCCTTCATTTTGGCCAACACTGGTCCCATCACAAACTACTACACAGTCTCAAAGACAATTGGGCGTGGCACCTGGGGAGAAGTGAAGCTGGTCATTGACAACGGGACCGGAGCGCGTCGCGCGGCGAAGAAGATTCCCAAGTGTTACGTTGAAGACGCCGACCGTTTTCGTCAGGAAATCGAGATCATGAAGAGCCTCGACCACCCAAACATTGTGCGGCTCTACGAGACTTTCGA…	GGGCTCGTTCTATTATATATACATTGTGGTGGTCTCAAACACCCCTTTATTGATTCCAAGCCAGTGAATTGTAATACGACTCACTATAGGGCGAATTGGGTACCGGGCCTCTAGACACTAGCTACTCGAGGGGCCCCAGGGGCCACGAACGCTCCCAGTGCAGTACTCCATCACCAGGTAGAAGTCCGTCATATCCTCGAAAGTCTCGTAGAGCCGCACAATGTTTGGGTGGTCGAGGCTCTTCATGATCTCGATTTCCTGACGAAAACGGTCGGCGTCTTCAACGTAACACTTGGGAATCTTCTTCGCCGCGCGACGCGCTCCGGTCCCGTTGTCAATGACCAGCTTCACTTCTCCCCAGGTGCCACGCCCAATTGTCTTTGAGACTGTGTAGTAGTT…	GCGTGGAGCCTCTCAAGGCACAAAAAGGGAGAAACGGGAGCAGAAGAAGGATACGTCATGCCGCATCACCAGTGCAGCACCAGCCAGAGACGCCACTCCATCAGTACGCAAGCTGCGGACGAAGCGGCCGGCGGAGGGAATCGCGTTTCCTTCAAACGCTCCGCCTTCATTTTGGCCAACACTGGTCCCATCACAAACTACTACACAGTCTCAAAGACAATTGGGCGTGGCACCTGGGGAGAAGTGAAGCTGGTCATTGACAACGGGACCGGAGCGCGTCGCGCGGCGAAGAAGATTCCCAAGTGTTACGTTGAAGACGCCGACCGTTTTCGTCAGGAAATCGAGATCATGAAGAGCCTCGACCACCCAAACATTGTGCGGCTCTACGAGACTTTCGAG…	TCCGTGGGGACGGGGAAGGCCACAGCCGCCGAGAGAGGCGGCAAAGGATACGTCATGCCGCATCACCAGTGCAGCACCAGCCAGAGACGCCACTCCATCAGTACGCAAGCTGCGGACGAAGCGGCCGGCGGAGGGAATCGCGTTTCCTTCAAACGCTCCGCCTTCATTTTGGCCAACACTGGTCCCATCACAAACTACTACACAGTCTCAAAGACAATTGGGCGTGGCACCTGGGGAGAAGTGAAGCTGGTCATTGACAACGGGACCGGAGCGCGTCGCGCGGCGAAGAAGATTCCCAAGTGTTACGTTGAAGACGCCGACCGTTTTCGTCAGGAAATCGAGATCATGAAGAGCCTCGACCACCCAAACATTGTGCGGCTCTACGAGACTTTCGAGGAT…
TGRH_RP1_hgx6660v1_pB29_A-256	5p 3p	170134781	Toxoplasma gondii - CDPK2	https://www.ncbi.nlm.nih.gov/nuccore/AF333959.1			N/A	CDPK2| [AF333959.1 Toxoplasma gondii calmodulin-domain protein kinase 2 (CDPK2) mRNA, complete cds]	-54	388	OOF1	Sense		94.8 / 95.1	TGGATGTATGTATATATCTAGCTATTCGATGATGTAGATACTCCCACTCAAACAAAAAAAAAGAGATCCTAGAACTAGCCATGGCCGCAGGGGCCACGAATGCGTGGAGCCTCTCAAGGCACAAAAAGGGAGAAACGGGAGCAGAAGAAGGATACGTCATGCCGCATCACCAGTGCAGCACCAGCCAGAGACGCCACTCCATCAGTACGCAAGCTGCGGACGAAGCGGCCGGCGGAGGGAATCGCGTTTCCTTCAAACGCTCCGCCTTCATTTTGGCCAACACTGGTCCCATCACAAACTACTACACAGTCTCAAAGACAATTGGGCGTGGCACCTGGGGAGAAGTGAAGCTGGTCATTGACAACGGGACCGGAGCGCGTCGCGCGGCGAAGAAGATTC…	TGCGTGGAGCCTCTCAAGGCACAAAAAGGGAGAAACGGGAGCAGAAGAAGGATACGTCATGCCGCATCACCAGTGCAGCACCAGCCAGAGACGCCACTCCATCAGTACGCAAGCTGCGGACGAAGCGGCCGGCGGAGGGAATCGCGTTTCCTTCAAACGCTCCGCCTTCATTTTGGCCAACACTGGTCCCATCACAAACTACTACACAGTCTCAAAGACAATTGGGCGTGGCACCTGGGGAGAAGTGAAGCTGGTCATTGACAACGGGACCGGAGCGCGTCGCGCGGCGAAGAAGATTCCCAAGTGTTACGTTGAAGACGCCGACCGTTTTCGTCAGGAAATCGAGATCATGAAGAGCCTCGACCACCCAAACATTGTGCGGCTCTACGAGACTTTCGA…	CCGCATCCTACGATTCTAGATCAGGGTTTTCCCAGTCACGACGTTGTAAAACTCACGGCCAGTGAATTGTAATACGACTCACTATAGGGCGAATTGGGTACCGGGCCTCTAGACACTAGCTACTCGAGGGGCCCCAGGGGCCACGAACGCTCCCAGTGCAGTACTCCATCACCAGGTAGAAGTCCGTCATATCCTCGAAAGTCTCGTAGAGCCGCACAATGTTTGGGTGGTCGAGGCTCTTCATGATCTCGATTTCCTGACGAAAACGGTCGGCGTCTTCAACGTAACACTTGGGAATCTTCTTCGCCGCGCGACGCGCTCCGGTCCCGTTGTCAATGACCAGCTTCACTTCTCCCCAGGTGCCACGCCCAATTGTCTTTGAGACTGTGTAGTAGTTTG…	GCGTGGAGCCTCTCAAGGCACAAAAAGGGAGAAACGGGAGCAGAAGAAGGATACGTCATGCCGCATCACCAGTGCAGCACCAGCCAGAGACGCCACTCCATCAGTACGCAAGCTGCGGACGAAGCGGCCGGCGGAGGGAATCGCGTTTCCTTCAAACGCTCCGCCTTCATTTTGGCCAACACTGGTCCCATCACAAACTACTACACAGTCTCAAAGACAATTGGGCGTGGCACCTGGGGAGAAGTGAAGCTGGTCATTGACAACGGGACCGGAGCGCGTCGCGCGGCGAAGAAGATTCCCAAGTGTTACGTTGAAGACGCCGACCGTTTTCGTCAGGAAATCGAGATCATGAAGAGCCTCGACCACCCAAACATTGTGCGGCTCTACGAGACTTTCGAG…	TCCGTGGGGACGGGGAAGGCCACAGCCGCCGAGAGAGGCGGCAAAGGATACGTCATGCCGCATCACCAGTGCAGCACCAGCCAGAGACGCCACTCCATCAGTACGCAAGCTGCGGACGAAGCGGCCGGCGGAGGGAATCGCGTTTCCTTCAAACGCTCCGCCTTCATTTTGGCCAACACTGGTCCCATCACAAACTACTACACAGTCTCAAAGACAATTGGGCGTGGCACCTGGGGAGAAGTGAAGCTGGTCATTGACAACGGGACCGGAGCGCGTCGCGCGGCGAAGAAGATTCCCAAGTGTTACGTTGAAGACGCCGACCGTTTTCGTCAGGAAATCGAGATCATGAAGAGCCTCGACCACCCAAACATTGTGCGGCTCTACGAGACTTTCGAGGAT…
TGRH_RP1_hgx6660v1_pB29_A-100	5p 3p	170134781	Toxoplasma gondii - CDPK2	https://www.ncbi.nlm.nih.gov/nuccore/AF333959.1			N/A	CDPK2| [AF333959.1 Toxoplasma gondii calmodulin-domain protein kinase 2 (CDPK2) mRNA, complete cds]	-54	388	OOF1	Sense		94.8 / 94.8	AATGGATGATGTTATATCTATCTATTCCATCATGTTCACTCTCACACCTCGTACAAAAAAAAAGAGATCCTAGAACTAGCCATGGCCGCAGGGGCCACGAATGCGTGGAGCCTCTCAAGGCACAAAAAGGGAGAAACGGGAGCAGAAGAAGGATACGTCATGCCGCATCACCAGTGCAGCACCAGCCAGAGACGCCACTCCATCAGTACGCAAGCTGCGGACGAAGCGGCCGGCGGAGGGAATCGCGTTTCCTTCAAACGCTCCGCCTTCATTTTGGCCAACACTGGTCCCATCACAAACTACTACACAGTCTCAAAGACAATTGGGCGTGGCACCTGGGGAGAAGTGAAGCTGGTCATTGACAACGGGACCGGAGCGCGTCGCGCGGCGAAGAAGATT…	TGCGTGGAGCCTCTCAAGGCACAAAAAGGGAGAAACGGGAGCAGAAGAAGGATACGTCATGCCGCATCACCAGTGCAGCACCAGCCAGAGACGCCACTCCATCAGTACGCAAGCTGCGGACGAAGCGGCCGGCGGAGGGAATCGCGTTTCCTTCAAACGCTCCGCCTTCATTTTGGCCAACACTGGTCCCATCACAAACTACTACACAGTCTCAAAGACAATTGGGCGTGGCACCTGGGGAGAAGTGAAGCTGGTCATTGACAACGGGACCGGAGCGCGTCGCGCGGCGAAGAAGATTCCCAAGTGTTACGTTGAAGACGCCGACCGTTTTCGTCAGGAAATCGAGATCATGAAGAGCCTCGACCACCCAAACATTGTGCGGCTCTACGAGACTTTCGA…	TTACGCTTCTATTATATATACATTGTGGTGTTCTTAAACACCACTTTATAGATTCACAGCCAGTGAATTGTAATACGACTCACTATAGGGCGAATTGGGTACCGGGCCTCTAGACACTAGCTACTCGAGGGGCCCCAGGGGCCACGAACGCTCCCAGTGCAGTACTCCATCACCAGGTAGAAGTCCGTCATATCCTCGAAAGTCTCGTAGAGCCGCACAATGTTTGGGTGGTCGAGGCTCTTCATGATCTCGATTTCCTGACGAAAACGGTCGGCGTCTTCAACGTAACACTTGGGAATCTTCTTCGCCGCGCGACGCGCTCCGGTCCCGTTGTCAATGACCAGCTTCACTTCTCCCCAGGTGCCACGCCCAATTGTCTTTGAGACTGTGTAGTAGTTT…	GCGTGGAGCCTCTCAAGGCACAAAAAGGGAGAAACGGGAGCAGAAGATGGATACGTCATGCCGCATCACCAGTGCAGCACCAGCCAGAGACGCCACTCCATCAGTACGCAAGCTGCGGACGAAGCGGCCGGCGGAGGGAATCGCGTTTCCTTCAAACGCTCCGCCTTCATTTTGGCCAACACTGGTCCCATCACAAACTACTACACAGTCTCAAAGACAATTGGGCGTGGCACCTGGGGAGAAGTGAAGCTGGTCATTGACAACGGGACCGGAGCGCGTCGCGCGGCGAAGAAGATTCCCAAGTGTTACGTTGAAGACGCCGACCGTTTTCGTCAGGAAATCGAGATCATGAAGAGCCTCGACCACCCAAACATTGTGCGGCTCTACGAGACTTTCGAG…	TCCGTGGGGACGGGGAAGGCCACAGCCGCCGAGAGAGGCGGCAAAGGATACGTCATGCCGCATCACCAGTGCAGCACCAGCCAGAGACGCCACTCCATCAGTACGCAAGCTGCGGACGAAGCGGCCGGCGGAGGGAATCGCGTTTCCTTCAAACGCTCCGCCTTCATTTTGGCCAACACTGGTCCCATCACAAACTACTACACAGTCTCAAAGACAATTGGGCGTGGCACCTGGGGAGAAGTGAAGCTGGTCATTGACAACGGGACCGGAGCGCGTCGCGCGGCGAAGAAGATTCCCAAGTGTTACGTTGAAGACGCCGACCGTTTTCGTCAGGAAATCGAGATCATGAAGAGCCTCGACCACCCAAACATTGTGCGGCTCTACGAGACTTTCGAGGAT…
TGRH_RP1_hgx6660v1_pB29_A-144	5p 3p	170134781	Toxoplasma gondii - CDPK2	https://www.ncbi.nlm.nih.gov/nuccore/AF333959.1			N/A	CDPK2| [AF333959.1 Toxoplasma gondii calmodulin-domain protein kinase 2 (CDPK2) mRNA, complete cds]	-54	388	OOF1	Sense		94.8 / 95.1	TGGATTGTATGATAGATACTTCTATACCCCGCATGTTCATACTCCACACTCGAACCCAAAAAAAGAGATCCTAGAACTAGCCATGGCCGCAGGGGCCACGAATGCGTGGAGCCTCTCAAGGCACAAAAAGGGAGAAACGGGAGCAGAAGAAGGATACGTCATGCCGCATCACCAGTGCAGCACCAGCCAGAGACGCCACTCCATCAGTACGCAAGCTGCGGACGAAGCGGCCGGCGGAGGGAATCGCGTTTCCTTCAAACGCTCCGCCTTCATTTTGGCCAACACTGGTCCCATCACAAACTACTACACAGTCTCAAAGACAATTGGGCGTGGCACCTGGGGAGAAGTGAAGCTGGTCATTGACAACGGGACCGGAGCGCGTCGCGCGGCGAAGAAGAT…	TGCGTGGAGCCTCTCAAGGCACAAAAAGGGAGAAACGGGAGCAGAAGAAGGATACGTCATGCCGCATCACCAGTGCAGCACCAGCCAGAGACGCCACTCCATCAGTACGCAAGCTGCGGACGAAGCGGCCGGCGGAGGGAATCGCGTTTCCTTCAAACGCTCCGCCTTCATTTTGGCCAACACTGGTCCCATCACAAACTACTACACAGTCTCAAAGACAATTGGGCGTGGCACCTGGGGAGAAGTGAAGCTGGTCATTGACAACGGGACCGGAGCGCGTCGCGCGGCGAAGAAGATTCCCAAGTGTTACGTTGAAGACGCCGACCGTTTTCGTCAGGAAATCGAGATCATGAAGAGCCTCGACCACCCAAACATTGTGCGGCTCTACGAGACTTTCGA…	GCGTAATCCATTATATATCCATTGTAGTGTTATTAAACATCCCTGTAGTGATCTCAAAGCCAGTGAATTGTAATACGACTCACTATAGGGCGAATTGGGTACCGGGCCTCTAGACACTAGCTACTCGAGGGGCCCCAGGGGCCACGAACGCTCCCAGTGCAGTACTCCATCACCAGGTAGAAGTCCGTCATATCCTCGAAAGTCTCGTAGAGCCGCACAATGTTTGGGTGGTCGAGGCTCTTCATGATCTCGATTTCCTGACGAAAACGGTCGGCGTCTTCAACGTAACACTTGGGAATCTTCTTCGCCGCGCGACGCGCTCCGGTCCCGTTGTCAATGACCAGCTTCACTTCTCCCCAGGTGCCACGCCCAATTGTCTTTGAGACTGTGTAGTAGTTT…	GCGTGGAGCCTCTCAAGGCACAAAAAGGGAGAAACGGGAGCAGAAGAAGGATACGTCATGCCGCATCACCAGTGCAGCACCAGCCAGAGACGCCACTCCATCAGTACGCAAGCTGCGGACGAAGCGGCCGGCGGAGGGAATCGCGTTTCCTTCAAACGCTCCGCCTTCATTTTGGCCAACACTGGTCCCATCACAAACTACTACACAGTCTCAAAGACAATTGGGCGTGGCACCTGGGGAGAAGTGAAGCTGGTCATTGACAACGGGACCGGAGCGCGTCGCGCGGCGAAGAAGATTCCCAAGTGTTACGTTGAAGACGCCGACCGTTTTCGTCAGGAAATCGAGATCATGAAGAGCCTCGACCACCCAAACATTGTGCGGCTCTACGAGACTTTCGAG…	TCCGTGGGGACGGGGAAGGCCACAGCCGCCGAGAGAGGCGGCAAAGGATACGTCATGCCGCATCACCAGTGCAGCACCAGCCAGAGACGCCACTCCATCAGTACGCAAGCTGCGGACGAAGCGGCCGGCGGAGGGAATCGCGTTTCCTTCAAACGCTCCGCCTTCATTTTGGCCAACACTGGTCCCATCACAAACTACTACACAGTCTCAAAGACAATTGGGCGTGGCACCTGGGGAGAAGTGAAGCTGGTCATTGACAACGGGACCGGAGCGCGTCGCGCGGCGAAGAAGATTCCCAAGTGTTACGTTGAAGACGCCGACCGTTTTCGTCAGGAAATCGAGATCATGAAGAGCCTCGACCACCCAAACATTGTGCGGCTCTACGAGACTTTCGAGGAT…
TGRH_RP1_hgx6660v1_pB29_A-186	5p 3p	170134781	Toxoplasma gondii - CDPK2	https://www.ncbi.nlm.nih.gov/nuccore/AF333959.1			N/A	CDPK2| [AF333959.1 Toxoplasma gondii calmodulin-domain protein kinase 2 (CDPK2) mRNA, complete cds]	-54	388	OOF1	Sense		94.8 / 95.1	ATAATGGGATGATGTTATATCTATCTATTCCATCATGTTCACTCTCACCCTGTACAAAAAAAAAGAGATCCTAGAACTAGCCATGGCCGCAGGGGCCACGAATGCGTGGAGCCTCTCAAGGCACAAAAAGGGAGAAACGGGAGCAGAAGAAGGATACGTCATGCCGCATCACCAGTGCAGCACCAGCCAGAGACGCCACTCCATCAGTACGCAAGCTGCGGACGAAGCGGCCGGCGGAGGGAATCGCGTTTCCTTCAAACGCTCCGCCTTCATTTTGGCCAACACTGGTCCCATCACAAACTACTACACAGTCTCAAAGACAATTGGGCGTGGCACCTGGGGAGAAGTGAAGCTGGTCATTGACAACGGGACCGGAGCGCGTCGCGCGGCGAAGAAGAT…	TGCGTGGAGCCTCTCAAGGCACAAAAAGGGAGAAACGGGAGCAGAAGAAGGATACGTCATGCCGCATCACCAGTGCAGCACCAGCCAGAGACGCCACTCCATCAGTACGCAAGCTGCGGACGAAGCGGCCGGCGGAGGGAATCGCGTTTCCTTCAAACGCTCCGCCTTCATTTTGGCCAACACTGGTCCCATCACAAACTACTACACAGTCTCAAAGACAATTGGGCGTGGCACCTGGGGAGAAGTGAAGCTGGTCATTGACAACGGGACCGGAGCGCGTCGCGCGGCGAAGAAGATTCCCAAGTGTTACGTTGAAGACGCCGACCGTTTTCGTCAGGAAATCGAGATCATGAAGAGCCTCGACCACCCAAACATTGTGCGGCTCTACGAGACTTTCGA…	CTTACTAGTATCTATTATATATACATTGTGGTGTTCTTAAACACCACTTTGTTGATTCAAAGCCAGTGAATTGTAATACGACTCACTATAGGGCGAATTGGGTACCGGGCCTCTAGACACTAGCTACTCGAGGGGCCCCAGGGGCCACGAACGCTCCCAGTGCAGTACTCCATCACCAGGTAGAAGTCCGTCATATCCTCGAAAGTCTCGTAGAGCCGCACAATGTTTGGGTGGTCGAGGCTCTTCATGATCTCGATTTCCTGACGAAAACGGTCGGCGTCTTCAACGTAACACTTGGGAATCTTCTTCGCCGCGCGACGCGCTCCGGTCCCGTTGTCAATGACCAGCTTCACTTCTCCCCAGGTGCCACGCCCAATTGTCTTTGAGACTGTGTAGTAG…	CGTGGAGCCTCTCAAGGCACAAAAAGGGAGAAACGGGAGCAGAAGAAGGATACGTCATGCCGCATCACCAGTGCAGCACCAGCCAGAGACGCCACTCCATCAGTACGCAAGCTGCGGACGAAGCGGCCGGCGGAGGGAATCGCGTTTCCTTCAAACGCTCCGCCTTCATTTTGGCCAACACTGGTCCCATCACAAACTACTACACAGTCTCAAAGACAATTGGGCGTGGCACCTGGGGAGAAGTGAAGCTGGTCATTGACAACGGGACCGGAGCGCGTCGCGCGGCGAAGAAGATTCCCAAGTGTTACGTTGAAGACGCCGACCGTTTTCGTCAGGAAATCGAGATCATGAAGAGCCTCGACCACCCAAACATTGTGCGGCTCTACGAGACTTTCGAGG…	TCCGTGGGGACGGGGAAGGCCACAGCCGCCGAGAGAGGCGGCAAAGGATACGTCATGCCGCATCACCAGTGCAGCACCAGCCAGAGACGCCACTCCATCAGTACGCAAGCTGCGGACGAAGCGGCCGGCGGAGGGAATCGCGTTTCCTTCAAACGCTCCGCCTTCATTTTGGCCAACACTGGTCCCATCACAAACTACTACACAGTCTCAAAGACAATTGGGCGTGGCACCTGGGGAGAAGTGAAGCTGGTCATTGACAACGGGACCGGAGCGCGTCGCGCGGCGAAGAAGATTCCCAAGTGTTACGTTGAAGACGCCGACCGTTTTCGTCAGGAAATCGAGATCATGAAGAGCCTCGACCACCCAAACATTGTGCGGCTCTACGAGACTTTCGAGGAT…
TGRH_RP1_hgx6660v1_pB29_A-187	5p 3p	170134781	Toxoplasma gondii - CDPK2	https://www.ncbi.nlm.nih.gov/nuccore/AF333959.1			N/A	CDPK2| [AF333959.1 Toxoplasma gondii calmodulin-domain protein kinase 2 (CDPK2) mRNA, complete cds]	-54	388	OOF1	Sense		94.8 / 95.1	ATAGATTATGGATTATGTTATATATTGCTATTCGATCATGTCCACCTCACCTGTACAATTCAACTGAGATCCTAGAACTAGCCATGGCCGCAGGGGCCACGAATGCGTGGAGCCTCTCAAGGCACAAAAAGGGAGAAACGGGAGCAGAAGAAGGATACGTCATGCCGCATCACCAGTGCAGCACCAGCCAGAGACGCCACTCCATCAGTACGCAAGCTGCGGACGAAGCGGCCGGCGGAGGGAATCGCGTTTCCTTCAAACGCTCCGCCTTCATTTTGGCCAACACTGGTCCCATCACAAACTACTACACAGTCTCAAAGACAATTGGGCGTGGCACCTGGGGAGAAGTGAAGCTGGTCATTGACAACGGGACCGGAGCGCGTCGCGCGGCGAAGAAGA…	TGCGTGGAGCCTCTCAAGGCACAAAAAGGGAGAAACGGGAGCAGAAGAAGGATACGTCATGCCGCATCACCAGTGCAGCACCAGCCAGAGACGCCACTCCATCAGTACGCAAGCTGCGGACGAAGCGGCCGGCGGAGGGAATCGCGTTTCCTTCAAACGCTCCGCCTTCATTTTGGCCAACACTGGTCCCATCACAAACTACTACACAGTCTCAAAGACAATTGGGCGTGGCACCTGGGGAGAAGTGAAGCTGGTCATTGACAACGGGACCGGAGCGCGTCGCGCGGCGAAGAAGATTCCCAAGTGTTACGTTGAAGACGCCGACCGTTTTCGTCAGGAAATCGAGATCATGAAGAGCCTCGACCACCCAAACATTGTGCGGCTCTACGAGACTTTCGA…	GACTTACTAGTTTCTTTATATATTCATTGTGGTGTTATTATGCACCACTTTTTTGATTCCCAGCCAGTGTACTGTAATACGACTCACTATAGGGCGAATTGGGTACCGGGCCTCTAGACACTAGCTACTCGAGGGGCCCCAGGGGCCACGAACGCTCCCAGTGCAGTACTCCATCACCAGGTAGAAGTCCGTCATATCCTCGAAAGTCTCGTAGAGCCGCACAATGTTTGGGTGGTCGAGGCTCTTCATGATCTCGATTTCCTGACGAAAACGGTCGGCGTCTTCAACGTAACACTTGGGAATCTTCTTCGCCGCGCGACGCGCTCCGGTCCCGTTGTCAATGACCAGCTTCACTTCTCCCCAGGTGCCACGCCCAATTGTCTTTGAGACTGTGTAGTA…	GCGTGGAGCCTCTCAAGGCACAAAAAGGGAGAAACGGGAGCAGAAGAAGGATACGTCATGCCGCATCACCAGTGCAGCACCAGCCAGAGACGCCACTCCATCAGTACGCAAGCTGCGGACGAAGCGGCCGGCGGAGGGAATCGCGTTTCCTTCAAACGCTCCGCCTTCATTTTGGCCAACACTGGTCCCATCACAAACTACTACACAGTCTCAAAGACAATTGGGCGTGGCACCTGGGGAGAAGTGAAGCTGGTCATTGACAACGGGACCGGAGCGCGTCGCGCGGCGAAGAAGATTCCCAAGTGTTACGTTGAAGACGCCGACCGTTTTCGTCAGGAAATCGAGATCATGAAGAGCCTCGACCACCCAAACATTGTGCGGCTCTACGAGACTTTCGAG…	TCCGTGGGGACGGGGAAGGCCACAGCCGCCGAGAGAGGCGGCAAAGGATACGTCATGCCGCATCACCAGTGCAGCACCAGCCAGAGACGCCACTCCATCAGTACGCAAGCTGCGGACGAAGCGGCCGGCGGAGGGAATCGCGTTTCCTTCAAACGCTCCGCCTTCATTTTGGCCAACACTGGTCCCATCACAAACTACTACACAGTCTCAAAGACAATTGGGCGTGGCACCTGGGGAGAAGTGAAGCTGGTCATTGACAACGGGACCGGAGCGCGTCGCGCGGCGAAGAAGATTCCCAAGTGTTACGTTGAAGACGCCGACCGTTTTCGTCAGGAAATCGAGATCATGAAGAGCCTCGACCACCCAAACATTGTGCGGCTCTACGAGACTTTCGAGGAT…
TGRH_RP1_hgx6660v1_pB29_A-79	5p 3p	170134735	Toxoplasma gondii ME49 - CDPK2A	https://www.ncbi.nlm.nih.gov/nuccore/XM_018779366.1	https://www.ncbi.nlm.nih.gov/gene/?term=7897464		B	CDPK2A| [XM_018779366.1 Toxoplasma gondii ME49 calcium-dependent protein kinase CDPK2A (CDPK2A), mRNA]	543	1098	IF	Sense		99.1 / 99.1	TGGTAAAGTTAATATGATACTGATATACCCATACACGTTCACTTCAACATGTGCAATTCAACTGTGCAACTAGAACTAGCCATGGCCGCAGGGGCCACGAACTCGCCTCAGCCATACACGCCGACCCCCGAGTCCCACAGAGGCGGGACTGGGGCTTCTCCGGTCACGGGCAGGTCCCCGGTCTCGGGGACTGGGAAGCGCTGCGTGCCCAGCCCCGGTGCCGGCGCCGCGGCCGCGAGGGATGAGGCTCACTCGCGCCACGTCATTCGACACCCGAGCGACAGCCGCCAAGTCGCCGAGGCGCCAATCTCGCGGGACAAGGAAGGCGGAATCGACCGCTCCAAGTTCATTCTGGAGAACACTGGTGCATTGACCGACTTCTATGAAATTGACACTGCG…	CTCGCCTCAGCCATACACGCCGACCCCCGAGTCCCACAGAGGCGGGACTGGGGCTTCTCCGGTCACGGGCAGGTCCCCGGTCTCGGGGACTGGGAAGCGCTGCGTGCCCAGCCCCGGTGCCGGCGCCGCGGCCGCGAGGGATGAGGCTCACTCGCGCCACGTCATTCGACACCCGAGCGACAGCCGCCAAGTCGCCGAGGCGCCAATCTCGCGGGACAAGGAAGGCGGAATCGACCGCTCCAAGTTCATTCTGGAGAACACTGGTGCATTGACCGACTTCTATGAAATTGACACTGCGACGCTCGGCCAGGGAACGTACGGCTCGGTCTCGAAGGCTCGCAAAAAGGACACTGGACAAATGCGCGCCGTGAAAACCATCAGCAAGAGCCAGGTCAAAAA…	AGAACGAACACACAGCATTTGTTAGTTGGCATTAAATATCCCTGTAGTGATTCCAAGTCGTGATTCCAAAATACGACTCACTATAGGGCGAATTGGGTACCGGGCCTCTAGACACTAGCTACTCGAGGGGCCCCAGGGGCCACGAACCCCTCCGAGATAATTCGATCGAACAACTCGCCGCCGGTGCACAGCTCCATAACGAGGTATATATTTCGGTGGTCCTCAAACGTCTCAAAGAGCTTGATGACATTCGGGTGATCGAGCTCCTTCATGATGGCGATTTCCTGTCTGAAGCGTTCCAAGTTTTTGACCTGGCTCTTGCTGATGGTTTTCACGGCGCGCATTTGTCCAGTGTCCTTTTTGCGAGCCTTCGAGACCGAGCCGTACGTTCCCTGGCCG…	TGCTCCAGCCCCGGTGCGGCGCCGCGGCCGCGAGAGATGAGGCTCACTCGCGCCACGTCATTCGACACCCGAGCGACAGCCGCCAAGTCGCCGAGGCGCCAATCTCGCGGGACAAGGAAGGCGGAATCGACCGCTCCAAGTTCATTCTGGAGAACACTGGTGCATTGACCGACTTCTATGAAATTGACACTGCGACGCTCGGCCAGGGAACGTACGGCTCGGTCTCGAAGGCTCGCAAAAAGGACACTGGACAAATGCGCGCCGTGAAAACCATCAGCAAGAGCCAGGTCAAAAACTTGGAACGCTTCAGACAGGAAATCGCCATCATGAAGGAGCTCGATCACCCGAATGTCATCAAGCTCTTTGAGACGTTTGAGGACCACCGAAATATATACCTCG…	CTCGCCTCAGCCATACACGCCGACCCCCGAGTCCCACAGAGGCGGGACTGGGGCTTCTCCGGTCACGGGCAGGTCCCCGGCCTCGGGGATTGGGAAGCGCTGCGTGCCCAGCCCCGGTGCCGGCGCCGCGGCCGCGAGGGATGAGGCTCACTCGCGCCACGTCATTCGACACCCGAGCGACAGCCGCCAAGTCGCCGAGGCGCCAATCTCGCGGGACAAGGAAGGCGGAATCGACCGCTCCAAGTTCATTCTGGAGAACACTGGTGCATTGACCGACTTCTATGAAATTGACACTGCGACGCTCGGCCAGGGAACCTACGGCTCGGTCTCGAAGGCTCGCAAGAAGGACACTGGACAAATGCGCGCCGTGAAAACCATCAGCAAGAGCCAGGTCAAAAA…
TGRH_RP1_hgx6660v1_pB29_A-274	5p 3p	170134735	Toxoplasma gondii ME49 - CDPK2A	https://www.ncbi.nlm.nih.gov/nuccore/XM_018779366.1	https://www.ncbi.nlm.nih.gov/gene/?term=7897464		B	CDPK2A| [XM_018779366.1 Toxoplasma gondii ME49 calcium-dependent protein kinase CDPK2A (CDPK2A), mRNA]	654	1381	IF	Sense		99.3 / 98.9	AGGGATGATGTAATATCTATCTATTCCATCATGAACACACCCCACCGTACAAAAAAAAAGAGATCCTAGAACTAGCCATGGCCGCAGGGGCCACGAACCCCGGTGCCGGCGCCGCGGCCGCGAGGGATGAGGCTCACTCGCGCCACGTCATTCGACACCCGAGCGACAGCCGCCAAGTCGCCGAGGCGCCAATCTCGCGGGACAAGGAAGGCGGAATCGACCGCTCCAAGTTCATTCTGGAGAACACTGGTGCATTGACCGACTTCTATGAAATTGACACTGCGACGCTCGGCCAGGGAACGTACGGCTCGGTCTCGAAGGCTCGCAAAAAGGACACTGGACAAATGCGCGCCGTGAAAACCATCAGCAAGAGCCAGGTCAAAAACTTGGAACGCTTCA…	CCCCGGTGCCGGCGCCGCGGCCGCGAGGGATGAGGCTCACTCGCGCCACGTCATTCGACACCCGAGCGACAGCCGCCAAGTCGCCGAGGCGCCAATCTCGCGGGACAAGGAAGGCGGAATCGACCGCTCCAAGTTCATTCTGGAGAACACTGGTGCATTGACCGACTTCTATGAAATTGACACTGCGACGCTCGGCCAGGGAACGTACGGCTCGGTCTCGAAGGCTCGCAAAAAGGACACTGGACAAATGCGCGCCGTGAAAACCATCAGCAAGAGCCAGGTCAAAAACTTGGAACGCTTCAGACAGGAAATCGCCATCATGAAGGAGCTCGATCACCCGAATGTCATCAAGCTCTTTGAGACGTTTGAGGACCACCGAAATATATACCTCGTTATGGA…	CCTGTCCGTTCTACTATTCTACATTGTGGTGTTCTCAGGTCACCACTTTGTTGATTCCCAGCCAGTGAATTGTAATACGACTCACTATAGGGCGAATTGGGTACCGGGCCTCTAGACACTAGCTACTCGAGGGGCCCCAGGGGCCACGAACAGCTCCCAAGGACCAAGCATCGCATCGGAAGTCGTACTTCCCCTGCAGAACTTGAGGCGCCACGTAGTACGGGGTTCCTGCCTTGGTGGAAACGAATTCTCCCTTTTTGAAGCGACAGGAAAGACCGAAGTCGATGATCTTCAGAGGCGAGTCGCGGGCCGAGTCGAGGAAAAGGAAGTTCTCCGGTTTCAAGTCCCTGTGCATAATGTTATTCGAGTGCAAGTAATGGACCGCAGAGAACATCTGCT…	GGCCAGGGAACGTACGGCTCGGTCTCGAAGGCTCGCAAAAAGGACACTGGACAAATGCGCGCCGTGAAAACCATCAGCAGAGCCAGGTCAAAAACTTGGAACGCTTTCAGACAGGAAATCGCCATCATGAAGGAGCTCGATCACCCGAATGTCATCAAGCTCTTTGAGACGTTTGAGGACCACCGAAATATATACCTCGTTATGGAGCTGTGCACCGGCGGCGAGTTGTTCGATCGAATTATCTCGGAGGGTCGCCTGACAGAGAAGCAGGCTGCCGTTTTGATGAAGCAGATGTTCTCTGCGGTCCATTACTTGCACTCGAATAACATTATGCACAGGGACTTGAAACCGGAGAACTTCCTTTTCCTCGACTCGGCCCGCGACTCGCCTCTGAAGATC…	CCCCGGTGCCGGCGCCGCGGCCGCGAGGGATGAGGCTCACTCGCGCCACGTCATTCGACACCCGAGCGACAGCCGCCAAGTCGCCGAGGCGCCAATCTCGCGGGACAAGGAAGGCGGAATCGACCGCTCCAAGTTCATTCTGGAGAACACTGGTGCATTGACCGACTTCTATGAAATTGACACTGCGACGCTCGGCCAGGGAACCTACGGCTCGGTCTCGAAGGCTCGCAAGAAGGACACTGGACAAATGCGCGCCGTGAAAACCATCAGCAAGAGCCAGGTCAAAAACTTGGAACGCTTCAGACAGGAAATCGCCATCATGAAGGAGCTCGATCACCCGAATGTCATCAAGCTCTTTGAGACGTTTGAGGACCACCGAAATATATACCTCGTTATGGA…
TGRH_RP1_hgx6660v1_pB29_A-29	5p 3p	170134735	Toxoplasma gondii ME49 - CDPK2A	https://www.ncbi.nlm.nih.gov/nuccore/XM_018779366.1	https://www.ncbi.nlm.nih.gov/gene/?term=7897464		B	CDPK2A| [XM_018779366.1 Toxoplasma gondii ME49 calcium-dependent protein kinase CDPK2A (CDPK2A), mRNA]	846	1095	IF	Sense		98.4 / 98.4	TGGGATTGATGTTATATACAGCTATACCCCTGATGTTCACACTCCACACCTCAAACCCAAAAAAAGAGATCCTAGAACTAGCCATGGCCGCAGGGGCCACGAACGGCCAGGGAACGTACGGCTCGGTCTCGAAGGCTCGCAAAAAGGACACTGGACAAATGCGCGCCGTGAAAACCATCAGCAAGAGCCAGGTCAAAAACTTGGAACGCTTCAGACAGGAAATCGCCATCATGAAGGAGCTCGATCACCCGAATGTCATCAAGCTCTTTGAGACGTTTGAGGACCACCGAAATATATACCTCGTTATGGAGCTGTGCACCGGCGGCGAGTTGTTCGATCGAATTATCCCGTAGTTCGTGGCCCCTGGGGCCCCTCGAGTAGCTAGTGTCTAGAGGCCCG…	CGGCCAGGGAACGTACGGCTCGGTCTCGAAGGCTCGCAAAAAGGACACTGGACAAATGCGCGCCGTGAAAACCATCAGCAAGAGCCAGGTCAAAAACTTGGAACGCTTCAGACAGGAAATCGCCATCATGAAGGAGCTCGATCACCCGAATGTCATCAAGCTCTTTGAGACGTTTGAGGACCACCGAAATATATACCTCGTTATGGAGCTGTGCACCGGCGGCGAGTTGTTCGATCGAATTATCCCGTA	GAACCAATGAAATCTCCATCGTGGTTGGTACCAAACACCACTTTTGTTGATTCAAAGCCAGTGAATTGTAATACGACTCACTATAGGGCGAATTGGGTACCGGGCCTCTAGACACTAGCTACTCGAGGGGCCCCAGGGGCCACGAACTACGGGATAATTCGATCGAACAACTCGCCGCCGGTGCACAGCTCCATAACGAGGTATATATTTCGGTGGTCCTCAAACGTCTCAAAGAGCTTGATGACATTCGGGTGATCGAGCTCCTTCATGATGGCGATTTCCTGTCTGAAGCGTTCCAAGTTTTTGACCTGGCTCTTGCTGATGGTTTTCACGGCGCGCATTTGTCCAGTGTCCTTTTTGCGAGCCTTCGAGACCGAGCCGTACGTTCCCTGGCCGTTC…	GGCCAGGGAACGTACGGCTCGGTCTCGAAGGCTCGCAAAAAGGACACTGGACAAATGCGCGCCGTGAAAACCATCAGCAAGAGCCAGGTCAAAAACTTGGAACGCTTCAGACAGGAAATCGCCATCATGAAGGAGCTCGATCACCCGAATGTCATCAAGCTCTTTGAGACGTTTGAGGACCACCGAAATATATACCTCGTTATGGAGCTGTGCACCGGCGGCGAGTTGTTCGATCGAATTATCCCGTAG	CGGCCAGGGAACCTACGGCTCGGTCTCGAAGGCTCGCAAGAAGGACACTGGACAAATGCGCGCCGTGAAAACCATCAGCAAGAGCCAGGTCAAAAACTTGGAACGCTTCAGACAGGAAATCGCCATCATGAAGGAGCTCGATCACCCGAATGTCATCAAGCTCTTTGAGACGTTTGAGGACCACCGAAATATATACCTCGTTATGGAGCTGTGCACCGGCGGCGAGTTGTTCGATCGAATTATCTCGGAG
TGRH_RP1_hgx6660v1_pB29_A-229	5p 3p	170134735	Toxoplasma gondii ME49 - CDPK2A	https://www.ncbi.nlm.nih.gov/nuccore/XM_018779366.1	https://www.ncbi.nlm.nih.gov/gene/?term=7897464		B	CDPK2A| [XM_018779366.1 Toxoplasma gondii ME49 calcium-dependent protein kinase CDPK2A (CDPK2A), mRNA]	846	1095	IF	Sense		98.4 / 98.4	TGGATGTATGTTATATCTATCTATACCCATACATGTTCACACTCACCTGTGCAATAAAAAAGAGATAACTAGAACTAGCCATGGCCGCAGGGGCCACGAACGGCCAGGGAACGTACGGCTCGGTCTCGAAGGCTCGCAAAAAGGACACTGGACAAATGCGCGCCGTGAAAACCATCAGCAAGAGCCAGGTCAAAAACTTGGAACGCTTCAGACAGGAAATCGCCATCATGAAGGAGCTCGATCACCCGAATGTCATCAAGCTCTTTGAGACGTTTGAGGACCACCGAAATATATACCTCGTTATGGAGCTGTGCACCGGCGGCGAGTTGTTCGATCGAATTATCCCGTAGTTCGTGGCCCCTGGGGCCCCTCGAGTAGCTAGTGTCTAGAGGCCCGGTA…	CGGCCAGGGAACGTACGGCTCGGTCTCGAAGGCTCGCAAAAAGGACACTGGACAAATGCGCGCCGTGAAAACCATCAGCAAGAGCCAGGTCAAAAACTTGGAACGCTTCAGACAGGAAATCGCCATCATGAAGGAGCTCGATCACCCGAATGTCATCAAGCTCTTTGAGACGTTTGAGGACCACCGAAATATATACCTCGTTATGGAGCTGTGCACCGGCGGCGAGTTGTTCGATCGAATTATCCCGTA	CGATCTATTATATATCCATTGTGGTGTTATTAAACACCACTTTATTGATTCCCAGCCAGTGAATTGTAATACGACTCACTATAGGGCGAATTGGGTACCGGGCCTCTAGACACTAGCTACTCGAGGGGCCCCAGGGGCCACGAACTACGGGATAATTCGATCGAACAACTCGCCGCCGGTGCACAGCTCCATAACGAGGTATATATTTCGGTGGTCCTCAAACGTCTCAAAGAGCTTGATGACATTCGGGTGATCGAGCTCCTTCATGATGGCGATTTCCTGTCTGAAGCGTTCCAAGTTTTTGACCTGGCTCTTGCTGATGGTTTTCACGGCGCGCATTTGTCCAGTGTCCTTTTTGCGAGCCTTCGAGACCGAGCCGTACGTTCCCTGGCCGTTCGT…	GGCCAGGGAACGTACGGCTCGGTCTCGAAGGCTCGCAAAAAGGACACTGGACAAATGCGCGCCGTGAAAACCATCAGCAAGAGCCAGGTCAAAAACTTGGAACGCTTCAGACAGGAAATCGCCATCATGAAGGAGCTCGATCACCCGAATGTCATCAAGCTCTTTGAGACGTTTGAGGACCACCGAAATATATACCTCGTTATGGAGCTGTGCACCGGCGGCGAGTTGTTCGATCGAATTATCCCGTAG	CGGCCAGGGAACCTACGGCTCGGTCTCGAAGGCTCGCAAGAAGGACACTGGACAAATGCGCGCCGTGAAAACCATCAGCAAGAGCCAGGTCAAAAACTTGGAACGCTTCAGACAGGAAATCGCCATCATGAAGGAGCTCGATCACCCGAATGTCATCAAGCTCTTTGAGACGTTTGAGGACCACCGAAATATATACCTCGTTATGGAGCTGTGCACCGGCGGCGAGTTGTTCGATCGAATTATCTCGGAG
TGRH_RP1_hgx6660v1_pB29_A-262	5p 3p	170134735	Toxoplasma gondii ME49 - CDPK2A	https://www.ncbi.nlm.nih.gov/nuccore/XM_018779366.1	https://www.ncbi.nlm.nih.gov/gene/?term=7897464		B	CDPK2A| [XM_018779366.1 Toxoplasma gondii ME49 calcium-dependent protein kinase CDPK2A (CDPK2A), mRNA]	846	1095	IF	Sense		98.4 / 98.4	AATGGGATGATGTATATATCTAGCTATACCCCTGATGTTCATACTCCACACCTCATGCCCAAAAAAAGAGATCCTAGAACTAGCCATGGCCGCAGGGGCCACGAACGGCCAGGGAACGTACGGCTCGGTCTCGAAGGCTCGCAAAAAGGACACTGGACAAATGCGCGCCGTGAAAACCATCAGCAAGAGCCAGGTCAAAAACTTGGAACGCTTCAGACAGGAAATCGCCATCATGAAGGAGCTCGATCACCCGAATGTCATCAAGCTCTTTGAGACGTTTGAGGACCACCGAAATATATACCTCGTTATGGAGCTGTGCACCGGCGGCGAGTTGTTCGATCGAATTATCCCGTAGTTCGTGGCCCCTGGGGCCCCTCGAGTAGCTAGTGTCTAGAGGCC…	CGGCCAGGGAACGTACGGCTCGGTCTCGAAGGCTCGCAAAAAGGACACTGGACAAATGCGCGCCGTGAAAACCATCAGCAAGAGCCAGGTCAAAAACTTGGAACGCTTCAGACAGGAAATCGCCATCATGAAGGAGCTCGATCACCCGAATGTCATCAAGCTCTTTGAGACGTTTGAGGACCACCGAAATATATACCTCGTTATGGAGCTGTGCACCGGCGGCGAGTTGTTCGATCGAATTATCCCGTA	ACGCTTCTACGATATCTAGATCGTGGTGTTCCCAGTCACCCACTTTGTTGAATCTGCCAAGCCAGTGAATTGTAATACGACTCACTATAGGGCGAATTGGGTACCGGGCCTCTAGACACTAGCTACTCGAGGGGCCCCAGGGGCCACGAACTACGGGATAATTCGATCGAACAACTCGCCGCCGGTGCACAGCTCCATAACGAGGTATATATTTCGGTGGTCCTCAAACGTCTCAAAGAGCTTGATGACATTCGGGTGATCGAGCTCCTTCATGATGGCGATTTCCTGTCTGAAGCGTTCCAAGTTTTTGACCTGGCTCTTGCTGATGGTTTTCACGGCGCGCATTTGTCCAGTGTCCTTTTTGCGAGCCTTCGAGACCGAGCCGTACGTTCCCTGGCC…	GGCCAGGGAACGTACGGCTCGGTCTCGAAGGCTCGCAAAAAGGACACTGGACAAATGCGCGCCGTGAAAACCATCAGCAAGAGCCAGGTCAAAAACTTGGAACGCTTCAGACAGGAAATCGCCATCATGAAGGAGCTCGATCACCCGAATGTCATCAAGCTCTTTGAGACGTTTGAGGACCACCGAAATATATACCTCGTTATGGAGCTGTGCACCGGCGGCGAGTTGTTCGATCGAATTATCCCGTAG	CGGCCAGGGAACCTACGGCTCGGTCTCGAAGGCTCGCAAGAAGGACACTGGACAAATGCGCGCCGTGAAAACCATCAGCAAGAGCCAGGTCAAAAACTTGGAACGCTTCAGACAGGAAATCGCCATCATGAAGGAGCTCGATCACCCGAATGTCATCAAGCTCTTTGAGACGTTTGAGGACCACCGAAATATATACCTCGTTATGGAGCTGTGCACCGGCGGCGAGTTGTTCGATCGAATTATCTCGGAG
TGRH_RP1_hgx6660v1_pB29_A-205	5p 3p	170134820	Toxoplasma gondii ME49 - CDPK6	https://www.ncbi.nlm.nih.gov/nuccore/XM_002370605.2	https://www.ncbi.nlm.nih.gov/gene/?term=7893531		D	CDPK6| [XM_002370605.2 Toxoplasma gondii ME49 calcium-dependent protein kinase CDPK6 (CDPK6), partial mRNA]	2193	3286	IF	Sense		99.2 / 99.6	AATGGATGATGTTATATCTATCTATACCCATCATGATCACTCCCACCCTGTGCAAAAAAAAAGAGATCCTAGAACTAGCCATGGCCGCAGGGGCCACGAATGCAAGTGAGTCTCCCGTTGTCACGGCCGCGTCGAGCAGCGAGAGATCGGACTCCCGCAAGTCTTCAGGGAAACCGCACTACTACATTCCTCTCCCTCCTCTTCCGCAGTCTTCTGTCCCCACGACTCTCCCTTCTTCGACGAGAGAGAATTCTCAGTATCCTGTCTCGCCCACGGAGTCTTCTGCCTCGACTCCAAGAGGCAAGTCTGAACCGAGCGAAATCTCTTCTTCTTCGCCTCGCGGCCAGACGCCTCGCCTCAGAGTTGCTCAGCCCCCAGACTCTGCTCCTCACGCTGCAA…	TGCAAGTGAGTCTCCCGTTGTCACGGCCGCGTCGAGCAGCGAGAGATCGGACTCCCGCAAGTCTTCAGGGAAACCGCACTACTACATTCCTCTCCCTCCTCTTCCGCAGTCTTCTGTCCCCACGACTCTCCCTTCTTCGACGAGAGAGAATTCTCAGTATCCTGTCTCGCCCACGGAGTCTTCTGCCTCGACTCCAAGAGGCAAGTCTGAACCGAGCGAAATCTCTTCTTCTTCGCCTCGCGGCCAGACGCCTCGCCTCAGAGTTGCTCAGCCCCCAGACTCTGCTCCTCACGCTGCAACGCTCCCCAGGTCCGCTCCACAGCTCTTCGTCTCTTCTGTTCCTCCAACGCCTCTGGCCGCTTCGCCGGTGCATGCACCCATTTTTGGCACAATGAACCG…	TCGTATCTATTATATATCCATTGTGGTGTTCTTAAACACCCCTTTGTTGATTCCAAGCCAGTGAATTGTAATACGACTCACTATAGGGCGAATTGGGTACCGGGCCTCTAGACACTAGCTACTCGAGGGGCCCCAGGGGCCACGAAGGATGTTCGGATGGTCGAGACTCTTCAGAACTTCAATCTCGGCCTCGATCTGCTCCATCGGCACTTGGCTTCTGTCCTTGTTGATGGTTTTGATTACACGCTCCAAACCACTACTCCTTTCCTCAACAAGGTGGACATCCCCGAATGCGCCGGACCCGAGTTTCCTTTTGAAGATGAAGAGGTCATCGATCGTTTTCTTGGATTCGCCCAAGTTTCGTCTGCCGACAAAGACCGAGCGTCGAACGAGCATCTT…	TGATTCGAGCGAAGCTTCACAAGGTGATGGACGATCCTGCGAACTTCCGAAAAAGCGCGAGAGCCTCTTTCAAGCAATTCGACCGCGATGGCGACGGCTTGCTGGCATTCGAAGATCTGCGCCTGTTGATAGCGCGTCTGTGTCGGAACCTGCAACTGCCTCCCGTGGACGACGAGGTTTTGCGAGTCATTTTTCGTGCCTTTGACTCTGAAAAAAAAGACAAACTTGATGTGGCAGACTTCTCTCGGCTGTACTGGGAGCTCTTGGGAAGAATTCGAGACAAATTCTACCCGGTCAAAAAGATGCTCGTTCGACGCTCGGTCTTTGTCGGCAGACGAAACTTGGGCGAATCCAAGAAAACGATCGATGACCTCTTCATCTTCAAAAGGAAACTCGGGT…	TGCAAGTGAGTCTCCCGTTGTCACGGCCGCGTCGAGCAGCGAGAGGTCGGACTCCCGCAAGTCTTCAGGGAAACCGCACTACTACATTCCTCTCCCTCCTCTTCCGCAGTCTTCTGTCCCCACGGCTCTCCCTTCTTCGACGAGAGAGAATTCTCAGTATCCTGTCTCGCCCACGGAGTCTTCTGCCTCGACTCCAAGAGGCAAGTCTGAACCGAGCGAAATCTCTTCTTCTTCGCCTCGCGGCCAGACGCCTCGCCTCAGAGTTGCTCAGCCCCCAGACTCTGCTCCTCACGCTGCAACGCTCCCCAGGTCCGCTCCACAGCTCTTCGTCTCTTCTGTTCCTCCAACGCCTCTGACCGCTTCGCCGGTGCATGCACCCATTTTTGGCACAATGAACCG…
TGRH_RP1_hgx6660v1_pB29_A-217	5p 3p	170134820	Toxoplasma gondii ME49 - CDPK6	https://www.ncbi.nlm.nih.gov/nuccore/XM_002370605.2	https://www.ncbi.nlm.nih.gov/gene/?term=7893531		D	CDPK6| [XM_002370605.2 Toxoplasma gondii ME49 calcium-dependent protein kinase CDPK6 (CDPK6), partial mRNA]	2193	3286	IF	Sense		99.4 / 99.5	GGGATAGCCGTTATTATATTGCTATACCCATACATGTTCACTTCACCTGTGCAATTCAACTGTGCAACTAGAACTAGCCATGGCCGCAGGGGCCACGAATGCAAGTGAGTCTCCCGTTGTCACGGCCGCGTCGAGCAGCGAGAGATCGGACTCCCGCAAGTCTTCAGGGAAACCGCACTACTACATTCCTCTCCCTCCTCTTCCGCAGTCTTCTGTCCCCACGACTCTCCCTTCTTCGACGAGAGAGAATTCTCAGTATCCTGTCTCGCCCACGGAGTCTTCTGCCTCGACTCCAAGAGGCAAGTCTGAACCGAGCGAAATCTCTTCTTCTTCGCCTCGCGGCCAGACGCCTCGCCTCAGAGTTGCTCAGCCCCCAGACTCTGCTCCTCACGCTGCAAC…	TGCAAGTGAGTCTCCCGTTGTCACGGCCGCGTCGAGCAGCGAGAGATCGGACTCCCGCAAGTCTTCAGGGAAACCGCACTACTACATTCCTCTCCCTCCTCTTCCGCAGTCTTCTGTCCCCACGACTCTCCCTTCTTCGACGAGAGAGAATTCTCAGTATCCTGTCTCGCCCACGGAGTCTTCTGCCTCGACTCCAAGAGGCAAGTCTGAACCGAGCGAAATCTCTTCTTCTTCGCCTCGCGGCCAGACGCCTCGCCTCAGAGTTGCTCAGCCCCCAGACTCTGCTCCTCACGCTGCAACGCTCCCCAGGTCCGCTCCACAGCTCTTCGTCTCTTCTGTTCCTCCAACGCCTCTGGCCGCTTCGCCGGTGCATGCACCCATTTTTGGCACAATGAACCG…	TTATCAAACAACATTTCTTTTGTAGTTGTTATTAAGCATCGCTGTCGTGATTCCAAGCCGTGGTTCCGAAATACGACTCACTATAGGGCGAATTGGGTACCGGGCCTCTAGACACTAGCTACTCGAGGGGCCCCAGGGGCCACGAAGGATGTTCGGATGGTCGAGACTCTTCAGAACTTCAATCTCGGCCTCGATCTGCTCCATCGGCACTTGGCTTCTGTCCTTGTTGATGGTTTTGATTACACGCTCCAAACCACTACTCCTTTCCTCAACAAGGTGGACATCCCCGAATGCGCCGGACCCGAGTTTCCTTTTGAAGATGAAGAGGTCATCGATCGTTTTCTTGGATTCGCCCAAGTTTCGTCTGCCGACAAAGACCGAGCGTCGAACGAGCATCTT…	ATTCGAGCGAAGCTTCACAAGGTGATGGACGATCCTGCGAACTTCCGAAAAAGCGCGAGAGCCTCTTTCAAGCAATTCGACCGCGATGGCGACGGCTTGCTGGCATTCGAAGATCTGCGCCTGTTGATAGCGCGTCTGTGTCGGAACCTGCAACTGCCTCCCGTGGACGACGAGGTTTTGCGAGTCATTTTTCGTGCCTTTGACTCTGAAAAAAAAGACAAACTTGATGTGGCAGACTTCTCTTGGCTGTACTGGGAGCTCTTGGGAAGAATTCGAGACAAATTCTACCCGGTCAAAAAGATGCTCGTTCGACGCTCGGTCTTTGTCGGCAGACGAAACTTGGGCGAATCCAAGAAAACGATCGATGACCTCTTCATCTTCAAAAGGAAACTCGGGTCC…	TGCAAGTGAGTCTCCCGTTGTCACGGCCGCGTCGAGCAGCGAGAGGTCGGACTCCCGCAAGTCTTCAGGGAAACCGCACTACTACATTCCTCTCCCTCCTCTTCCGCAGTCTTCTGTCCCCACGGCTCTCCCTTCTTCGACGAGAGAGAATTCTCAGTATCCTGTCTCGCCCACGGAGTCTTCTGCCTCGACTCCAAGAGGCAAGTCTGAACCGAGCGAAATCTCTTCTTCTTCGCCTCGCGGCCAGACGCCTCGCCTCAGAGTTGCTCAGCCCCCAGACTCTGCTCCTCACGCTGCAACGCTCCCCAGGTCCGCTCCACAGCTCTTCGTCTCTTCTGTTCCTCCAACGCCTCTGACCGCTTCGCCGGTGCATGCACCCATTTTTGGCACAATGAACCG…
TGRH_RP1_hgx6660v1_pB29_A-235	5p 3p	170134820	Toxoplasma gondii ME49 - CDPK6	https://www.ncbi.nlm.nih.gov/nuccore/XM_002370605.2	https://www.ncbi.nlm.nih.gov/gene/?term=7893531		D	CDPK6| [XM_002370605.2 Toxoplasma gondii ME49 calcium-dependent protein kinase CDPK6 (CDPK6), partial mRNA]	2193	3286	IF	Sense		98.7 / 99.2	TGGATGTATAGTATATATACATCTATACCCATGATGTACACACTCCACACTCGTGCAAAAAAAAAGAGATCCTAGAACTAGCCATGGCCGCAGGGGCCACGAATGCAAGTGAGTCTCCCGTTGTCACGGCCGCGTCGAGCAGCGAGAGATCGGACTCCCGCAAGTCTTCAGGGAAACCGCACTACTACATTCCTCTCCCTCCTCTTCCGCAGTCTTCTGTCCCCACGACTCTCCCTTCTTCGACGAGAGAGAATTCTCAGTATCCTGTCTCGCCCACGGAGTCTTCTGCCTCGACTCCAAGAGGCAAGTCTGAACCGAGCGAAATCTCTTCTTCTTCGCCTCGCGGCCAGACGCCTCGCCTCAGAGTTGCTCAGCCCCCAGACTCTGCTCCTCACGCTG…	TGCAAGTGAGTCTCCCGTTGTCACGGCCGCGTCGAGCAGCGAGAGATCGGACTCCCGCAAGTCTTCAGGGAAACCGCACTACTACATTCCTCTCCCTCCTCTTCCGCAGTCTTCTGTCCCCACGACTCTCCCTTCTTCGACGAGAGAGAATTCTCAGTATCCTGTCTCGCCCACGGAGTCTTCTGCCTCGACTCCAAGAGGCAAGTCTGAACCGAGCGAAATCTCTTCTTCTTCGCCTCGCGGCCAGACGCCTCGCCTCAGAGTTGCTCAGCCCCCAGACTCTGCTCCTCACGCTGCAACGCTCCCCAGGTCCGCTCCACAGCTCTTCGTCTCTTCTGTTCCTCCAACGCCTCTGGCCGCTTCGCCGGTGCATGCACCCATTTTTGGCACAATGAACCG…	GTTTCTACGATTCTACATTCGTGGTGTTCTCAGTCACCACTTTGTTGAATCTCACAGCCAGTGAATTGTAATACGACTCACTATAGGGCGAATTGGGTACCGGGCCTCTAGACACTAGCTACTCGAGGGGCCCCAGGGGCCACGAAGGATGTTCGGATGGTCGAGACTCTTCAGAACTTCAATCTCGGCCTCGATCTGCTCCATCGGCACTTGGCTTCTGTCCTTGTTGATGGTTTTGATTACACGCTCCAAACCACTACTCCTTTCCTCAACAAGGTGGACATCCCCGAATGCGCCGGACCCGAGTTTCCTTTTGAAGATGAAGAGGTCATCGATCGTTTTCTTGGATTCGCCCAAGTTTCGTCTGCCGACAAAGACCGAGCGTCGAACGAGCATCTT…	TCCGACCGCGATGGCGACGGCTTGCTGGCATTCGAAGATCTGCGCCTGTTGATAGCGGGTCTGTGTCGGAACCTGCAACTGCCTCCCGTGGACGACGAGGTTTTGCGAGTCATTTTTCGTGCCTTTGACTCTGAAAAAAAAGACAAACTTGATGTGGCAGACTTCTCTCGGCTGTACTGGGAGCTCTTGGGAAGAATTCGAGACAAATTCTACCCGGTCAAAAAGATGCTCGTTCGACGCTCGGTCTTTGTCGGCAGACGAAACTTGGGCGAATCCAAGAAAACGATCGATGACCTCTTCATCTTCAAAAGGAAACTCGGGTCCGGCGCATTCGGGGATGTCCACCTTGTTGAGGAAAGGAGTAGTGGTTTGGAGCGTGTAATCAAAACCATCAACAAG…	TGCAAGTGAGTCTCCCGTTGTCACGGCCGCGTCGAGCAGCGAGAGGTCGGACTCCCGCAAGTCTTCAGGGAAACCGCACTACTACATTCCTCTCCCTCCTCTTCCGCAGTCTTCTGTCCCCACGGCTCTCCCTTCTTCGACGAGAGAGAATTCTCAGTATCCTGTCTCGCCCACGGAGTCTTCTGCCTCGACTCCAAGAGGCAAGTCTGAACCGAGCGAAATCTCTTCTTCTTCGCCTCGCGGCCAGACGCCTCGCCTCAGAGTTGCTCAGCCCCCAGACTCTGCTCCTCACGCTGCAACGCTCCCCAGGTCCGCTCCACAGCTCTTCGTCTCTTCTGTTCCTCCAACGCCTCTGACCGCTTCGCCGGTGCATGCACCCATTTTTGGCACAATGAACCG…
TGRH_RP1_hgx6660v1_pB29_A-248	5p 3p	170134820	Toxoplasma gondii ME49 - CDPK6	https://www.ncbi.nlm.nih.gov/nuccore/XM_002370605.2	https://www.ncbi.nlm.nih.gov/gene/?term=7893531		D	CDPK6| [XM_002370605.2 Toxoplasma gondii ME49 calcium-dependent protein kinase CDPK6 (CDPK6), partial mRNA]	2193	3286	IF	Sense		99.2 / 98.9	TGGAATAGCCGTTCGAAACAGCTATACCCAGCATGTTCACTTCCCTGTGCAATTCAAATGAGATAACTAGAACTAGCCATGGCCGCAGGGGCCACGAATGCAAGTGAGTCTCCCGTTGTCACGGCCGCGTCGAGCAGCGAGAGATCGGACTCCCGCAAGTCTTCAGGGAAACCGCACTACTACATTCCTCTCCCTCCTCTTCCGCAGTCTTCTGTCCCCACGACTCTCCCTTCTTCGACGAGAGAGAATTCTCAGTATCCTGTCTCGCCCACGGAGTCTTCTGCCTCGACTCCAAGAGGCAAGTCTGAACCGAGCGAAATCTCTTCTTCTTCGCCTCGCGGCCAGACGCCTCGCCTCAGAGTTGCTCAGCCCCCAGACTCTGCTCCTCACGCTGCAACG…	TGCAAGTGAGTCTCCCGTTGTCACGGCCGCGTCGAGCAGCGAGAGATCGGACTCCCGCAAGTCTTCAGGGAAACCGCACTACTACATTCCTCTCCCTCCTCTTCCGCAGTCTTCTGTCCCCACGACTCTCCCTTCTTCGACGAGAGAGAATTCTCAGTATCCTGTCTCGCCCACGGAGTCTTCTGCCTCGACTCCAAGAGGCAAGTCTGAACCGAGCGAAATCTCTTCTTCTTCGCCTCGCGGCCAGACGCCTCGCCTCAGAGTTGCTCAGCCCCCAGACTCTGCTCCTCACGCTGCAACGCTCCCCAGGTCCGCTCCACAGCTCTTCGTCTCTTCTGTTCCTCCAACGCCTCTGGCCGCTTCGCCGGTGCATGCACCCATTTTTGGCACAATGAACCG…	CTATCTCACTTATCTTCTTTGTAGTTGTTATTAAACATCCCTTTGGTGATTCCAAGCCATGGTTCTGTAATACGACTCACTATAGGGCGAATTGGGTACCGGGCCTCTAGACACTAGCTACTCGAGGGGCCCCAGGGGCCACGAAGGATGTTCGGATGGTCGAGACTCTTCAGAACTTCAATCTCGGCCTCGATCTGCTCCATCGGCACTTGGCTTCTGTCCTTGTTGATGGTTTTGATTACACGCTCCAAACCACTACTCCTTTCCTCAACAAGGTGGACATCCCCGAATGCGCCGGACCCGAGTTTCCTTTTGAAGATGAAGAGGTCATCGATCGTTTTCTTGGATTCGCCCAAGTTTCGTCTGCCGACAAAGACCGAGCGTCGAACGAGCATCTTT…	GGAGTCCATTTTTCGGTGCCTTTGACTCTGAAAAAAAAGACAAACTTGATGTGGCAGACTTCTCTCGGCTGTACTGGGAGCTCTTGGGAAGAATTCGAGACAAATTCTACCCGGTCAAAAAGATGCTCGTTCGACGCTCGGTCTTTGTCGGCAGACGAAACTTGGGCGAATCCAAGAAAACGATCGATGACCTCTTCATCTTCAAAAGGAAACTCGGGTCCGGCGCATTCGGGGATGTCCACCTTGTTGAGGAAAGGAGTAGTGGTTTGGAGCGTGTAATCAAAACCATCAACAAGGACAGAAGCCAAGTGCCGATGGAGCAGATCGAGGCCGAGATTGAAGTTCTGAAGAGTCTCGACCATCCGAACATCC	TGCAAGTGAGTCTCCCGTTGTCACGGCCGCGTCGAGCAGCGAGAGGTCGGACTCCCGCAAGTCTTCAGGGAAACCGCACTACTACATTCCTCTCCCTCCTCTTCCGCAGTCTTCTGTCCCCACGGCTCTCCCTTCTTCGACGAGAGAGAATTCTCAGTATCCTGTCTCGCCCACGGAGTCTTCTGCCTCGACTCCAAGAGGCAAGTCTGAACCGAGCGAAATCTCTTCTTCTTCGCCTCGCGGCCAGACGCCTCGCCTCAGAGTTGCTCAGCCCCCAGACTCTGCTCCTCACGCTGCAACGCTCCCCAGGTCCGCTCCACAGCTCTTCGTCTCTTCTGTTCCTCCAACGCCTCTGACCGCTTCGCCGGTGCATGCACCCATTTTTGGCACAATGAACCG…
TGRH_RP1_hgx6660v1_pB29_A-52	5p 3p	170134774	Toxoplasma gondii ME49 - CMGC kinase, putative	https://www.ncbi.nlm.nih.gov/nuccore/XM_018780940.1	https://www.ncbi.nlm.nih.gov/gene/?term=7897986		D	CMGC kinase, putative| [XM_018780940.1 Toxoplasma gondii ME49 CMGC kinase, putative partial mRNA]	1116	1778	IF	Sense		88.9 / 88.1	TGAATGATGTATATATCTATCTATTCGCTGATGAAGATACTCCCACCAAACCCAAAAAAAGAGATCCTAGAACTAGCCATGGCCGCAGGGGCCACGAACGACGAGGGAGTCGAGGTCTCACCGGTGCTCCCTCCTCACAGGGTTCGAGAAGGAGACGCAGAAGACGGCGGCCTGTCTCGGAGCGATACGGGTAGTGGATGCCAACTCGAGTTTCAAGGCAGTGAGGGCGGAAGGTGGAACGAACAGGAGGCAGGAGTCTTGCCGCCTCCTGGGACCCCTAGGCGCTTCCGCATGTCGGCGCCCACGCCTCCACCGTCGCCGTTCCAGACGGCCGAGCAGAGACAGCAGACGCCGGTCTCGCCTGTTCACCCGCGATCTTCGTCTCACACGCAAAACCAG…	CGACGAGGGAGTCGAGGTCTCACCGGTGCTCCCTCCTCACAGGGTTCGAGAAGGAGACGCAGAAGACGGCGGCCTGTCTCGGAGCGATACGGGTAGTGGATGCCAACTCGAGTTTCAAGGCAGTGAGGGCGGAAGGTGGAACGAACAGGAGGCAGGAGTCTTGCCGCCTCCTGGGACCCCTAGGCGCTTCCGCATGTCGGCGCCCACGCCTCCACCGTCGCCGTTCCAGACGGCCGAGCAGAGACAGCAGACGCCGGTCTCGCCTGTTCACCCGCGATCTTCGTCTCACACGCAAAACCAGCGGCTGGCGGCTTCCCTGGCGTGTCTGCTGGACTCGGTACGCAACCGCAGTGTGTCGCTGAAGGACCCTTTCGGTCGTGTGTCGCCACTTGCACAGGT…	TCATTCACGATTCTAGATCAGGGTTTTCCCAGTCACGACGTTGTAAAACGACGGCCAGTGAATTGTAATACGACTCACTATAGGGCGAATTGGGTACCGGGCCTCTAGACACTAGCTACTCGAGGGGCCCCAGGGGCCACGAAGCTGGCGGGGAAAACGGACTTGAACACAGAGGCGTGTATGCAGGAGATGGAGGGGCTACGCCCTCGAAGCCGGGGGGCGGAGTGCTCGGGTACGGCACCCGCGTCAGAAAGCTCTGGAGATACGCGTCCTGCAACGAGATGCCGTGTGTGCCGTGCCACGGGACCGGAGACGCCGACGCGAGGGCCCCGGGGCTGCGGAAGCACAGTGCGTCGGCTGCATGCAGCGGGCTGGACTCCTCGAGACTCGCCGCAGACT…	CTCCTGGGACCCTAGGCGCTTCCGCATGTCGGCGCCCACGCCTCACTGTCGCCGTTCCAGACGGCCGAGCAGAGACAGCAGACGCCGGTCTCGCCTGTTCACCCGCGATCTTCGTCTCACACGCAAAACCAGCGGCTGGCGGCTTCCCTGGCGTGTCTGCTGGACTCGGTACGCAACCGCAGTGTGTCGCTGAAGGACCCTTTCGGTCGTGTGTCGCCACTTGCACAGGTTGGGGACCGTGGAGCGACTTTTTCTGGACAGCCCCGTGAAATGCAGCTACCGCCGTGTTTGGCGCCTCAGTCTGCGGCGAGTCTCGAGGAGTCCAGCCCGCTGCATGCAGCCGACGCACTGTGCTTCCGCAGCCCCGGGGCCCTCGCGTCGGCGTCTCCGGTCCCGTGG…	CGACGAGGGAGTCGAGGTCTCACCGGTGCTCCCTCCTCACAGAGTTCGAGAAGGAGACGCAGAAGACGGCGGCCTGTCTCGGAGCGATACGGGTAGTGGATGCCAACTAGAGTTTCAAGGCAGTGAGGGCGGAAGGTGGAACGAACAGGAGGCAGGAGTCTTGCCGCCTCCTGGGACCCCTAGGCGCTTTCGCATGTCGGCGCCCACGCCTCCACCGTCGCCGTTCCAGACGGCCGAGCAGAGACAGCAGACGCCGGTCTCGCCTGTTCACCCGCGATCTTCGTCTCACACGCAAAACCAGCGGCTGGCGGCTTCCCTGGCGTGTCTGCTGGACTCGGTTGGGGACCGTGGAGCGACTTTTTCTGGACAGCCGCGTGAAATGCAGCTACCGCCGTGTTT…
TGRH_RP1_hgx6660v1_pB29_A-58	5p 3p	170134765	Toxoplasma gondii ME49 - DNA replication licensing factor MCM5, putative	https://www.ncbi.nlm.nih.gov/nuccore/XM_002366840.2	https://www.ncbi.nlm.nih.gov/gene/?term=7898288		N/A	DNA replication licensing factor MCM5, putative| [XM_002366840.2 Toxoplasma gondii ME49 DNA replication licensing factor MCM5, putative mRNA]	175	-221	??	AntiSense		99.0 / 98.7	TGGATGATGTATATAACTATCTATTCGATGATGAAGATACCCCACCAAACCCAAAAAAAGAGATCCTAGAACTAGCCATGGCCGCAGGGGCCACGAACGAGGAGGCGCCGCTTCAGCTCCGCGCCGCCGTGGTTCAGATACTGACGGAAATTGAATTTCATCTGCTGCACAGAGGGCAGTGAAGAAGGCAGCATCAGCGCCGAAGGCGAGGAGGAAGAGAACCCGCCCTCCTCAAGGCGCGAGGTGTTGAAGTATACCGGTGTTTCTTCCATGGTGACAAGGAGGGAGGGAGGGCCTCGACAGACGGCGGCGACGCGACACGGACACGGCTGGGCAGGAGGAGAAAAGGACGAAAAGCGGGTCTTTAATTTGTACAGAGAAAGCAGGCAAAGGGCCAAG…	CGAGGAGGCGCCGCTTCAGCTCCGCGCCGCCGTGGTTCAGATACTGACGGAAATTGAATTTCATCTGCTGCACAGAGGGCAGTGAAGAAGGCAGCATCAGCGCCGAAGGCGAGGAGGAAGAGAACCCGCCCTCCTCAAGGCGCGAGGTGTTGAAGTATACCGGTGTTTCTTCCATGGTGACAAGGAGGGAGGGAGGGCCTCGACAGACGGCGGCGACGCGACACGGACACGGCTGGGCAGGAGGAGAAAAGGACGAAAAGCGGGTCTTTAATTTGTACAGAGAAAGCAGGCAAAGGGCCAAGAGGCCGCAGCTTGGAGACGAAAGACCGCAGAGAGGAAATGCGGAGGAAACGACGAAGAGGAAAAAACGGAACCTGGATCGGCCGCAGATCGAC	CGATCTACGATTCTAGATCAGGGTTTTCCCAGTCACGACGTTGTAAAACGACGGCCAGTGAATTGTAATACGACTCACTATAGGGCGAATTGGGTACCGGGCCTCTAGACACTAGCTACTCGAGGGGCCCCAGGGGCCACGAATGTCGATCTGCGGCCGATCCAGGTTCCGTTTTTTCCTCTTCGTCGTTTCCTCCGCATTTCCTCTCTGCGGTCTTTCGTCTCCAAGCTGCGGCCTCTTGGCCCTTTGCCTGCTTTCTCTGTACAAATTAAAGACCCGCTTTTCGTCCTTTTCTCCTCCTGCCCAGCCGTGTCCGTGTCGCGTCGCCGCCGTCTGTCGAGGCCCTCCCTCCCTCCTTGTCACCATGGAAGAAACACCGGTATACTTCAACACCTCGCG…	GAGGAGGCGCCGCTTCAGCTCCGCGCCGCCGTGGTTCAGATACTGACGGAAATTGAATTTCATCTGCTGCACAGAGGGCAGTGAAGAAGGCAGCATTAGCGCCGAAGGCGAGGAGGAAGAGAACCCGCCCTCCTCAAGGCGCGAGGTGTTGAAGTATACCGGTGTTTCTTCCATGGTGACAAGGAGGGAGGGAGGGCCTCGACAGACGGCGGCGACGCGACACGGACACGGCTGGGCAGGAGGAGAAAAGGACGAAAAGCGGGTCTTTAATTTGTACAGAGAAAGCAGGCAAAGGGCCAAGAGGCCGCAGCTTGGAGACGAAAGACCGCAGAGAGGAAATGCGGAGGAAACGACGAAGAGGAAAAAACGGAACCTGGATCGGCCGCAGATCGACA	CGAGGAGGCGCCGCTTCAGCTCCGCGCCGCCGTGGTTCAGATACTGACGGAAATTGAATTTCATCTGCTGCACAGAGGGCAGTGAAGAAGGCAGCATCAGCGCCGAAGGCGAGGAGGAAGAGAACCCGCCCTCCTCAAGGCGCGAGGTGTTGAAGTAGACCGGTGTTTCTTCCATGGTAACAAGGAGGGAGGGAGGGTCTCGACAGACGGCGGCGACGCGACACGGACACGGCTGGGCAGGAGGAGAAAAGGACGAAAAGCGGGTCTTTAATTTGTACAGAGAAGGCAGGCAAAGGGCCAAGAGGCCGCAGCTTGGAGACGAAAGACCGCAGAGAGGAAATGCGGAGGAAACGACGAAGAGGAAAAAACGGAACCTGGATCGGCCGCAGATCGACC
TGRH_RP1_hgx6660v1_pB29_A-47	5p 3p	170134792	Toxoplasma gondii ME49 - EF hand domain-containing protein	https://www.ncbi.nlm.nih.gov/nuccore/XM_002366362.2	https://www.ncbi.nlm.nih.gov/gene/?term=7897641		D	EF hand domain-containing protein| [XM_002366362.2 Toxoplasma gondii ME49 EF hand domain-containing protein mRNA]	2046	2364	IF	Sense		98.7 / 98.7	AGGATGATGATTATATACAGCTATACCCAGCATGTTCACTCTCCACCCTCGTGCAAAAAAAAAGAGATCCTAGAACTAGCCATGGCCGCAGGGGCCACGAACGAGGAAGTCCGCGAACTCCGCATTTTGCTCGAGGCAGAGCTGCTCGCAGAGAAGAAGGAGCTCGCGCGCCAAATCGACCGAAAAAGAGACTTTGCTCTCCAACTCGAAGACGAAAAAGTCAAACTCGAACAACTAAAGGAGGAACGGAAAAAGATTGAGTTCGAGCGAATCGGCATCGAGAGAGATCTTTCCCACTACGTCGAGGAGCTTCTGTTTCTTCGCGGTCAAGTGGACGACATGCAGAGAGACATCGACGCTCTTCACCAGGCGAATCAGACGCTCGTCGCTACACATCGC…	CGAGGAAGTCCGCGAACTCCGCATTTTGCTCGAGGCAGAGCTGCTCGCAGAGAAGAAGGAGCTCGCGCGCCAAATCGACCGAAAAAGAGACTTTGCTCTCCAACTCGAAGACGAAAAAGTCAAACTCGAACAACTAAAGGAGGAACGGAAAAAGATTGAGTTCGAGCGAATCGGCATCGAGAGAGATCTTTCCCACTACGTCGAGGAGCTTCTGTTTCTTCGCGGTCAAGTGGACGACATGCAGAGAGACATCGACGCTCTTCACCAGGCGAATCAGACGCTCGTCGCTACACATCGCCATCAACAAATTCAGGCCCA	TCGGTTCTATTATATATCCATTGTGGTGTTCTTAAACACCCCTTTATTGATCTCCAAGCCAGTGAATTGTAATACGACTCACTATAGGGCGAATTGGGTACCGGGCCTCTAGACACTAGCTACTCGAGGGGCCCCAGGGGCCACGAATTGGGCCTGAATTTGTTGATGGCGATGTGTAGCGACGAGCGTCTGATTCGCCTGGTGAAGAGCGTCGATGTCTCTCTGCATGTCGTCCACTTGACCGCGAAGAAACAGAAGCTCCTCGACGTAGTGGGAAAGATCTCTCTCGATGCCGATTCGCTCGAACTCAATCTTTTTCCGTTCCTCCTTTAGTTGTTCGAGTTTGACTTTTTCGTCTTCGAGTTGGAGAGCAAAGTCTCTTTTTCGGTCGATTTGGCG…	GAGGAAGTCCGCGAACTCCGCATTTTGCTCGAGGCAGAGCTGCTCGCAGAGAAGAAGGAGCTCGCGCGCCAAATCGACCGAAAAAGAGACTTTGCTCTCCAACTCGAAGACGAAAAAGTCAAACTCGAACAACTAAAGGAGGAACGGAAAAAGATTGAGTTCGAGCGAATCGGCATCGAGAGAGATCTTTCCCACTACGTCGAGGAGCTTCTGTTTCTTCGCGGTCAAGTGGACGACATGCAGAGAGACATCGACGCTCTTCACCAGGCGAATCAGACGCTCGTCGCTACACATCGCCATCAACAAATTCAGGCCCAA	CGAGGAAGTCCGCGAACTCCGCATTTTGCTCGAGGCAGAGCTGCTCGCAGAGAAGAAGGAGCTCGCGCGCCAAATCGACCGAAAAAGAGACTTTGCTCTCCAACTCGAAGACGAAAAAGTCAAACTCGAACAACTAAAGGAGGAACGGAAAAAGATTGAGTTCGAGCGAATTGGCATCGAGAGAGATCTTTCCCACTACGTCGAGGAGCTTCTGTTTCTTCGCGGTCAAGTGGATGACATGCAGAGAGACATCGACGCTCTTCACCAGGCGAATCAGACGCTCGTCGCCACACATCGCCATCAGCAAATTCAGGCCCAG
TGRH_RP1_hgx6660v1_pB29_A-143	5p 3p	170134792	Toxoplasma gondii ME49 - EF hand domain-containing protein	https://www.ncbi.nlm.nih.gov/nuccore/XM_002366362.2	https://www.ncbi.nlm.nih.gov/gene/?term=7897641		D	EF hand domain-containing protein| [XM_002366362.2 Toxoplasma gondii ME49 EF hand domain-containing protein mRNA]	2046	2364	IF	Sense		98.7 / 98.4	TATTGTGGATGATGTTATATACTGCTATACCCCTCATGATCACTCTCCACACCTCGTGCAAAAAAAAAGAGATCCTAGAACTAGCCATGGCCGCAGGGGCCACGAACGAGGAAGTCCGCGAACTCCGCATTTTGCTCGAGGCAGAGCTGCTCGCAGAGAAGAAGGAGCTCGCGCGCCAAATCGACCGAAAAAGAGACTTTGCTCTCCAACTCGAAGACGAAAAAGTCAAACTCGAACAACTAAAGGAGGAACGGAAAAAGATTGAGTTCGAGCGAATCGGCATCGAGAGAGATCTTTCCCACTACGTCGAGGAGCTTCTGTTTCTTCGCGGTCAAGTGGACGACATGCAGAGAGACATCGACGCTCTTCACCAGGCGAATCAGACGCTCGTCGCTACAC…	CGAGGAAGTCCGCGAACTCCGCATTTTGCTCGAGGCAGAGCTGCTCGCAGAGAAGAAGGAGCTCGCGCGCCAAATCGACCGAAAAAGAGACTTTGCTCTCCAACTCGAAGACGAAAAAGTCAAACTCGAACAACTAAAGGAGGAACGGAAAAAGATTGAGTTCGAGCGAATCGGCATCGAGAGAGATCTTTCCCACTACGTCGAGGAGCTTCTGTTTCTTCGCGGTCAAGTGGACGACATGCAGAGAGACATCGACGCTCTTCACCAGGCGAATCAGACGCTCGTCGCTACACATCGCCATCAACAAATTCAGGCCCA	CAACTCGTTCTATTATATATCCATTGTGGTGGTACTAAACATCCCTGTAGTGATCTCCAAGCCAGTGAATTGTAATACGACTCACTATAGGGCGAATTGGGTACCGGGCCTCTAGACACTAGCTACTCGAGGGGCCCCAGGGGCCACGAATTGGGCCTGAATTTGTTGATGGCGATGTGTAGCGACAAGCGTCTGATTCGCCTGGTGAAGAGCGTCGATGTCTCTCTGCATGTCGTCCACTTGACCGCGAAGAAACAGAAGCTCCTCGACGTAGTGGGAAAGATCTCTCTCGATGCCGATTCGCTCGAACTCAATCTTTTTCCGTTCCTCCTTTAGTTGTTCGAGTTTGACTTTTTCGTCTTCGAGTTGGAGAGCAAAGTCTCTTTTTCGGTCGATTTG…	GAGGAAGTCCGCGAACTCCGCATTTTGCTCGAGGCAGAGCTGCTCGCAGAGAAGAAGGAGCTCGCGCGCCAAATCGACCGAAAAAGAGACTTTGCTCTCCAACTCGAAGACGAAAAAGTCAAACTCGAACAACTAAAGGAGGAACGGAAAAAGATTGAGTTCGAGCGAATCGGCATCGAGAGAGATCTTTCCCACTACGTCGAGGAGCTTCTGTTTCTTCGCGGTCAAGTGGACGACATGCAGAGAGACATCGACGCTCTTCACCAGGCGAATCAGACGCTTGTCGCTACACATCGCCATCAACAAATTCAGGCCCAA	CGAGGAAGTCCGCGAACTCCGCATTTTGCTCGAGGCAGAGCTGCTCGCAGAGAAGAAGGAGCTCGCGCGCCAAATCGACCGAAAAAGAGACTTTGCTCTCCAACTCGAAGACGAAAAAGTCAAACTCGAACAACTAAAGGAGGAACGGAAAAAGATTGAGTTCGAGCGAATTGGCATCGAGAGAGATCTTTCCCACTACGTCGAGGAGCTTCTGTTTCTTCGCGGTCAAGTGGATGACATGCAGAGAGACATCGACGCTCTTCACCAGGCGAATCAGACGCTCGTCGCCACACATCGCCATCAGCAAATTCAGGCCCAG
TGRH_RP1_hgx6660v1_pB29_A-275	5p 3p	170134792	Toxoplasma gondii ME49 - EF hand domain-containing protein	https://www.ncbi.nlm.nih.gov/nuccore/XM_002366362.2	https://www.ncbi.nlm.nih.gov/gene/?term=7897641		D	EF hand domain-containing protein| [XM_002366362.2 Toxoplasma gondii ME49 EF hand domain-containing protein mRNA]	2046	2364	IF	Sense		98.4 / 98.7	GGGATGATGGATGATGTATATAACTATCTATTCGATGATGAAGATACCCCACCAAGACCCAAAAAAAGAGATCCTAGAACTAGCCATGGCCGCAGGGGCCACGAACGAGGAAGTCCGCGAACTCCGCATTTTGCTCGAGGCAGAGCTGCTCGCAGAGAAGAAGGAGCTCGCGCGCCAAATCGACCGAAAAAGAGACTTTGCTCTCCAACTCGAAGACGAAAAAGTCAAACTCGAACAACTAAAGGAGGAACGGAAAAAGATTGAGTTCGAGCGAATCGGCGTCGAGAGAGATCTTTCCCACTACGTCGAGGAGCTTCTGTTTCTTCGCGGTCAAGTGGACGACATGCAGAGAGACATCGACGCTCTTCACCAGGCGAATCAGACGCTCGTCGCTACACA…	CGAGGAAGTCCGCGAACTCCGCATTTTGCTCGAGGCAGAGCTGCTCGCAGAGAAGAAGGAGCTCGCGCGCCAAATCGACCGAAAAAGAGACTTTGCTCTCCAACTCGAAGACGAAAAAGTCAAACTCGAACAACTAAAGGAGGAACGGAAAAAGATTGAGTTCGAGCGAATCGGCGTCGAGAGAGATCTTTCCCACTACGTCGAGGAGCTTCTGTTTCTTCGCGGTCAAGTGGACGACATGCAGAGAGACATCGACGCTCTTCACCAGGCGAATCAGACGCTCGTCGCTACACATCGCCATCAACAAATTCAGGCCCA	GCTTACGGTTCTACGATTCTAGATCAGGGTTTTCCCAGTCACGACGTTGTAAAACGACGGCCAGTGAATTGTAATACGACTCACTATAGGGCGAATTGGGTACCGGGCCTCTAGACACTAGCTACTCGAGGGGCCCCAGGGGCCACGAATTGGGCCTGAATTTGTTGATGGCGATGTGTAGCGACGAGCGTCTGATTCGCCTGGTGAAGAGCGTCGATGTCTCTCTGCATGTCGTCCACTTGACCGCGAAGAAACAGAAGCTCCTCGACGTAGTGGGAAAGATCTCTCTCGATGCCGATTCGCTCGAACTCAATCTTTTTCCGTTCCTCCTTTAGTTGTTCGAGTTTGACTTTTTCGTCTTCGAGTTGGAGAGCAAAGTCTCTTTTTCGGTCGATTTGG…	GAGGAAGTCCGCGAACTCCGCATTTTGCTCGAGGCAGAGCTGCTCGCAGAGAAGAAGGAGCTCGCGCGCCAAATCGACCGAAAAAGAGACTTTGCTCTCCAACTCGAAGACGAAAAAGTCAAACTCGAACAACTAAAGGAGGAACGGAAAAAGATTGAGTTCGAGCGAATCGGCATCGAGAGAGATCTTTCCCACTACGTCGAGGAGCTTCTGTTTCTTCGCGGTCAAGTGGACGACATGCAGAGAGACATCGACGCTCTTCACCAGGCGAATCAGACGCTCGTCGCTACACATCGCCATCAACAAATTCAGGCCCAA	CGAGGAAGTCCGCGAACTCCGCATTTTGCTCGAGGCAGAGCTGCTCGCAGAGAAGAAGGAGCTCGCGCGCCAAATCGACCGAAAAAGAGACTTTGCTCTCCAACTCGAAGACGAAAAAGTCAAACTCGAACAACTAAAGGAGGAACGGAAAAAGATTGAGTTCGAGCGAATTGGCATCGAGAGAGATCTTTCCCACTACGTCGAGGAGCTTCTGTTTCTTCGCGGTCAAGTGGATGACATGCAGAGAGACATCGACGCTCTTCACCAGGCGAATCAGACGCTCGTCGCCACACATCGCCATCAGCAAATTCAGGCCCAG
TGRH_RP1_hgx6660v1_pB29_A-164	5p 3p	170134938	Toxoplasma gondii - GAP50	https://www.ncbi.nlm.nih.gov/nuccore/AY587763.1			N/A	GAP50| [AY587763.1 Toxoplasma gondii membrane anchor for myosin XIV precursor (GAP50) mRNA, complete cds]	304	-98	??	AntiSense		100.0 / 100.0	TGGAAAGCACTATTAGATTACTGATATACCCCGCATGTTCACTTCAACTGTGCAATTCAACATGATGATACACTAGAACTAGCCATGGCCGCAGGGGCCACGAACGTTCAGGCTGGAAACTCCGCCGAGGAAGTTGGAGCCGGGCGATGCGATGAAGCTGATATGCTCGTTCGCAGCCACTTTCTTCAGCGTGTCTGCAACAGTCTTCTGGCCGTAGCTGCCGGAGCCCCAGTTGCCGAGACCGACGAACTTGAGCTGGGCGACAACGGCCGTGGGGGTGGCAAGGAAAACGGAGAAAACGCAGAGAGAAAAAACGGAGAAAAACGAAGAAAGTGCGCGGGATCGGCCGCTGTCGCCCGCAACGCGGGAAGAAGCCGCAGGGGCGGCCGCGACGGGGGC…	CGTTCAGGCTGGAAACTCCGCCGAGGAAGTTGGAGCCGGGCGATGCGATGAAGCTGATATGCTCGTTCGCAGCCACTTTCTTCAGCGTGTCTGCAACAGTCTTCTGGCCGTAGCTGCCGGAGCCCCAGTTGCCGAGACCGACGAACTTGAGCTGGGCGACAACGGCCGTGGGGGTGGCAAGGAAAACGGAGAAAACGCAGAGAGAAAAAACGGAGAAAAACGAAGAAAGTGCGCGGGATCGGCCGCTGTCGCCCGCAACGCGGGAAGAAGCCGCAGGGGCGGCCGCGACGGGGGCGCCTGCCATTTTGGAGTTGGCCGAGAGCAGGAAAACGGTTCCCGAAAATGTGGGCCCGAGGTGAGAGGCCGCAGAGACGGCGCCAGAGAAAACGGAAAAGGACT…	TTATCCACAACATTTCCTTTGTAGTGGTATTAAACATCCCTGTAGTGATTCCAAGCCAATGGTTCTAATAATACGACTCACTATAGGGCGAATTGGGTACCGGGCCTCTAGACACTAGCTACTCGAGGGGCCCCAGGGGCCACGAATAGAGTCCTTTTCCGTTTTCTCTGGCGCCGTCTCTGCGGCCTCTCACCTCGGGCCCACATTTTCGGGAACCGTTTTCCTGCTCTCGGCCAACTCCAAAATGGCAGGCGCCCCCGTCGCGGCCGCCCCTGCGGCTTCTTCCCGCGTTGCGGGCGACAGCGGCCGATCCCGCGCACTTTCTTCGTTTTTCTCCGTTTTTTCTCTCTGCGTTTTCTCCGTTTTCCTTGCCACCCCCACGGCCGTTGTCGCCCAGCT…	GTTCAGGCTGGAAACTCCGCCGAGGAAGTTGGAGCCGGGCGATGCGATGAAGCTGATATGCTCGTTCGCAGCCACTTTCTTCAGCGTGTCTGCAACAGTCTTCTGGCCGTAGCTGCCGGAGCCCCAGTTGCCGAGACCGACGAACTTGAGCTGGGCGACAACGGCCGTGGGGGTGGCAAGGAAAACGGAGAAAACGCAGAGAGAAAAAACGGAGAAAAACGAAGAAAGTGCGCGGGATCGGCCGCTGTCGCCCGCAACGCGGGAAGAAGCCGCAGGGGCGGCCGCGACGGGGGCGCCTGCCATTTTGGAGTTGGCCGAGAGCAGGAAAACGGTTCCCGAAAATGTGGGCCCGAGGTGAGAGGCCGCAGAGACGGCGCCAGAGAAAACGGAAAAGGACTC…	CGTTCAGGCTGGAAACTCCGCCGAGGAAGTTGGAGCCGGGCGATGCGATGAAGCTGATATGCTCGTTCGCAGCCACTTTCTTCAGCGTGTCTGCAACAGTCTTCTGGCCGTAGCTGCCGGAGCCCCAGTTGCCGAGACCGACGAACTTGAGCTGGGCGACAACGGCCGTGGGGGTGGCAAGGAAAACGGAGAAAACGCAGAGAGAAAAAACGGAGAAAAACGAAGAAAGTGCGCGGGATCGGCCGCTGTCGCCCGCAACGCGGGAAGAAGCCGCAGGGGCGGCCGCGACGGGGGCGCCTGCCATTTTGGAGTTGGCCGAGAGCAGGAAAACGGTTCCCGAAAATGTGGGCCCGAGGTGAGAGGCCGCAGAGACGGCGCCAGAGAAAACGGAAAAGGACT…
TGRH_RP1_hgx6660v1_pB29_A-21	5p 3p	170134938	Toxoplasma gondii - GAP50	https://www.ncbi.nlm.nih.gov/nuccore/AY587763.1			N/A	GAP50| [AY587763.1 Toxoplasma gondii membrane anchor for myosin XIV precursor (GAP50) mRNA, complete cds]	322	154	??	AntiSense		100.0 / 100.0	TTGATAAGCATGAATATTATCTATTCTATTACCATGATGTTCATACTCCCACTCGTACAAAAAAAAAGAGATCCTAGAACTAGCCATGGCCGCAGGGGCCACGAACGGATTGCCACCTGGTGTCGTTCAGGCTGGAAACTCCGCCGAGGAAGTTGGAGCCGGGCGATGCGATGAAGCTGATATGCTCGTTCGCAGCCACTTTCTTCAGCGTGTCTGCAACAGTCTTCTGGCCGTAGCTGCCGGAGCCCCAGTTGCCGAGACCGACGAACTTGAGTTCGTGGCCCCTGGGGCCCCTCGAGTAGCTAGTGTCTAGAGGCCCGGTACCCAATTCGCCCTATAGTGAGTCGTATTACAATTCACTGGCCGTCGTTTTACAACGTCGTGACTGGGAAAACCCTG…	CGGATTGCCACCTGGTGTCGTTCAGGCTGGAAACTCCGCCGAGGAAGTTGGAGCCGGGCGATGCGATGAAGCTGATATGCTCGTTCGCAGCCACTTTCTTCAGCGTGTCTGCAACAGTCTTCTGGCCGTAGCTGCCGGAGCCCCAGTTGCCGAGACCGACGAACTTGA	GGAAACGAACAAGCAAAGAATGGGGTTTGCACCAAACACGACTTTATAGATTGAAAGCCAGTGAATTGTAATACGACTCACTATAGGGCGAATTGGGTACCGGGCCTCTAGACACTAGCTACTCGAGGGGCCCCAGGGGCCACGAACTCAAGTTCGTCGGTCTCGGCAACTGGGGCTCCGGCAGCTACGGCCAGAAGACTGTTGCAGACACGCTGAAGAAAGTGGCTGCGAACGAGCATATCAGCTTCATCGCATCGCCCGGCTCCAACTTCCTCGGCGGAGTTTCCAGCCTGAACGACACCAGGTGGCAATCCGTTCGTGGCCCCTGCGGCCATGGCTAGTTCTAGGATCTCTTTTTTTGGGTTTGGTGGGGTATCTTCATCATCGAATAGATAGTTA…	GGATTGCCACCTGGTGTCGTTCAGGCTGGAAACTCCGCCGAGGAAGTTGGAGCCGGGCGATGCGATGAAGCTGATATGCTCGTTCGCAGCCACTTTCTTCAGCGTGTCTGCAACAGTCTTCTGGCCGTAGCTGCCGGAGCCCCAGTTGCCGAGACCGACGAACTTGAG	CGGATTGCCACCTGGTGTCGTTCAGGCTGGAAACTCCGCCGAGGAAGTTGGAGCCGGGCGATGCGATGAAGCTGATATGCTCGTTCGCAGCCACTTTCTTCAGCGTGTCTGCAACAGTCTTCTGGCCGTAGCTGCCGGAGCCCCAGTTGCCGAGACCGACGAACTTGAG
TGRH_RP1_hgx6660v1_pB29_A-3	5p 3p	170134938	Toxoplasma gondii - GAP50	https://www.ncbi.nlm.nih.gov/nuccore/AY587763.1			N/A	GAP50| [AY587763.1 Toxoplasma gondii membrane anchor for myosin XIV precursor (GAP50) mRNA, complete cds]	457	-107	??	AntiSense		99.8 / 99.8	AAATGGATTATGATATATACAGCTATTCCAGCATGTTCACTCTCACCTGTGCAAAAAAAAAGAGATCCTAGAACTAGCCATGGCCGCAGGGGCCACGAACGCTGGTGACCGCATAGGTGAGCTCGGTGCGCAGGGCCTCAGAGGTGTAGTTTCTACTCCAGTCATCGACACCAAGAACGGTGAAAAAGGGCATCTTGAGCGCGCCGTTGGCGTCGCTGTACACATTCTCGAATTCGGATTGCCACCTGGTGTCGTTCAGGCTGGAAACTCCGCCGAGGAAGTTGGAGCCGGGCGATGCGATGAAGCTGATATGCTCGTTCGCAGCCACTTTCTTCAGCGTGTCTGCAACAGTCTTCTGGCCGTAGCTGCCGGAGCCCCAGTTGCCGAGACCGACGAACT…	CGCTGGTGACCGCATAGGTGAGCTCGGTGCGCAGGGCCTCAGAGGTGTAGTTTCTACTCCAGTCATCGACACCAAGAACGGTGAAAAAGGGCATCTTGAGCGCGCCGTTGGCGTCGCTGTACACATTCTCGAATTCGGATTGCCACCTGGTGTCGTTCAGGCTGGAAACTCCGCCGAGGAAGTTGGAGCCGGGCGATGCGATGAAGCTGATATGCTCGTTCGCAGCCACTTTCTTCAGCGTGTCTGCAACAGTCTTCTGGCCGTAGCTGCCGGAGCCCCAGTTGCCGAGACCGACGAACTTGAGCTGGGCGACAACGGCCGTGGGGGTGGCAAGGAAAACGGAGAAAACGCAGAGAGAAAAAACGGAGAAAAACGAAGAAAGTGCGCGGGATCGGCCGC…	TTGTCCGTTCTATTATATATCCATTGTGGTGGTATTAAACACCCCTGTAGTGATTCCAAGCCAGTGAATTGTAATACGACTCACTATAGGGCGAATTGGGTACCGGGCCTCTAGACACTAGCTACTCGAGGGGCCCCAGGGGCCACGAAGCCAGTTCCAAGAGTCCTTTTCCGTTTTCTCTGGCGCCGTCTCTGCGGCCTCTCACCTCGGGCCCACATTTTCGGGAACCGTTTTCCTGCTCTCGGCCAACTCCAAAATGGCAGGCGCCCCCGTCGCGGCCGCCCCTGCGGCTTCTTCCCGCGTTGCGGGCGACAGCGGCCGATCCCGCGCACTTTCTTCGTTTTTCTCCGTTTTTTCTCTCTGCGTTTTCTCCGTTTTCCTTGCCACCCCCACGGCCGT…	GCTGGTGACCGCATAGGTGAGCTCGGTGCGCAGGGCCTCAGAGGTGTAGTTTCTACTCCAGTCATCGACACCAAGAACGGTGAAAAAGGGCATCTTGAGCGCGCCGTGGCGTCGCTGTACACATTCTCGAATTCGGATTGCCACCTGGTGTCGTTCAGGCTGGAAACTCCGCCGAGGAAGTTGGAGCCGGGCGATGCGATGAAGCTGATATGCTCGTTCGCAGCCACTTTCTTCAGCGTGTCTGCAACAGTCTTCTGGCCGTAGCTGCCGGAGCCCCAGTTGCCGAGACCGACGAACTTGAGCTGGGCGACAACGGCCGTGGGGGTGGCAAGGAAAACGGAGAAAACGCAGAGAGAAAAAACGGAGAAAAACGAAGAAAGTGCGCGGGATCGGCCGCTG…	CGCTGGTGACCGCATAGGTGAGCTCGGTGCGCAGGGCCTCAGAGGTGTAGTTTCTACTCCAGTCATCGACACCAAGAACGGTGAAAAAGGGCATCTTGAGCGCGCCGTTGGCGTCGCTGTACACATTCTCGAATTCGGATTGCCACCTGGTGTCGTTCAGGCTGGAAACTCCGCCGAGGAAGTTGGAGCCGGGCGATGCGATGAAGCTGATATGCTCGTTCGCAGCCACTTTCTTCAGCGTGTCTGCAACAGTCTTCTGGCCGTAGCTGCCGGAGCCCCAGTTGCCGAGACCGACGAACTTGAGCTGGGCGACAACGGCCGTGGGGGTGGCAAGGAAAACGGAGAAAACGCAGAGAGAAAAAACGGAGAAAAACGAAGAAAGTGCGCGGGATCGGCCGC…
TGRH_RP1_hgx6660v1_pB29_A-14	5p 3p	170134864	Toxoplasma gondii - Homolog of ADRA1D (Homo sapiens)	https://www.ncbi.nlm.nih.gov/nuccore/NM_000678.4			D	Homolog of ADRA1D (Homo sapiens)| [prey3752782 - Tgondii - hom. of ADRA1D]	-1	802	IF	Sense		98.4 / 99.8	ATGGGATGGTTTGTATATAACTATCTATCCCCATGATGAACATACCCCCCCGAACAAAAAAAAAGAGATCCTAGAACTAGCCGTGGCCGCAGGGGCCACGAATGCCCTCCGATGGCTTCAGCTGCGGGAACAAGGAGCCGAGCGGCGGGACAAAGAAGAAAGGGAACCAGCAGAGCACGAAGACCCCCACAACGATGGCCAGAGTCTTGGCCGCTTTCTTCTCACGGGAGAACTTGAGCAGGCGCACGGAGAGCGAGCTGCGGAAGGTGTGGCCCTTGGCGCTGCGCATGCCGTGCGCCCCGTCGGCGCCCGTGGCCGCGCCGCGACAGTGGATGCGCAGCACCACCTCGGAGGCCTTGCCTCGCTCGCGCTTGACGCCTGCCTCGAGGCTGCGCGTGG…	TGCCCTCCGATGGCTTCAGCTGCGGGAACAAGGAGCCGAGCGGCGGGACAAAGAAGAAAGGGAACCAGCAGAGCACGAAGACCCCCACAACGATGGCCAGAGTCTTGGCCGCTTTCTTCTCACGGGAGAACTTGAGCAGGCGCACGGAGAGCGAGCTGCGGAAGGTGTGGCCCTTGGCGCTGCGCATGCCGTGCGCCCCGTCGGCGCCCGTGGCCGCGCCGCGACAGTGGATGCGCAGCACCACCTCGGAGGCCTTGCCTCGCTCGCGCTTGACGCCTGCCTCGAGGCTGCGCGTGGTGCTGCGCGCGACCACTTACAC	TTGGTTCTACGATATCTAGATTAGGGTTTTCCCAGTCACGACGTTGTAAAACTCACAGCCAGTGAATTGTAATACGACTCACTATAGGGCGAATTGGGTACCGGGCCTCTAGACACTAGCTACTCGAGGGGCCCCAGGGGCCACGAAGCTTGTCATCCTCTCAGTGGCCTGCAACCGCCACCTGCAGACCGTCACCAACTATTTCATCGTGAACCTGGCCGTGGCCGACCTGCTGCTGAGCGCCACCGTACTGCCCTTCTCGGCCACCATGGAGGTTCTGGGCTTCTGGGCCTTTGGCCGCGCCTTCTGCGACGTATGGGCCGCCGTGGACGTGCTGTGCTGCACGGCCTCCATCCTCAGCCTCTGCACCATCTCCGTGGACCGGTACGTGGGCGTGCG…	CGCCTGTGGCCGCGCCGCGACAGTGGATGCGCAGCACCACCTCGGAGGCCTTGCCTCGCTCGCGCTTGACGCCCGCCTCGAGGCTGCGCGTGGTGCTGCGCGCGACCACGTACACGCGGCAGTACATGACCACGATGACCGCCATGGGCAGGTAGAAGGAGCACACGGAGGAGAAGACAGCGTAGCCCGCCTCCTCGGTGATACCGCAGAAGCGCTCGTCAGGGGGCACGGGCTCCTTCCAGCCCAGCAGGGGCCCTACGGACACCACCAGGGCTACGACCCAGAGCAGGGCCAGGATGGCGGCCGCCTTGCGCTCGGTCATGATGGCTGGGTACTTGAGTGAGTGGCGCACGCCCACGTACCGGTCCACGGAGATGGTGCAGAGGCTGAGGATGGAGG…
TGRH_RP1_hgx6660v1_pB29_A-85	5p 3p	170134864	Toxoplasma gondii - Homolog of ADRA1D (Homo sapiens)	https://www.ncbi.nlm.nih.gov/nuccore/NM_000678.4			D	Homolog of ADRA1D (Homo sapiens)| [prey3752782 - Tgondii - hom. of ADRA1D]	-1	802	IF	Sense		99.5 / 99.2	AATGGATTATGATAGATACTGATATACCCCGCATGTTCACTCTCCACACTCGTGCAAAAAAAAAGAGATCCTAGAACTAGCCATGGCCGCAGGGGCCACGAATGCCCTCCGATGGCTTCAGCTGCGGGAACAAGGAGCCGAGCGGCAGGACAAAGAAGAAAGGGAACCAGCAGAGCACGAAGACACCCACGACGATGGCCAGAGTCTTGGCCGCTTTCTTCTCACGGGAGAACTTGAGCAGGCGCACGGAGAGCGAGCTGCGGAAGGTGTGGCCCTTGGCGCTGCGCATGCCGTGCGCCCCGTCGGCGCCCGTGGCCGCGCCGCGACAGTGGATGCGCAGCACCACCTCGGAGGCCTTGCCTCGCTCGCGCTTGACGCCCGCCTCGAGGCTGCGCGTGG…	TGCCCTCCGATGGCTTCAGCTGCGGGAACAAGGAGCCGAGCGGCAGGACAAAGAAGAAAGGGAACCAGCAGAGCACGAAGACACCCACGACGATGGCCAGAGTCTTGGCCGCTTTCTTCTCACGGGAGAACTTGAGCAGGCGCACGGAGAGCGAGCTGCGGAAGGTGTGGCCCTTGGCGCTGCGCATGCCGTGCGCCCCGTCGGCGCCCGTGGCCGCGCCGCGACAGTGGATGCGCAGCACCACCTCGGAGGCCTTGCCTCGCTCGCGCTTGACGCCCGCCTCGAGGCTGCGCGTGGTGCTGCGCGCGACCACGTACACGCGGCAGTACATGACCACGATGACCGCCATGGGCAGGTAGAAGGAGCACACGGAGGAGAAGACAGCGTAGCCCGCCTCCT…	GTTCGCATCAGTATCTCTATATATGCATTGTGGTGGTACCAAACATCCCTTTAGTGATTCCAAGCCAGTGAATTGTAATACGACTCACTATAGGGCGAATTGGGTACCGGGCCTCTAGACACTAGCTACTCGAGGGGCCCCAGGGGCCACGAAGCTTGTCATCCTCTCAGTGGCCTGCAACCGCCACCTGCAGACCGTCACCAACTATTTCATCGTGAACCTGGCCGTGGCCGACCTGCTGCTGAGCGCCACCGTACTGCCCTTCTCGGCCACCATGGAGGTTCTGGGCTTCTGGGCCTTTGGCCGCGCCTTCTGCGACGTATGGGCCGCCGTGGACGTGCTGTGCTGCACGGCCTCCATCCTCAGCCTCTGCACCATCTCCGTGGACCGGTACGTGGG…	GTGTTGCTGCGCGCGACCAGTACACGCGGCAGTACATGACCACGATAACCGCCATGGGCAGGTAGAAGGAGCACACGGAGGAGAAGACAGGTAGCCCGCCTCCTCGGTGATACCGCAGAAGCGCTCGTCAGGGGGCACGGGCTCCTTCCAGCCCAGCAGGGGCCCTACGGACACCACCAGGGCTACGACCCAGAGCAGGGCCAGGATGGCGGCCGCCTTGCGCTCGGTCATGATGGCTGGGTACTTGAGTGAGTGGCGCACGCCCACGTACCGGTCCACGGAGATGGTGCAGAGGCTGAGGATGGAGGCCGTGCAGCACAGCACGTCCACGGCGGCCCATACGTCGCAGAAGGCGCGGCCAAAGGCCCAGAAGCCCAGAACCTCCATGGTGGCCGAGAA…
TGRH_RP1_hgx6660v1_pB29_A-109	5p 3p	170134658	Toxoplasma gondii - Homolog of MBD3 (Homo sapiens)	https://www.ncbi.nlm.nih.gov/nuccore/NM_001281454.2			D	Homolog of MBD3 (Homo sapiens)| [prey3752779 - Tgondii - hom. of MBD3]	-1	228	IF	Sense		100.0 / 100.0	ATGTAGTGATGTATATAACTATCTATCCCATGATGAAGATACCCCCCCAAACACCAAAAAAAGAGATCCTAGAACTAGCCATGGCCGCAGGGGCCACGAATTCGGCCGCCGTGGAGAAGAACCCCGGCGTATGGCTCAACACCACGCAGCCCCTGTGCAAAGCCTTCATGGTGACCGACGAGGACATCAGGAAGCAGGAAGAGCTGGTGCAGCAGGTGCGGAAGCGGCTGGAGGAGGCGCTGATGGCCGACATGCTGGCGCACGTGGAGGAGCTGGCCCGTGACGGGGAGGCGCCGCTGGACAAGGCCTGCGCTGAGGACGACGCATCCTTCGTGGCCCCTGGGGCCCCTCGAGTAGCTTGTGTCTAGAGGCCCGGTACCCAATTCGCCCTATAGTGAG…	TTCGGCCGCCGTGGAGAAGAACCCCGGCGTATGGCTCAACACCACGCAGCCCCTGTGCAAAGCCTTCATGGTGACCGACGAGGACATCAGGAAGCAGGAAGAGCTGGTGCAGCAGGTGCGGAAGCGGCTGGAGGAGGCGCTGATGGCCGACATGCTGGCGCACGTGGAGGAGCTGGCCCGTGACGGGGAGGCGCCGCTGGACAAGGCCTGCGCTGAGGACGACGCATC	CGTTCTACGATTCTAGATCAGGGTTTTCCCAGTCACGACGTTGTAAAACGACGGCCAGTGAATTGTAATACGACTCACTATAGGGCGAATTGGGTACCGGGCCTCTAGACACTAGCTACTCGAGGGGCCCCAGGGGCCACGAAGGATGCGTCGTCCTCAGCGCAGGCCTTGTCCAGCGGCGCCTCCCCGTCACGGGCCAGCTCCTCCACGTGCGCCAGCATGTCGGCCATCAGCGCCTCCTCCAGCCGCTTCCGCACCTGCTGCACCAGCTCTTCCTGCTTCCTGATGTCCTCGTCGGTCACCATGAAGGCTTTGCACAGGGGCTGCGTGGTGTTGAGCCATACGCCGGGGTTCTTCTCCACGGCGGCCGAATTCGTGGCCCCTGCGGCCATGGCTAGT…	TCGGCCGCCGTGGAGAAGAACCCCGGCGTATGGCTCAACACCACGCAGCCCCTGTGCAAAGCCTTCATGGTGACCGACGAGGACATCAGGAAGCAGGAAGAGCTGGTGCAGCAGGTGCGGAAGCGGCTGGAGGAGGCGCTGATGGCCGACATGCTGGCGCACGTGGAGGAGCTGGCCCGTGACGGGGAGGCGCCGCTGGACAAGGCCTGCGCTGAGGACGACGCATCC
TGRH_RP1_hgx6660v1_pB29_A-91	5p 3p	170134709	Toxoplasma gondii ME49 - Myb family DNA-binding domain-containing protein	https://www.ncbi.nlm.nih.gov/nuccore/XM_018782477.1	https://www.ncbi.nlm.nih.gov/gene/?term=7901345		D	Myb family DNA-binding domain-containing protein| [XM_018782477.1 Toxoplasma gondii ME49 Myb family DNA-binding domain-containing protein mRNA]	2790	3549	IF	Sense		97.6 / 97.6	GTTGTGGGATGATGTATATATCTAGCTATACCCCTGATGTTCATACTCCCACCTCATACCAAAAAAAAGAGATCCTAGAACTAGCCATGGCCGCAGGGGCCACGAACGAGGAGTCTAGGGTGCACCTGGAACTCACCCGGCAGGCACTCGTGGAAGAAATGAGAGCCTGCGCCGCAATTCTGTCTCGTTCCCAGGAATGCGTCTGGGACCTTCAGGTTCTCCGCGAAGCTGAAAGAAGGCCACAGCGGACAGAGTCCACCGAGGGAGAACCGCCCGCGCGCGGCATTCCGGTCTCGGCGCAGCAGAGGGAACGCGGCAGAGGAAAAATGGTGAAGGACGGCGACGAAGCAGAGGATCCAGGCAAGTGGCGAATGGCTAGGCACGAAGGAGAAGTCCGCG…	CGAGGAGTCTAGGGTGCACCTGGAACTCACCCGGCAGGCACTCGTGGAAGAAATGAGAGCCTGCGCCGCAATTCTGTCTCGTTCCCAGGAATGCGTCTGGGACCTTCAGGTTCTCCGCGAAGCTGAAAGAAGGCCACAGCGGACAGAGTCCACCGAGGGAGAACCGCCCGCGCGCGGCATTCCGGTCTCGGCGCAGCAGAGGGAACGCGGCAGAGGAAAAATGGTGAAGGACGGCGACGAAGCAGAGGATCCAGGCAAGTGGCGAATGGCTAGGCACGAAGGAGAAGTCCGCGACCCAGTTCAGACAGGGGGAAGGACCCCTGTGTGCTGTGGTTTCTCTGACGCACTCGGCGACAGCGAAGTTCCAGCCGAGAGAGACGGCAACGAAACACTGCGCGA…	CACAACGTTCTACGATTCTAGATCAGTGGTTTTCCCAGTCACGACGTTGTAAAATCTCACAGCCAGTGAATTGTAATACGACTCACTATAGGGCGAATTGGGTACCGGGCCTCTAGACACTAGCTACTCGAGGGGCCCCAGGGGCCACGAAGTCGTTCCTCAGACTGTTCTCGATCTGCCTCAGAGTCCTCTCGCAGTCGAGAATCTCTTCCCGCCTTTCTCGTGAGACGCTTGCCACCGGGATACGCAGGAGCGCCTCCAGCAGCAGAACGTCTCTGGCGGCGCGGCAGAAGGCTTCGTCGAGCTTCGAATCTGGGCTGCACCTCCCGTTCTCCGAGAAGAAGTCACGGTGTCCGTCGCCGTCGTCTTTTCCACCGAACGGCACCTCGTCCCTAAAAG…	GCAGAGGAAAAATGGTGAATGACGGCGACGAAGCAGAGGATCCAGGCAAGTGGCGAATGGCTAGGCACGAAGGAGAAGTCCGCGACCCAGTTCAGACAGGGGGAAGGACCCCTGTGTGCTGTGGTTTCTCTGACGCACTCGGCGACAGCGAAGTTCCAGCCGAGAGAGACGGCAACGAAACACTGCGCGACGCATCATCCAGTCTCGGCGCTTCTCCATCCCCGGACGACGGCTTCTTTCGAGGCGAGGACGCAGGGCGAGTTGTCTCTTCTCGGCCGGCTCACGCGTCGCCCCCAGAGGGCGCTTTTAGGGACGAGGTGCCGTTCGGTGGAAAAGACGACGGCGACGGACACCGTGACTTCTTCTCGGAGAACGGGAGGTGCAGCCCAGATTCGAAGC…	CGAGGAGTCTAGGGTGCACCTGGAACTCACCCGGCAAGCACTCGTGGAAGAAATGAGAGCCTGCGCCGCAATTCTGTCTCGTTCCCAGGAATGCGTCTGGGACCTTCAGGTTCTCCGCGAAGCTGAAAGAAGGCCACAGCGGACAGAGTCCACCGAGGGAGAACCGCCCGCGCGCGGCATTCCGGTCTCGGCGCAGCAGAGGGAACGCGGCAGAGGAAAAATGGTGAAGGACGGCGACGAAGCAGAGGATCCAGGCAAGTGGCGAATGGCTAGACATGAAGGAGAAGTCCGCGACCCAATTCAGACAGGGGGAAGGACCCCTGTGTGCTGTGGTTTCTCTGACGCACTCGGCGACAGCGAAGTTCCAGCCGAGAGAGACGGCAACGAAACACTGCGCGA…
TGRH_RP1_hgx6660v1_pB29_A-214	5p 3p	170134796	Toxoplasma gondii ME49 - NAD dependent epimerase/dehydratase family protein	https://www.ncbi.nlm.nih.gov/nuccore/XM_018780768.1	https://www.ncbi.nlm.nih.gov/gene/?term=7897934		D	NAD dependent epimerase/dehydratase family protein| [XM_018780768.1 Toxoplasma gondii ME49 NAD dependent epimerase/dehydratase family protein mRNA]	531	1125	IF	Sense		98.7 / 98.1	TGGAATTAATGTATATAACTATCTATTCGATGATGAAGATACCCCACCAAACCCAAAAAAAGAGATCCTAGAACTAGCCATGGCCGCAGGGGCCACGAACGAGATTCTATGGGATATCCCCAATCAATGGATCGAAGCAGAGAAACTCGAAGGTGTCGACGCCGTCATCCACTTAGCGGGAGAGCCTTTAGCGGAGAAGGGAGAAGTTGCAGGCGAGTTGGCGCCTGACCGCGCGTCACTGGCCTCCTCGCGAGGAGGCGCGCAAAGTTCGGAGGCCGTGTCTGGCGTTGAAGGCGAAGGAGCGGAGACAGGCCCAGACGACGAGGTCCCGACGAGGGACTTCTCAGGAGGGTGGGGTGGACAGAAGCTTCGATCATTCCTCAGTGGCGAGGAGTGGCT…	CGAGATTCTATGGGATATCCCCAATCAATGGATCGAAGCAGAGAAACTCGAAGGTGTCGACGCCGTCATCCACTTAGCGGGAGAGCCTTTAGCGGAGAAGGGAGAAGTTGCAGGCGAGTTGGCGCCTGACCGCGCGTCACTGGCCTCCTCGCGAGGAGGCGCGCAAAGTTCGGAGGCCGTGTCTGGCGTTGAAGGCGAAGGAGCGGAGACAGGCCCAGACGACGAGGTCCCGACGAGGGACTTCTCAGGAGGGTGGGGTGGACAGAAGCTTCGATCATTCCTCAGTGGCGAGGAGTGGCTTCGTTCCCTCGGCGCGTGGACAGACGCGAAAAAGAAAGAAATCATGGACAGTCGCGTCAACAGCATCCGGCTTCTGGTCGATGCCTTCAAGCGTCTCAA…	CAAATCTACGATTCTAGATCAGGGTTTTCCCAGTCACGACGTTGTAAAACGACGGCCAGTGAATTGTAATACGACTCACTATAGGGCGAATTGGGTACCGGGCCTCTAGACACTAGCTACTCGAGGGGCCCCAGGGGCCACGAACGGCTCCGGAGAAACGAATTTTTCGAAGACACTCGACTGGCGCGAAGCAGCCTTCGCCGCCTCCTGCTCGAGGCGTACAGACACCTCAGAGATGAACGTCGTTCCAGCTGCCGTCTCGTCGTCACAGATTTCGTCTCCGTGGTCGATGCCGTACACCCCAACTCCTGAGGCGACGAAAAACGTCTTTGGGGGCCGTTTGAGACGCTTGAAGGCATCGACCAGAAGCCGGATGCTGTTGACGCGACTGTCCATGAT…	TCATCCACTAGCTGGGAGAGCCCTTAGCGGAGAAGGGAGAAGTTGCAGGCGAGTTGGCGCCTGACCGCGCGTCACTGGCCTCCTCGCGAGGAGGCGCGCAAAGTTCGGAGGCCGTGTCTGGCGTTGAAGGCGAAGGAGCGGAGACAGGCCCAGACGACGAGGTCCCGACGAGGGACTTCTCAGGAGGGTGGGGTGGACAGAAGCTTCGATCATTCCTCAGTGGCGAGGAGTGGCTTCGTTCCCTCGGCGCGTGGACAGACGCGAAAAAGAAAGAAATCATGGACAGTCGCGTCAACAGCATCCGGCTTCTGGTCGATGCCTTCAAGCGTCTCAAACGGCCCCCAAAGACGTTTTTCGTCGCCTCAGGAGTTGGGGTGTACGGCATCGACCACGGAGACG…	CGAGATTCTATGGGATATCCCCAATCAATGGATCGAAGCAGAGAAACTCGAAGGTGTCGACGCCGTCATCCACTTAGCGGGAGAGCCTTTAGCGGAGAAGGGAGAAGTTGCAGGCGAGTTGGCGCCTGACCGCGCGTCACTGGCCTCCTCGCGAGGAGGCGCGCAAAGTTCGGAGGCCGTGTCTGGCGTTGAAGGCCAAGGAGCGGAGACAGGCCCAGACGACGAGGTCCCGACGAGGGACTTCTCAGGAGGGTGGGGTGGACAGAAGCTTCGATCATTCCTCAGTGGCGAGGAGTGGCTTCGTTCCCTCGGCGCGTGGACAGACGCGAAAAAGAAAGAAATCATGGACAGTCGCGTCAACAGCATCCGGCTTCTGGTCGACACCTTCAAGCGTCTCGA…
TGRH_RP1_hgx6660v1_pB29_A-240	5p 3p	170134771	Toxoplasma gondii ME49 - Tyrosine kinase-like (TKL) protein	https://www.ncbi.nlm.nih.gov/nuccore/XM_002369400.2	https://www.ncbi.nlm.nih.gov/gene/?term=7899927		D	Tyrosine kinase-like (TKL) protein| [XM_002369400.2 Toxoplasma gondii ME49 Tyrosine kinase-like (TKL) protein mRNA]	6183	6829	IF	Sense		99.3 / 99.2	TGGATGATGTATATAACTATCTATTCGATGATGAAGATACCCCACCAAACCCAAAAAAAGAGATCCTAGAACTAGCCATGGCCGCAGGGGCCACGAAGGAAGAGCGGGAAGACGACGGGGCGTCGGGTGGGCCCCATGCGCACGAGAGAGACGAAGCCAGTCGACTCGCTCGCCCTTCCGTGTCTAGCGAGCCGGCGCTTCTTTCGTCGCGCGTCTGGCGGAAACCTTCGGACCCGAGCGATGTGTCCAGGCGATCGTCTGCCTCGTGTCTGCCTCCCGTTCCATGTGTGGAAGAAGTCGAAAGAAGACCTTCAGGGACTTCCGGCTTCGAGACCTGCTCGCTTTCTGGTGCCTCCAACAGCCTGCGGAATGCCCAGGCGGCACCGAGAAGCGCGGCCG…	GGAAGAGCGGGAAGACGACGGGGCGTCGGGTGGGCCCCATGCGCACGAGAGAGACGAAGCCAGTCGACTCGCTCGCCCTTCCGTGTCTAGCGAGCCGGCGCTTCTTTCGTCGCGCGTCTGGCGGAAACCTTCGGACCCGAGCGATGTGTCCAGGCGATCGTCTGCCTCGTGTCTGCCTCCCGTTCCATGTGTGGAAGAAGTCGAAAGAAGACCTTCAGGGACTTCCGGCTTCGAGACCTGCTCGCTTTCTGGTGCCTCCAACAGCCTGCGGAATGCCCAGGCGGCACCGAGAAGCGCGGCCGGCGAAAGGGCCGCCTGCGAGCAGTCGGAGCTGGCAGGGTCAGAGGGCGGCGCGGAGTCGAGGCAGAGCGACAACGCGGGAAGCGAAGCGGAGTTGAC…	GCATCAACGATTCTAGATCAGGGTTTTCCCAGTCACGACGTTGTAAAACGACGGCCAGTGAATTGTAATACGACTCACTATAGGGCGAATTGGGTACCGGGCCTCTAGACACTAGCTACTCGAGGGGCCCCAGGGGCCACGAAGTAGGGCCTCCTCGCCTGGGCGCAGGTGGCAGCGCCCGTAGAGAGAAATGATGTTCGGGTGGGGCTGAAGAGCCGCAAGAATGTCTGCCTCGTAGTCGCGGTGCTTCAGCGGCTGGGGACAGTACCGGAAGTAGTCGAGCTTGGGGACCACGCGGCCTTGGGTCTCTGGGCAGGGCCTGCCCGTGGCTCGCGACGCTGAAGCCTTCTGGCTGTCTTCTTCGTCTTGCGTCGCATGCGTCTCCTGTCTGGTCAACTC…	TCGGACCCCAGCGATGTGTCCAGGCGATCGTCTGCCTCGTGTCTGCCTCCCGTTCCATGTGTGGAAGAAGTCGAAAGAAGACCTTCAGGGACTTCCGGCTTCGAGACCTGCTCGCTTTCTGGTGCCTCCAACAGCCTGCGGAATGCCCAGGCGGCACCGAGAAGCGCGGCCGGCGAAAGGGCCGCCTGCGAGCAGTCGGAGCTGGCAGGGTCAGAGGGCGGCGCGGAGTCGAGGCAGAGCGACAACGCGGGAAGCGAAGCGGAGTTGACCAGACAGGAGACGCATGCGACGCAAGACGAAGAAGACAGCCAGAAGGCTTCAGCGTCGCGAGCCACGGGCAGGCCCTGCCCAGAGACCCAAGGCCGCGTGGTCCCCAAGCTCGACTACTTCCGGTACTGT…	GGAAGAGCGGGAAGACGACGGGGCGTCGGGTGGGCCCCATGCGCACGAGAGAGACGAAGCCAGTCGACTCGCTCGCCCTTCCGTGTCTAGCGAGCCGGCGCTTCTTTCGTCGCGCGTCTGGCGGAAACCTTCGGACCCGAGCGATGTGTCCAGGCGATCGTCTTTCTCGTGTCTGCCTCCCGTTCCATGTGTGGAAGAAGTCGAAAGAAGACCTTCAGGGACTTCCGGCTTCGAGACCCGCTCGCTTTCTGGTGCCTCCAACAGCCTGCGGAATGCCCAGGCGGCACCGAGAAGCGCGGCCGGCGAAAGGGCCGCCTGCGAGCAGTCGGAGCTGGCAGGGTCAGAGGGCGGCGCGGAGTCGAGGCAGAGCGACAACGCGGGAAGCGAAGCGGAGTTGAC…
TGRH_RP1_hgx6660v1_pB29_A-253	5p 3p	170134771	Toxoplasma gondii ME49 - Tyrosine kinase-like (TKL) protein	https://www.ncbi.nlm.nih.gov/nuccore/XM_002369400.2	https://www.ncbi.nlm.nih.gov/gene/?term=7899927		D	Tyrosine kinase-like (TKL) protein| [XM_002369400.2 Toxoplasma gondii ME49 Tyrosine kinase-like (TKL) protein mRNA]	6183	6829	IF	Sense		97.7 / 99.4	GAAGGTAGAATTTATGTTTATTTCTATCTATTCCATGATGGAATATCCCCCCCCCGGGCCGAAAAAAGAGATCCTAGAACTAGCCGTGGCCGCGGGGGCCACGAAGGAAGAGCGGGAAGACGACTGGGCGTCGGGTGGGCCCCATGCGCACGAGAGAGACGAAGCCAGTCGACTCGCTGGCCCTTCCGTGTCTAGCGAGCCGGCGCTTCTTTCGTCGCGCGTCTGGCGGAAACCTTCGGACCCGAGCGATGTGTCCAGGCGATCGTCTGCCTCGTGTCTGCCTCCGGTTCCATGTGTGGAAGAAGTCGAAAGAAGACCTTCAGGGACTTCCGGCTTCGAGACCTGCTCGCTTTCTGGTGCCTCCAACAGCCTGCGGAATGCCCAGGCGGCACCGAAAAG…	GGAAGAGCGGGAAGACGACTGGGCGTCGGGTGGGCCCCATGCGCACGAGAGAGACGAAGCCAGTCGACTCGCTGGCCCTTCCGTGTCTAGCGAGCCGGCGCTTCTTTCGTCGCGCGTCTGGCGGAAACCTTCGGACCCGAGCGATGTGTCCAGGCGATCGTCTGCCTCGTGTCTGCCTCCGGTTCCATGTGTGGAAGAAGTCGAAAGAAGACCTTCAGGGACTTCCGGCTTCGAGACCTGCTCGCTTTCTGGTGCCTCCAACAGCCTGCGGAATGCCCAGGCGGCACCGAAAAGCGCGGCCGGCTAAAGGGCCGCCTGCGAGCAGTCGGAGCTGGCAGGGTCAGAGGGCGG	TTCGGTATCTACGATTCTAGATGCAGGGTTTTCCCAGTCACGACGTTGTAAAACGACGGCCAGTGAATTGTAATACGACTCACTATAGGGCGAATTGGGTACCGGGCCTCTAGACACTAGCTACTCGAGGGGCCCCAGGGGCCACGAAGTAGGGCCTCCTCGCCTGGGCGCAGGTGGCAGCGCCCGTAGAGAGAAATGATGTTCGGGTGGGGCTGAAGAGCCGCAAGAATGTCTGCCTCGTAGTCGCGGTGCTTCAGCGGCTGGGGACAGTACCGGAAGTAGTCGAGCTTGGGGACCACGCGGCCTTGGGTCTCTGGGCAGGGCCTGCCCGTGGCTCGCGACGCTGAAGCCTTCTGGCTGTCTTCTTCGTCTTGCGTCGCATGCGTCTCCTGTCTGGTC…	ATCGTCTGCCTCGTGTCTGCCTCCCGTTCCATGTGTGGAAGAAGTCGAAAGAAGACCTTCAGGGACTTCCGGCTTCGAGACCTGCTCGCTTTCTGGTGCCTCCAACAGCCTGCGGAATGCCCAGGCGGCACCGAGAAGCGCGGCCGGCGAAAGGGCCGCCTGCGAGCAGTCGGAGCTGGCAGGGTCAGAGGGCGGCGCGGAGTCGAGGCAGAGCGACAACGCGGGAAGCGAAGCGGAGTTGACCAGACAGGAGACGCATGCGACGCAAGACGAAGAAGACAGCCAGAAGGCTTCAGCGTCGCGAGCCACGGGCAGGCCCTGCCCAGAGACCCAAGGCCGCGTGGTCCCCAAGCTCGACTACTTCCGGTACTGTCCCCAGCCGCTGAAGCACCGCGACTA…	GGAAGAGCGGGAAGACGACGGGGCGTCGGGTGGGCCCCATGCGCACGAGAGAGACGAAGCCAGTCGACTCGCTCGCCCTTCCGTGTCTAGCGAGCCGGCGCTTCTTTCGTCGCGCGTCTGGCGGAAACCTTCGGACCCGAGCGATGTGTCCAGGCGATCGTCTTTCTCGTGTCTGCCTCCCGTTCCATGTGTGGAAGAAGTCGAAAGAAGACCTTCAGGGACTTCCGGCTTCGAGACCCGCTCGCTTTCTGGTGCCTCCAACAGCCTGCGGAATGCCCAGGCGGCACCGAGAAGCGCGGCCGGCGAAAGGGCCGCCTGCGAGCAGTCGGAGCTGGCAGGGTCAGAGGGCGGCGCGGAGTCGAGGCAGAGCGACAACGCGGGAAGCGAAGCGGAGTTGAC…
TGRH_RP1_hgx6660v1_pB29_A-123	5p	170134948	Toxoplasma gondii ME49 - Ulp1 protease family, C-terminal catalytic domain-containing protein	https://www.ncbi.nlm.nih.gov/nuccore/XM_002368607.1	https://www.ncbi.nlm.nih.gov/gene/?term=7900698		D	Ulp1 protease family, C-terminal catalytic domain-containing protein| [XM_002368607.1 Toxoplasma gondii ME49 Ulp1 protease family, C-terminal catalytic domain-containing protein partial mRNA]	1374	No Data	IF	Sense		98.6	TGGATGACACATTTAGATTACTGATAAACCCCGCAAGTTCACTTCAACATGTGCAATTCAACTGTGCAACTAGAACTAGCCATGGCCGCAGGGGCCACGAAGAAGAGAGAAGGCGAGAAGACTAGACGGACTCCAGACGAGCGTAAAGAGGCAAGAAGGGATGAAGAGGTTTCCGATGGAGGCAGGGCCAAGCTTGAGAACCGATCGGTTTCAGAGTTCGCGAAGAAGCACGAGCGACGATCCAGAGACCGCGAGAAGACCAGGCAAGACAGAAAGGATTCAAGACACGGATCCAAGAGGAAACCAAGCGAGAAGAAAACGGATTCTTCTGCCTCGTTTCTCGGCGCCCCGTCGGTTCTCCTATACCCTCCCTCCACGCTCTTCGGTTCCACCAGGCAC…	GAAGAGAGAAGGCGAGAAGACTAGACGGACTCCAGACGAGCGTAAAGAGGCAAGAAGGGATGAAGAGGTTTCCGATGGAGGCAGGGCCAAGCTTGAGAACCGATCGGTTTCAGAGTTCGCGAAGAAGCACGAGCGACGATCCAGAGACCGCGAGAAGACCAGGCAAGACAGAAAGGATTCAAGACACGGATCCAAGAGGAAACCAAGCGAGAAGAAAACGGATTCTTCTGCCTCGTTTCTCGGCGCCCCGTCGGTTCTCCTATACCCTCCCTCCACGCTCTTCGGTTCCACCAGGCACTCGTCTACCTTGTTGCCTTCCCATGCAAGTCGCCCATTCGGCGCCCCGAACTTCTCATCTTCTCTCGTCCCTGGGAGATCCGAGAGCCTCTCTGCAAGTGC…
TGRH_RP1_hgx6660v1_pB29_A-246	5p 3p	170134948 / 170134951	Toxoplasma gondii ME49 - Ulp1 protease family, C-terminal catalytic domain-containing protein	https://www.ncbi.nlm.nih.gov/nuccore/XM_002368607.1	https://www.ncbi.nlm.nih.gov/gene/?term=7900698		D	Ulp1 protease family, C-terminal catalytic domain-containing protein| [XM_002368607.1 Toxoplasma gondii ME49 Ulp1 protease family, C-terminal catalytic domain-containing protein partial mRNA]	1374	3196	IF	Sense		98.5 / 99.4	TGCATGATGATAGATACTGATATACCCCGCATGTTCACTTCCCTGTGCAATTCAACTGATGATAACTAGAACTAGCCATGGCCGCAGGGGCCACGAAGAAGAGAGAAGGCGAGAAGACTAGACGGACTCCAGACGAGCGTAAAGAGGCAAGAAGGGATGAAGAGGTTTCCGATGGAGGCAGGGCCAAGCTTGAGAACCGATCGGTTTCAGAGTTCGCGAAGAAGCACGAGCGACGATCCAGAGACCGCGAGAAGACCAGGCAAGACAGAAAGGATTCAAGACACGGATCCAAGAGGAAACCAAGCGAGAAGAAAACGGATTCTTCTGCCTCGTTTCTCGGCGCCCCGTCGGTTCTCCTATACCCTCCCTCCACGCTCTTCGGTTCCACCAGGCACTCGT…	GAAGAGAGAAGGCGAGAAGACTAGACGGACTCCAGACGAGCGTAAAGAGGCAAGAAGGGATGAAGAGGTTTCCGATGGAGGCAGGGCCAAGCTTGAGAACCGATCGGTTTCAGAGTTCGCGAAGAAGCACGAGCGACGATCCAGAGACCGCGAGAAGACCAGGCAAGACAGAAAGGATTCAAGACACGGATCCAAGAGGAAACCAAGCGAGAAGAAAACGGATTCTTCTGCCTCGTTTCTCGGCGCCCCGTCGGTTCTCCTATACCCTCCCTCCACGCTCTTCGGTTCCACCAGGCACTCGTCTACCTTGTTGCCTTCCCATGCAAGTCGCCCATTCGGCGCCCCGAACTTCTCATCTTCTCTCGTCCCTGGGAGATCCGAGAGCCTCTCTGCAAGTGC…	CGATCTATTATATATCCATTGTAGTGGTATTAAACATCCCTGTAGTGATTCCAAGCCGATGGTTCTAATAATACGACTCACTATAGGGCGAATTGGGTACCGGGCCTCTAGACACTAGCTACTCGAGGGGCCCCAGGGGCCACGAACGGAGACACCCTCTTCTTCGAGTTGAACCCCCAGATGATGAAGAAGCTCCGTTCGCCCCTCCTCTCCTCCGAAGAACGACCCCGACAAAAGGCGTCTCTCTCCCCACAAACTCACTTGTCTCCCCAACTGTTTCAGCTCCTCCAGTCTCCACAACGCCGCCGCCTTCTCTCGTTCTGCCTCCAGAAAACTCTCCTGTTTTCCGTCTTCCTTTTCTCGGACACTCTGTCGCGAGCGCGAGGCGCAAAGAGACGC…	ACTCCTCAGCATCTCATCCGAGGCTGCTCGTCTGCTCCGACCCTCTTGAAATGGAAGCTTCTTCTCCCTGCTCTTCTTCAAAGCACCCGTGCTCGTCCTCTTCCCCTTTTTCTTCTTCTGGTTTGCTGCGTCTTCTTCTTTTCAGCCACTTGAGTGTGTCTCCTCCTTCGGGACGGCTCCAGGCGCCCTGTTCGGCGAGGAAGAGGAGCGAGTACTGACTTCTTTCCTCGGAGCCAGTGAGACCGCGCCCTCGCCTTCTCAGCCTGCGTCTCTTTGCGCCTCGCGCTCGCGACAGAGTGTCCGAGAAAAGGAAGACGGAAAACAGGAGAGTTTTCTGGAGGCAGAACGAGAGAAGGCGGCGGCGTTGTGGAGACTGGAGGAGCTGAAACAGTTGGGGAG…	GAAGAGAGAAGGCGAGAAGACTAGACGGACTCCAGACGAGCGTGAAGAGGCAAGAAGGGATGAAGAGGTTTCCGATGGAGGCAGGGCCAAGCTTGAGAACCGATCGGTTTCAGAGTTCGGGAAGAAGCAGGAGCGACGATCCAGAGACCGCGAGAAGACCAGGCAAGACAGAAAGGATTCAAGACACGGATCCAAAAGGAAACCAAGCGAGAAGAAAACGGATTCTTCTGCCTCGTTTCTCGGCGCCCCGTCGGTTCTCCTATACCCTCCCTCCACGCTCTTCGGTTCCACCAGGCACTCGTCTACCTTGTTGGCTTCCCATGCAAGTCGCCCATTCGGCGCCCCGAACTTCTCATCTTCTCTCGTCCCTGGGAGATCCGAGAGCCTCTCTGCAAGTGC…
TGRH_RP1_hgx6660v1_pB29_A-89	5p 3p	170134715	Toxoplasma gondii ME49 - XPG N-terminal domain-containing protein	https://www.ncbi.nlm.nih.gov/nuccore/XM_002371785.2	https://www.ncbi.nlm.nih.gov/gene/?term=7895818		C	XPG N-terminal domain-containing protein| [XM_002371785.2 Toxoplasma gondii ME49 XPG N-terminal domain-containing protein mRNA]	561	689	IF	Sense		99.2 / 99.2	AGGGATGATGTATATAACTATCTATTCGATGATGAAGATACCCCACCAAACCCAAAAAAAGAGATCCTAGAACTAGCCATGGCCGCAGGGGCCACGAAGGCGCGGGGAACTTTCGACTGGGTCGAACTTGAGCAACTCCTTTCCACATGGAACGTGACGAGGGACCAGTTTTTGGACGCCTGCCTGCTTGCCGGGACTGAGTACTGCCTCACCTTTCCTTACCTCAATTCGTGGCCCCTGGGGCCCCTCGAGTAGCTAGTGTCTAGAGGCCCGGTACCCAATTCGCCCTATAGTGAGTCGTATTACAATTCACTGGCCGTCGTTTTACAACGTCGTGACTGGGAAAACCCTGATCTATGAATCGTAGATACTGAAAAACCCCGCAAGTTCACTTCAACT…	GGCGCGGGGAACTTTCGACTGGGTCGAACTTGAGCAACTCCTTTCCACATGGAACGTGACGAGGGACCAGTTTTTGGACGCCTGCCTGCTTGCCGGGACTGAGTACTGCCTCACCTTTCCTTACCTCA	TCGTTCCACGATTCTAGATCAGGGTTTTCCCAGTCACGACGTTGTAAAACGACGGCCAGTGAATTGTAATACGACTCACTATAGGGCGAATTGGGTACCGGGCCTCTAGACACTAGCTACTCGAGGGGCCCCAGGGGCCACGAATTGAGGTAAGGAAAGGTGAGGCAGTACTCAGTCCCGGCAAGCAGGCAGGCGTCCAAAAACTGGTCCCTCGTCACGTTCCATGTGGAAAGGAGTTGCTCAAGTTCGACCCAGTCGAAAGTTCCCCGCGCCTTCGTGGCCCCTGCGGCCATGGCTAGTTCTAGGATCTCTTTTTTTGGGTTTGGTGGGGTATCTTCATCATCGAATAGATAGTTATATACATCATCCATTGTAGTGGTATTAAACATCCCTATAGTG…	GCGCGGGGAACTTTCGACTGGGTCGAACTTGAGCAACTCCTTTCCACATGGAACGTGACGAGGGACCAGTTTTTGGACGCCTGCCTGCTTGCCGGGACTGAGTACTGCCTCACCTTTCCTTACCTCAA	GGCGCGGGGAACTTTCGACTGGGTCGAACTTGAGCAACTCCTTTCCACATGGAACGTGACGAGGGACCAGTTTTTGGACGCCTGCCTGCTTGCAGGGACTGAGTACTGCCTCACCTTTCCTTACCTCAA
TGRH_RP1_hgx6660v1_pB29_A-169	5p 3p	170134715	Toxoplasma gondii ME49 - XPG N-terminal domain-containing protein	https://www.ncbi.nlm.nih.gov/nuccore/XM_002371785.2	https://www.ncbi.nlm.nih.gov/gene/?term=7895818		C	XPG N-terminal domain-containing protein| [XM_002371785.2 Toxoplasma gondii ME49 XPG N-terminal domain-containing protein mRNA]	561	689	IF	Sense		99.2 / 99.2	TGGAATGATGTATATAACTATCTATTCGATGATGAAGATACCCCACCAAACCCAAAAAAAGAGATCCTAGAACTAGCCATGGCCGCAGGGGCCACGAAGGCGCGGGGAACTTTCGACTGGGTCGAACTTGAGCAACTCCTTTCCACATGGAACGTGACGAGGGACCAGTTTTTGGACGCCTGCCTGCTTGCCGGGACTGAGTACTGCCTCACCTTTCCTTACCTCAATTCGTGGCCCCTGGGGCCCCTCGAGTAGCTAGTGTCTAGAGGCCCGGTACCCAATTCGCCCTATAGTGAGTCGTATTACAATTCACTGGCCGTCGTTTTACAACGTCGTGACTGGGAAAACCCTGATCTATGAATCGTAGATACTGAAAAACCCCGCAAGTTCACTTCAACT…	GGCGCGGGGAACTTTCGACTGGGTCGAACTTGAGCAACTCCTTTCCACATGGAACGTGACGAGGGACCAGTTTTTGGACGCCTGCCTGCTTGCCGGGACTGAGTACTGCCTCACCTTTCCTTACCTCA	TCGCATCTACGATTCTAGATCAGGGTTTTCCCAGTCACGACGTTGTAAAACGACGGCCAGTGAATTGTAATACGACTCACTATAGGGCGAATTGGGTACCGGGCCTCTAGACACTAGCTACTCGAGGGGCCCCAGGGGCCACGAATTGAGGTAAGGAAAGGTGAGGCAGTACTCAGTCCCGGCAAGCAGGCAGGCGTCCAAAAACTGGTCCCTCGTCACGTTCCATGTGGAAAGGAGTTGCTCAAGTTCGACCCAGTCGAAAGTTCCCCGCGCCTTCGTGGCCCCTGCGGCCATGGCTAGTTCTAGGATCTCTTTTTTTGGGTTTGGTGGGGTATCTTCATCATCGAATAGATTGTTATATACATCATCCATTGTAGTGGTATTAAACATCCCTAAAGT…	GCGCGGGGAACTTTCGACTGGGTCGAACTTGAGCAACTCCTTTCCACATGGAACGTGACGAGGGACCAGTTTTTGGACGCCTGCCTGCTTGCCGGGACTGAGTACTGCCTCACCTTTCCTTACCTCAA	GGCGCGGGGAACTTTCGACTGGGTCGAACTTGAGCAACTCCTTTCCACATGGAACGTGACGAGGGACCAGTTTTTGGACGCCTGCCTGCTTGCAGGGACTGAGTACTGCCTCACCTTTCCTTACCTCAA
TGRH_RP1_hgx6660v1_pB29_A-227	5p 3p	170134715	Toxoplasma gondii ME49 - XPG N-terminal domain-containing protein	https://www.ncbi.nlm.nih.gov/nuccore/XM_002371785.2	https://www.ncbi.nlm.nih.gov/gene/?term=7895818		C	XPG N-terminal domain-containing protein| [XM_002371785.2 Toxoplasma gondii ME49 XPG N-terminal domain-containing protein mRNA]	561	689	IF	Sense		99.2 / 99.2	AGCGACGCCGAAAGAAACTTGATTAACCATGATGATCACTCCCCTGTACAATTCAAATGAGATCCTAGAACTAGCCATGGCCGCAGGGGCCACGAAGGCGCGGGGAACTTTCGACTGGGTCGAACTTGAGCAACTCCTTTCCACATGGAACGTGACGAGGGACCAGTTTTTGGACGCCTGCCTGCTTGCCGGGACTGAGTACTGCCTCACCTTTCCTTACCTCAATTCGTGGCCCCTGGGGCCCCTCGAGTAGCTAGTGTCTAGAGGCCCGGTACCCAATTCGCCCTATAGTGAGTCGTATTACAATTCACTGGCCGTCGTTTTACAACGTCGTGACTGGGAAAACCCTGATCTATGAATCGTAGATACTGAAAAACCCCGCAAGTTCACTTAACCTGT…	GGCGCGGGGAACTTTCGACTGGGTCGAACTTGAGCAACTCCTTTCCACATGGAACGTGACGAGGGACCAGTTTTTGGACGCCTGCCTGCTTGCCGGGACTGAGTACTGCCTCACCTTTCCTTACCTCA	GAACGAACAAACAGCAAAATGGTGGCATCAAGCACTACTGTCGTGACCAAAGCCAGTGTACTGTAATACGACTCACTATAGGGCGAATTGGGTACCGGGCCTCTAGACACTAGCTACTCGAGGGGCCCCAGGGGCCACGAATTGAGGTAAGGAAAGGTGAGGCAGTACTCAGTCCCGGCAAGCAGGCAGGCGTCCAAAAACTGGTCCCTCGTCACGTTCCATGTGGAAAGGAGTTGCTCAAGTTCGACCCAGTCGAAAGTTCCCCGCGCCTTCGTGGCCCCTGCGGCCATGGCTAGTTCTAGGATCTCTTTTTTTGGGTTTGGTGGGGTATCTTCATCATCGAATAGATAGTTATATACATCATCCATTGTAGTGGTATTAAACATCCCTGTAGTGATT…	GCGCGGGGAACTTTCGACTGGGTCGAACTTGAGCAACTCCTTTCCACATGGAACGTGACGAGGGACCAGTTTTTGGACGCCTGCCTGCTTGCCGGGACTGAGTACTGCCTCACCTTTCCTTACCTCAA	GGCGCGGGGAACTTTCGACTGGGTCGAACTTGAGCAACTCCTTTCCACATGGAACGTGACGAGGGACCAGTTTTTGGACGCCTGCCTGCTTGCAGGGACTGAGTACTGCCTCACCTTTCCTTACCTCAA
TGRH_RP1_hgx6660v1_pB29_A-264	5p 3p	170134715	Toxoplasma gondii ME49 - XPG N-terminal domain-containing protein	https://www.ncbi.nlm.nih.gov/nuccore/XM_002371785.2	https://www.ncbi.nlm.nih.gov/gene/?term=7895818		C	XPG N-terminal domain-containing protein| [XM_002371785.2 Toxoplasma gondii ME49 XPG N-terminal domain-containing protein mRNA]	561	689	IF	Sense		99.2 / 99.2	GGCGTAGATGATGTATATAACTATCTATTCGATGATGAAGATACCCCACCAAACCCAAAAAAAGAGATCCTAGAACTAGCCATGGCCGCAGGGGCCACGAAGGCGCGGGGAACTTTCGACTGGGTCGAACTTGAGCAACTCCTTTCCACATGGAACGTGACGAGGGACCAGTTTTTGGACGCCTGCCTGCTTGCCGGGACTGAGTACTGCCTCACCTTTCCTTACCTCAATTCGTGGCCCCTGGGGCCCCTCGAGTAGCTAGTGTCTAGAGGCCCGGTACCCAATTCGCCCTATAGTGAGTCGTATTACAATTCACTGGCCGTCGTTTTACAACGTCGTGACTGGGAAAACCCTGATCTATGAATCGTAGATACTGAAAAACCCCGCAAGTTCACATCA…	GGCGCGGGGAACTTTCGACTGGGTCGAACTTGAGCAACTCCTTTCCACATGGAACGTGACGAGGGACCAGTTTTTGGACGCCTGCCTGCTTGCCGGGACTGAGTACTGCCTCACCTTTCCTTACCTCA	GTAGTATCGGATCTACGATTCATAGATCAGGGTTTTCCCAGTCACGACGTTGTAAAACGACGGCCAGTGAATTGTAATACGACTCACTATAGGGCGAATTGGGTACCGGGCCTCTAGACACTAGCTACTCGAGGGGCCCCAGGGGCCACGAATTGAGGTAAGGAAAGGTGAGGCAGTACTCAGTCCCGGCAAGCAGGCAGGCGTCCAAAAACTGGTCCCTCGTCACGTTCCATGTGGAAAGGAGTTGCTCAAGTTCGACCCAGTCGAAAGTTCCCCGCGCCTTCGTGGCCCCTGCGGCCATGGCTAGTTCTAGGATCTCTTTTTTTGGGTTTGGTGGGGTATCTTCATCATCGAATAGATAGTTATATACATCATCCATTGTAGTGGTATTAAACATCA…	GCGCGGGGAACTTTCGACTGGGTCGAACTTGAGCAACTCCTTTCCACATGGAACGTGACGAGGGACCAGTTTTTGGACGCCTGCCTGCTTGCCGGGACTGAGTACTGCCTCACCTTTCCTTACCTCAA	GGCGCGGGGAACTTTCGACTGGGTCGAACTTGAGCAACTCCTTTCCACATGGAACGTGACGAGGGACCAGTTTTTGGACGCCTGCCTGCTTGCAGGGACTGAGTACTGCCTCACCTTTCCTTACCTCAA
TGRH_RP1_hgx6660v1_pB29_A-268	5p 3p	170134715	Toxoplasma gondii ME49 - XPG N-terminal domain-containing protein	https://www.ncbi.nlm.nih.gov/nuccore/XM_002371785.2	https://www.ncbi.nlm.nih.gov/gene/?term=7895818		C	XPG N-terminal domain-containing protein| [XM_002371785.2 Toxoplasma gondii ME49 XPG N-terminal domain-containing protein mRNA]	561	689	IF	Sense		99.2 / 99.2	GAGTGGGATGATGTATATAACTATCTATTCGATGATGAAGATACCCCACCAAACCCAAAAAAAGAGATCCTAGAACTAGCCATGGCCGCAGGGGCCACGAAGGCGCGGGGAACTTTCGACTGGGTCGAACTTGAGCAACTCCTTTCCACATGGAACGTGACGAGGGACCAGTTTTTGGACGCCTGCCTGCTTGCCGGGACTGAGTACTGCCTCACCTTTCCTTACCTCAATTCGTGGCCCCTGGGGCCCCTCGAGTAGCTAGTGTCTAGAGGCCCGGTACCCAATTCGCCCTATAGTGAGTCGTATTACAATTCACTGGCCGTCGTTTTACAACGTCGTGACTGGGAAAACCCTGATCTATGAATCGTAGATACTGAAAAACCCCGCAAGTTCACTTCA…	GGCGCGGGGAACTTTCGACTGGGTCGAACTTGAGCAACTCCTTTCCACATGGAACGTGACGAGGGACCAGTTTTTGGACGCCTGCCTGCTTGCCGGGACTGAGTACTGCCTCACCTTTCCTTACCTCA	ATAAAGATTCTACGATTCTAGATCAGGGTTTTCCCAGTCACGACGTTGTAAAACGACGGCCAGTGAATTGTAATACGACTCACTATAGGGCGAATTGGGTACCGGGCCTCTAGACACTAGCTACTCGAGGGGCCCCGGGGGCCACGAATTGAGGTAAGGAAAGGTGAGGCAGTACTCAGTCCCGGCAAGCAGGCAGGCGTCCAAAAACTGGTCCCTCGTCACGTTCCATGTGGAAAGGAGTTGCTCAAGTTCGACCCAGTCGAAAGTTCCCCGCGCCTTCGTGGCCCCTGCGGCCATGGCTAGTTCTAGGATCTCTTTTTTTGGGTTTGGTGGGGTATCTTCATCATCGAAAAGATGGTTATATACCTCAACCCTGGGAAGTGGTATTAAACATCCATA…	GCGCGGGGAACTTTCGACTGGGTCGAACTTGAGCAACTCCTTTCCACATGGAACGTGACGAGGGACCAGTTTTTGGACGCCTGCCTGCTTGCCGGGACTGAGTACTGCCTCACCTTTCCTTACCTCAA	GGCGCGGGGAACTTTCGACTGGGTCGAACTTGAGCAACTCCTTTCCACATGGAACGTGACGAGGGACCAGTTTTTGGACGCCTGCCTGCTTGCAGGGACTGAGTACTGCCTCACCTTTCCTTACCTCAA
TGRH_RP1_hgx6660v1_pB29_A-69	3p	170134715	Toxoplasma gondii ME49 - XPG N-terminal domain-containing protein	https://www.ncbi.nlm.nih.gov/nuccore/XM_002371785.2	https://www.ncbi.nlm.nih.gov/gene/?term=7895818		C	XPG N-terminal domain-containing protein| [XM_002371785.2 Toxoplasma gondii ME49 XPG N-terminal domain-containing protein mRNA]	562	689	OOF1	Sense		99.2			CTATTATTATATATTCATTGTGGTGTTATTAAACACCCCTTTTTTGATTCCAAGCCAGTGAATTGTAATACGACTCACTATAGGGCGAATTGGGTACCGGGCCTCTAGACACTAGCTACTCGAGGGGCCCCAGGGGCCACGAATTGAGGTAAGGAAAGGTGAGGCAGTACTCAGTCCCGGCAAGCAGGCAGGCGTCCAAAAACTGGTCCCTCGTCACGTTCCATGTGGAAAGGAGTTGCTCAAGTTCGACCCAGTCGAAAGTTCCCCGCGCCTTCGTGGCCCCTGCGGCCATGGCTAGTTCTAGGATCTCTTTTTTTGGGTTTGGTGGGGTATCTTCATCATCGAATAGATAGTTATATACATCATCCATTGTAGTGGTATTAAACATCCCTGTAGTGA…	GCGCGGGGAACTTTCGACTGGGTCGAACTTGAGCAACTCCTTTCCACATGGAACGTGACGAGGGACCAGTTTTTGGACGCCTGCCTGCTTGCCGGGACTGAGTACTGCCTCACCTTTCCTTACCTCAA	GCGCGGGGAACTTTCGACTGGGTCGAACTTGAGCAACTCCTTTCCACATGGAACGTGACGAGGGACCAGTTTTTGGACGCCTGCCTGCTTGCAGGGACTGAGTACTGCCTCACCTTTCCTTACCTCAA
TGRH_RP1_hgx6660v1_pB29_A-77	5p 3p	170134967	Toxoplasma gondii ME49 - beta tubulin	https://www.ncbi.nlm.nih.gov/nuccore/XM_018781448.1	https://www.ncbi.nlm.nih.gov/gene/?term=7900916		N/A	beta tubulin| [XM_018781448.1 Toxoplasma gondii ME49 beta tubulin mRNA]	538	83	??	AntiSense		99.8 / 99.7	CGGTAATGTTAATTATGATACTTTATATTACCATACAAGAATCACTTCGACATGTGCAATTCAACTGTGCAACTGAACTAGCCATGGCCGCAGGGGCCACGAAAAACGGTGTCAGAGACCTTGGGGGACGGGAACACGGAGAAAGTCTCCATGATGCGGTCGGGGTACTCCTCGCGGACCTTGCTGATCAACAACGTACCCATACCCGAACCGGTACCCCCTCCAAGACTGTGGGTGATCTGGAAACCCTGAAGGCAGTCGCAGCCTTCAGCCTCCTTGCGGACGACGTCGAGGACAGAGTCGATCAGCTCCGCACCCTCAGTGTAGTGACCCTTGGCCCAGTTGTTGCCCGCTCCAGTTTGGCCAAAGACGAAGTTGTCAGGGCGGAAGAGCTGGCCA…	AAACGGTGTCAGAGACCTTGGGGGACGGGAACACGGAGAAAGTCTCCATGATGCGGTCGGGGTACTCCTCGCGGACCTTGCTGATCAACAACGTACCCATACCCGAACCGGTACCCCCTCCAAGACTGTGGGTGATCTGGAAACCCTGAAGGCAGTCGCAGCCTTCAGCCTCCTTGCGGACGACGTCGAGGACAGAGTCGATCAGCTCCGCACCCTCAGTGTAGTGACCCTTGGCCCAGTTGTTGCCCGCTCCAGTTTGGCCAAAGACGAAGTTGTCAGGGCGGAAGAGCTGGCCAAACGGACCCGCGCGAACGCTGTCCATAGTGCCCGGCTCCAGATCCATGAGGATCGCACGCGGGACGAAGCGTCCACCGGTGGCCTCATTGTAGAACACATTGA…	CTAATCTATTATATATTCATTGTAGTGGTATTAAACATCCCTGTAGTGATTCCAAGTCATGATTCCAAATACGACTCACTATAGGGCGAATTGGGTACCGGGCCTCTAGACACTAGCTACTCGAGGGGCCCCAGGGGCCACGAACCGGAATTGATCCGACCGGTACCTACTGTGGAGACAGTGACTTGCAGCTGGAGAGAATCAATGTGTTCTACAATGAGGCCACCGGTGGACGCTTCGTCCCGCGTGCGATCCTCATGGATCTGGAGCCGGGCACTATGGACAGCGTTCGCGCGGGTCCGTTTGGCCAGCTCTTCCGCCCTGACAACTTCGTCTTTGGCCAAACTGGAGCGGGCAACAACTGGGCCAAGGGTCACTACACTGAGGGTGCGGAGCTGA…	TACCCGAACCGGTACCCCCTCCAAGACTGTGGGTGATCTGGAAACCCTGAAGGCAGTCGCAGCCTTCAGCCTCCTTGCGGACGACGTCGAGGACAGAGTCGATCAGCTCCGCACCCTCAGTGTAGTGACCCTTGGCCCAGTTGTTGCCCGCTCCAGTTTGGCCAAAGACGAAGTTGTCAGGGCGGAAGAGCTGGCCAAACGGACCCGCGCGAACGCTGTCCATAGTGCCCGGCTCCAGATCCATGAGGATCGCACGCGGGACGAAGCGTCCACCGGTGGCCTCATTGTAGAACACATTGATTCTCTCCAGCTGCAAGTCACTGTCTCCACAGTAGGTACCGGTCGGATCAATTCCGG	CAACGGTGTCAGAGACCTTGGGGGACGGGAACACGGAGAAAGTCTCCATGATGCGGTCGGGGTACTCCTCGCGGACCTTGCTGATCAACAACGTACCCATACCCGAACCGGTACCCCCTCCAAGACTGTGGGTGATCTGGAAACCCTGAAGGCAGTCGCAGCCTTCAGCCTCCTTGCGGACGACGTCGAGGACAGAGTCGATCAGCTCCGCACCCTCAGTGTAGTGACCCTTGGCCCAGTTGTTGCCCGCTCCAGTTTGGCCAAAGACGAAGTTGTCAGGGCGGAAGAGCTGGCCAAACGGACCCGCGCGAACGCTGTCCATAGTGCCCGGCTCCAGATCCATGAGGATCGCACGCGGGACGAAGCGTCCACCGGTGGCCTCATTGTAGAACACATTGA…
TGRH_RP1_hgx6660v1_pB29_A-197	5p 3p	170134967	Toxoplasma gondii ME49 - beta tubulin	https://www.ncbi.nlm.nih.gov/nuccore/XM_018781448.1	https://www.ncbi.nlm.nih.gov/gene/?term=7900916		N/A	beta tubulin| [XM_018781448.1 Toxoplasma gondii ME49 beta tubulin mRNA]	538	83	??	AntiSense		99.8 / 99.8	CGGATGATGTATATAACTATCTATTCGATGATGAAGATACCCCACCAAACCCAAAAAAAGAGATCCTAGAACTAGCCATGGCCGCAGGGGCCACGAAAAACGGTGTCAGAGACCTTGGGGGACGGGAACACGGAGAAAGTCTCCATGATGCGGTCGGGGTACTCCTCGCGGACCTTGCTGATCAACAACGTACCCATACCCGAACCGGTACCCCCTCCAAGACTGTGGGTGATCTGGAAACCCTGAAGGCAGTCGCAGCCTTCAGCCTCCTTGCGGACGACGTCGAGGACAGAGTCGATCAGCTCCGCACCCTCAGTGTAGTGACCCTTGGCCCAGTTGTTGCCCGCTCCAGTTTGGCCAAAGACGAAGTTGTCAGGGCGGAAGAGCTGGCCAAACGGA…	AAACGGTGTCAGAGACCTTGGGGGACGGGAACACGGAGAAAGTCTCCATGATGCGGTCGGGGTACTCCTCGCGGACCTTGCTGATCAACAACGTACCCATACCCGAACCGGTACCCCCTCCAAGACTGTGGGTGATCTGGAAACCCTGAAGGCAGTCGCAGCCTTCAGCCTCCTTGCGGACGACGTCGAGGACAGAGTCGATCAGCTCCGCACCCTCAGTGTAGTGACCCTTGGCCCAGTTGTTGCCCGCTCCAGTTTGGCCAAAGACGAAGTTGTCAGGGCGGAAGAGCTGGCCAAACGGACCCGCGCGAACGCTGTCCATAGTGCCCGGCTCCAGATCCATGAGGATCGCACGCGGGACGAAGCGTCCACCGGTGGCCTCATTGTAGAACACATTGA…	TTGCATCTACGATTCTAGATCAGGGTTTTCCCAGTCACGACGTTGTAAAACGACGGCCAGTGAATTGTAATACGACTCACTATAGGGCGAATTGGGTACCGGGCCTCTAGACACTAGCTACTCGAGGGGCCCCAGGGGCCACGAACCGGAATTGATCCGACCGGTACCTACTGTGGAGACAGTGACTTGCAGCTGGAGAGAATCAATGTGTTCTACAATGAGGCCACCGGTGGACGCTTCGTCCCGCGTGCGATCCTCATGGATCTGGAGCCGGGCACTATGGACAGCGTTCGCGCGGGTCCGTTTGGCCAGCTCTTCCGCCCTGACAACTTCGTCTTTGGCCAAACTGGAGCGGGCAACAACTGGGCCAAGGGTCACTACACTGAGGGTGCGGAGCTG…	AACGGTGTCAGAGACCTTGGGGGACGGGAACACGGAGAAAGTCTCCATGATGCGGTCGGGGTACTCCTCGCGGACCTTGCTGATCAACAACGTACCCATACCCGAACCGGTACCCCCTCCAAGACTGTGGGTGATCTGGAAACCCTGAAGGCAGTCGCAGCCTTCAGCCTCCTTGCGGACGACGTCGAGGACAGAGTCGATCAGCTCCGCACCCTCAGTGTAGTGACCCTTGGCCCAGTTGTTGCCCGCTCCAGTTTGGCCAAAGACGAAGTTGTCAGGGCGGAAGAGCTGGCCAAACGGACCCGCGCGAACGCTGTCCATAGTGCCCGGCTCCAGATCCATGAGGATCGCACGCGGGACGAAGCGTCCACCGGTGGCCTCATTGTAGAACACATTGAT…	CAACGGTGTCAGAGACCTTGGGGGACGGGAACACGGAGAAAGTCTCCATGATGCGGTCGGGGTACTCCTCGCGGACCTTGCTGATCAACAACGTACCCATACCCGAACCGGTACCCCCTCCAAGACTGTGGGTGATCTGGAAACCCTGAAGGCAGTCGCAGCCTTCAGCCTCCTTGCGGACGACGTCGAGGACAGAGTCGATCAGCTCCGCACCCTCAGTGTAGTGACCCTTGGCCCAGTTGTTGCCCGCTCCAGTTTGGCCAAAGACGAAGTTGTCAGGGCGGAAGAGCTGGCCAAACGGACCCGCGCGAACGCTGTCCATAGTGCCCGGCTCCAGATCCATGAGGATCGCACGCGGGACGAAGCGTCCACCGGTGGCCTCATTGTAGAACACATTGA…
TGRH_RP1_hgx6660v1_pB29_A-118	5p 3p	170134967	Toxoplasma gondii ME49 - beta tubulin	https://www.ncbi.nlm.nih.gov/nuccore/XM_018781448.1	https://www.ncbi.nlm.nih.gov/gene/?term=7900916		N/A	beta tubulin| [XM_018781448.1 Toxoplasma gondii ME49 beta tubulin mRNA]	577	300	??	AntiSense		98.9 / 98.6	TGGTATAGCATGTTATTATCCATCTATTCCATCATGATCATTCTCCACCCTCGTGCAAAAAAAAAGAGATCCTAGAACTAGCCATGGCCGCAGGGGCCACGAACCAGCTGGTTGAGAACGGAGAGCGTTGCGTTGTACGGCTCGACAACGGTGTCAGAGACCTTGGGGGACGGGAACACGGAGAAAGTCTCCATGATGCGGTCGGGGTACTCCTCGCGGACCTTGCTGATCAACAACGTACCCATACCCGAACCGGTACCCCCTCCAAGACTGTGGGTGATCTGGAAACCCTGAAGGCAGTCGCAGCCTTCAGCCTCCTTGCGGACGACGTCGAGGACAGAGTCGATCAGCTCCGCACCCTCAGTGTAGTGACCCTTGGCCCAGTTCGTGGCCCCTGGG…	CCAGCTGGTTGAGAACGGAGAGCGTTGCGTTGTACGGCTCGACAACGGTGTCAGAGACCTTGGGGGACGGGAACACGGAGAAAGTCTCCATGATGCGGTCGGGGTACTCCTCGCGGACCTTGCTGATCAACAACGTACCCATACCCGAACCGGTACCCCCTCCAAGACTGTGGGTGATCTGGAAACCCTGAAGGCAGTCGCAGCCTTCAGCCTCCTTGCGGACGACGTCGAGGACAGAGTCGATCAGCTCCGCACCCTCAGTGTAGTGACCCTTGGCCCA	GTATCCATGATATATTCCATTGTGGTTGTTATTAAACACCACTGTGTTGATTCACAGCCAGTGAATTGTAATACGACTCACTATAGGGCGAATTGGGTACCGGGCCTCTAGACACTAGCTACTCGAGGGGCCCCAGGGGCCACGAACTGGGCCAAGGGTCACTACACTGAGGGTGCGGAGCTGATCGACTCTGTCCTCGACGTCGTCCGCAAGGAGGCTGAAGGCTGCGACTGCCTTCAGGGTTTCCAGATCACCCACAGTCTTGGAGGGGGTACCGGTTCGGGTATGGGTACGTTGTTGATCAGCAAGGTCCGCGAGGAGTACCCCGACCGCATCATGGAGACTTTCTCCGTGTTCCCGTCCCCCAAGGTCTCTGACACCGTTGTCGAGCCGTACAAC…	CAGCTGGTTGAGAACGGAAAGCGTTGCGTTGTACGGCTCGACAACGGTGTCAGAGACCTTGGGGGACGGGAACACGGAGAAAGTCTCCATGATGCGGTCGGGGTACTCCTCGCGGACCTTGCTGATCAACAACGTACCCATACCCGAACCGGTACCCCCTCCAAGACTGTGGGTGATCTGGAAACCCTGAAGGCAGTCGCAGCCTTCAGCCTCCTTGCGGACGACGTCGAGGACAGAGTCGATCAGCTCCGCACCCTCAGTGTAGTGACCCTTGGCCCAG	CCAGCTGGTGAACGGAGAGCGTTGCGTTGTACGGCTCGACAACGGTGTCAGAGACCTTGGGGGACGGGAACACGGAGAAAGTCTCCATGATGCGGTCGGGGTACTCCTCGCGGACCTTGCTGATCAACAACGTACCCATACCCGAACCGGTACCCCCTCCAAGACTGTGGGTGATCTGGAAACCCTGAAGGCAGTCGCAGCCTTCAGCCTCCTTGCGGACGACGTCGAGGACAGAGTCGATCAGCTCCGCACCCTCAGTGTAGTGACCCTTGGCCCAG
TGRH_RP1_hgx6660v1_pB29_A-54	5p 3p	170134768	Toxoplasma gondii - calmodulin-like domain protein kinase isoform 3	https://www.ncbi.nlm.nih.gov/nuccore/DQ205646.1			C	calmodulin-like domain protein kinase isoform 3| [DQ205646.1 Toxoplasma gondii calmodulin-like domain protein kinase isoform 3 mRNA, complete cds]	18	479	IF	Sense		99.8 / 100.0	TGGATTGATTGTTATATACAGCTATACCCCTGATGTTCATACTCCACACCTCATACCCAAAAAAAGAGATCCTAGAACTAGCCATGGCCGCAGGGGCCACGAAAAAGAATCCCCACTCCAAGCATGCAGGCGCAGCTGGAGAAAAACCCGACGCCAGCCTCGAAAAGGGGGGCCAGAGCAAGGGGAGCGCGCCGTCGTCGGGGACCGGCGACAGCGGAAAAGGAACTGGGTCTCCCGACACCAAGAGAGACTCCATGCCCATGACTCCGGGCATGTACATCACGCAGCAGAAGGCCCATTTGTCTGACCGCTACCAGCGCGTGAAGAAGCTCGGAAGCGGTGCTTACGGCGAGGTGCTGCTGTGCAAGGACAAACTGACAGGCGCAGAGCGAGCAATCA…	AAAGAATCCCCACTCCAAGCATGCAGGCGCAGCTGGAGAAAAACCCGACGCCAGCCTCGAAAAGGGGGGCCAGAGCAAGGGGAGCGCGCCGTCGTCGGGGACCGGCGACAGCGGAAAAGGAACTGGGTCTCCCGACACCAAGAGAGACTCCATGCCCATGACTCCGGGCATGTACATCACGCAGCAGAAGGCCCATTTGTCTGACCGCTACCAGCGCGTGAAGAAGCTCGGAAGCGGTGCTTACGGCGAGGTGCTGCTGTGCAAGGACAAACTGACAGGCGCAGAGCGAGCAATCAAAATCATCAAAAAGTCTTCTGTCACGACCACGAGCAACAGCGGGGCTCTCCTCGACGAGGTCGCCGTGCTGAAACAGCTCGACCACCCGAACATCATGAAGCT…	CTAATCTATTATATATACCATCGTAGTTTTATCAATCACCCCTTTGTTAGATCTCAAAGCCAGTGAATTGTAATACGACTCACTATAGGGCGAATTGGGTACCGGGCCTCTAGACACTAGCTACTCGAGGGGCCCCAGGGGCCACGAAGTGCCTCCTCGGTACACCTCCATGACAAGGTAGTAGTTGCGCTTGTCCTCGAAGAACTCGTAGAGCTTCATGATGTTCGGGTGGTCGAGCTGTTTCAGCACGGCGACCTCGTCGAGGAGAGCCCCGCTGTTGCTCGTGGTCGTGACAGAAGACTTTTTGATGATTTTGATTGCTCGCTCTGCGCCTGTCAGTTTGTCCTTGCACAGCAGCACCTCGCCGTAAGCACCGCTTCCGAGCTTCTTCACGCGCTG…	AAGAATCCCCACTCCAAGCATGCAGGCGCAGCTGGAGAAAAACCCGACGCCAGCCTCGAAAAGGGGGGCCAGAGCAAGGGGAGCGCGCCGTCGTCGGGGACCGGCGACAGCGGAAAAGGAACTGGGTCTCCCGACACCAAGAGAGACTCCATGCCCATGACTCCAGGCATGTACATCACGCAGCAGAAGGCCCATTTGTCTGACCGCTACCAGCGCGTGAAGAAGCTCGGAAGCGGTGCTTACGGCGAGGTGCTGCTGTGCAAGGACAAACTGACAGGCGCAGAGCGAGCAATCAAAATCATCAAAAAGTCTTCTGTCACGACCACGAGCAACAGCGGGGCTCTCCTCGACGAGGTCGCCGTGCTGAAACAGCTCGACCACCCGAACATCATGAAGCTC…	CAAGAATCCCCACTCCAAGCATGCAGGCGCAGCTGGAGAAAAACCCGACGCCAGCCTCGAAAAGGGGGGCCAGAGCAAGGGGAGCGCGCCGTCGTCGGGGACCGGCGACAGCGGAAAAGGAACTGGGTCTCCCGACACCAAGAGAGACTCCATGCCCATGACTCCAGGCATGTACATCACGCAGCAGAAGGCCCATTTGTCTGACCGCTACCAGCGCGTGAAGAAGCTCGGAAGCGGTGCTTACGGCGAGGTGCTGCTGTGCAAGGACAAACTGACAGGCGCAGAGCGAGCAATCAAAATCATCAAAAAGTCTTCTGTCACGACCACGAGCAACAGCGGGGCTCTCCTCGACGAGGTCGCCGTGCTGAAACAGCTCGACCACCCGAACATCATGAAGCT…
TGRH_RP1_hgx6660v1_pB29_A-252	3p	170134768	Toxoplasma gondii - calmodulin-like domain protein kinase isoform 3	https://www.ncbi.nlm.nih.gov/nuccore/DQ205646.1			C	calmodulin-like domain protein kinase isoform 3| [DQ205646.1 Toxoplasma gondii calmodulin-like domain protein kinase isoform 3 mRNA, complete cds]	19	479	OOF1	Sense		100.0			ACGTAATCACTATTTATACATCGTGGTTTTCTCAATCACCACTTTGTTGATTCACAGCCAGTGAATTGTAATACGACTCACTATAGGGCGAATTGGGTACCGGGCCTCTAGACACTAGCTACTCGAGGGGCCCCAGGGGCCACGAAGTGCCTCCTCGGTACACCTCCATGACAAGGTAGTAGTTGCGCTTGTCCTCGAAGAACTCGTAGAGCTTCATGATGTTCGGGTGGTCGAGCTGTTTCAGCACGGCGACCTCGTCGAGGAGAGCCCCGCTGTTGCTCGTGGTCGTGACAGAAGACTTTTTGATGATTTTGATTGCTCGCTCTGCGCCTGTCAGTTTGTCCTTGCACAGCAGCACCTCGCCGTAAGCACCGCTTCCGAGCTTCTTCACGCGCTGGT…	AAGAATCCCCACTCCAAGCATGCAGGCGCAGCTGGAGAAAAACCCGACGCCAGCCTCGAAAAGGGGGGCCAGAGCAAGGGGAGCGCGCCGTCGTCGGGGACCGGCGACAGCGGAAAAGGAACTGGGTCTCCCGACACCAAGAGAGACTCCATGCCCATGACTCCAGGCATGTACATCACGCAGCAGAAGGCCCATTTGTCTGACCGCTACCAGCGCGTGAAGAAGCTCGGAAGCGGTGCTTACGGCGAGGTGCTGCTGTGCAAGGACAAACTGACAGGCGCAGAGCGAGCAATCAAAATCATCAAAAAGTCTTCTGTCACGACCACGAGCAACAGCGGGGCTCTCCTCGACGAGGTCGCCGTGCTGAAACAGCTCGACCACCCGAACATCATGAAGCTC…	AAGAATCCCCACTCCAAGCATGCAGGCGCAGCTGGAGAAAAACCCGACGCCAGCCTCGAAAAGGGGGGCCAGAGCAAGGGGAGCGCGCCGTCGTCGGGGACCGGCGACAGCGGAAAAGGAACTGGGTCTCCCGACACCAAGAGAGACTCCATGCCCATGACTCCAGGCATGTACATCACGCAGCAGAAGGCCCATTTGTCTGACCGCTACCAGCGCGTGAAGAAGCTCGGAAGCGGTGCTTACGGCGAGGTGCTGCTGTGCAAGGACAAACTGACAGGCGCAGAGCGAGCAATCAAAATCATCAAAAAGTCTTCTGTCACGACCACGAGCAACAGCGGGGCTCTCCTCGACGAGGTCGCCGTGCTGAAACAGCTCGACCACCCGAACATCATGAAGCTC…
TGRH_RP1_hgx6660v1_pB29_A-177	3p	170134660	Toxoplasma gondii - cdpk3	https://www.ncbi.nlm.nih.gov/nuccore/AJ488146.2			N/A	cdpk3| [AJ488146.2 Toxoplasma gondii mRNA for calcium-dependent protein kinase (cdpk3 gene), strain RH]	No Data	347	??	Sense		100.0			GTACATAAGTTCTATTATATATCCATTGTAGTGGTCTCAAACACCCCTGTTATTGATCTCCAAGCCAGTGAATTGTAATACGACTCACTATAGGGCGAATTGGGTACCGGGCCTCTAGACACTAGCTACTCGAGGGGCCCCAGGGGCCACGAAGCCTGCAAGTCGGGGAGACTCTGCGGCAGGCTTCCTCTCCTCGCCGTCGTCCACGAAAACTTCGAGGAGTTTGCAGATGTTCGGGTGGTCTACCTGGAGATAAATCGCAACTTCGTTGTACAGCATCAACGTCCTCTTGGGAGCCATGGCAGACAGACAGAGCGTCTTGATGGCCACCTGTCGCCTGCTTTGCCGGTGGTGCCCGATCCGCACGGCGCCGCTGATCCCTGTTCCCAGAACGTGGTT…	AACACCGTTCTCGGAGGGGACCCGAAGAAGACGTTTCTAGTTCAGACCTCAGCGTGCCTCCGGAATTCGTGATGGCGGATCCGCTCTCGTTCTTCAACTCTCTCACCCACACGCCTCTCTTCACAAGTCGCATCAAGACAAAAGTAAAGCTCGAACAAGTCTACGACGTCAGCAACCACGTTCTGGGAACAGGGATCAGCGGCGCCGTGCGGATCGGGCACCACCGGCAAAGCAGGCGACAGGTGGCCATCAAGACGCTCTGTCTGTCTGCCATGGCTCCCAAGAGGACGTTGATGCTGTACAACGAAGTTGCGATTTATCTCCAGGTAGACCACCCGAACATCTGCAAACTCCTCGAAGTTTTCGTGGACGACGGCGAGGAGAGGAAGCCTGCCGCAG…
TGRH_RP1_hgx6660v1_pB29_A-102	5p 3p	170134669	Toxoplasma gondii ME49 - cell-cycle-associated protein kinase GSK, putative	https://www.ncbi.nlm.nih.gov/nuccore/XM_002368621.2	https://www.ncbi.nlm.nih.gov/gene/?term=7893805		A	cell-cycle-associated protein kinase GSK, putative| [XM_002368621.2 Toxoplasma gondii ME49 cell-cycle-associated protein kinase GSK, putative mRNA]	-88	417	IF	Sense		99.6 / 99.4	CAAAGATGATAGTATATATCTAGCTATACCCCTGATGTTCATACTCCCACCTCAAACAAAAAAAAAGAGATCCTAGAACTAGCCATGGCCGCAGGGGCCACGAATGATACTCCACTCATCTTTTCCTGGCCTTTGTCGAGAAGGCAGAAGTCTCAGCCGACCCCTTCTTTCCTTCGTCCTCTTCTTGCGAAGATGCCGGACCCGCAGTACGATCCCGCAGCTGCTCAGAAGAGTAGCAACGCTCGCGGAGGAGGAAGTCAACGGACAACAGCCGTGAAGGGGGAACGGCAGAGCCGCGTTCACACAGGCAACCCTCACCCGACTCTGACTTACGATATTGGGAGGGTCCTCGGCAATGGATCATTCGGCGTCGTCACAGAGGCAAGATGCGTTGATACG…	TGATACTCCACTCATCTTTTCCTGGCCTTTGTCGAGAAGGCAGAAGTCTCAGCCGACCCCTTCTTTCCTTCGTCCTCTTCTTGCGAAGATGCCGGACCCGCAGTACGATCCCGCAGCTGCTCAGAAGAGTAGCAACGCTCGCGGAGGAGGAAGTCAACGGACAACAGCCGTGAAGGGGGAACGGCAGAGCCGCGTTCACACAGGCAACCCTCACCCGACTCTGACTTACGATATTGGGAGGGTCCTCGGCAATGGATCATTCGGCGTCGTCACAGAGGCAAGATGCGTTGATACGGGGGAAGTCGTAGCTATCAAGAAAGTCCTTCAGGACCCGCGTTACAAAAATCGCGAACTTGATATTATGAAGGAACTCAAACACCCCAATGTTGTTAAACTCAT…	TGGCATCTACGATTCTAGATTAGGGTTTTCCCAGTCACGACGTTGTAAAACGACGGCCAGTGAATTGTAATACGACTCACTATAGGGCGAATTGGGTACCGGGCCTCTAGACACTAGCTACTCGAGGGGCCCCAGGGGCCACGAACTTCATGACTCTGTATACCGTTTCCGGTATGTGTTCCATCACAACGTTGAGGAACCGGTTGTGGTCGTTGCTATCGCGTTCGCCCATTTCCGTGTAGAAGTAGTCAATGAGTTTAACAACATTGGGGTGTTTGAGTTCCTTCATAATATCAAGTTCGCGATTTTTGTAACGCGGGTCCTGAAGGACTTTCTTGATAGCTACGACTTCCCCCGTATCAACGCATCTGGCCTCTGTGACGACGCCAAATGATCCAT…	ATACTCCACTCATCTTTTCCTGGCCTTTGTCGAGAAGGCAGAAGTCTCAGCCGACCCCTTCTTTCCTTCGTCCTCTTCTTGCGAAGATGCCGGACCCGCAGTACGATCCCGCAGCTGCTCAGAAGAGTAGCAACGCTCGCGGAGGAGGAAGTCAACGGACAACAGCCGTGAAGGGGGAACGGCAGAGCCGCGTTCACACAGGCAACCCTCACCCGACTCTGACTTACGATATTGGGAGGGTCCTCGGCAATGGATCATTTGGCGTCGTCACAGAGGCCAGATGCGTTGATACGGGGGAAGTCGTAGCTATCAAGAAAGTCCTTCAGGACCCGCGTTACAAAAATCGCGAACTTGATATTATGAAGGAACTCAAACACCCCAATGTTGTTAAACTCATTG…	TGAAACTCCACTCATCTTTTCCTGGCCTTTGTCGAGAAGGCAGAAGTCTCAGCCGACCCCTTCTTTCCTTCGTCCTCTTCTTGCGAAGATGCCGGACCCGCAGTACGATCCCGCAGCTGCTCAGAAGAGTAGCAACGCTCGCGGAGGAGGAAGTCAACGGACAACAGCCGTGAAGGGGGAACGGCAGAGCCGCGTTCACACAGGCAACCCTCACCCGACTCTGACTTACGATATTGGGAGGGTCCTCGGCAATGGATCATTCGGCGTCGTCACAGAGGCAAGATGCGTTGATACGGGGGAAGTCGTAGCTATCAAGAAAGTCCTTCAGGACCCGCGTTACAAAAATCGCGAACTTGATATTATGAAGGAACTCAAACACCCCAATGTTGTTAAACTCAT…
TGRH_RP1_hgx6660v1_pB29_A-178	5p 3p	170134669	Toxoplasma gondii ME49 - cell-cycle-associated protein kinase GSK, putative	https://www.ncbi.nlm.nih.gov/nuccore/XM_002368621.2	https://www.ncbi.nlm.nih.gov/gene/?term=7893805		A	cell-cycle-associated protein kinase GSK, putative| [XM_002368621.2 Toxoplasma gondii ME49 cell-cycle-associated protein kinase GSK, putative mRNA]	-88	417	IF	Sense		99.8 / 99.4	AGGGATGATGTTATATCTAGCTATACCCCGCATGTTCATACTCACACCTCATGCCCAAAAAAAGAGATCCTAGAACTAGCCATGGCCGCAGGGGCCACGAATGATACTCCACTCATCTTTTCCTGGCCTTTGTCGAGAAGGCAGAAGTCTCAGCCGACCCCTTCTTTCCTTCGTCCTCTTCTTGCGAAGATGCCGGACCCGCAGTACGATCCCGCAGCTGCTCAGAAGAGTAGCAACGCTCGCGGAGGAGGAAGTCAACGGACAACAGCCGTGAAGGGGGAACGGCAGAGCCGCGTTCACACAGGCAACCCTCACCCGACTCTGACTTACGATATTGGGAGGGTCCTCGGCAATGGATCATTCGGCGTCGTCACAGAGGCAAGATGCGTTGATACGGGG…	TGATACTCCACTCATCTTTTCCTGGCCTTTGTCGAGAAGGCAGAAGTCTCAGCCGACCCCTTCTTTCCTTCGTCCTCTTCTTGCGAAGATGCCGGACCCGCAGTACGATCCCGCAGCTGCTCAGAAGAGTAGCAACGCTCGCGGAGGAGGAAGTCAACGGACAACAGCCGTGAAGGGGGAACGGCAGAGCCGCGTTCACACAGGCAACCCTCACCCGACTCTGACTTACGATATTGGGAGGGTCCTCGGCAATGGATCATTCGGCGTCGTCACAGAGGCAAGATGCGTTGATACGGGGGAAGTCGTAGCTATCAAGAAAGTCCTTCAGGACCCGCGTTACAAAAATCGCGAACTTGATATTATGAAGGAACTCAAACACCCCAATGTTGTTAAACTCAT…	TTCAAGTAACTTACGATATCTACATTGTAGTTTTCTCAGACACCCCTTTGTTGATCTCAAAGCCAGTGAATTGTAATACGACTCACTATAGGGCGAATTGGGTACCGGGCCTCTAGACACTAGCTACTCGAGGGGCCCCAGGGGCCACGAACTTCATGACTCTGTATACCGTTTCCGGTATGTGTTCCATCACAACGTTGAGGAACCGGTTGTGGTCGTTGCTATCGCGTTCGCCCATTTCCGTGTAGAAGTAGTCAATGAGTTTAACAACATTGGGGTGTTTGAGTTCCTTCATAATATCAAGTTCGCGATTTTTGTAACGCGGGTCCTGAAGGACTTTCTTGATAGCTACGACTTCCCCCGTATCAACGCATCTGGCCTCTGTGACGACGCCAAATG…	ATACTCCACTCATCTTTTCCTGGCCTTTGTCGAGAAGGCAGAAGTCTCAGCCGACCCCTTCTTTCCTTCGTCCTCTTCTTGCGAAGATGCCGGACCCGCAGTACGATCCCGCAGCTGCTCAGAAGAGTAGCAACGCTCGCGGAGGAGGAAGTCAACGGACAACAGCCGTGAAGGGGGAACGGCAGAGCCGCGTTCACACAGGCAACCCTCACCCGACTCTGACTTACGATATTGGGAGGGTCCTCGGCAATGGATCATTTGGCGTCGTCACAGAGGCCAGATGCGTTGATACGGGGGAAGTCGTAGCTATCAAGAAAGTCCTTCAGGACCCGCGTTACAAAAATCGCGAACTTGATATTATGAAGGAACTCAAACACCCCAATGTTGTTAAACTCATTG…	TGAAACTCCACTCATCTTTTCCTGGCCTTTGTCGAGAAGGCAGAAGTCTCAGCCGACCCCTTCTTTCCTTCGTCCTCTTCTTGCGAAGATGCCGGACCCGCAGTACGATCCCGCAGCTGCTCAGAAGAGTAGCAACGCTCGCGGAGGAGGAAGTCAACGGACAACAGCCGTGAAGGGGGAACGGCAGAGCCGCGTTCACACAGGCAACCCTCACCCGACTCTGACTTACGATATTGGGAGGGTCCTCGGCAATGGATCATTCGGCGTCGTCACAGAGGCAAGATGCGTTGATACGGGGGAAGTCGTAGCTATCAAGAAAGTCCTTCAGGACCCGCGTTACAAAAATCGCGAACTTGATATTATGAAGGAACTCAAACACCCCAATGTTGTTAAACTCAT…
TGRH_RP1_hgx6660v1_pB29_A-182	5p 3p	170134669	Toxoplasma gondii ME49 - cell-cycle-associated protein kinase GSK, putative	https://www.ncbi.nlm.nih.gov/nuccore/XM_002368621.2	https://www.ncbi.nlm.nih.gov/gene/?term=7893805		A	cell-cycle-associated protein kinase GSK, putative| [XM_002368621.2 Toxoplasma gondii ME49 cell-cycle-associated protein kinase GSK, putative mRNA]	-88	417	IF	Sense		99.8 / 98.6	AATGGATGATAATATATACTGCTATACCCCGCATGTTCACTCTCACCTGTGCAAAAAAAAAGAGATCCTAGAACTAGCCATGGCCGCAGGGGCCACGAATGATACTCCACTCATCTTTTCCTGGCCTTTGTCGAGAAGGCAGAAGTCTCAGCCGACCCCTTCTTTCCTTCGTCCTCTTCTTGCGAAGATGCCGGACCCGCAGTACGATCCCGCAGCTGCTCAGAAGAGTAGCAACGCTCGCGGAGGAGGAAGTCAACGGACAACAGCCGTGAAGGGGGAACGGCAGAGCCGCGTTCACACAGGCAACCCTCACCCGACTCTGACTTACGATATTGGGAGGGTCCTCGGCAATGGATCATTCGGCGTCGTCACAGAGGCAAGATGCGTTGATACGGGGGA…	TGATACTCCACTCATCTTTTCCTGGCCTTTGTCGAGAAGGCAGAAGTCTCAGCCGACCCCTTCTTTCCTTCGTCCTCTTCTTGCGAAGATGCCGGACCCGCAGTACGATCCCGCAGCTGCTCAGAAGAGTAGCAACGCTCGCGGAGGAGGAAGTCAACGGACAACAGCCGTGAAGGGGGAACGGCAGAGCCGCGTTCACACAGGCAACCCTCACCCGACTCTGACTTACGATATTGGGAGGGTCCTCGGCAATGGATCATTCGGCGTCGTCACAGAGGCAAGATGCGTTGATACGGGGGAAGTCGTAGCTATCAAGAAAGTCCTTCAGGACCCGCGTTACAAAAATCGCGAACTTGATATTATGAAGGAACTCAAACACCCCAATGTTGTTAAACTCAT…	TTAGTATCTATTATATATCCATTGTGGTGTTATTAAACACCCCTTTATTGATCTCCAAGCCAGTGTATTGTAATACGACTCACTATAGGGCGAATTGGGTACCGGGCCTCTAGACACTAGCTACTCGAGGGGCCCCAGGGGCCACGAACTTCATGACTCTGTATACCGTTTCCGGTATGTGTTCCATCACAACGTTGAGGAACCGGTTGTGGTCGTTGCTATCGCGTTCGCCCATTTCCGTGTAGAAGTAGTCCATGAGTTTAACAACATTGGGGTGTTTGAGTTCCTTCATAATATCAAGTTCGCGATTTTTGTAACGCGGGTCCTGAAGGACTTTCTTGATAGCTACGACTTCCCCCGTATCAACGCATCTTGCCTCTGTGACGACCCCCAATGATC…	GAAGTCAACGGACAACAGCCGTGAAGGGGGAACGGCAGAGCCGCGTTCACACAGGCAACCCTCACCCGACTTTGACTTACGATATTGGGAGGGTTCTCGGCAATGGATCATTGGGGGTCGTCACAGAGGCAAGATGCGTTGATACGGGGGAAGTCGTAGCTATCAAGAAAGTCCTTCAGGACCCGCGTTACAAAAATCGCGAACTTGATATTATGAAGGAACTCAAACACCCCAATGTTGTTAAACTCATGGACTACTTCTACACGGAAATGGGCGAACGCGATAGCAACGACCACAACCGGTTCCTCAACGTTGTGATGGAACACATACCGGAAACGGTATACAGAGTCATGAAG	TGAAACTCCACTCATCTTTTCCTGGCCTTTGTCGAGAAGGCAGAAGTCTCAGCCGACCCCTTCTTTCCTTCGTCCTCTTCTTGCGAAGATGCCGGACCCGCAGTACGATCCCGCAGCTGCTCAGAAGAGTAGCAACGCTCGCGGAGGAGGAAGTCAACGGACAACAGCCGTGAAGGGGGAACGGCAGAGCCGCGTTCACACAGGCAACCCTCACCCGACTCTGACTTACGATATTGGGAGGGTCCTCGGCAATGGATCATTCGGCGTCGTCACAGAGGCAAGATGCGTTGATACGGGGGAAGTCGTAGCTATCAAGAAAGTCCTTCAGGACCCGCGTTACAAAAATCGCGAACTTGATATTATGAAGGAACTCAAACACCCCAATGTTGTTAAACTCAT…
TGRH_RP1_hgx6660v1_pB29_A-166	5p 3p	170134669	Toxoplasma gondii ME49 - cell-cycle-associated protein kinase GSK, putative	https://www.ncbi.nlm.nih.gov/nuccore/XM_002368621.2	https://www.ncbi.nlm.nih.gov/gene/?term=7893805		A	cell-cycle-associated protein kinase GSK, putative| [XM_002368621.2 Toxoplasma gondii ME49 cell-cycle-associated protein kinase GSK, putative mRNA]	-43	355	IF	Sense		99.7 / 99.2	TGGATTTATGATATATACTGCTATACCCATACATGTTCACTTCACCTGTGCAAATCAACTGAGATACACTAGAACTAGCCATGGCCGCAGGGGCCACGAAGTCTCAGCCGACCCCTTCTTTCCTTCGTCCTCTTCTTGCGAAGATGCCGGACCCGCAGTACGATCCCGCAGCTGCTCAGAAGAGTAGCAACGCTCGCGGAGGAGGAAGTCAACGGACAACAGCCGTGAAGGGGGAACGGCAGAGCCGCGTTCACACAGGCAACCCTCACCCGACTCTGACTTACGATATTGGGAGGGTCCTCGGCAATGGATCATTCGGCGTCGTCACAGAGGCAAGATGCGTTGATACGGGGGAAGTCGTAGCTATCAAGAAAGTCCTTCAGGACCCGCGTTACAAAA…	GTCTCAGCCGACCCCTTCTTTCCTTCGTCCTCTTCTTGCGAAGATGCCGGACCCGCAGTACGATCCCGCAGCTGCTCAGAAGAGTAGCAACGCTCGCGGAGGAGGAAGTCAACGGACAACAGCCGTGAAGGGGGAACGGCAGAGCCGCGTTCACACAGGCAACCCTCACCCGACTCTGACTTACGATATTGGGAGGGTCCTCGGCAATGGATCATTCGGCGTCGTCACAGAGGCAAGATGCGTTGATACGGGGGAAGTCGTAGCTATCAAGAAAGTCCTTCAGGACCCGCGTTACAAAAATCGCGAACTTGATATTATGAAGGAACTCAAACACCCCAATGTTGTTAAACTCATTGACTACTTCTACACGGAAATGGGCGAACGCGATAGCGACGAC	TAAGTAATCTATTATATATCCATTGTAGTGTTATTAAACATCCCTGTTGTGATTCCAAGCCAATGAATCCGTAATACGACTCACTATAGGGCGAATTGGGTACCGGGCCTCTAGACACTAGCTACTCGAGGGGCCCCAGGGGCCACGAAGGTCGTCGCTATCGCGTTCGCCCATTTCCGTGTAGAAGTAGTCAATGAGTTTAACAACATTGGGGTGTTTGAGTTCCTTCATAATATCAAGTTCGCGATTTTTGTAACGCGGGTCCTGAAGGACTTTCTTGATAGCTACGACTTCCCCCGTATCAACGCATCTGGCCTCTGTGACGACGCCAAATGATCCATTGCCGAGGACCCTCCCAATATCGTAAGTCAGAGTCGGGTGAGGGTTGCCTGTGTGAAC…	TCTCAGCCGACCCCTTCTTTCCTTCGTCCTCTTCTTGCGAAGATGCCGGACCCGCAGTACGATCCCGCAGCTGCTCAGAAGAGTAGCAACGCTCGCGGAGGAGGAAGTCAACGGACAACAGCCGTGAAGGGGGAACGGCAGAGCCGCGTTCACACAGGCAACCCTCACCCGACTCTGACTTACGATATTGGGAGGGTCCTCGGCAATGGATCATTTGGCGTCGTCACAGAGGCCAGATGCGTTGATACGGGGGAAGTCGTAGCTATCAAGAAAGTCCTTCAGGACCCGCGTTACAAAAATCGCGAACTTGATATTATGAAGGAACTCAAACACCCCAATGTTGTTAAACTCATTGACTACTTCTACACGGAAATGGGCGAACGCGATAGCGACGACC	GTCTCAGCCGACCCCTTCTTTCCTTCGTCCTCTTCTTGCGAAGATGCCGGACCCGCAGTACGATCCCGCAGCTGCTCAGAAGAGTAGCAACGCTCGCGGAGGAGGAAGTCAACGGACAACAGCCGTGAAGGGGGAACGGCAGAGCCGCGTTCACACAGGCAACCCTCACCCGACTCTGACTTACGATATTGGGAGGGTCCTCGGCAATGGATCATTCGGCGTCGTCACAGAGGCAAGATGCGTTGATACGGGGGAAGTCGTAGCTATCAAGAAAGTCCTTCAGGACCCGCGTTACAAAAATCGCGAACTTGATATTATGAAGGAACTCAAACACCCCAATGTTGTTAAACTCATTGACTACTTCTACACGGAAATGGGCGAACGCGATAGCAACGACC
TGRH_RP1_hgx6660v1_pB29_A-73	5p 3p	170134669	Toxoplasma gondii ME49 - cell-cycle-associated protein kinase GSK, putative	https://www.ncbi.nlm.nih.gov/nuccore/XM_002368621.2	https://www.ncbi.nlm.nih.gov/gene/?term=7893805		A	cell-cycle-associated protein kinase GSK, putative| [XM_002368621.2 Toxoplasma gondii ME49 cell-cycle-associated protein kinase GSK, putative mRNA]	-43	355	IF	Sense		99.7 / 99.5	CGGGATTATGATAGATACTGATATACCCCGCATGTTCACTTCAACTGTGCAAATCAACTGATGATAACTAGAACTAGCCATGGCCGCAGGGGCCACGAAGTCTCAGCCGACCCCTTCTTTCCTTCGTCCTCTTCTTGCGAAGATGCCGGACCCGCAGTACGATCCCGCAGCTGCTCAGAAGAGTAGCAACGCTCGCGGAGGAGGAAGTCAACGGACAACAGCCGTGAAGGGGGAACGGCAGAGCCGCGTTCACACAGGCAACCCTCACCCGACTCTGACTTACGATATTGGGAGGGTCCTCGGCAATGGATCATTCGGCGTCGTCACAGAGGCAAGATGCGTTGATACGGGGGAAGTCGTAGCTATCAAGAAAGTCCTTCAGGACCCGCGTTACAAAAA…	GTCTCAGCCGACCCCTTCTTTCCTTCGTCCTCTTCTTGCGAAGATGCCGGACCCGCAGTACGATCCCGCAGCTGCTCAGAAGAGTAGCAACGCTCGCGGAGGAGGAAGTCAACGGACAACAGCCGTGAAGGGGGAACGGCAGAGCCGCGTTCACACAGGCAACCCTCACCCGACTCTGACTTACGATATTGGGAGGGTCCTCGGCAATGGATCATTCGGCGTCGTCACAGAGGCAAGATGCGTTGATACGGGGGAAGTCGTAGCTATCAAGAAAGTCCTTCAGGACCCGCGTTACAAAAATCGCGAACTTGATATTATGAAGGAACTCAAACACCCCAATGTTGTTAAACTCATTGACTACTTCTACACGGAAATGGGCGAACGCGATAGCGACGAC	TCGGTATCCTATTATATATCCATTGTAGTGGTATTAAACATCCCTGTAGTGATTCCAAGCCAATGGTTCTAGATAATACGACTCACTATAGGGCGAATTGGGTACCGGGCCTCTAGACACTAGCTACTCGAGGGGCCCCAGGGGCCACGAAGGTCGTCGCTATCGCGTTCGCCCATTTCCGTGTAGAAGTAGTCAATGAGTTTAACAACATTGGGGTGTTTGAGTTCCTTCATAATATCAAGTTCGCGATTTTTGTAACGCGGGTCCTGAAGGACTTTCTTGATAGCTACGACTTCCCCCGTATCAACGCATCTTGCCTCTGTGACGACGCCAAATGATCCATTGCCGAGGACCCTCCCAATATCGTAAGTCAGAGTCGGGTGAGGGTTGCCTGTGTGA…	TCTCAGCCGACCCCTTCTTTCCTTCGTCCTCTTCTTGCGAAGATGCCGGACCCGCAGTACGATCCCGCAGCTGCTCAGAAGAGTAGCAACGCTCGCGGAGGAGGAAGTCAACGGACAACAGCCGTGAAGGGGGAACGGCAGAGCCGCGTTCACACAGGCAACCCTCACCCGACTCTGACTTACGATATTGGGAGGGTCCTCGGCAATGGATCATTTGGCGTCGTCACAGAGGCAAGATGCGTTGATACGGGGGAAGTCGTAGCTATCAAGAAAGTCCTTCAGGACCCGCGTTACAAAAATCGCGAACTTGATATTATGAAGGAACTCAAACACCCCAATGTTGTTAAACTCATTGACTACTTCTACACGGAAATGGGCGAACGCGATAGCGACGACC	GTCTCAGCCGACCCCTTCTTTCCTTCGTCCTCTTCTTGCGAAGATGCCGGACCCGCAGTACGATCCCGCAGCTGCTCAGAAGAGTAGCAACGCTCGCGGAGGAGGAAGTCAACGGACAACAGCCGTGAAGGGGGAACGGCAGAGCCGCGTTCACACAGGCAACCCTCACCCGACTCTGACTTACGATATTGGGAGGGTCCTCGGCAATGGATCATTCGGCGTCGTCACAGAGGCAAGATGCGTTGATACGGGGGAAGTCGTAGCTATCAAGAAAGTCCTTCAGGACCCGCGTTACAAAAATCGCGAACTTGATATTATGAAGGAACTCAAACACCCCAATGTTGTTAAACTCATTGACTACTTCTACACGGAAATGGGCGAACGCGATAGCAACGACC
TGRH_RP1_hgx6660v1_pB29_A-241	5p 3p	170134669	Toxoplasma gondii ME49 - cell-cycle-associated protein kinase GSK, putative	https://www.ncbi.nlm.nih.gov/nuccore/XM_002368621.2	https://www.ncbi.nlm.nih.gov/gene/?term=7893805		A	cell-cycle-associated protein kinase GSK, putative| [XM_002368621.2 Toxoplasma gondii ME49 cell-cycle-associated protein kinase GSK, putative mRNA]	-43	355	IF	Sense		99.7 / 99.0	TGGTATTGATGTATATATCTAGCTATTCGATGATGTAGATACCCCACTCATACCCAAAAAAAGAGATCCTAGAACTAGCCATGGCCGCAGGGGCCACGAAGTCTCAGCCGACCCCTTCTTTCCTTCGTCCTCTTCTTGCGAAGATGCCGGACCCGCAGTACGATCCCGCAGCTGCTCAGAAGAGTAGCAACGCTCGCGGAGGAGGAAGTCAACGGACAACAGCCGTGAAGGGGGAACGGCAGAGCCGCGTTCACACAGGCAACCCTCACCCGACTCTGACTTACGATATTGGGAGGGTCCTCGGCAATGGATCATTCGGCGTCGTCACAGAGGCAAGATGCGTTGATACGGGGGAAGTCGTAGCTATCAAGAAAGTCCTTCAGGACCCGCGTTACAAAA…	GTCTCAGCCGACCCCTTCTTTCCTTCGTCCTCTTCTTGCGAAGATGCCGGACCCGCAGTACGATCCCGCAGCTGCTCAGAAGAGTAGCAACGCTCGCGGAGGAGGAAGTCAACGGACAACAGCCGTGAAGGGGGAACGGCAGAGCCGCGTTCACACAGGCAACCCTCACCCGACTCTGACTTACGATATTGGGAGGGTCCTCGGCAATGGATCATTCGGCGTCGTCACAGAGGCAAGATGCGTTGATACGGGGGAAGTCGTAGCTATCAAGAAAGTCCTTCAGGACCCGCGTTACAAAAATCGCGAACTTGATATTATGAAGGAACTCAAACACCCCAATGTTGTTAAACTCATTGACTACTTCTACACGGAAATGGGCGAACGCGATAGCGACGAC	CCGTAACGAACGATTATCTCGATCAGGGTTTTTACCAGTCCACGACGTTTGTAAAACGACGGCCAGTGAATTGTAATACGACTCACTATAGGGCGAATTGGGTACCGGGCCTCTAGACACTAGCTACTCGAGGGGCCCCAGGGGCCACGAAGGTCGTCGCTATCGCGTTCGCCCATTTCCGTGTAGAAGTAGTCAATGAGTTTAACAACATTGGGGTGTTTGAGTTCCTTCATAATATCAAGTTCGCGATTTTTGTAACGCGGGTCCTGAAGGACTTTCTTGATAGCTACGACTTCCCCCGTATCAACGCATCTGGCCTCTGTGACGACGCCAAATGATCCATTGCCGAGGACCCTCCCAATATCGTAAGTCAGAGTCGGGTGAGGGTTGCCTGTGTGA…	TCTCAGCCGACCCCTTCTTTCCTTTGTCCTCTTCTTGCGAAGATGCCGGACCCGCAGTACGATCCCGCAGCTGCTCAGAAGAGTAGCAACGCTCGCGGAGGAGGAAGTCAACGGACAACAGCCGTGAAGGGGGAACGGCAGAGCCGCGTTCACACAGGCAACCCTCACCCGACTCTGACTTACGATATTGGGAGGGTCCTCGGCAATGGATCATTTGGCGTCGTCACAGAGGCCAGATGCGTTGATACGGGGGAAGTCGTAGCTATCAAGAAAGTCCTTCAGGACCCGCGTTACAAAAATCGCGAACTTGATATTATGAAGGAACTCAAACACCCCAATGTTGTTAAACTCATTGACTACTTCTACACGGAAATGGGCGAACGCGATAGCGACGACC	GTCTCAGCCGACCCCTTCTTTCCTTCGTCCTCTTCTTGCGAAGATGCCGGACCCGCAGTACGATCCCGCAGCTGCTCAGAAGAGTAGCAACGCTCGCGGAGGAGGAAGTCAACGGACAACAGCCGTGAAGGGGGAACGGCAGAGCCGCGTTCACACAGGCAACCCTCACCCGACTCTGACTTACGATATTGGGAGGGTCCTCGGCAATGGATCATTCGGCGTCGTCACAGAGGCAAGATGCGTTGATACGGGGGAAGTCGTAGCTATCAAGAAAGTCCTTCAGGACCCGCGTTACAAAAATCGCGAACTTGATATTATGAAGGAACTCAAACACCCCAATGTTGTTAAACTCATTGACTACTTCTACACGGAAATGGGCGAACGCGATAGCAACGACC
TGRH_RP1_hgx6660v1_pB29_A-61	5p 3p	170134669	Toxoplasma gondii ME49 - cell-cycle-associated protein kinase GSK, putative	https://www.ncbi.nlm.nih.gov/nuccore/XM_002368621.2	https://www.ncbi.nlm.nih.gov/gene/?term=7893805		A	cell-cycle-associated protein kinase GSK, putative| [XM_002368621.2 Toxoplasma gondii ME49 cell-cycle-associated protein kinase GSK, putative mRNA]	126	419	IF	Sense		100.0 / 99.3	TGGTATGATGTATATATCTAGCTATACCGATGATGTTCATACCCACACTCAAACCCAAAAAAAGAGATCCTAGAACTAGCCATGGCCGCAGGGGCCACGAATCCGACTCTGACTTACGATATTGGGAGGGTCCTCGGCAATGGATCATTCGGCGTCGTCACAGAGGCAAGATGCGTTGATACGGGGGAAGTCGTAGCTATCAAGAAAGTCCTTCAGGACCCGCGTTACAAAAATCGCGAACTTGATATTATGAAGGAACTCAAACACCCCAATGTTGTTAAACTCATTGACTACTTCTACACGGAAATGGGCGAACGCGATAGCAACGACCACAACCGGTTCCTCAACGTTGTGATGGAACACATACCGGAAACGGTATACAGAGTCATGAAGCGTTCG…	TCCGACTCTGACTTACGATATTGGGAGGGTCCTCGGCAATGGATCATTCGGCGTCGTCACAGAGGCAAGATGCGTTGATACGGGGGAAGTCGTAGCTATCAAGAAAGTCCTTCAGGACCCGCGTTACAAAAATCGCGAACTTGATATTATGAAGGAACTCAAACACCCCAATGTTGTTAAACTCATTGACTACTTCTACACGGAAATGGGCGAACGCGATAGCAACGACCACAACCGGTTCCTCAACGTTGTGATGGAACACATACCGGAAACGGTATACAGAGTCATGAAGC	CCGCTTTCTCGTATATCTCCATTAGAGTTTTCTCAGACACCCCTTTGTTGAATCTCAAGGCCAGTGAATTGTAATACGACTCACTATAGGGCGAATTGGGTACCGGGCCTCTAGACACTAGCTACTCGAGGGGCCCCAGGGGCCACGAACGCTTCATGACTCTGTATACCGTTTCCGGTATGTGTTCCATCACAACGTTGAGGAACCGGTTGTGGTCGTTGCTATCGCGTTCGCCCATTTCCGTGTAGAAGTAGTCAATGAGTTTAACAACATTGGGGTGTTTGAGTTCCTTCATAATATCAAGTTCGCGATTTTTGTAACGCGGGTCCTGAAGGACTTTCTTGATAGCTACGACTTCCCCCGTATCAACGCATCTGGCCTCTGTGACGACGCCAAATG…	CCGACTCTGACTTACGATATTGGGAGGGTCCTCGGCAATGGATCATTTGGCGTCGTCACAGAGGCCAGATGCGTTGATACGGGGGAAGTCGTAGCTATCAAGAAAGTCCTTCAGGACCCGCGTTACAAAAATCGCGAACTTGATATTATGAAGGAACTCAAACACCCCAATGTTGTTAAACTCATTGACTACTTCTACACGGAAATGGGCGAACGCGATAGCAACGACCACAACCGGTTCCTCAACGTTGTGATGGAACACATACCGGAAACGGTATACAGAGTCATGAAGCG	CCCGACTCTGACTTACGATATTGGGAGGGTCCTCGGCAATGGATCATTCGGCGTCGTCACAGAGGCAAGATGCGTTGATACGGGGGAAGTCGTAGCTATCAAGAAAGTCCTTCAGGACCCGCGTTACAAAAATCGCGAACTTGATATTATGAAGGAACTCAAACACCCCAATGTTGTTAAACTCATTGACTACTTCTACACGGAAATGGGCGAACGCGATAGCAACGACCACAACCGGTTCCTCAACGTTGTGATGGAACACATACCGGAAACGGTATACAGAGTCATGAAGTC
TGRH_RP1_hgx6660v1_pB29_A-62	5p 3p	170134669	Toxoplasma gondii ME49 - cell-cycle-associated protein kinase GSK, putative	https://www.ncbi.nlm.nih.gov/nuccore/XM_002368621.2	https://www.ncbi.nlm.nih.gov/gene/?term=7893805		A	cell-cycle-associated protein kinase GSK, putative| [XM_002368621.2 Toxoplasma gondii ME49 cell-cycle-associated protein kinase GSK, putative mRNA]	126	419	IF	Sense		100.0 / 99.3	TGGTAAAGTTTGTTATATCTATCTATTCCATCATGATCATTCTCACCCTCGTACAAAAAAAAAGAGATCCTAGAACTAGCCATGGCCGCAGGGGCCACGAATCCGACTCTGACTTACGATATTGGGAGGGTCCTCGGCAATGGATCATTCGGCGTCGTCACAGAGGCAAGATGCGTTGATACGGGGGAAGTCGTAGCTATCAAGAAAGTCCTTCAGGACCCGCGTTACAAAAATCGCGAACTTGATATTATGAAGGAACTCAAACACCCCAATGTTGTTAAACTCATTGACTACTTCTACACGGAAATGGGCGAACGCGATAGCAACGACCACAACCGGTTCCTCAACGTTGTGATGGAACACATACCGGAAACGGTATACAGAGTCATGAAGCGTTCG…	TCCGACTCTGACTTACGATATTGGGAGGGTCCTCGGCAATGGATCATTCGGCGTCGTCACAGAGGCAAGATGCGTTGATACGGGGGAAGTCGTAGCTATCAAGAAAGTCCTTCAGGACCCGCGTTACAAAAATCGCGAACTTGATATTATGAAGGAACTCAAACACCCCAATGTTGTTAAACTCATTGACTACTTCTACACGGAAATGGGCGAACGCGATAGCAACGACCACAACCGGTTCCTCAACGTTGTGATGGAACACATACCGGAAACGGTATACAGAGTCATGAAGC	CTTCTACTATATCTACATTGTGGTGTTCTTAATCACCACTTTGTTGATTCACAGCCAGTGAATTGTAATACGACTCACTATAGGGCGAATTGGGTACCGGGCCTCTAGACACTAGCTACTCGAGGGGCCCCAGGGGCCACGAACGCTTCATGACTCTGTATACCGTTTCCGGTATGTGTTCCATCACAACGTTGAGGAACCGGTTGTGGTCGTTGCTATCGCGTTCGCCCATTTCCGTGTAGAAGTAGTCAATGAGTTTAACAACATTGGGGTGTTTGAGTTCCTTCATAATATCAAGTTCGCGATTTTTGTAACGCGGGTCCTGAAGGACTTTCTTGATAGCTACGACTTCCCCCGTATCAACGCATCTGGCCTCTGTGACGACGCCAAATGATCCAT…	CCGACTCTGACTTACGATATTGGGAGGGTCCTCGGCAATGGATCATTTGGCGTCGTCACAGAGGCCAGATGCGTTGATACGGGGGAAGTCGTAGCTATCAAGAAAGTCCTTCAGGACCCGCGTTACAAAAATCGCGAACTTGATATTATGAAGGAACTCAAACACCCCAATGTTGTTAAACTCATTGACTACTTCTACACGGAAATGGGCGAACGCGATAGCAACGACCACAACCGGTTCCTCAACGTTGTGATGGAACACATACCGGAAACGGTATACAGAGTCATGAAGCG	CCCGACTCTGACTTACGATATTGGGAGGGTCCTCGGCAATGGATCATTCGGCGTCGTCACAGAGGCAAGATGCGTTGATACGGGGGAAGTCGTAGCTATCAAGAAAGTCCTTCAGGACCCGCGTTACAAAAATCGCGAACTTGATATTATGAAGGAACTCAAACACCCCAATGTTGTTAAACTCATTGACTACTTCTACACGGAAATGGGCGAACGCGATAGCAACGACCACAACCGGTTCCTCAACGTTGTGATGGAACACATACCGGAAACGGTATACAGAGTCATGAAGTC
TGRH_RP1_hgx6660v1_pB29_A-148	5p 3p	170134669	Toxoplasma gondii ME49 - cell-cycle-associated protein kinase GSK, putative	https://www.ncbi.nlm.nih.gov/nuccore/XM_002368621.2	https://www.ncbi.nlm.nih.gov/gene/?term=7893805		A	cell-cycle-associated protein kinase GSK, putative| [XM_002368621.2 Toxoplasma gondii ME49 cell-cycle-associated protein kinase GSK, putative mRNA]	126	419	IF	Sense		100.0 / 99.3	TACTATTGCTGTATATATCTAGCTATACCGATGATGTTGATACTCCCACTCAAACCCAAAAAAAGAGATCCTAGAACTAGCCATGGCCGCAGGGGCCACGAATCCGACTCTGACTTACGATATTGGGAGGGTCCTCGGCAATGGATCATTCGGCGTCGTCACAGAGGCAAGATGCGTTGATACGGGGGAAGTCGTAGCTATCAAGAAAGTCCTTCAGGACCCGCGTTACAAAAATCGCGAACTTGATATTATGAAGGAACTCAAACACCCCAATGTTGTTAAACTCATTGACTACTTCTACACGGAAATGGGCGAACGCGATAGCAACGACCACAACCGGTTCCTCAACGTTGTGATGGAACACATACCGGAAACGGTATACAGAGTCATGAAGCGTTC…	TCCGACTCTGACTTACGATATTGGGAGGGTCCTCGGCAATGGATCATTCGGCGTCGTCACAGAGGCAAGATGCGTTGATACGGGGGAAGTCGTAGCTATCAAGAAAGTCCTTCAGGACCCGCGTTACAAAAATCGCGAACTTGATATTATGAAGGAACTCAAACACCCCAATGTTGTTAAACTCATTGACTACTTCTACACGGAAATGGGCGAACGCGATAGCAACGACCACAACCGGTTCCTCAACGTTGTGATGGAACACATACCGGAAACGGTATACAGAGTCATGAAGC	CCGTAATCCTCCGATTATAGATCAGGGTTTTCCCAGTCACGACGTTGTAAAACGACGGCCAGTGAATTGTAATACGACTCACTATAGGGCGAATTGGGTACCGGGCCTCTAGACACTAGCTACTCGAGGGGCCCCAGGGGCCACGAACGCTTCATGACTCTGTATACCGTTTCCGGTATGTGTTCCATCACAACGTTGAGGAACCGGTTGTGGTCGTTGCTATCGCGTTCGCCCATTTCCGTGTAGAAGTAGTCAATGAGTTTAACAACATTGGGGTGTTTGAGTTCCTTCATAATATCAAGTTCGCGATTTTTGTAACGCGGGTCCTGAAGGACTTTCTTGATAGCTACGACTTCCCCCGTATCAACGCATCTGGCCTCTGTGACGACGCCAAATGAT…	CCGACTCTGACTTACGATATTGGGAGGGTCCTCGGCAATGGATCATTTGGCGTCGTCACAGAGGCCAGATGCGTTGATACGGGGGAAGTCGTAGCTATCAAGAAAGTCCTTCAGGACCCGCGTTACAAAAATCGCGAACTTGATATTATGAAGGAACTCAAACACCCCAATGTTGTTAAACTCATTGACTACTTCTACACGGAAATGGGCGAACGCGATAGCAACGACCACAACCGGTTCCTCAACGTTGTGATGGAACACATACCGGAAACGGTATACAGAGTCATGAAGCG	CCCGACTCTGACTTACGATATTGGGAGGGTCCTCGGCAATGGATCATTCGGCGTCGTCACAGAGGCAAGATGCGTTGATACGGGGGAAGTCGTAGCTATCAAGAAAGTCCTTCAGGACCCGCGTTACAAAAATCGCGAACTTGATATTATGAAGGAACTCAAACACCCCAATGTTGTTAAACTCATTGACTACTTCTACACGGAAATGGGCGAACGCGATAGCAACGACCACAACCGGTTCCTCAACGTTGTGATGGAACACATACCGGAAACGGTATACAGAGTCATGAAGTC
TGRH_RP1_hgx6660v1_pB29_A-72	5p 3p	170134669	Toxoplasma gondii ME49 - cell-cycle-associated protein kinase GSK, putative	https://www.ncbi.nlm.nih.gov/nuccore/XM_002368621.2	https://www.ncbi.nlm.nih.gov/gene/?term=7893805		A	cell-cycle-associated protein kinase GSK, putative| [XM_002368621.2 Toxoplasma gondii ME49 cell-cycle-associated protein kinase GSK, putative mRNA]	126	419	IF	Sense		100.0 / 98.6	ATATGATGGATGATGATATATACTGCTATACCCCTCATGTTCACTCTCACCTCGTGCAAAAAAAAAGAGATCCTAGAACTAGCCATGGCCGCAGGGGCCACGAATCCGACTCTGACTTACGATATTGGGAGGGTCCTCGGCAATGGATCATTCGGCGTCGTCACAGAGGCAAGATGCGTTGATACGGGGGAAGTCGTAGCTATCAAGAAAGTCCTTCAGGACCCGCGTTACAAAAATCGCGAACTTGATATTATGAAGGAACTCAAACACCCCAATGTTGTTAAACTCATTGACTACTTCTACACGGAAATGGGCGAACGCGATAGCAACGACCACAACCGGTTCCTCAACGTTGTGATGGAACACATACCGGAAACGGTATACAGAGTCATGAAGCGT…	TCCGACTCTGACTTACGATATTGGGAGGGTCCTCGGCAATGGATCATTCGGCGTCGTCACAGAGGCAAGATGCGTTGATACGGGGGAAGTCGTAGCTATCAAGAAAGTCCTTCAGGACCCGCGTTACAAAAATCGCGAACTTGATATTATGAAGGAACTCAAACACCCCAATGTTGTTAAACTCATTGACTACTTCTACACGGAAATGGGCGAACGCGATAGCAACGACCACAACCGGTTCCTCAACGTTGTGATGGAACACATACCGGAAACGGTATACAGAGTCATGAAGC	AGCATCGTTCTATTATATATCCATTGTGGTGGTATTAAACATCCCTGTAGTGATTCCAAGCCAGTGAATTGTAATACGACTCACTATAGGGCGAATTGGGTACCGGGCCTCTAGACACTAGCTACTCGAGGGGCCCCAGGGGCCACGAACGCTTCATGACTCTGTATACCGTTTCCGGTATGTGTTCCATCACAACGTTGAGGAACCGGTTGTGGTCGTTGCTATCGCGTTCGCCCATTTCCGTGTAGAAGTAGTCAATGAGTTTAACAACATTGGGGTGTTTGAGTTCCTTCATAATATCAAGTTCGCGATTTTTGTAACGCGGGTCCTGAAGGACTTTCTTGATAGCTACGACTTCCCCCGTATCAACGCAACTGGCCTCTGTGACGACGCCAAAAG…	CCGACTCTGACTTACGATATTGGGAGGGTCCTCGGCAATGGATCTTTTGGCGTCGTCACAGAGGCCAGTTGCGTTGATACGGGGGAAGTCGTAGCTATCAAGAAAGTCCTTCAGGACCCGCGTTACAAAAATCGCGAACTTGATATTATGAAGGAACTCAAACACCCCAATGTTGTTAAACTCATTGACTACTTCTACACGGAAATGGGCGAACGCGATAGCAACGACCACAACCGGTTCCTCAACGTTGTGATGGAACACATACCGGAAACGGTATACAGAGTCATGAAGCG	CCCGACTCTGACTTACGATATTGGGAGGGTCCTCGGCAATGGATCATTCGGCGTCGTCACAGAGGCAAGATGCGTTGATACGGGGGAAGTCGTAGCTATCAAGAAAGTCCTTCAGGACCCGCGTTACAAAAATCGCGAACTTGATATTATGAAGGAACTCAAACACCCCAATGTTGTTAAACTCATTGACTACTTCTACACGGAAATGGGCGAACGCGATAGCAACGACCACAACCGGTTCCTCAACGTTGTGATGGAACACATACCGGAAACGGTATACAGAGTCATGAAGTC
TGRH_RP1_hgx6660v1_pB29_A-84	5p 3p	170134669	Toxoplasma gondii ME49 - cell-cycle-associated protein kinase GSK, putative	https://www.ncbi.nlm.nih.gov/nuccore/XM_002368621.2	https://www.ncbi.nlm.nih.gov/gene/?term=7893805		A	cell-cycle-associated protein kinase GSK, putative| [XM_002368621.2 Toxoplasma gondii ME49 cell-cycle-associated protein kinase GSK, putative mRNA]	126	419	IF	Sense		97.7 / 98.0	GAGGTGAGGATTTATGTTTATATCTATCTATTCCATGATGAACACACCCCACCGGCACCCAAAAAAAGAGATCCTAGAACTAGCCATGGCCGCAGGGGCCACGAATCCGACTCTGACTTACGATATTGGGAGGGTCCTCGGCAATGGATCATTCGGCGTCCTCACAGAGGCAAGATGCGTTGATACGGGGGAAGTCGTAGCTATCGAGAAAGTCCTTCGGGACCCGCGTTACAAAAATCGCGAACTTGATATTATGAAGGAACTCAAACACCCCAATGTTGTTAAACTCATTGACTACTTCTACACGGAAATGGGCGAACGCGATAGCAACGACCACGACCGGTTCCTCAACGTTGTGATGGAACACATACCGGAAACGGTGTACAGAGTCATGAAGCG…	TCCGACTCTGACTTACGATATTGGGAGGGTCCTCGGCAATGGATCATTCGGCGTCCTCACAGAGGCAAGATGCGTTGATACGGGGGAAGTCGTAGCTATCGAGAAAGTCCTTCGGGACCCGCGTTACAAAAATC	TCCCTCATCAACGATTCTCTATGAGGGGTTTCCCAGTCACCCCGTTGTAAAACCACGGCCAGTGAATTGTAATACGACTCACTATAGGGCGAATTGGGTACCGGGCCTCTAGACACTAGCTACTCGAGGGGCCCCAGGGGCCACGAACGCTTCATGACTCTCTATACCGTTTCCGGTATGTGTTCCATCACAACGTTGAGGAACCGGATGTGGTCGTTGCTATCGCGTTCGCCCATTTCCGTGTAGAAGTAGTCCATGAGTTTAACAACATTGGGGTGTTTGAGTTCCTTCATAATATCGAGTTCGCGATTTTTGTAACGCGGGTCCTGAAGGACTTTCTTGATAGCTACGACTTCCCCCTTATCAACGCAACAGGCCTCTGTAACAACCCCGAAGGATG	TCTACACGGAAATGGGCGAACGCGATAGCAACGACCACATCCGGTTCCTCAACGTTGTGATGGAACACATACCGGAAACGGTATAGAGAGTCATGAAGCG	CCCGACTCTGACTTACGATATTGGGAGGGTCCTCGGCAATGGATCATTCGGCGTCGTCACAGAGGCAAGATGCGTTGATACGGGGGAAGTCGTAGCTATCAAGAAAGTCCTTCAGGACCCGCGTTACAAAAATCGCGAACTTGATATTATGAAGGAACTCAAACACCCCAATGTTGTTAAACTCATTGACTACTTCTACACGGAAATGGGCGAACGCGATAGCAACGACCACAACCGGTTCCTCAACGTTGTGATGGAACACATACCGGAAACGGTATACAGAGTCATGAAGTC
TGRH_RP1_hgx6660v1_pB29_A-87	5p 3p	170134669	Toxoplasma gondii ME49 - cell-cycle-associated protein kinase GSK, putative	https://www.ncbi.nlm.nih.gov/nuccore/XM_002368621.2	https://www.ncbi.nlm.nih.gov/gene/?term=7893805		A	cell-cycle-associated protein kinase GSK, putative| [XM_002368621.2 Toxoplasma gondii ME49 cell-cycle-associated protein kinase GSK, putative mRNA]	126	419	IF	Sense		100.0 / 99.6	TGGATTGTGTAAAGATGTTATTTAACTATCTATCCCCTGATGAAGATACCCCACCAAACCAAAAAAAAGAGATCCTAGAACTAGCCATGGCCGCAGGGGCCACGAATCCGACTCTGACTTACGATATTGGGAGGGTCCTCGGCAATGGATCATTCGGCGTCGTCACAGAGGCAAGATGCGTTGATACGGGGGAAGTCGTAGCTATCAAGAAAGTCCTTCAGGACCCGCGTTACAAAAATCGCGAACTTGATATTATGAAGGAACTCAAACACCCCAATGTTGTTAAACTCATTGACTACTTCTACACGGAAATGGGCGAACGCGATAGCAACGACCACAACCGGTTCCTCAACGTTGTGATGGAACACATACCGGAAACGGTATACAGAGTCATGAAGC…	TCCGACTCTGACTTACGATATTGGGAGGGTCCTCGGCAATGGATCATTCGGCGTCGTCACAGAGGCAAGATGCGTTGATACGGGGGAAGTCGTAGCTATCAAGAAAGTCCTTCAGGACCCGCGTTACAAAAATCGCGAACTTGATATTATGAAGGAACTCAAACACCCCAATGTTGTTAAACTCATTGACTACTTCTACACGGAAATGGGCGAACGCGATAGCAACGACCACAACCGGTTCCTCAACGTTGTGATGGAACACATACCGGAAACGGTATACAGAGTCATGAAGC	CTTCCAATATCTAAGATTCTAGATAGGGTTCCCCCACCCACCCACTTTTTTAAACGACGGCCAGTGAATTGTAATACGACTCACTATAGGGCGAATTGGGTACCGGGCCTCTAGACACTAGCTACTCGAGGGGCCCCAGGGGCCACGAACGCTTCATGACTCTGTATACCGTTTCCGGTATGTGTTCCATCACAACGTTGAGGAACCGGTTGTGGTCGTTGCTATCGCGTTCGCCCATTTCCGTGTAGAAGTAGTCAATGAGTTTAACAACATTGGGGTGTTTGAGTTCCTTCATAATATCAAGTTCGCGATTTTTGTAACGCGGGTCCTGAAGGACTTTCTTGATAGCTACGACTTCCCCCGTATCAACCCATCTTGCCTCTGTGACGACGCCGAACG…	TCGTCACAGAGGCAAGATGGGTTGATACGGGGGAAGTCGTAGCTATCAAGAAAGTCCTTCAGGACCCGCGTTACAAAAATCGCGAACTTGATATTATGAAGGAACTCAAACACCCCAATGTTGTTAAACTCATTGACTACTTCTACACGGAAATGGGCGAACGCGATAGCAACGACCACAACCGGTTCCTCAACGTTGTGATGGAACACATACCGGAAACGGTATACAGAGTCATGAAGCG	CCCGACTCTGACTTACGATATTGGGAGGGTCCTCGGCAATGGATCATTCGGCGTCGTCACAGAGGCAAGATGCGTTGATACGGGGGAAGTCGTAGCTATCAAGAAAGTCCTTCAGGACCCGCGTTACAAAAATCGCGAACTTGATATTATGAAGGAACTCAAACACCCCAATGTTGTTAAACTCATTGACTACTTCTACACGGAAATGGGCGAACGCGATAGCAACGACCACAACCGGTTCCTCAACGTTGTGATGGAACACATACCGGAAACGGTATACAGAGTCATGAAGTC
TGRH_RP1_hgx6660v1_pB29_A-267	5p	170134669	Toxoplasma gondii ME49 - cell-cycle-associated protein kinase GSK, putative	https://www.ncbi.nlm.nih.gov/nuccore/XM_002368621.2	https://www.ncbi.nlm.nih.gov/gene/?term=7893805		A	cell-cycle-associated protein kinase GSK, putative| [XM_002368621.2 Toxoplasma gondii ME49 cell-cycle-associated protein kinase GSK, putative mRNA]	126	418	IF	Sense		100.0	CGAGGGATGGATGATGTATATATCTATCTATTCCCTGCATGTATCATACTCCACACCTCGATGCAACAAAAAAAGAGATCCTAGAACTAGCCATGGCCGCAGGGGCCACGAATCCGACTCTGACTTACGATATTGGGAGGGTCCTCGGCAATGGATCATTCGGCGTCGTCACAGAGGCAAGATGCGTTGATACGGGGGAAGTCGTAGCTATCAAGAAAGTCCTTCAGGACCCGCGTTACAAAAATCGCGAACTTGATATTATGAAGGAACTCAAACACCCCAATGTTGTTAAACTCATTGACTACTTCTACACGGAAATGGGCGAACGCGATAGCAACGACCACAACCGGTTCCTCAACGTTGTGATGGAACACATACCGGAAACGGTATACAGAGTCA…	TCCGACTCTGACTTACGATATTGGGAGGGTCCTCGGCAATGGATCATTCGGCGTCGTCACAGAGGCAAGATGCGTTGATACGGGGGAAGTCGTAGCTATCAAGAAAGTCCTTCAGGACCCGCGTTACAAAAATCGCGAACTTGATATTATGAAGGAACTCAAACACCCCAATGTTGTTAAACTCATTGACTACTTCTACACGGAAATGGGCGAACGCGATAGCAACGACCACAACCGGTTCCTCAACGTTGTGATGGAACACATACCGGAAACGGTATACAGAGTCATGAAGC			CCCGACTCTGACTTACGATATTGGGAGGGTCCTCGGCAATGGATCATTCGGCGTCGTCACAGAGGCAAGATGCGTTGATACGGGGGAAGTCGTAGCTATCAAGAAAGTCCTTCAGGACCCGCGTTACAAAAATCGCGAACTTGATATTATGAAGGAACTCAAACACCCCAATGTTGTTAAACTCATTGACTACTTCTACACGGAAATGGGCGAACGCGATAGCAACGACCACAACCGGTTCCTCAACGTTGTGATGGAACACATACCGGAAACGGTATACAGAGTCATGAAGT
TGRH_RP1_hgx6660v1_pB29_A-192	5p 3p	170134669	Toxoplasma gondii ME49 - cell-cycle-associated protein kinase GSK, putative	https://www.ncbi.nlm.nih.gov/nuccore/XM_002368621.2	https://www.ncbi.nlm.nih.gov/gene/?term=7893805		A	cell-cycle-associated protein kinase GSK, putative| [XM_002368621.2 Toxoplasma gondii ME49 cell-cycle-associated protein kinase GSK, putative mRNA]	126	419	IF	Sense		100.0 / 99.3	AGGATGATGTATATATCTAGCTATACCCCTGATGTACATACTCCACACCTCAAACCCAAAAAAAGAGATCCTAGAACTAGCCATGGCCGCAGGGGCCACGAATCCGACTCTGACTTACGATATTGGGAGGGTCCTCGGCAATGGATCATTCGGCGTCGTCACAGAGGCAAGATGCGTTGATACGGGGGAAGTCGTAGCTATCAAGAAAGTCCTTCAGGACCCGCGTTACAAAAATCGCGAACTTGATATTATGAAGGAACTCAAACACCCCAATGTTGTTAAACTCATTGACTACTTCTACACGGAAATGGGCGAACGCGATAGCAACGACCACAACCGGTTCCTCAACGTTGTGATGGAACACATACCGGAAACGGTATACAGAGTCATGAAGCGTTC…	TCCGACTCTGACTTACGATATTGGGAGGGTCCTCGGCAATGGATCATTCGGCGTCGTCACAGAGGCAAGATGCGTTGATACGGGGGAAGTCGTAGCTATCAAGAAAGTCCTTCAGGACCCGCGTTACAAAAATCGCGAACTTGATATTATGAAGGAACTCAAACACCCCAATGTTGTTAAACTCATTGACTACTTCTACACGGAAATGGGCGAACGCGATAGCAACGACCACAACCGGTTCCTCAACGTTGTGATGGAACACATACCGGAAACGGTATACAGAGTCATGAAGC	CTAATCCTCCGATTTATACGATCGTGGTTTTCCCAGTCACGCACGTTGTAAAATCTGCACAGCCAGTGAATTGTAATACGACTCACTATAGGGCGAATTGGGTACCGGGCCTCTAGACACTAGCTACTCGAGGGGCCCCAGGGGCCACGAACGCTTCATGACTCTGTATACCGTTTCCGGTATGTGTTCCATCACAACGTTGAGGAACCGGTTGTGGTCGTTGCTATCGCGTTCGCCCATTTCCGTGTAGAAGTAGTCAATGAGTTTAACAACATTGGGGTGTTTGAGTTCCTTCATAATATCAAGTTCGCGATTTTTGTAACGCGGGTCCTGAAGGACTTTCTTGATAGCTACGACTTCCCCCGTATCAACGCATCTGGCCTCTGTGACGACGCCAAA…	CCGACTCTGACTTACGATATTGGGAGGGTCCTCGGCAATGGATCATTTGGCGTCGTCACAGAGGCCAGATGCGTTGATACGGGGGAAGTCGTAGCTATCAAGAAAGTCCTTCAGGACCCGCGTTACAAAAATCGCGAACTTGATATTATGAAGGAACTCAAACACCCCAATGTTGTTAAACTCATTGACTACTTCTACACGGAAATGGGCGAACGCGATAGCAACGACCACAACCGGTTCCTCAACGTTGTGATGGAACACATACCGGAAACGGTATACAGAGTCATGAAGCG	CCCGACTCTGACTTACGATATTGGGAGGGTCCTCGGCAATGGATCATTCGGCGTCGTCACAGAGGCAAGATGCGTTGATACGGGGGAAGTCGTAGCTATCAAGAAAGTCCTTCAGGACCCGCGTTACAAAAATCGCGAACTTGATATTATGAAGGAACTCAAACACCCCAATGTTGTTAAACTCATTGACTACTTCTACACGGAAATGGGCGAACGCGATAGCAACGACCACAACCGGTTCCTCAACGTTGTGATGGAACACATACCGGAAACGGTATACAGAGTCATGAAGTC
TGRH_RP1_hgx6660v1_pB29_A-150	5p	170134711	Toxoplasma gondii ME49 - cell-cycle-associated protein kinase GSK, putative	https://www.ncbi.nlm.nih.gov/nuccore/XM_002368621.2	https://www.ncbi.nlm.nih.gov/gene/?term=7893805		A	cell-cycle-associated protein kinase GSK, putative| [XM_002368621.2 Toxoplasma gondii ME49 cell-cycle-associated protein kinase GSK, putative mRNA]	127	537	OOF1	Sense		100.0	TGCATGATGTTATTTATATCTATACCCATCATGATCATACTCCCCCGTACAAATAAAAAGAGATCCTAGAACTAGCCATGGCCGCAGGGGCCACGAACCGACTCTGACTTACGATATTGGGAGGGTCCTCGGCAATGGATCATTCGGCGTCGTCACAGAGGCAAGATGCGTTGATACGGGGGAAGTCGTAGCTATCAAGAAAGTCCTTCAGGACCCGCGTTACAAAAATCGCGAACTTGATATTATGAAGGAACTCAAACACCCCAATGTTGTTAAACTCATTGACTACTTCTACACGGAAATGGGCGAACGTTCGTGGCCCCTGGGGCCCCTCGAGTAGCTAGTGTCTAGAGGCCCGGTACCCAATTCGCCCTATAGTGAGTCGTATTACAATTCACT…	CCGACTCTGACTTACGATATTGGGAGGGTCCTCGGCAATGGATCATTCGGCGTCGTCACAGAGGCAAGATGCGTTGATACGGGGGAAGTCGTAGCTATCAAGAAAGTCCTTCAGGACCCGCGTTACAAAAATCGCGAACTTGATATTATGAAGGAACTCAAACACCCCAATGTTGTTAAACTCATTGACTACTTCTACACGGAAATGGGCGAACGTTCGTGGCCCCTGGGGCCCCTCGAGTAGCTAGTGTCTAGAGGCCCGGTACCCAATTCGCCCTATAGTGAGTCGTATTACAATTCACTGGCCGTCGTTTTACAACGTCTTGACTGGGAAAACCCTGATCTATGAATCGTAGATACTGAAAAACCCCGCAAGTTCACTTCAACTGTGCAACAATGA…			CCGACTCTGACTTACGATATTGGGAGGGTCCTCGGCAATGGATCATTCGGCGTCGTCACAGAGGCAAGATGCGTTGATACGGGGGAAGTCGTAGCTATCAAGAAAGTCCTTCAGGACCCGCGTTACAAAAATCGCGAACTTGATATTATGAAGGAACTCAAACACCCCAATGTTGTTAAACTCATTGACTACTTCTACACGGAAATGGGCGAACGCGATAGCAACGACCACAACCGGTTCCTCAACGTTGTGATGGAACACATACCGGAAACGGTATACAGAGTCATGAAGTCTTTTCTACGGGCTAATCAACAGGTCCCGTTCATTCTGATCAAGCTGTACACCTACCAAATGTGCCGCGCGTTGGGTTATCTTCATGCTTTGGGCATTTGCCACCGC…
TGRH_RP1_hgx6660v1_pB29_A-113	5p 3p	170134669	Toxoplasma gondii ME49 - cell-cycle-associated protein kinase GSK, putative	https://www.ncbi.nlm.nih.gov/nuccore/XM_002368621.2	https://www.ncbi.nlm.nih.gov/gene/?term=7893805		A	cell-cycle-associated protein kinase GSK, putative| [XM_002368621.2 Toxoplasma gondii ME49 cell-cycle-associated protein kinase GSK, putative mRNA]	127	341	OOF1	Sense		100.0 / 98.6	AATGGATGATGTATATAACTATCTATTCGATGATGAAGATACCCCACCAAACCCAAAAAAAGAGATCCTAGAACTAGCCATGGCCGCAGGGGCCACGAACCGACTCTGACTTACGATATTGGGAGGGTCCTCGGCAATGGATCATTCGGCGTCGTCACAGAGGCAAGATGCGTTGATACGGGGGAAGTCGTAGCTATCAAGAAAGTCCTTCAGGACCCGCGTTACAAAAATCGCGAACTTGATATTATGAAGGAACTCAAACACCCCAATGTTGTTAAACTCATTGACTACTTCTACACGGAAATGGGCGAACGTTCGTGGCCCCTGGGGCCCCTCGAGTAGCTAGTGTCTAGAGGCCCGGTACCCAATTCGCCCTATAGTGAGTCGTATTACAATTCA…	CCGACTCTGACTTACGATATTGGGAGGGTCCTCGGCAATGGATCATTCGGCGTCGTCACAGAGGCAAGATGCGTTGATACGGGGGAAGTCGTAGCTATCAAGAAAGTCCTTCAGGACCCGCGTTACAAAAATCGCGAACTTGATATTATGAAGGAACTCAAACACCCCAATGTTGTTAAACTCATTGACTACTTCTACACGGAAATGGGCGAAC	CCGTATCTTCCGATTTCTAGATCAGGGTTTTCCCAGTCACGACGTTGTAAAACGACGGCCAGTGAATTGTAATACGACTCACTATAGGGCGAATTGGGTACCGGGCCTCTAGACACTAGCTACTCGAGGGGCCCCAGGGGCCACGAACGTTCGCCCATTTCCGTGTAGAAGTAGTCAATGAGTTTAACAACATTGGGGTGTTTGAGTTCCTTCATAATATCAAGTTCGCGATTTTTGTAACGCGGGTCCTGAAGGACTTTCTTGATAGCTACGACTTCCCCCGTATCAACGCATCTGGCCTCTGTGACGACCCCAAATGATCCATTGCCGAGGACCCTCCCAATATCGTAAGTCAGAGTCGGTTCGTGGCCCCTGCGGCCATGGCTAGTTCTAGGATCT…	CGACTCTGACTTACGATATTGGGAGGGTCCTCGGCAATGGATCATTTGGGGTCGTCACAGAGGCCAGATGCGTTGATACGGGGGAAGTCGTAGCTATCAAGAAAGTCCTTCAGGACCCGCGTTACAAAAATCGCGAACTTGATATTATGAAGGAACTCAAACACCCCAATGTTGTTAAACTCATTGACTACTTCTACACGGAAATGGGCGAACG	CCGACTCTGACTTACGATATTGGGAGGGTCCTCGGCAATGGATCATTCGGCGTCGTCACAGAGGCAAGATGCGTTGATACGGGGGAAGTCGTAGCTATCAAGAAAGTCCTTCAGGACCCGCGTTACAAAAATCGCGAACTTGATATTATGAAGGAACTCAAACACCCCAATGTTGTTAAACTCATTGACTACTTCTACACGGAAATGGGCGAACG
TGRH_RP1_hgx6660v1_pB29_A-261	5p 3p	170134669	Toxoplasma gondii ME49 - cell-cycle-associated protein kinase GSK, putative	https://www.ncbi.nlm.nih.gov/nuccore/XM_002368621.2	https://www.ncbi.nlm.nih.gov/gene/?term=7893805		A	cell-cycle-associated protein kinase GSK, putative| [XM_002368621.2 Toxoplasma gondii ME49 cell-cycle-associated protein kinase GSK, putative mRNA]	127	341	OOF1	Sense		100.0 / 98.6	TGGATGATGTATATATCTATCTATTCGATGATGAAGATACTCCCACTCAAACCCAAAAAAAGAGATCCTAGAACTAGCCATGGCCGCAGGGGCCACGAACCGACTCTGACTTACGATATTGGGAGGGTCCTCGGCAATGGATCATTCGGCGTCGTCACAGAGGCAAGATGCGTTGATACGGGGGAAGTCGTAGCTATCAAGAAAGTCCTTCAGGACCCGCGTTACAAAAATCGCGAACTTGATATTATGAAGGAACTCAAACACCCCAATGTTGTTAAACTCATTGACTACTTCTACACGGAAATGGGCGAACGTTCGTGGCCCCTGGGGCCCCTCGAGTAGCTAGTGTCTAGAGGCCCGGTACCCAATTCGCCCTATAGTGAGTCGTATTACAATTCA…	CCGACTCTGACTTACGATATTGGGAGGGTCCTCGGCAATGGATCATTCGGCGTCGTCACAGAGGCAAGATGCGTTGATACGGGGGAAGTCGTAGCTATCAAGAAAGTCCTTCAGGACCCGCGTTACAAAAATCGCGAACTTGATATTATGAAGGAACTCAAACACCCCAATGTTGTTAAACTCATTGACTACTTCTACACGGAAATGGGCGAAC	TGTATCCACCGATTTCATAGATCGGGGTTTTCCCAGTCACGCACGTTGTAAAATCTGCACGGCCAGTGAATTGTAATACGACTCACTATAGGGCGAATTGGGTACCGGGCCTCTAGACACTAGCTACTCGAGGGGCCCCAGGGGCCACGAACGTTCGCCCATTTCCGTGTAGAAGTAGTCAATGAGTTTAACAACATTGGGGTGTTTGAGTTCCTTCATAATATCAAGTTCGCGATTTTTGTAACGCGGGTCCTGAAGGACTTTCTTGATAGCTACGACTTCCCCCGTATCAACGCATCTGGCCTCTGTGACGACCCCAAATGATCCATTGCCGAGGACCCTCCCAATATCGTAAGTCAGAGTCGGTTCGTGGCCCCTGCGGCCATGGCTAGTTCTAGG…	CGACTCTGACTTACGATATTGGGAGGGTCCTCGGCAATGGATCATTTGGGGTCGTCACAGAGGCCAGATGCGTTGATACGGGGGAAGTCGTAGCTATCAAGAAAGTCCTTCAGGACCCGCGTTACAAAAATCGCGAACTTGATATTATGAAGGAACTCAAACACCCCAATGTTGTTAAACTCATTGACTACTTCTACACGGAAATGGGCGAACG	CCGACTCTGACTTACGATATTGGGAGGGTCCTCGGCAATGGATCATTCGGCGTCGTCACAGAGGCAAGATGCGTTGATACGGGGGAAGTCGTAGCTATCAAGAAAGTCCTTCAGGACCCGCGTTACAAAAATCGCGAACTTGATATTATGAAGGAACTCAAACACCCCAATGTTGTTAAACTCATTGACTACTTCTACACGGAAATGGGCGAACG
TGRH_RP1_hgx6660v1_pB29_A-24	3p	170134798	Toxoplasma gondii ME49 - cell-cycle-associated protein kinase SRPK, putative	https://www.ncbi.nlm.nih.gov/nuccore/XM_018781009.1	https://www.ncbi.nlm.nih.gov/gene/?term=7899887		A	cell-cycle-associated protein kinase SRPK, putative| [XM_018781009.1 Toxoplasma gondii ME49 cell-cycle-associated protein kinase SRPK, putative mRNA]	No Data	1308	??	Sense		97.1			CTAGTTCTATTATATATCCATTGTAGTGGTATTAAACATCCCTGTAGTGATTCCAAGCCAATGATTCCAAAATACGACTCACTATAGGGCGAATTGGGTACCGGGCCTCTAGACACTAGCTACTCGAGGGGCCCCAGGGGCCACGAACGTTGGGGCCCGTATGCGCAAACTTTTCTTTGAAAACCACTACAGGAGGGGGCGCCAACGAAAAGTTCGGCAAAAGCGGCGGAGGCGGCAGACGCGAATTGTTCGTGTCCACCGCGTTCCCTTCCACCGTCCTCTCCTTCACAATTTCGCTGTAGCCTTTGGAGGCTTCGCGCCAGATGGAGTTCTTCTCGCCCTCTTTGACGGCCGTGAGGAGGTGAACTTCGTCCACAATGGCCTCTGTGTAATGTTTAG…	GAGAGGACGGTGGAAGGGAACGCGGTGGACACGAACAATTCGCGTCTGCCGCCTCCGCCGCTTTTGCCGAACTTTTCGTTGGCGCCCCCTCCTGTAGTGGTTTTCAAAGAAAAGTTTGCGCATACGGGCCCCAACG
TGRH_RP1_hgx6660v1_pB29_A-44	5p 3p	170134798	Toxoplasma gondii ME49 - cell-cycle-associated protein kinase SRPK, putative	https://www.ncbi.nlm.nih.gov/nuccore/XM_018781009.1	https://www.ncbi.nlm.nih.gov/gene/?term=7899887		A	cell-cycle-associated protein kinase SRPK, putative| [XM_018781009.1 Toxoplasma gondii ME49 cell-cycle-associated protein kinase SRPK, putative mRNA]	543	1080	IF	Sense		99.4 / 99.4	TGGAATGATGATATATACTGCTATACCCAGCATGTTCACTCTCACCTGTGCAAAAAAAAAGAGATAACTAGAACTAGCCATGGCCGCAGGGGCCACGAACGTCGACTCGTACTCGTCTGAGGGCGAAGATGGCGAGGGGTACGACGATGATGTCGGCAGCAACCGACCATTGGATCTCAGTGGAGACGATGAGGGAGAAGAGGAATACGAAGATGAAGAAGGAGACTCTCTAGACGACTTAAGTCCCCAAGGCGCCGGCCCGGTCGCTCCCTCCAAGGGCAGCAGCTGCGGCTCAGGCGGCGCGTCCGGAGAAACAGGAGAATCAGGGACAGAAGGGGGCAGCTCCGCGGCCCAAGGAGATGACACCGGAGAAGCAGAGGACGATGCAGCCAAAGGCAA…	CGTCGACTCGTACTCGTCTGAGGGCGAAGATGGCGAGGGGTACGACGATGATGTCGGCAGCAACCGACCATTGGATCTCAGTGGAGACGATGAGGGAGAAGAGGAATACGAAGATGAAGAAGGAGACTCTCTAGACGACTTAAGTCCCCAAGGCGCCGGCCCGGTCGCTCCCTCCAAGGGCAGCAGCTGCGGCTCAGGCGGCGCGTCCGGAGAAACAGGAGAATCAGGGACAGAAGGGGGCAGCTCCGCGGCCCAAGGAGATGACACCGGAGAAGCAGAGGACGATGCAGCCAAAGGCAATATGGAGAGCGACATGTACTTCACAGAGAGTGACGATGAGGACGCCAAGGAGTATCGAAAGGGAGGGTACCACCCCGTCAAAGTCGGCGAGATCTACAA…	CGTTCTATTATATATCCATTGTAGTGTTATTAAACATCCCTGTAGTGATTCCAAGCCAGGGTATTGTAATACGACTCACTATAGGGCGAATTGGGTACCGGGCCTCTAGACACTAGCTACTCGAGGGGCCCCAGGGGCCACGAATTTGGCCTCTGTGTAGTGTTTAGCGCTCTTCTGGAACTTAATGGCCACGTACTCTAAAGGTGACGACTGAAGGTCAGTGGCGAGCCACACAGTGCTGAAATGACCCCGGCCGAGCTTGGCTTCTATGCGGTAACGCCGGTTGTAGATCTCGCCGACTTTGACGGGGTGGTACCCTCCCTTTCGATACTCCTTGGCGTCCTCATCGTCACTCTCTGTGAAGTACATGTCGCTCTCCATATTGCCTTTGGCTGCATC…	GTCGACTCGTACTCGTCTGAGGGCGAAGATGGCGAGGGGTACGACGATGATGTCGGCAGCAACCGACCATTGGATCTCAGTGGAGACGATGAGGGAGAAGAGGAATACGAAGATGAAGAAGGAGACTCTCTAGACGACTTAAGTCCCCAAGGCGCCAGCCCGGTCGCTCCCTCCAAGGGCAGCAGCTGCGGCTCAGGCGGCGCGTCCGGAGAAACAGGAGAATCAGGGACAGAAGGGGGCAGCTCCGCGGCCCAAGGAGATGACACCGGAGAAGCAGAGGACGATGCAGCCAAAGGCAATATGGAGAGCGACATGTACTTCACAGAGAGTGACGATGAGGACGCCAAGGAGTATCGAAAGGGAGGGTACCACCCCGTCAAAGTCGGCGAGATCTACAAC…	CGTCGACTCGTACTCGTCTGAGGGCGAAGATGGCGAGGAGTACGACGATGATGTCGGCAGCAACCGACCATTGGATCTCAGTGGAGACGATGAGGGAGAAGAGGAATACGAAGATGAAGAAGGAGACTCTCTAGACGACTTAAGTCCCCAAGGCGCCAGCCCGGTCGCTCCCTCCAAGGGCAGCAGCTGCGGCTCAGGCGGCGCGTCCGGAGAAACAGGAGAATCAGGGACAGAAGGGGGCAGCTCCGCGGCCCAAGGAGATGACACCGGAGAAGCAGAGGACGATGCAGCCAAAGGCAATATGGAGAGCGACATGTACTTCACAGAGAGTGACGATGAGGACGCCAAGGAGTATCGAAAGGGAGGGTACCACCCTGTCAAAGTCGGCGAGATCTACAA…
TGRH_RP1_hgx6660v1_pB29_A-90	5p 3p	170134798	Toxoplasma gondii ME49 - cell-cycle-associated protein kinase SRPK, putative	https://www.ncbi.nlm.nih.gov/nuccore/XM_018781009.1	https://www.ncbi.nlm.nih.gov/gene/?term=7899887		A	cell-cycle-associated protein kinase SRPK, putative| [XM_018781009.1 Toxoplasma gondii ME49 cell-cycle-associated protein kinase SRPK, putative mRNA]	744	1309	IF	Sense		99.6 / 99.4	CGGGATGATGATATATACTGCTATACCCAGCATGTTCACTCTCACACTGTGCAAAAAAAAAGAGATCCTAGAACTAGCCATGGCCGCAGGGGCCACGAACGCGTCCGGAGAAACAGGAGAATCAGGGACAGAAGGGGGCAGCTCCGCGGCCCAAGGAGATGACACCGGAGAAGCAGAGGACGATGCAGCCAAAGGCAATATGGAGAGCGACATGTACTTCACAGAGAGTGACGATGAGGACGCCAAGGAGTATCGAAAGGGAGGGTACCACCCCGTCAAAGTCGGCGAGATCTACAACCGGCGTTACCGCATAGAAGCCAAGCTCGGCTGGGGTCATTTCAGCACTGTGTGGCTCGCCACTGACCTTCAGTCGTCACCTTTAGAGTACGTGGCCATTAA…	CGCGTCCGGAGAAACAGGAGAATCAGGGACAGAAGGGGGCAGCTCCGCGGCCCAAGGAGATGACACCGGAGAAGCAGAGGACGATGCAGCCAAAGGCAATATGGAGAGCGACATGTACTTCACAGAGAGTGACGATGAGGACGCCAAGGAGTATCGAAAGGGAGGGTACCACCCCGTCAAAGTCGGCGAGATCTACAACCGGCGTTACCGCATAGAAGCCAAGCTCGGCTGGGGTCATTTCAGCACTGTGTGGCTCGCCACTGACCTTCAGTCGTCACCTTTAGAGTACGTGGCCATTAAGTTCCAGAAGAGCGCTAAACACTACACAGAGGCCGCTGTGGACGAAGTTCACCTCCTCACTGCCGTCAAAGAGGGCGTGAAGAACGCCATCTGGCGCGA…	GTGCTTTCGTTCTATTATATATCCATTGTGGTGGTATTAAACATCCCTGTAGTGATTCCAAGCCAGTGAATTGTAATACGACTCACTATAGGGCGAATTGGGTACCGGGCCTCTAGACACTAGCTACTCGAGGGGCCCCAGGGGCCACGAACGTTGGGGCCCGTATGCGCAAACTTTTCTTTGAAAACCACTACAGGAGGGGGCGCCAACGAAGAGTTCGGCGAAAGCGGCGGAGGCGGCAGACGCGAATTGTTCGTGTCCACCGCGTTCCCTTCCACCAGCCTCTCCTTCACAATTTCGCTGTAGCCTTTGGAGGCTTCGCGCCAGATGGCGTTCTTCACGCCCTCTTTGACGGCAGTGAGGAGGTGAACTTCGTCCACAGCGGCCTCTGTGTAGTGT…	GGAGAAGCAGAGGACGATGCAGCCAAAGGGCATATGGAGAGCGACATGTACTTCACAGAGAGTGACGATGAGGACGCCAAGGAGTATCGAAAGGGAGGGTACCACCCCGTCAAAGTCGGCGAGATCTACAACCGGCGTTACCGCATAGAAGCCAAGCTCGGCTGGGGTCATTTCAGCACTGTGTGGCTCGCCACTGACCTTCAGTCGTCACCTTTAGAGTACGTGGCCATTAAGTTCCAGAAGAGCGCTAAACACTACACAGAGGCCGCTGTGGACGAAGTTCACCTCCTCACTGCCGTCAAAGAGGGCGTGAAGAACGCCATCTGGCGCGAAGCCTCCAAAGGCTACAGCGAAATTGTGAAGGAGAGGCTGGTGGAAGGGAACGCGGTGGACACGAAC…	CGCGTCCGGAGAAACAGGAGAATCAGGGACAGAAGGGGGCAGCTCCGCGGCCCAAGGAGATGACACCGGAGAAGCAGAGGACGATGCAGCCAAAGGCAATATGGAGAGCGACATGTACTTCACAGAGAGTGACGATGAGGACGCCAAGGAGTATCGAAAGGGAGGGTACCACCCTGTCAAAGTCGGCGAGATCTACAACCGGCGTTACCGCATAGAAGCCAAGCTCGGCTGGGGTCATTTCAGCACTGTGTGGCTCGCCACTGACCTTCAGTCGTCACCTTTAGAGTACGTGGCCATTAAGTTCCAGAAGAGCGCTAAACACTACACAGAGGCCGCTGTGGACGAAGTTCACCTCCTCACTGCCGTCAAAGAGGGCGTGAAGAACGCCATCTGGCGCGA…
TGRH_RP1_hgx6660v1_pB29_A-88	5p 3p	170134798	Toxoplasma gondii ME49 - cell-cycle-associated protein kinase SRPK, putative	https://www.ncbi.nlm.nih.gov/nuccore/XM_018781009.1	https://www.ncbi.nlm.nih.gov/gene/?term=7899887		A	cell-cycle-associated protein kinase SRPK, putative| [XM_018781009.1 Toxoplasma gondii ME49 cell-cycle-associated protein kinase SRPK, putative mRNA]	750	1061	IF	Sense		99.4 / 99.4	AGGATGGATGATGTATATATCTAGCTATACCCATGATGTATGCATATCTCCACACCTCGATGCCACAAAAAAAGAGATCCTAGAACTAGCCATGGCCGCAGGGGCCACGAACGGAGAAACAGGAGAATCAGGGACAGAAGGGGGCAGCTCCGCGGCCCAAGGAGATGACACCGGAGAAGCAGAGGACGATGCAGCCAAAGGCAATATGGAGAGCGACATGTACTTCACAGAGAGTGACGATGAGGACGCCAAGGAGTATCGAAAGGGAGGGTACCACCCCGTCAAAGTCGGCGAGATCTACAACCGGCGTTACCGCAAAGAAGCCAAGCTCGGCTGGGGTCATTTCAGCACTGTGTGGCTCGCCACTGACCTTCAGTCGTCACCTTTAGAGTACGTGGC…	CGGAGAAACAGGAGAATCAGGGACAGAAGGGGGCAGCTCCGCGGCCCAAGGAGATGACACCGGAGAAGCAGAGGACGATGCAGCCAAAGGCAATATGGAGAGCGACATGTACTTCACAGAGAGTGACGATGAGGACGCCAAGGAGTATCGAAAGGGAGGGTACCACCCCGTCAAAGTCGGCGAGATCTACAACCGGCGTTACCGCAAAGAAGCCAAGCTCGGCTGGGGTCATTTCAGCACTGTGTGGCTCGCCACTGACCTTCAGTCGTCACCTTTAGAGTACGTGGCCATTAAGTTCCAGAAGAGCGCTA	CCTAGTTCTACGATTCTAGATCGTGGTGTTCCCAGATCACCCCTTTGTAGAATCTCACAGCCAGTGAATTGTAATACGACTCACTATAGGGCGAATTGGGTACCGGGCCTCTAGACACTAGCTACTCGAGGGGCCCCAGGGGCCACGAACTAGCGCTCTTCTGGAACTTAATGGCCACGTACTCTAAAGGTGACGACTGAAGGTCAGTGGCGAGCCACACAGTGCTGAAATGACCCCAGCCGAGCTTGGCTTCTATGCGGTAACGCCGGTTGTAGATCTCGCCGACTTTGACGGGGTGGTACCCTCCCTTTCGATACTCCTTGGCGTCCTCATCGTCACTCTTTGTGAAGTACATGTCGCTCTCCATATTGCCTTTGGCTGCATCGTCCTCTGCTTCTC…	GGAGAAACAGGAGAATCAGGGACAGAAGGGGGCAGCTCCGCGGCCCAAGGAGATGACACCGGAGAAGCAGAGGACGATGCAGCCAAAGGCAATATGGAGAGCGACATGTACTTCACAAAGAGTGACGATGAGGACGCCAAGGAGTATCGAAAGGGAGGGTACCACCCCGTCAAAGTCGGCGAGATCTACAACCGGCGTTACCGCATAGAAGCCAAGCTCGGCTGGGGTCATTTCAGCACTGTGTGGCTCGCCACTGACCTTCAGTCGTCACCTTTAGAGTACGTGGCCATTAAGTTCCAGAAGAGCGCTAG	CGGAGAAACAGGAGAATCAGGGACAGAAGGGGGCAGCTCCGCGGCCCAAGGAGATGACACCGGAGAAGCAGAGGACGATGCAGCCAAAGGCAATATGGAGAGCGACATGTACTTCACAGAGAGTGACGATGAGGACGCCAAGGAGTATCGAAAGGGAGGGTACCACCCTGTCAAAGTCGGCGAGATCTACAACCGGCGTTACCGCATAGAAGCCAAGCTCGGCTGGGGTCATTTCAGCACTGTGTGGCTCGCCACTGACCTTCAGTCGTCACCTTTAGAGTACGTGGCCATTAAGTTCCAGAAGAGCGCTAA
TGRH_RP1_hgx6660v1_pB29_A-34	5p 3p	170134798	Toxoplasma gondii ME49 - cell-cycle-associated protein kinase SRPK, putative	https://www.ncbi.nlm.nih.gov/nuccore/XM_018781009.1	https://www.ncbi.nlm.nih.gov/gene/?term=7899887		A	cell-cycle-associated protein kinase SRPK, putative| [XM_018781009.1 Toxoplasma gondii ME49 cell-cycle-associated protein kinase SRPK, putative mRNA]	792	1299	IF	Sense		99.4 / 99.2	TGGATGTATGATATATACTGCTATACCCAGCATGTTCACTTCACCTGTGCAATTCAAAATGATGATACACTAGAACTAGCCATGGCCGCAGGGGCCACGAAGTCCCAAGGAGATGACACCGGAGAAGCAGAGGACGATGCAGCCAAAGGCAATATGGAGAGCGACATGTACTTCACAGAGAGTGACGATGAGGACGCCAAGGAGTATCGAAAGGGAGGGTACCACCCCGTCAAAGTCGGCGAGATCTACAACCGGCGTTACCGCATAGAAGCCAAGCTCGGCTGGGGTCATTTCAGCACTGTGTGGCTCGCCACTGACCTTCAGTCGTCACCTTTAGAGTACGTGGCCATTAAGTTCCAGAAGAGCGCTAAACACTACACAGAGGCCGCTGTGGACGAA…	GTCCCAAGGAGATGACACCGGAGAAGCAGAGGACGATGCAGCCAAAGGCAATATGGAGAGCGACATGTACTTCACAGAGAGTGACGATGAGGACGCCAAGGAGTATCGAAAGGGAGGGTACCACCCCGTCAAAGTCGGCGAGATCTACAACCGGCGTTACCGCATAGAAGCCAAGCTCGGCTGGGGTCATTTCAGCACTGTGTGGCTCGCCACTGACCTTCAGTCGTCACCTTTAGAGTACGTGGCCATTAAGTTCCAGAAGAGCGCTAAACACTACACAGAGGCCGCTGTGGACGAAGTTCACCTCCTCACTGCCGTCAAAGAGGGCGTGAAGAACGCCATCTGGCGCGAAGCCTCCAAAGGCTACAGCGAAATTGTGAAGGAGAGGCTGGTGGAAGG…	CGTTCTATTATATATCCATTGTAGTGGTATTAAACATCCCTGTAGTGATTCCAAGTCAATGGTTCTAATAATACGACTCACTATAGGGCGAATTGGGTACCGGGCCTCTAGACACTAGCTACTCGAGGGGCCCCAGGGGCCACGAACGGATGCGCAAACTTTTCTTTGAAAACCACTACAGGAGGGGGCGCCAACGAAGAGTTCGGCGAAAGCGGCGGAGGCGGCAGACGCGAATTGTTCGTGTCCACCGCGTTCCCTTCCACCAGCCTCTCCTTCACAATTTCGCTGTAGCCTTTGGAGGCTTCGCGCCAGATGGCGTTCTTCACGCCCTCTTTGACGGCAGTGAGGAGGTGAACTTCGTCCACAGCGGCCTCTGTGTAGTGTTTAGCGCTCTTCTGG…	CACGGGAGAAGCAGAGGACGATGCAGCCAAAGGGCAATATGGAGAGCGACATGTACTTCACAGAGAGTGACGATGAGGACGCCAAGGAGTATCGAAAGGGAGGGTACCACCCCGTCAAAGTCGGCGAGATCTACAACCGGCGTTACCGCATAGAAGCCAAGCTCGGCTGGGGTCATTTCAGCACTGTGTGGCTCGCCACTGACCTTCAGTCGTCACCTTTAGAGTACGTGGCCATTAAGTTCCAGAAGAGCGCTAAACACTACACAGAGGCCGCTGTGGACGAAGTTCACCTCCTCACTGCCGTCAAAGAGGGCGTGAAGAACGCCATCTGGCGCGAAGCCTCCAAAGGCTACAGCGAAATTGTGAAGGAGAGGCTGGTGGAAGGGAACGCGGTGGACA…	GGCCCAAGGAGATGACACCGGAGAAGCAGAGGACGATGCAGCCAAAGGCAATATGGAGAGCGACATGTACTTCACAGAGAGTGACGATGAGGACGCCAAGGAGTATCGAAAGGGAGGGTACCACCCTGTCAAAGTCGGCGAGATCTACAACCGGCGTTACCGCATAGAAGCCAAGCTCGGCTGGGGTCATTTCAGCACTGTGTGGCTCGCCACTGACCTTCAGTCGTCACCTTTAGAGTACGTGGCCATTAAGTTCCAGAAGAGCGCTAAACACTACACAGAGGCCGCTGTGGACGAAGTTCACCTCCTCACTGCCGTCAAAGAGGGCGTGAAGAACGCCATCTGGCGCGAAGCCTCCAAAGGCTACAGCGAAATTGTGAAGGAGAGGCTGGTGGAAGG…
TGRH_RP1_hgx6660v1_pB29_A-82	5p 3p	170134798	Toxoplasma gondii ME49 - cell-cycle-associated protein kinase SRPK, putative	https://www.ncbi.nlm.nih.gov/nuccore/XM_018781009.1	https://www.ncbi.nlm.nih.gov/gene/?term=7899887		A	cell-cycle-associated protein kinase SRPK, putative| [XM_018781009.1 Toxoplasma gondii ME49 cell-cycle-associated protein kinase SRPK, putative mRNA]	792	1299	IF	Sense		99.4 / 98.8	GGGCTAGTGAGATGATGTATATAACTATCTATTCGATGATGAAGATACCCCACCAAACCCAAAAAAAGAGATCCTAGAACTAGCCATGGCCGCAGGGGCCACGAAGTCCCAAGGAGATGACACCGGAGAAGCAGAGGACGATGCAGCCAAAGGCAATATGGAGAGCGACATGTACTTCACAGAGAGTGACGATGAGGACGCCAAGGAGTATCGAAAGGGAGGGTACCACCCCGTCAAAGTCGGCGAGATCTACAACCGGCGTTACCGCATAGAAGCCAAGCTCGGCTGGGGTCATTTCAGCACTGTGTGGCTCGCCACTGACCTTCAGTCGTCACCTTTAGAGTACGTGGCCATTAAGTTCCAGAAGAGCGCTAAACACTACACAGAGGCCGCTGTGGA…	GTCCCAAGGAGATGACACCGGAGAAGCAGAGGACGATGCAGCCAAAGGCAATATGGAGAGCGACATGTACTTCACAGAGAGTGACGATGAGGACGCCAAGGAGTATCGAAAGGGAGGGTACCACCCCGTCAAAGTCGGCGAGATCTACAACCGGCGTTACCGCATAGAAGCCAAGCTCGGCTGGGGTCATTTCAGCACTGTGTGGCTCGCCACTGACCTTCAGTCGTCACCTTTAGAGTACGTGGCCATTAAGTTCCAGAAGAGCGCTAAACACTACACAGAGGCCGCTGTGGACGAAGTTCACCTCCTCACTGCCGTCAAAGAGGGCGTGAAGAACGCCATCTGGCGCGAAGCCTCCAAAGGCTACAGCGAAATTGTGAAGGAGAGGCTGGTGGAAGG…	TGTCTCGTTCTACGATTCTAGATCAGGGTTTTCCCAGTCACGACGTTGTAAAACGACGGCCAGTGAATTGTAATACGACTCACTATAGGGCGAATTGGGTACCGGGCCTCTAGACACTAGCTACTCGAGGGGCCCCAGGGGCCACGAACGGATGCGCAAACTTTTCTTTGAAAACCACTACAGGAGGGGGCGCCAACGAAGAGTTCGGCGAAAGCGGCGGAGGCGGCAGACGCGAATTGTTCGTGTCCACCGCGTTCCCTTCCACCAGCCTCTCCTTCACAATTTCGCTGTAGCCTTTGGAGGCTTCGCGCCAGATGGCGTTCTTCACGCCCTCTTTGACGGCAGTGAGGAGGTGAACTTCGTCCACAGCGGCCTCTGTGTAGTGTTTAGCGCTCTTCT…	TCCCAGGGAGATGACACGGAGAAGCAGAGGACGATGCAGCCAAAGGGCTATATGGAGAGCGACATGTACTTCACAGAGAGTGACGATGAGGACGCCAAGGAGTATCGAAAGGGAGGGTACCACCCCGTCAAAGTCGGCGAGATCTACAACCGGCGTTACCGCATAGAAGCCAAGCTCGGCTGGGGTCATTTCAGCACTGTGTGGCTCGCCACTGACCTTCAGTCGTCACCTTTAGAGTACGTGGCCATTAAGTTCCAGAAGAGCGCTAAACACTACACAGAGGCCGCTGTGGACGAAGTTCACCTCCTCACTGCCGTCAAAGAGGGCGTGAAGAACGCCATCTGGCGCGAAGCCTCCAAAGGCTACAGCGAAATTGTGAAGGAGAGGCTGGTGGAAGGG…	GGCCCAAGGAGATGACACCGGAGAAGCAGAGGACGATGCAGCCAAAGGCAATATGGAGAGCGACATGTACTTCACAGAGAGTGACGATGAGGACGCCAAGGAGTATCGAAAGGGAGGGTACCACCCTGTCAAAGTCGGCGAGATCTACAACCGGCGTTACCGCATAGAAGCCAAGCTCGGCTGGGGTCATTTCAGCACTGTGTGGCTCGCCACTGACCTTCAGTCGTCACCTTTAGAGTACGTGGCCATTAAGTTCCAGAAGAGCGCTAAACACTACACAGAGGCCGCTGTGGACGAAGTTCACCTCCTCACTGCCGTCAAAGAGGGCGTGAAGAACGCCATCTGGCGCGAAGCCTCCAAAGGCTACAGCGAAATTGTGAAGGAGAGGCTGGTGGAAGG…
TGRH_RP1_hgx6660v1_pB29_A-157	5p 3p	170134798	Toxoplasma gondii ME49 - cell-cycle-associated protein kinase SRPK, putative	https://www.ncbi.nlm.nih.gov/nuccore/XM_018781009.1	https://www.ncbi.nlm.nih.gov/gene/?term=7899887		A	cell-cycle-associated protein kinase SRPK, putative| [XM_018781009.1 Toxoplasma gondii ME49 cell-cycle-associated protein kinase SRPK, putative mRNA]	810	1204	IF	Sense		99.7 / 99.5	TGGATGATGTATATATCTAGCTATACCGCTGATGTAGATACTCCCACTCAAACCCAAAAAAAGAGATCCTAGAACTAGCCATGGCCGCAGGGGCCACGAACGGAGAAGCAGAGGACGATGCAGCCAAAGGCAATATGGAGAGCGACATGTACTTCACAGAGAGTGACGATGAGGACGCCAAGGAGTATCGAAAGGGAGGGTACCACCCCGTCAAAGTCGGCGAGATCTACAACCGGCGTTACCGCATAGAAGCCAAGCTCGGCTGGGGTCATTTCAGCACTGTGTGGCTCGCCACTGACCTTCAGTCGTCACCTTTAGAGTACGTGGCCATTAAGTTCCAGAAGAGCGCTAAACACTACACAGAGGCCGCTGTGGACGAAGTTCACCTCCTCACTGCCG…	CGGAGAAGCAGAGGACGATGCAGCCAAAGGCAATATGGAGAGCGACATGTACTTCACAGAGAGTGACGATGAGGACGCCAAGGAGTATCGAAAGGGAGGGTACCACCCCGTCAAAGTCGGCGAGATCTACAACCGGCGTTACCGCATAGAAGCCAAGCTCGGCTGGGGTCATTTCAGCACTGTGTGGCTCGCCACTGACCTTCAGTCGTCACCTTTAGAGTACGTGGCCATTAAGTTCCAGAAGAGCGCTAAACACTACACAGAGGCCGCTGTGGACGAAGTTCACCTCCTCACTGCCGTCAAAGAGGGCGTGAAGAACGCCATCTGGCGCGAAGCCTCCAAAGGCTACAGCGAAATTGTGAAGGAGAGGCTGGTGGAAGGGAACGCGGTGGAC	TCGTTTCCTACCGATATCCTAGATTAGAGTTTTCCCAGTCACGCACGTTGTAAGAATCTGCACGGCCAGTGAATTGTAATACGACTCACTATAGGGCGAATTGGGTACCGGGCCTCTAGACACTAGCTACTCGAGGGGCCCCAGGGGCCACGAACGTCCACCGCGTTCCCTTCCACCAGCCTCTCCTTCACAATTTCGCTGTAGCCTTTGGAGGCTTCGCGCCAGATGGCGTTCTTCACGCCCTCTTTGACGGCAGTGAGGAGGTGAACTTCGTCCACAGCGGCCTCTGTGTAGTGTTTAGCGCTCTTCTGGAACTTAATGGCCACGTACTCTAAAGGTGACGACTGAAGGTCAGTGGCGAGCCACACAGTGCTGAAATGACCCCAGCCGAGCTTGGCT…	GGAGAAGCAGAGGACGATGCAGCCAAAGGCCATATGGAGAGCGACATGTACTTCACAGAGAGTGACGATGAGGACGCCAAGGAGTATCGAAAGGGAGGGTACCACCCCGTCAAAGTCGGCGAGATCTACAACCGGCGTTACCGCATAGAAGCCAAGCTCGGCTGGGGTCATTTCAGCACTGTGTGGCTCGCCACTGACCTTCAGTCGTCACCTTTAGAGTACGTGGCCATTAAGTTCCAGAAGAGCGCTAAACACTACACAGAGGCCGCTGTGGACGAAGTTCACCTCCTCACTGCCGTCAAAGAGGGCGTGAAGAACGCCATCTGGCGCGAAGCCTCCAAAGGCTACAGCGAAATTGTGAAGGAGAGGCTGGTGGAAGGGAACGCGGTGGACG	CGGAGAAGCAGAGGACGATGCAGCCAAAGGCAATATGGAGAGCGACATGTACTTCACAGAGAGTGACGATGAGGACGCCAAGGAGTATCGAAAGGGAGGGTACCACCCTGTCAAAGTCGGCGAGATCTACAACCGGCGTTACCGCATAGAAGCCAAGCTCGGCTGGGGTCATTTCAGCACTGTGTGGCTCGCCACTGACCTTCAGTCGTCACCTTTAGAGTACGTGGCCATTAAGTTCCAGAAGAGCGCTAAACACTACACAGAGGCCGCTGTGGACGAAGTTCACCTCCTCACTGCCGTCAAAGAGGGCGTGAAGAACGCCATCTGGCGCGAAGCCTCCAAAGGCTACAGCGAAATTGTGAAGGAGAGGCTGGTGGAAGGGAACGCGGTGGACA
TGRH_RP1_hgx6660v1_pB29_A-202	5p 3p	170134798	Toxoplasma gondii ME49 - cell-cycle-associated protein kinase SRPK, putative	https://www.ncbi.nlm.nih.gov/nuccore/XM_018781009.1	https://www.ncbi.nlm.nih.gov/gene/?term=7899887		A	cell-cycle-associated protein kinase SRPK, putative| [XM_018781009.1 Toxoplasma gondii ME49 cell-cycle-associated protein kinase SRPK, putative mRNA]	810	1204	IF	Sense		99.7 / 99.7	TGGATAATCATGTTATATTATACTATTCTATATCCGCTGATGTTCATACTCCACACCTCGATACCCAAAAAAAGAGATCCTAGAACTAGCCATGGCCGCAGGGGCCACGAACGGAGAAGCAGAGGACGATGCAGCCAAAGGCAATATGGAGAGCGACATGTACTTCACAGAGAGTGACGATGAGGACGCCAAGGAGTATCGAAAGGGAGGGTACCACCCCGTCAAAGTCGGCGAGATCTACAACCGGCGTTACCGCATAGAAGCCAAGCTCGGCTGGGGTCATTTCAGCACTGTGTGGCTCGCCACTGACCTTCAGTCGTCACCTTTAGAGTACGTGGCCATTAAGTTCCAGAAGAGCGCTAAACACTACACAGAGGCCGCTGTGGACGAAGTTCACCT…	CGGAGAAGCAGAGGACGATGCAGCCAAAGGCAATATGGAGAGCGACATGTACTTCACAGAGAGTGACGATGAGGACGCCAAGGAGTATCGAAAGGGAGGGTACCACCCCGTCAAAGTCGGCGAGATCTACAACCGGCGTTACCGCATAGAAGCCAAGCTCGGCTGGGGTCATTTCAGCACTGTGTGGCTCGCCACTGACCTTCAGTCGTCACCTTTAGAGTACGTGGCCATTAAGTTCCAGAAGAGCGCTAAACACTACACAGAGGCCGCTGTGGACGAAGTTCACCTCCTCACTGCCGTCAAAGAGGGCGTGAAGAACGCCATCTGGCGCGAAGCCTCCAAAGGCTACAGCGAAATTGTGAAGGAGAGGCTGGTGGAAGGGAACGCGGTGGAC	CTAATCTTCCGATTTATACCATCGTAGTTTTATCAGTCACCCCTTTGTTAGAATCTCAAAGCCAGTGAATTGTAATACGACTCACTATAGGGCGAATTGGGTACCGGGCCTCTAGACACTAGCTACTCGAGGGGCCCCAGGGGCCACGAACGTCCACCGCGTTCCCTTCCACCAGCCTCTCCTTCACAATTTCGCTGTAGCCTTTGGAGGCTTCGCGCCAGATGGCGTTCTTCACGCCCTCTTTGACGGCAGTGAGGAGGTGAACTTCGTCCACAGCGGCCTCTGTGTAGTGTTTAGCGCTCTTCTGGAACTTAATGGCCACGTACTCTAAAGGTGACGACTGAAGGTCAGTGGCGAGCCACACAGTGCTGAAATGACCCCAGCCGAGCTTGGCTTCTA…	GGAGAAGCAGAGGACGATGCAGCCAAAGGCAATATGGAGAGCGACATGTACTTCACAGAGAGTGACGATGAGGACGCCAAGGAGTATCGAAAGGGAGGGTACCACCCCGTCAAAGTCGGCGAGATCTACAACCGGCGTTACCGCATAGAAGCCAAGCTCGGCTGGGGTCATTTCAGCACTGTGTGGCTCGCCACTGACCTTCAGTCGTCACCTTTAGAGTACGTGGCCATTAAGTTCCAGAAGAGCGCTAAACACTACACAGAGGCCGCTGTGGACGAAGTTCACCTCCTCACTGCCGTCAAAGAGGGCGTGAAGAACGCCATCTGGCGCGAAGCCTCCAAAGGCTACAGCGAAATTGTGAAGGAGAGGCTGGTGGAAGGGAACGCGGTGGACG	CGGAGAAGCAGAGGACGATGCAGCCAAAGGCAATATGGAGAGCGACATGTACTTCACAGAGAGTGACGATGAGGACGCCAAGGAGTATCGAAAGGGAGGGTACCACCCTGTCAAAGTCGGCGAGATCTACAACCGGCGTTACCGCATAGAAGCCAAGCTCGGCTGGGGTCATTTCAGCACTGTGTGGCTCGCCACTGACCTTCAGTCGTCACCTTTAGAGTACGTGGCCATTAAGTTCCAGAAGAGCGCTAAACACTACACAGAGGCCGCTGTGGACGAAGTTCACCTCCTCACTGCCGTCAAAGAGGGCGTGAAGAACGCCATCTGGCGCGAAGCCTCCAAAGGCTACAGCGAAATTGTGAAGGAGAGGCTGGTGGAAGGGAACGCGGTGGACA
TGRH_RP1_hgx6660v1_pB29_A-224	5p 3p	170134798	Toxoplasma gondii ME49 - cell-cycle-associated protein kinase SRPK, putative	https://www.ncbi.nlm.nih.gov/nuccore/XM_018781009.1	https://www.ncbi.nlm.nih.gov/gene/?term=7899887		A	cell-cycle-associated protein kinase SRPK, putative| [XM_018781009.1 Toxoplasma gondii ME49 cell-cycle-associated protein kinase SRPK, putative mRNA]	810	1051	IF	Sense		99.6 / 99.6	AGGATATATGTATATAACTATCTATTCGATGATGAAGATACCCCACCAAACCCAAAAAAAGAGATCCTAGAACTAGCCATGGCCGCAGGGGCCACGAACGGAGAAGCAGAGGACGATGCAGCCAAAGGCAATATGGAGAGCGACATGTACTTCACAGAGAGTGACGATGAGGACGCCAAGGAGTATCGAAAGGGAGGGTACCACCCCGTCAAAGTCGGCGAGATCTACAACCGGCGTTACCGCATAGAAGCCAAGCTCGGCTGGGGTCATTTCAGCACTGTGTGGCTCGCCACTGACCTTCAGTCGTCACCTTTAGAGTACGTGGCCATTAAGTTCCAGATTCGTGGCCCCTGGGGCCCCTCGAGTAGCTAGTGTCTAGAGGCCCGGTACCCAATTCGC…	CGGAGAAGCAGAGGACGATGCAGCCAAAGGCAATATGGAGAGCGACATGTACTTCACAGAGAGTGACGATGAGGACGCCAAGGAGTATCGAAAGGGAGGGTACCACCCCGTCAAAGTCGGCGAGATCTACAACCGGCGTTACCGCATAGAAGCCAAGCTCGGCTGGGGTCATTTCAGCACTGTGTGGCTCGCCACTGACCTTCAGTCGTCACCTTTAGAGTACGTGGCCATTAAGTTCCAG	CAATCTACGATTCTAGATCAGGGTTTTCCCAGTCACGACGTTGTAAAACGACGGCCAGTGAATTGTAATACGACTCACTATAGGGCGAATTGGGTACCGGGCCTCTAGACACTAGCTACTCGAGGGGCCCCAGGGGCCACGAATCTGGAACTTAATGGCCACGTACTCTAAAGGTGACGACTGAAGGTCAGTGGCGAGCCACACAGTGCTGAAATGACCCCAGCCGAGCTTGGCTTCTATGCGGTAACGCCGGTTGTAGATCTCGCCGACTTTGACGGGGTGGTACCCTCCCTTTCGATACTCCTTGGCGTCCTCATCGTCACTCTCTGTGAAGTACATGTCGCTCTCCATATTGCCTTTGGCTGCATCGTCCTCTGCTTCTCCGTTCGTGGCCCCTGC…	GGAGAAGCAGAGGACGATGCAGCCAAAGGCAATATGGAGAGCGACATGTACTTCACAGAGAGTGACGATGAGGACGCCAAGGAGTATCGAAAGGGAGGGTACCACCCCGTCAAAGTCGGCGAGATCTACAACCGGCGTTACCGCATAGAAGCCAAGCTCGGCTGGGGTCATTTCAGCACTGTGTGGCTCGCCACTGACCTTCAGTCGTCACCTTTAGAGTACGTGGCCATTAAGTTCCAGA	CGGAGAAGCAGAGGACGATGCAGCCAAAGGCAATATGGAGAGCGACATGTACTTCACAGAGAGTGACGATGAGGACGCCAAGGAGTATCGAAAGGGAGGGTACCACCCTGTCAAAGTCGGCGAGATCTACAACCGGCGTTACCGCATAGAAGCCAAGCTCGGCTGGGGTCATTTCAGCACTGTGTGGCTCGCCACTGACCTTCAGTCGTCACCTTTAGAGTACGTGGCCATTAAGTTCCAGA
TGRH_RP1_hgx6660v1_pB29_A-32	5p 3p	170134798	Toxoplasma gondii ME49 - cell-cycle-associated protein kinase SRPK, putative	https://www.ncbi.nlm.nih.gov/nuccore/XM_018781009.1	https://www.ncbi.nlm.nih.gov/gene/?term=7899887		A	cell-cycle-associated protein kinase SRPK, putative| [XM_018781009.1 Toxoplasma gondii ME49 cell-cycle-associated protein kinase SRPK, putative mRNA]	825	1050	IF	Sense		99.1 / 99.1	GGCTATTTTCATACTTCATTATCTTATTATATATCCGCTGATGTTCATACTCCCACTCAAACCCAAAAAAAGAGATCCTAGAACTAGCCATGGCCGCAGGGGCCACGAACGATGCAGCCAAAGGCAATATGGAGAGCGACATGTACTTCACAGAGAGTGACGATGAGGACGCCAAGGAGTATCGAAAGGGAGGGTACCACCCCGTCAAAGTCGGCGAGATCTACAACCGGCGTTACCGCATAGAAGCCAAGCTCGGCTGGGGTCATTTCAGCACTGTGTGGCTCGCCACTGACCTTCAGTCGTCACCTTTAGAGTACGTGGCCATTAAGTCCCAGTTCGTGGCCCCTGGGGCCCCTCGAGTAGCTAGTGTCTAGAGGCCCGGTACCCAATTCGCCCTAT…	CGATGCAGCCAAAGGCAATATGGAGAGCGACATGTACTTCACAGAGAGTGACGATGAGGACGCCAAGGAGTATCGAAAGGGAGGGTACCACCCCGTCAAAGTCGGCGAGATCTACAACCGGCGTTACCGCATAGAAGCCAAGCTCGGCTGGGGTCATTTCAGCACTGTGTGGCTCGCCACTGACCTTCAGTCGTCACCTTTAGAGTACGTGGCCATTAAGTCCCA	TAGGTTCTACGATTCTAGATCAGGGTTTTCCCAGTCACGACGTTGTAAAACTCCAGGCCAGTGAATTGTAATACGACTCACTATAGGGCGAATTGGGTACCGGGCCTCTAGACACTAGCTACTCGAGGGGCCCCAGGGGCCACGAACTGGGACTTAATGGCCACGTACTCTAAAGGTGACGACTGAAGGTCAGTGGCGAGCCACACAGTGCTGAAATGACCCCAGCCGAGCTTGGCTTCTATGCGGTAACGCCGGTTGTAGATCTCGCCGACTTTGACGGGGTGGTACCCTCCCTTTCGATACTCCTTGGCGTCCTCATCGTCACTCTCTGTGAAGTACATGTCGCTCTCCATATTGCCTTTGGCTGCATCGTTCGTGGCCCCTGCGGCCATGGCTAGT…	GATGCAGCCAAAGGCAATATGGAGAGCGACATGTACTTCACAGAGAGTGACGATGAGGACGCCAAGGAGTATCGAAAGGGAGGGTACCACCCCGTCAAAGTCGGCGAGATCTACAACCGGCGTTACCGCATAGAAGCCAAGCTCGGCTGGGGTCATTTCAGCACTGTGTGGCTCGCCACTGACCTTCAGTCGTCACCTTTAGAGTACGTGGCCATTAAGTCCCAG	CGATGCAGCCAAAGGCAATATGGAGAGCGACATGTACTTCACAGAGAGTGACGATGAGGACGCCAAGGAGTATCGAAAGGGAGGGTACCACCCTGTCAAAGTCGGCGAGATCTACAACCGGCGTTACCGCATAGAAGCCAAGCTCGGCTGGGGTCATTTCAGCACTGTGTGGCTCGCCACTGACCTTCAGTCGTCACCTTTAGAGTACGTGGCCATTAAGTTCCAG
TGRH_RP1_hgx6660v1_pB29_A-125	5p 3p	170134798	Toxoplasma gondii ME49 - cell-cycle-associated protein kinase SRPK, putative	https://www.ncbi.nlm.nih.gov/nuccore/XM_018781009.1	https://www.ncbi.nlm.nih.gov/gene/?term=7899887		A	cell-cycle-associated protein kinase SRPK, putative| [XM_018781009.1 Toxoplasma gondii ME49 cell-cycle-associated protein kinase SRPK, putative mRNA]	825	1050	IF	Sense		99.1 / 99.1	TGGATTGATGTTATATACAGCTATACCCCTGATGTTCATACTCCACACCTCAAACCCAAAAAAAGAGATCCTAGAACTAGCCATGGCCGCAGGGGCCACGAACGATGCAGCCAAAGGCAATATGGAGAGCGACATGTACTTCACAGAGAGTGACGATGAGGACGCCAAGGAGTATCGAAAGGGAGGGTACCACCCCGTCAAAGTCGGCGAGATCTACAACCGGCGTTACCGCATAGAAGCCAAGCTCGGCTGGGGTCATTTCAGCACTGTGTGGCTCGCCACTGACCTTCAGTCGTCACCTTTAGAGTACGTGGCCATTAAGTCCCAGTTCGTGGCCCCTGGGGCCCCTCGAGTAGCTAGTGTCTAGAGGCCCGGTACCCAATTCGCCCTATAGTGAGT…	CGATGCAGCCAAAGGCAATATGGAGAGCGACATGTACTTCACAGAGAGTGACGATGAGGACGCCAAGGAGTATCGAAAGGGAGGGTACCACCCCGTCAAAGTCGGCGAGATCTACAACCGGCGTTACCGCATAGAAGCCAAGCTCGGCTGGGGTCATTTCAGCACTGTGTGGCTCGCCACTGACCTTCAGTCGTCACCTTTAGAGTACGTGGCCATTAAGTCCCA	ACATTAACAAATTTCCATCGTGGTTGGTACCAGACACCACTTTGTTGATTCAAAGCCAGTGAATTGTAATACGACTCACTATAGGGCGAATTGGGTACCGGGCCTCTAGACACTAGCTACTCGAGGGGCCCCAGGGGCCACGAACTGGGACTTAATGGCCACGTACTCTAAAGGTGACGACTGAAGGTCAGTGGCGAGCCACACAGTGCTGAAATGACCCCAGCCGAGCTTGGCTTCTATGCGGTAACGCCGGTTGTAGATCTCGCCGACTTTGACGGGGTGGTACCCTCCCTTTCGATACTCCTTGGCGTCCTCATCGTCACTCTCTGTGAAGTACATGTCGCTCTCCATATTGCCTTTGGCTGCATCGTTCGTGGCCCCTGCGGCCATGGCTAGTTC…	GATGCAGCCAAAGGCAATATGGAGAGCGACATGTACTTCACAGAGAGTGACGATGAGGACGCCAAGGAGTATCGAAAGGGAGGGTACCACCCCGTCAAAGTCGGCGAGATCTACAACCGGCGTTACCGCATAGAAGCCAAGCTCGGCTGGGGTCATTTCAGCACTGTGTGGCTCGCCACTGACCTTCAGTCGTCACCTTTAGAGTACGTGGCCATTAAGTCCCAG	CGATGCAGCCAAAGGCAATATGGAGAGCGACATGTACTTCACAGAGAGTGACGATGAGGACGCCAAGGAGTATCGAAAGGGAGGGTACCACCCTGTCAAAGTCGGCGAGATCTACAACCGGCGTTACCGCATAGAAGCCAAGCTCGGCTGGGGTCATTTCAGCACTGTGTGGCTCGCCACTGACCTTCAGTCGTCACCTTTAGAGTACGTGGCCATTAAGTTCCAG
TGRH_RP1_hgx6660v1_pB29_A-36	3p	170134889	Toxoplasma gondii ME49 - chromodomain helicase DNA binding protein CHD1/SWI2/SNF2	https://www.ncbi.nlm.nih.gov/nuccore/XM_018781172.1	https://www.ncbi.nlm.nih.gov/gene/?term=7897219		A	chromodomain helicase DNA binding protein CHD1/SWI2/SNF2| [XM_018781172.1 Toxoplasma gondii ME49 chromodomain helicase DNA binding protein CHD1/SWI2/SNF2 partial mRNA]	No Data	6602	??	Sense		97.2			TTCGGTTCTATTATATATCCATTGTAGTGGTATTAAACATCCCTGTAGTGATCTCACAAGCCAGTGAATTGTAATACGACTCACTATAGGGCGAATTGGGTACCGGGCCTCTAGACACTAGCTACTCGAGGGGCCCCAGGGGCCACGAATCCGTCCAAGGCCGCGTGGTCGTCGGCGCCCAGCTCCATCTTCTCTTGTGCGTCCTTCTTCATCTTCTTCAAATTTTTCATCTTCTTTTTGACGCTACGCAAAAGCTTCTTGCATGCGCGACGAAGATCTTCACCTTGTAGCGTCGCCAGGCCTGCTGTGTCGATCTCCTTCGTCTTCTTCTTCTTCTTTCGTCCTTCCTCGTCTGCTCCCCTGTCTGCCTTCTTTCGTTTCTTCGGTCTCTCGTCGTCG…	GAGATCTCGAAGTCCAAGGTCCTATGGCGACGATGACGAGGACGAAGACGACGAAGACGACGACGAGAGACCGAAGAAACGAAAGAAGGCAGACAGGGGAGCAGACGAGGAAGGACGAAAGAAGAAGAAGAAGACGAAGGAGATCGACACAGCAGGCCTGGCGACGCTACAAGGTGAAGATCTTCGTCGCGCATGCAAGAAGCTTTTGCGTAGCGTCAAAAAGAAGATGAAAAATTTGAAGAAGATGAAGAAGGACGCACAAGAGAAGATGGAGCTGGGCGCCGACGACCACGCGGCCTTGGACGGA
TGRH_RP1_hgx6660v1_pB29_A-222	5p 3p	170134966 / 170134889	Toxoplasma gondii ME49 - chromodomain helicase DNA binding protein CHD1/SWI2/SNF2	https://www.ncbi.nlm.nih.gov/nuccore/XM_018781172.1	https://www.ncbi.nlm.nih.gov/gene/?term=7897219		A	chromodomain helicase DNA binding protein CHD1/SWI2/SNF2| [XM_018781172.1 Toxoplasma gondii ME49 chromodomain helicase DNA binding protein CHD1/SWI2/SNF2 partial mRNA]	4449	6690	IF	Sense		63.6 / 89.8	TGGATGATGTTATATCTATCTATTCGATGATGAAGATACCCCACCGTACCAAAAAAAAGAGATCCTAGAACTAGCCATGGCCGCAGGGGCCACGAACTTTCCCCTCCGCTTTTTAGAGGAGACCGAGAAGAAGGAGGGGGTACTCATTGTTTATCTGCGTATCACGATTCTCAGTGTGACAATTCACCGAAGAAACCAAAGAAGGTGCACTGGGTATCTGACTACGAAGGAGTAAAGATGGAAAGAGGAGGATCGATACCGACGGTTCCGGCCTGGTGACTCTACAAGGTGAAGATCTTCGTCGCGCATGGCCGAAGGTTTTGCGTAGCGTCAAAAAGAAGATGAAAAATTTGAAGAAGATGAACAAGGACGCAGTAGAAAAGATGGAGCTGGGCGCCC…	CTTTCCCCTCCGCTTTTTAGAGGAGACCGAGAAGAAGGAGGGGGTACTCATTGTTTATCTGCGTATCACGATTCTCAGTGTGACAATTCACCGAAGAAAC	CTATCCACGTATTCTACCATTAGTAGTTTTCCCAGACACCCACTTTGGTAAATCTGCCAGGCCAGTGAATTGTAATACGACTCACTATAGGGCGAATTGGGTACCGGGCCTCTAGACACTAGCTACTCGAGGGGCCCCAGGGGCCACGAACACGCGTTGAACTTTCTGGCTCCTTGAATGCCAGTGATGGCTTCACCCATGGGAAGAAGCAAAGGCATGAGGAGCTCCCACGACGATCCCTCCAAGGCGGCGTGGTACTCGGCGCCCAACTGCATCTTCTATTGTACGGACTTCTTCATCTTCTTCAAATTTTTCATCTTCTTTTTGACGCTTCTCAAAAACTTCTAGTTCGCGGTACGAGGATCTTCCCCTTGTAGCGTCTTCTGGCATGCTGTTCGA…	CCGCCTTGGAGGGATCGTCGTGGGAGCTCCTCATGCCTTTGCTTCTTCCCATGGGTGAAGCCATCACTGGCATTCAAGGAGCCAGAAAGTTCAACGCGTG	CGAGACAGAGGAGGCAGGCGAGGAGAAGGAGCAGAAAGAGGTGGACCTGGATCTGATTCTCGCAGAAGCCGAGGTCACTGTGACGGAGGCGGGAGCCGCAGGGTCGGGGGGGCTCGCGGACAGCCTTCTGAGCAGCTATCAAAACATTCAGGAGTTCAAGTACGAACCGACAGCGCCGGCGAAGTCCAAGGGGAGAGGCCGAGCCGCGGGGACGGTGGCGGGTGCAGAGGGCGACGAGATGAACGACGCAGAGTTCTGGCGCAAGTGCATTCCGGAGGAAGAGCGCCTTAAGATGAAGAAGAACAAGGAAGAGGAGCTCATCGTGTACGGGAAACGCAAGACAAGAAACAATCTGTTCATCGGGCAGTTTGACCCGTTCGGATCCCCCACAGACTCCCA…
TGRH_RP1_hgx6660v1_pB29_A-133	5p 3p	170134889	Toxoplasma gondii ME49 - chromodomain helicase DNA binding protein CHD1/SWI2/SNF2	https://www.ncbi.nlm.nih.gov/nuccore/XM_018781172.1	https://www.ncbi.nlm.nih.gov/gene/?term=7897219		A	chromodomain helicase DNA binding protein CHD1/SWI2/SNF2| [XM_018781172.1 Toxoplasma gondii ME49 chromodomain helicase DNA binding protein CHD1/SWI2/SNF2 partial mRNA]	5622	6549	IF	Sense		99.3 / 96.6	TGCATGATGTTATATACTTCTATACCCCTGATGTTCATTCCCACCCTCGTACCCAAAAAAAGAGATCCTAGAACTAGCCATGGCCGCAGGGGCCACGAACGAGGGTCAAGAGGCCTCGACGACTTCGGAGACTCTGCAGGCACCGGAGAAGGAAGATGCAGCTTCAAAAGAAGAGAAACCTCGTAGAGAAGAAGACTCTCGCGACGGCGAAGAAGAAACTAAGGAAGGCGCCGGCGGCCGACACGCCACGGCGCGGATCGAGCGCGTTATTCGCGAAGAAGTTCACGGCCAGGGCTTCCTCAAGCTCGACTTGCCGTCGCGAGTTATGTCTCGCCTGAAGAACTGGAGTGCCCGAGATGTTCAAACGTGGGGTGAGGCTGAAGATCGAAACCTCCTCAT…	CGAGGGTCAAGAGGCCTCGACGACTTCGGAGACTCTGCAGGCACCGGAGAAGGAAGATGCAGCTTCAAAAGAAGAGAAACCTCGTAGAGAAGAAGACTCTCGCGACGGCGAAGAAGAAACTAAGGAAGGCGCCGGCGGCCGACACGCCACGGCGCGGATCGAGCGCGTTATTCGCGAAGAAGTTCACGGCCAGGGCTTCCTCAAGCTCGACTTGCCGTCGCGAGTTATGTCTCGCCTGAAGAACTGGAGTGCCCGAGATGTTCAAACGTGGGGTGAGGCTGAAGATCGAAACCTCCTCATCGGGGCGTACAAGTACGGCTTCGGCGCCTGGCTGGACGTCTGCAACGATCCGAATTTGGAGTTGCCGCAGATTCGTCAGATCAAGTTCGACAAGCTGAA…	CTATCCTATTATATATACATTGTGGTGTTCTTAAACATCACTTTGGTGATCTCCAAGCCAGTGAATTGTAATACGACTCACTATAGGGCGAATTGGGTACCGGGCCTCTAGACACTAGCTACTCGAGGGGCCCCAGGGGCCACGAACTTCTTCATCTTCTTCAAATTTTTCATCTTCTTTTTGACGCTACGCAAAAGCTTCTTGCATGCGCGACGAAGATCTTCACCTTGTAGCGTCGCCAGGCCTGCTGTGTCGATCTCCTTCGTCTTCTTCTTCTTCTTTCGTCCTTCCTCGTCTGCTCCCCTGTCTGCCTTCTTTCGTTTCTTCGGTCTCTCGTCGTCGTCTTCGTCGTCTTCGTCCTCGTCATCGTCGTCCTCGTCTCTCCCCACGTCCGTTCGT…	GCGAGCACTGCTGACTCTGAAGTTGCTGGAGCAAGACTGCAACAAGAAGTGGGTAGGTGCAGCGTCCTCGTTTGCCCCAGCGTGGGAACCCTGATCGCGGCGCTGGCACTCGCGGCGATAGTCCCCCAGGTTTGTCGAGTTCGGTGTCTCCCAACCGAGGCGGAGAAGACGGCTTTCCGGACGACGACTGCTTGCGTGCAAAGTCTGAAAACGGTCGAGAGTCTGCGCCAGGCGAAGACAGAGAAAGCCTGTGCGTGAACGCGCCTGGAGAGTCGCGCAAACGAACGGACGTGGGGAGAGACGAGGACGACGATGACGAGGACGAAGACGACGAAGACGACGACGAGAGACCGAAGAAACGAAAGAAGGCAGACAGGGGAGCAGACGAGGAAGGACGAA…	GGAGGGTCAAGAGGCCTCGACGACTTCGGAGACTCTGCAGGCACCGGAGAAGGAAGATGCAGCTTCGAAAGAAGAGAAACCTCGTAGAGAAGAAGACTCTCGCGACGGCGAAGAAGAAACTAAGGAAGGCGCCGGCGGCCGACACGCCACGGCGCGGATCGAGCGCGTTATTCGCGAAGAAGTTCACGGCCAGGGCTTCCTCAAGCTCGACTTGCCGTCGCGAGTTATGTCTCGCCTGAAGAACTGGAGTGCCCGAGATGTTCAAACGTGGGGTGAGGCTGAAGATCGAAACCTCCTCATCGGGGCGTACAAGTACGGCTTCGGCGCCTGGCTGGACGTCTGCAACGATCCGAATTTGGAGTTGCCGCAGATTCGTCAGATCAAGTTCGACAAGCTGAA…
TGRH_RP1_hgx6660v1_pB29_A-12	5p 3p	170134889	Toxoplasma gondii ME49 - chromodomain helicase DNA binding protein CHD1/SWI2/SNF2	https://www.ncbi.nlm.nih.gov/nuccore/XM_018781172.1	https://www.ncbi.nlm.nih.gov/gene/?term=7897219		A	chromodomain helicase DNA binding protein CHD1/SWI2/SNF2| [XM_018781172.1 Toxoplasma gondii ME49 chromodomain helicase DNA binding protein CHD1/SWI2/SNF2 partial mRNA]	6276	6690	IF	Sense		96.2 / 98.3	AATGGATGATGTATATAACTATCTATTCGATGATGAAGATACCCCACCATACCCAAAAAAAGAGATCCTAGAACTAGCCATGGCCGCAGGGGCCACGAACTTTCCCACATTAGAAGGAAGAGGAGAAGGAGAAGAAGGAGAAGAAGAAGACGGAGAAGCAGCAGAAGACGACGAAGACGACGACAAGCGACCGAAGAAACGAAAGAAGGCAGACTGGGGAGCAGACGAGGAAGGACGAAAGAAGAAGAAGAAGACGAAGGAGATCGACACAGCAGGCCTGGCGACGCTACAAGGTGAAGATCTTCGTCGCGCATGCAAGAAGCTTTTGCGTAGCGTCAAAAAGAAGATGAAAAATTTGAAGAAGATGAAGAAGGACGCACAAGAGAAGATGGAGCTGGG…	CTTTCCCACATTAGAAGGAAGAGGAGAAGGAGAAGAAGGAGAAGAAGAAGACGGAGAAGCAGCAGAAGACGACGAAGACGACGACAAGCGACCGAAGAAACGAAAGAAGGCAGACTGGGGAGCAGACGAGGAAGGACGAAAGAAGAAGAAGAAGACGAAGGAGATCGACACAGCAGGCCTGGCGACGCTACAAGGTGAAGATCTTCGTCGCGCATGCAAGAAGCTTTTGCGTAGCGTCAAAAAGAAGATGAAAAATTTGAAGAAGATGAAGAAGGACGCACAAGAGAAGATGGAGCTGGGCGCCGACGACCACGCGGCCTTGGACGGATCGTCGTTGGAGCTCCTCATGCCTTTGCTTCTTCCCATCGGTGAAGCCATCACTGGCATTGTGAGGAGCCT…	CACGGTTCTACGATTCTAGATCAGGGTTTTCCCAGTCACGACGTTGTAAAACGACAGCCAGTGAATTGTAATACGACTCACTATAGGGCGAATTGGGTACCGGGCCTCTAGACACTAGCTACTCGAGGGGCCCCAGGGGCCACGAACAGGCCTTGATCTTTCAGGCTCCTCACAATGCCAGTGATGGCTTCACCGATAGGAAGAAGCAAAGGCATGAGGAGCTCCAACGACAATCCGTCCAAGGCCGCGTGGTCGTCGGCGCCCAGCTCCATCTTCTCTTGTGCGTCCTTCTTCATCTTCTTCAAATTTTTCATCATCTTTTTGACGGCCCGCAAAAGCTTCTTGCATGCGCGACGAAGATCTTCACCTTGTAGCGTCCCCCGGCCTGCTGTGTCGATC…	GAGCTGGGCGCCGACGACCACGCGGCCTTGGACGGATTGTCGTTGGAGCTCCTCATGCCTTTGCTTCTTCCTATCGGTGAAGCCATCACTGGCATTGTGAGGAGCCTGAAAGATCAAGGCCTG	GCGCGTGAACGCGCCTGGAGAGTCGCGCAAACGAACGGACGTGGGGAGAGACGAGGACGACGATGACGAGGACGAAGACGACGACGAGAGACCGAAGAAACGAAAGAAGGCAGACAGGGGAGCAGACGAGGAAGGACGAAAGAAGAAGAAGAAGACAAAGGAGATCGACACAGCAGGCCTGGCGACGCTACAAGGTGAAGATCTTCGTCGCGCATGCAAGAAGCTTTTGCGTAGCGTCAAAAAGAAGATGAAAAATTTGAAGAAGATGAAGAAGGACGCACAAGAGGAGATGGAGCTGGGCGCCGACGACCACGCGGCCTTGGACGGATCGTCGTTGGAGCTCCTCATGCCTTTGCTTCTTCCCATCGGTGAAGCCATCACTGGCATTGTGAGGAGCCT…
TGRH_RP1_hgx6660v1_pB29_A-247	5p 3p	170134889	Toxoplasma gondii ME49 - chromodomain helicase DNA binding protein CHD1/SWI2/SNF2	https://www.ncbi.nlm.nih.gov/nuccore/XM_018781172.1	https://www.ncbi.nlm.nih.gov/gene/?term=7897219		A	chromodomain helicase DNA binding protein CHD1/SWI2/SNF2| [XM_018781172.1 Toxoplasma gondii ME49 chromodomain helicase DNA binding protein CHD1/SWI2/SNF2 partial mRNA]	6309	6718	IF	Sense		96.7 / 96.7	TGGATTGATGTATATATCTAGCTATACCCCTGATGTTCATACTCCACACCTCAAACCCAAAAAAAGAGATCCTAGAACTAGCCATGGCCGCAGGGGCCACGAAAGCTGCGATCTGGACAGAAAGAAGAGTGGAAGACGACGAAGACGACGACGAGAGACCGAAGAAACGAAAGAAGGCAGACAGGGGAGCAGACGAGGAAGGACGAAAGAAGAAGAAGAAGACGAAGGAGATCGACACAGCAGGCCTGGCGACGCTACAAGGTGAAGATCTTCGTCGCGCATGCAAGAAGCTTTTGCGTAGCGTCAAAAAGAAGATGAAAAATTTGAAGAAGATGAAGAAGGACGCACAAGAGAAGATGGAGCTGGGCGCCGACGACCACGCGGCCTTGGACGGATCGT…	AGCTGCGATCTGGACAGAAAGAAGAGTGGAAGACGACGAAGACGACGACGAGAGACCGAAGAAACGAAAGAAGGCAGACAGGGGAGCAGACGAGGAAGGACGAAAGAAGAAGAAGAAGACGAAGGAGATCGACACAGCAGGCCTGGCGACGCTACAAGGTGAAGATCTTCGTCGCGCATGCAAGAAGCTTTTGCGTAGCGTCAAAAAGAAGATGAAAAATTTGAAGAAGATGAAGAAGGACGCACAAGAGAAGATGGAGCTGGGCGCCGACGACCACGCGGCCTTGGACGGATCGTCGTTGGAGCTCCTCATGCCTTTGCTTCTTCCCATCGGTGAAGCCATCACTGGCATTGTGAGGAGCCTGAAAGATCAAGGCCAACCAGAAAGTCTATGCAGACA…	TCGGATCTACGATATCTAGATCGTAGTTTTCTCAGACACCCCTTTGTTGAATCTCCAGGCCAGTGAATTGTAATACGACTCACTATAGGGCGAATTGGGTACCGGGCCTCTAGACACTAGCTACTCGAGGGGCCCCAGGGGCCACGAACAGCGACATGTCTGCATAGACTTTCTGGTTGGCCTTGATCTTTCAGGCTCCTCACAATGCCAGTGATGGCTTCACCGATGGGAAGAAGCAAAGGCATGAGGAGCTCCAACGACGATCCGTCCAAGGCCGCGTGGTCGTCGGCGCCCAGCTCCATCTTCTCTTGTGCGTCCTTCTTCATCTTCTTCAAATTTTTCATCTTCTTTTTGACGCTACGCAAAAGCTTCTTGCATGCGCGACGAAGATCTTCACCT…	GCTGCGATCTGGACAGAAAGAAGAGTGGAAGACGACGAAGACGACGACGAGAGACCGAAGAAACGAAAGAAGGCAGACAGGGGAGCAGACGAGGAAGGACGAAAGAAGAAGAAGAAGACGAAGGAGATCGACACAGCAGGCCTGGCGACGCTACAAGGTGAAGATCTTCGTCGCGCATGCAAGAAGCTTTTGCGTAGCGTCAAAAAGAAGATGAAAAATTTGAAGAAGATGAAGAAGGACGCACAAGAGAAGATGGAGCTGGGCGCCGACGACCACGCGGCCTTGGACGGATCGTCGTTGGAGCTCCTCATGCCTTTGCTTCTTCCCATCGGTGAAGCCATCACTGGCATTGTGAGGAGCCTGAAAGATCAAGGCCAACCAGAAAGTCTATGCAGACAT…	AACGGACGTGGGGAGAGACGAGGACGACGATGACGAGGACGAAGACGACGACGAGAGACCGAAGAAACGAAAGAAGGCAGACAGGGGAGCAGACGAGGAAGGACGAAAGAAGAAGAAGAAGACAAAGGAGATCGACACAGCAGGCCTGGCGACGCTACAAGGTGAAGATCTTCGTCGCGCATGCAAGAAGCTTTTGCGTAGCGTCAAAAAGAAGATGAAAAATTTGAAGAAGATGAAGAAGGACGCACAAGAGGAGATGGAGCTGGGCGCCGACGACCACGCGGCCTTGGACGGATCGTCGTTGGAGCTCCTCATGCCTTTGCTTCTTCCCATCGGTGAAGCCATCACTGGCATTGTGAGGAGCCTGAAAGATCAAGGCCAACCAGAAAGTCTATGCAA…
TGRH_RP1_hgx6660v1_pB29_A-269	5p 3p	170134889	Toxoplasma gondii ME49 - chromodomain helicase DNA binding protein CHD1/SWI2/SNF2	https://www.ncbi.nlm.nih.gov/nuccore/XM_018781172.1	https://www.ncbi.nlm.nih.gov/gene/?term=7897219		A	chromodomain helicase DNA binding protein CHD1/SWI2/SNF2| [XM_018781172.1 Toxoplasma gondii ME49 chromodomain helicase DNA binding protein CHD1/SWI2/SNF2 partial mRNA]	6309	6718	IF	Sense		96.7 / 96.7	GCTGTGGATGATGTATATATCTATCTATTCGATGCATGTATGCATACTCCCACTCGATGCCACAAAAAAAGAGATCCTAGAACTAGCCATGGCCGCAGGGGCCACGAAAGCTGCGATCTGGACAGAAAGAAGAGTGGAAGACGACGAAGACGACGACGAGAGACCGAAGAAACGAAAGAAGGCAGACAGGGGAGCAGACGAGGAAGGACGAAAGAAGAAGAAGAAGACGAAGGAGATCGACACAGCAGGCCTGGCGACGCTACAAGGTGAAGATCTTCGTCGCGCATGCAAGAAGCTTTTGCGTAGCGTCAAAAAGAAGATGAAAAATTTGAAGAAGATGAAGAAGGACGCACAAGAGAAGATGGAGCTGGGCGCCGACGACCACGCGGCCTTGGACGG…	AGCTGCGATCTGGACAGAAAGAAGAGTGGAAGACGACGAAGACGACGACGAGAGACCGAAGAAACGAAAGAAGGCAGACAGGGGAGCAGACGAGGAAGGACGAAAGAAGAAGAAGAAGACGAAGGAGATCGACACAGCAGGCCTGGCGACGCTACAAGGTGAAGATCTTCGTCGCGCATGCAAGAAGCTTTTGCGTAGCGTCAAAAAGAAGATGAAAAATTTGAAGAAGATGAAGAAGGACGCACAAGAGAAGATGGAGCTGGGCGCCGACGACCACGCGGCCTTGGACGGATCGTCGTTGGAGCTCCTCATGCCTTTGCTTCTTCCCATCGGTGAAGCCATCACTGGCATTGTGAGGAGCCTGAAAGATCAAGGCCAACCAGAAAGTCTATGCAGACA…	CATAGCATCTACGATATCTAGATCAGTGGTGTTCCCAGTCACGACTTTGTAAAACGCACAGCCAGTGAATTGTAATACGACTCACTATAGGGCGAATTGGGTACCGGGCCTCTAGACACTAGCTACTCGAGGGGCCCCAGGGGCCACGAACAGCGACATGTCTGCATAGACTTTCTGGTTGGCCTTGATCTTTCAGGCTCCTCACAATGCCAGTGATGGCTTCACCGATGGGAAGAAGCAAAGGCATGAGGAGCTCCAACGACGATCCGTCCAAGGCCGCGTGGTCGTCGGCGCCCAGCTCCATCTTCTCTTGTGCGTCCTTCTTCATCTTCTTCAAATTTTTCATCTTCTTTTTGACGCTACGCAAAAGCTTCTTGCATGCGCGACGAAGATCTTCAC…	GCTGCGATCTGGACAGAAAGAAGAGTGGAAGACGACGAAGACGACGACGAGAGACCGAAGAAACGAAAGAAGGCAGACAGGGGAGCAGACGAGGAAGGACGAAAGAAGAAGAAGAAGACGAAGGAGATCGACACAGCAGGCCTGGCGACGCTACAAGGTGAAGATCTTCGTCGCGCATGCAAGAAGCTTTTGCGTAGCGTCAAAAAGAAGATGAAAAATTTGAAGAAGATGAAGAAGGACGCACAAGAGAAGATGGAGCTGGGCGCCGACGACCACGCGGCCTTGGACGGATCGTCGTTGGAGCTCCTCATGCCTTTGCTTCTTCCCATCGGTGAAGCCATCACTGGCATTGTGAGGAGCCTGAAAGATCAAGGCCAACCAGAAAGTCTATGCAGACAT…	AACGGACGTGGGGAGAGACGAGGACGACGATGACGAGGACGAAGACGACGACGAGAGACCGAAGAAACGAAAGAAGGCAGACAGGGGAGCAGACGAGGAAGGACGAAAGAAGAAGAAGAAGACAAAGGAGATCGACACAGCAGGCCTGGCGACGCTACAAGGTGAAGATCTTCGTCGCGCATGCAAGAAGCTTTTGCGTAGCGTCAAAAAGAAGATGAAAAATTTGAAGAAGATGAAGAAGGACGCACAAGAGGAGATGGAGCTGGGCGCCGACGACCACGCGGCCTTGGACGGATCGTCGTTGGAGCTCCTCATGCCTTTGCTTCTTCCCATCGGTGAAGCCATCACTGGCATTGTGAGGAGCCTGAAAGATCAAGGCCAACCAGAAAGTCTATGCAA…
TGRH_RP1_hgx6660v1_pB29_A-233	5p 3p	170134889	Toxoplasma gondii ME49 - chromodomain helicase DNA binding protein CHD1/SWI2/SNF2	https://www.ncbi.nlm.nih.gov/nuccore/XM_018781172.1	https://www.ncbi.nlm.nih.gov/gene/?term=7897219		A	chromodomain helicase DNA binding protein CHD1/SWI2/SNF2| [XM_018781172.1 Toxoplasma gondii ME49 chromodomain helicase DNA binding protein CHD1/SWI2/SNF2 partial mRNA]	6309	6718	IF	Sense		96.7 / 96.7	TGGATGATGTATATATCTAGCTATACCGCTGATGAAGATACTCCCCACTCATACCCAAAAAAAGAGATCCTAGAACTAGCCATGGCCGCAGGGGCCACGAAAGCTGCGATCTGGACAGAAAGAAGAGTGGAAGACGACGAAGACGACGACGAGAGACCGAAGAAACGAAAGAAGGCAGACAGGGGAGCAGACGAGGAAGGACGAAAGAAGAAGAAGAAGACGAAGGAGATCGACACAGCAGGCCTGGCGACGCTACAAGGTGAAGATCTTCGTCGCGCATGCAAGAAGCTTTTGCGTAGCGTCAAAAAGAAGATGAAAAATTTGAAGAAGATGAAGAAGGACGCACAAGAGAAGATGGAGCTGGGCGCCGACGACCACGCGGCCTTGGACGGATCGTCG…	AGCTGCGATCTGGACAGAAAGAAGAGTGGAAGACGACGAAGACGACGACGAGAGACCGAAGAAACGAAAGAAGGCAGACAGGGGAGCAGACGAGGAAGGACGAAAGAAGAAGAAGAAGACGAAGGAGATCGACACAGCAGGCCTGGCGACGCTACAAGGTGAAGATCTTCGTCGCGCATGCAAGAAGCTTTTGCGTAGCGTCAAAAAGAAGATGAAAAATTTGAAGAAGATGAAGAAGGACGCACAAGAGAAGATGGAGCTGGGCGCCGACGACCACGCGGCCTTGGACGGATCGTCGTTGGAGCTCCTCATGCCTTTGCTTCTTCCCATCGGTGAAGCCATCACTGGCATTGTGAGGAGCCTGAAAGATCAAGGCCAACCAGAAAGTCTATGCAGACA…	TCGCTATCTACGATTCTAGATCGGGGTGTTCCCAGTCACGACGTTGTAAAACTCAAGGCCAGTGAATTGTAATACGACTCACTATAGGGCGAATTGGGTACCGGGCCTCTAGACACTAGCTACTCGAGGGGCCCCAGGGGCCACGAACAGCGACATGTCTGCATAGACTTTCTGGTTGGCCTTGATCTTTCAGGCTCCTCACAATGCCAGTGATGGCTTCACCGATGGGAAGAAGCAAAGGCATGAGGAGCTCCAACGACGATCCGTCCAAGGCCGCGTGGTCGTCGGCGCCCAGCTCCATCTTCTCTTGTGCGTCCTTCTTCATCTTCTTCAAATTTTTCATCTTCTTTTTGACGCTACGCAAAAGCTTCTTGCATGCGCGACGAAGATCTTCACCTT…	GCTGCGATCTGGACAGAAAGAAGAGTGGAAGACGACGAAGACGACGACGAGAGACCGAAGAAACGAAAGAAGGCAGACAGGGGAGCAGACGAGGAAGGACGAAAGAAGAAGAAGAAGACGAAGGAGATCGACACAGCAGGCCTGGCGACGCTACAAGGTGAAGATCTTCGTCGCGCATGCAAGAAGCTTTTGCGTAGCGTCAAAAAGAAGATGAAAAATTTGAAGAAGATGAAGAAGGACGCACAAGAGAAGATGGAGCTGGGCGCCGACGACCACGCGGCCTTGGACGGATCGTCGTTGGAGCTCCTCATGCCTTTGCTTCTTCCCATCGGTGAAGCCATCACTGGCATTGTGAGGAGCCTGAAAGATCAAGGCCAACCAGAAAGTCTATGCAGACAT…	AACGGACGTGGGGAGAGACGAGGACGACGATGACGAGGACGAAGACGACGACGAGAGACCGAAGAAACGAAAGAAGGCAGACAGGGGAGCAGACGAGGAAGGACGAAAGAAGAAGAAGAAGACAAAGGAGATCGACACAGCAGGCCTGGCGACGCTACAAGGTGAAGATCTTCGTCGCGCATGCAAGAAGCTTTTGCGTAGCGTCAAAAAGAAGATGAAAAATTTGAAGAAGATGAAGAAGGACGCACAAGAGGAGATGGAGCTGGGCGCCGACGACCACGCGGCCTTGGACGGATCGTCGTTGGAGCTCCTCATGCCTTTGCTTCTTCCCATCGGTGAAGCCATCACTGGCATTGTGAGGAGCCTGAAAGATCAAGGCCAACCAGAAAGTCTATGCAA…
TGRH_RP1_hgx6660v1_pB29_A-131	5p 3p	170134889	Toxoplasma gondii ME49 - chromodomain helicase DNA binding protein CHD1/SWI2/SNF2	https://www.ncbi.nlm.nih.gov/nuccore/XM_018781172.1	https://www.ncbi.nlm.nih.gov/gene/?term=7897219		A	chromodomain helicase DNA binding protein CHD1/SWI2/SNF2| [XM_018781172.1 Toxoplasma gondii ME49 chromodomain helicase DNA binding protein CHD1/SWI2/SNF2 partial mRNA]	6315	6594	IF	Sense		96.2 / 96.2	TGAGTGGGATGATGTATATATCTATCTATTCGATGATGTATGATACTCCCACTCGATACCCAAAAAAAGAGATCCTAGAACTAGCCATGGCCGCAGGGGCCACGAACGTGGGGAGAGACGAGGACGACGATGACGAGGACGAAGACGACGAAGACGACGACGAGAGACCGAAGAAACGAAAGAAGGCAGACAGGGGAGCAGACGAGGAAGGACGAAAGAAGAAGAAGAAGACGAAGGAGATCGACACAGCAGGCCTGGCGACGCTACAAGGTGAAGATCTTCGTCGCGCATGCAAGAAGCTTTTGCGTAGCGTCAAAAAGAAGATGAAAAATTTGAAGAAGATGAAGAAGGACGCACAAGAGAAGATGGAGCTGGGCGCCGACGACCACGCGGCCTTCG…	CGTGGGGAGAGACGAGGACGACGATGACGAGGACGAAGACGACGAAGACGACGACGAGAGACCGAAGAAACGAAAGAAGGCAGACAGGGGAGCAGACGAGGAAGGACGAAAGAAGAAGAAGAAGACGAAGGAGATCGACACAGCAGGCCTGGCGACGCTACAAGGTGAAGATCTTCGTCGCGCATGCAAGAAGCTTTTGCGTAGCGTCAAAAAGAAGATGAAAAATTTGAAGAAGATGAAGAAGGACGCACAAGAGAAGATGGAGCTGGGCGCCGACGACCACGCGGC	CTACGGTTCACGATTCTAGATCGTGGTGTTCCCAGTCACGACGTTGTAAAACTCAAAGCCAGTGAATTGTAATACGACTCACTATAGGGCGAATTGGGTACCGGGCCTCTAGACACTAGCTACTCGAGGGGCCCCAGGGGCCACGAAGGCCGCGTGGTCGTCGGCGCCCAGCTCCATCTTCTCTTGTGCGTCCTTCTTCATCTTCTTCAAATTTTTCATCTTCTTTTTGACGCTACGCAAAAGCTTCTTGCATGCGCGACGAAGATCTTCACCTTGTAGCGTCGCCAGGCCTGCTGTGTCGATCTCCTTCGTCTTCTTCTTCTTCTTTCGTCCTTCCTCGTCTGCTCCCCTGTCTGCCTTCTTTCGTTTCTTCGGTCTCTCGTCGTCGTCTTCGTCGTC…	GTGGGGAGAGACGAGGACGACGATGACGAGGACGAAGACGACGAAGACGACGACGAGAGACCGAAGAAACGAAAGAAGGCAGACAGGGGAGCAGACGAGGAAGGACGAAAGAAGAAGAAGAAGACGAAGGAGATCGACACAGCAGGCCTGGCGACGCTACAAGGTGAAGATCTTCGTCGCGCATGCAAGAAGCTTTTGCGTAGCGTCAAAAAGAAGATGAAAAATTTGAAGAAGATGAAGAAGGACGCACAAGAGAAGATGGAGCTGGGCGCCGACGACCACGCGGCC	CGTGGGGAGAGACGAGGACGACGATGACGAGGACGAAGACGACGACGAGAGACCGAAGAAACGAAAGAAGGCAGACAGGGGAGCAGACGAGGAAGGACGAAAGAAGAAGAAGAAGACAAAGGAGATCGACACAGCAGGCCTGGCGACGCTACAAGGTGAAGATCTTCGTCGCGCATGCAAGAAGCTTTTGCGTAGCGTCAAAAAGAAGATGAAAAATTTGAAGAAGATGAAGAAGGACGCACAAGAGGAGATGGAGCTGGGCGCCGACGACCACGCGGCC
TGRH_RP1_hgx6660v1_pB29_A-204	5p 3p	170134889	Toxoplasma gondii ME49 - chromodomain helicase DNA binding protein CHD1/SWI2/SNF2	https://www.ncbi.nlm.nih.gov/nuccore/XM_018781172.1	https://www.ncbi.nlm.nih.gov/gene/?term=7897219		A	chromodomain helicase DNA binding protein CHD1/SWI2/SNF2| [XM_018781172.1 Toxoplasma gondii ME49 chromodomain helicase DNA binding protein CHD1/SWI2/SNF2 partial mRNA]	6315	6594	IF	Sense		96.2 / 96.2	GGCTTTAGCATACTCATTATCTTCGACTATTCCGATGATGAAGATACTCCCACTCGAAACCCAAAAAAAGAGATCCTAGAACTAGCCATGGCCGCAGGGGCCACGAACGTGGGGAGAGACGAGGACGACGATGACGAGGACGAAGACGACGAAGACGACGACGAGAGACCGAAGAAACGAAAGAAGGCAGACAGGGGAGCAGACGAGGAAGGACGAAAGAAGAAGAAGAAGACGAAGGAGATCGACACAGCAGGCCTGGCGACGCTACAAGGTGAAGATCTTCGTCGCGCATGCAAGAAGCTTTTGCGTAGCGTCAAAAAGAAGATGAAAAATTTGAAGAAGATGAAGAAGGACGCACAAGAGAAGATGGAGCTGGGCGCCGACGACCACGCGGCCTTC…	CGTGGGGAGAGACGAGGACGACGATGACGAGGACGAAGACGACGAAGACGACGACGAGAGACCGAAGAAACGAAAGAAGGCAGACAGGGGAGCAGACGAGGAAGGACGAAAGAAGAAGAAGAAGACGAAGGAGATCGACACAGCAGGCCTGGCGACGCTACAAGGTGAAGATCTTCGTCGCGCATGCAAGAAGCTTTTGCGTAGCGTCAAAAAGAAGATGAAAAATTTGAAGAAGATGAAGAAGGACGCACAAGAGAAGATGGAGCTGGGCGCCGACGACCACGCGGC	CCGTAACCAACGATGTCAAGATCAGGGTTTTTCCCAGTCACGACGTTGTAAAACGACGGCCAGTGAATTGTAATACGACTCACTATAGGGCGAATTGGGTACCGGGCCTCTAGACACTAGCTACTCGAGGGGCCCCAGGGGCCACGAAGGCCGCGTGGTCGTCGGCGCCCAGCTCCATCTTCTCTTGTGCGTCCTTCTTCATCTTCTTCAAATTTTTCATCTTCTTTTTGACGCTACGCAAAAGCTTCTTGCATGCGCGACGAAGATCTTCACCTTGTAGCGTCGCCAGGCCTGCTGTGTCGATCTCCTTCGTCTTCTTCTTCTTCTTTCGTCCTTCCTCGTCTGCTCCCCTGTCTGCCTTCTTTCGTTTCTTCGGTCTCTCGTCGTCGTCTTCGTCGT…	GTGGGGAGAGACGAGGACGACGATGACGAGGACGAAGACGACGAAGACGACGACGAGAGACCGAAGAAACGAAAGAAGGCAGACAGGGGAGCAGACGAGGAAGGACGAAAGAAGAAGAAGAAGACGAAGGAGATCGACACAGCAGGCCTGGCGACGCTACAAGGTGAAGATCTTCGTCGCGCATGCAAGAAGCTTTTGCGTAGCGTCAAAAAGAAGATGAAAAATTTGAAGAAGATGAAGAAGGACGCACAAGAGAAGATGGAGCTGGGCGCCGACGACCACGCGGCC	CGTGGGGAGAGACGAGGACGACGATGACGAGGACGAAGACGACGACGAGAGACCGAAGAAACGAAAGAAGGCAGACAGGGGAGCAGACGAGGAAGGACGAAAGAAGAAGAAGAAGACAAAGGAGATCGACACAGCAGGCCTGGCGACGCTACAAGGTGAAGATCTTCGTCGCGCATGCAAGAAGCTTTTGCGTAGCGTCAAAAAGAAGATGAAAAATTTGAAGAAGATGAAGAAGGACGCACAAGAGGAGATGGAGCTGGGCGCCGACGACCACGCGGCC
TGRH_RP1_hgx6660v1_pB29_A-231	5p 3p	170134889	Toxoplasma gondii ME49 - chromodomain helicase DNA binding protein CHD1/SWI2/SNF2	https://www.ncbi.nlm.nih.gov/nuccore/XM_018781172.1	https://www.ncbi.nlm.nih.gov/gene/?term=7897219		A	chromodomain helicase DNA binding protein CHD1/SWI2/SNF2| [XM_018781172.1 Toxoplasma gondii ME49 chromodomain helicase DNA binding protein CHD1/SWI2/SNF2 partial mRNA]	6324	6729	IF	Sense		96.9 / 97.5	TGGCATATATGTTATATACTGATATACCCCGCATGTTCACTCTCACCTCGTGCAAAAAAAAAGAGATCCTAGAACTAGCCATGGCCGCAGGGGCCACGAAAGACGAGGACGACGATGACGAGGACGAAGACGACGAAGACGACGACGAGAGACCGAAGAAACGAAAGAAGGCAGACAGGGGAGCAGACGAGGAAGGACGAAAGAAGAAGAAGAAGACGAAGGAGATCGACACAGCAGGCCTGGCGACGCTACAAGGTGAAGATCTTCGTCGCGCATGCAAGAAGCTTTTGCGTAGCGTCAAAAAGAAGATGAAAAATTTGAAGAAGATGAAGAAGGACGCACAAGAGAAGATGGAGCTGGGCGCCGACGACCACGCGGCCTTGGACGGATCGTCGTTGG…	AGACGAGGACGACGATGACGAGGACGAAGACGACGAAGACGACGACGAGAGACCGAAGAAACGAAAGAAGGCAGACAGGGGAGCAGACGAGGAAGGACGAAAGAAGAAGAAGAAGACGAAGGAGATCGACACAGCAGGCCTGGCGACGCTACAAGGTGAAGATCTTCGTCGCGCATGCAAGAAGCTTTTGCGTAGCGTCAAAAAGAAGATGAAAAATTTGAAGAAGATGAAGAAGGACGCACAAGAGAAGATGGAGCTGGGCGCCGACGACCACGCGGCCTTGGACGGATCGTCGTTGGAGCTCCTCATGCCTTTGCTTCTTCCCATCGGTGAAGCCATCACTGGCATTGTGAGGAGCCTGAAAGATCAAGGCCAACCAGAAAGTCTATGCAGACATGT…	TCGGTTCTATTATATATCCATTGTAGTGGTATTAAACATCCCTTTAGTGATTCCAAGCCAGTGTTCTAATAATACGACTCACTATAGGGCGAATTGGGTACCGGGCCTCTAGACACTAGCTACTCGAGGGGCCCCAGGGGCCACGAACCACCATCCTCCAGCGACATGTCTGCATAGACTTTCTGGTTGGCCTTGATCTTTCAGGCTCCTCACAATGCCAGTGATGGCTTCACCGATGGGAAGAAGCAAAGGCATGAGGAGCTCCAACGACGATCCGTCCAAGGCCGCGTGGTCGTCGGCGCCCAGCTCCATCTTCTCTTGTGCGTCCTTCTTCATCTTCTTCAAATTTTTCATCTTCTTTTTGACGCTACGCAAAAGCTTCTTGCATGCGCGACGAAA…	GACGAGGACGACGATGACGAGGACGAAGACGACGAAGACGACGACGAGAGACCGAAGAAACGAAAGAAGGCAGACAGGGGAGCAGACGAGGAAGGACGAAAGAAGAAGAAGAAGACGAAGGAGATCGACACAGCAGGCCTGGCGACGCTACAAGGTGAAGATTTTCGTCGCGCATGCAAGAAGCTTTTGCGTAGCGTCAAAAAGAAGATGAAAAATTTGAAGAAGATGAAGAAGGACGCACAAGAGAAGATGGAGCTGGGCGCCGACGACCACGCGGCCTTGGACGGATCGTCGTTGGAGCTCCTCATGCCTTTGCTTCTTCCCATCGGTGAAGCCATCACTGGCATTGTGAGGAGCCTGAAAGATCAAGGCCAACCAGAAAGTCTATGCAGACATGTC…	AGACGAGGACGACGATGACGAGGACGAAGACGACGACGAGAGACCGAAGAAACGAAAGAAGGCAGACAGGGGAGCAGACGAGGAAGGACGAAAGAAGAAGAAGAAGACAAAGGAGATCGACACAGCAGGCCTGGCGACGCTACAAGGTGAAGATCTTCGTCGCGCATGCAAGAAGCTTTTGCGTAGCGTCAAAAAGAAGATGAAAAATTTGAAGAAGATGAAGAAGGACGCACAAGAGGAGATGGAGCTGGGCGCCGACGACCACGCGGCCTTGGACGGATCGTCGTTGGAGCTCCTCATGCCTTTGCTTCTTCCCATCGGTGAAGCCATCACTGGCATTGTGAGGAGCCTGAAAGATCAAGGCCAACCAGAAAGTCTATGCAAACATGTCGCTGGAGG…
TGRH_RP1_hgx6660v1_pB29_A-225	3p	170134889	Toxoplasma gondii ME49 - chromodomain helicase DNA binding protein CHD1/SWI2/SNF2	https://www.ncbi.nlm.nih.gov/nuccore/XM_018781172.1	https://www.ncbi.nlm.nih.gov/gene/?term=7897219		A	chromodomain helicase DNA binding protein CHD1/SWI2/SNF2| [XM_018781172.1 Toxoplasma gondii ME49 chromodomain helicase DNA binding protein CHD1/SWI2/SNF2 partial mRNA]	6328	6675	OOF1	Sense		98.0			TGTTCTACGATTCTAGATCAGGGTTTTCCCAGTCACGACGTTGTAAAACGACGGCCAGTGAATTGTAATACGACTCACTATAGGGCGAATTGGGTACCGGGCCTCTAGACACTAGCTACTCGAGGGGCCCCAGGGGCCACGAATGCGCTCCTCACAATGCCAGTGATGGCTTCACCGATGGGAAGAAGCAAAGGCATGAGGAGCTCCAACGACGATCCGTCCAAGGCCGCGTGGTCGTCGGCGCCCAGCTCCATCTTCTCTTGTGCGTCCTTCTTCATCTTCTTCAAATTTTTCATCTTCTTTTTGACGCTACGCAAAAGCTTCTTGCATGCGCGACGAAGATCTTCACCTTGTAGCGTCGCCAGGCCTGCTGTGTCGATCTCCTTCGTCTTCTTCTTC…	GGTGATGAGGACGAAGACGACGAAGACGACGACGAGAGACCGAAGAAACGAAAGAAGGCAGACAGGGGAGCAGACGAGGAAGGACGAAAGAAGAAGAAGAAGACGAAGGAGATCGACACAGCAGGCCTGGCGACGCTACAAGGTGAAGATCTTCGTCGCGCATGCAAGAAGCTTTTGCGTAGCGTCAAAAAGAAGATGAAAAATTTGAAGAAGATGAAGAAGGACGCACAAGAGAAGATGGAGCTGGGCGCCGACGACCACGCGGCCTTGGACGGATCGTCGTTGGAGCTCCTCATGCCTTTGCTTCTTCCCATCGGTGAAGCCATCACTGGCATTGTGAGGAGCGCA	GAGGACGACGATGACGAGGACGAAGACGACGACGAGAGACCGAAGAAACGAAAGAAGGCAGACAGGGGAGCAGACGAGGAAGGACGAAAGAAGAAGAAGAAGACAAAGGAGATCGACACAGCAGGCCTGGCGACGCTACAAGGTGAAGATCTTCGTCGCGCATGCAAGAAGCTTTTGCGTAGCGTCAAAAAGAAGATGAAAAATTTGAAGAAGATGAAGAAGGACGCACAAGAGGAGATGGAGCTGGGCGCCGACGACCACGCGGCCTTGGACGGATCGTCGTTGGAGCTCCTCATGCCTTTGCTTCTTCCCATCGGTGAAGCCATCACTGGCATTGTGAGGAGCCTG
TGRH_RP1_hgx6660v1_pB29_A-104	5p 3p	170134889	Toxoplasma gondii ME49 - chromodomain helicase DNA binding protein CHD1/SWI2/SNF2	https://www.ncbi.nlm.nih.gov/nuccore/XM_018781172.1	https://www.ncbi.nlm.nih.gov/gene/?term=7897219		A	chromodomain helicase DNA binding protein CHD1/SWI2/SNF2| [XM_018781172.1 Toxoplasma gondii ME49 chromodomain helicase DNA binding protein CHD1/SWI2/SNF2 partial mRNA]	6333	6764	IF	Sense		98.1 / 99.0	AATGGATGATGTATATATCTAGCTATTCGATGATGAAGATACTCCCACTCGAAACCAAAAAAAAGAGATCCTAGAACTAGCCATGGCCGCAGGGGCCACGAACGAGGACGAAGACGACGAAGACGACGACGAGAGACCGAAGAAACGAAAGAAGGCAGACAGGGGAGCAGACGAGGAAGGACGAAAGAAGAAGAAGAAGACGAGGGAGATCGACACAGCAGGCCTGGCGACGCTACAAGGTGAAGATCTTCGTCGCGCATGCAAGAAGCTTTTGCGTAGCGTCAAAAAGAAGATGAAAAATTTGAAGAAGATGAAGAAGGACGCACAAGAGAAGATGGAGCTGGGCGCCGACGACCACGCGGCCTTGGACGGATCGTCGTTGGAGCTCCTCATGCCTTT…	CGAGGACGAAGACGACGAAGACGACGACGAGAGACCGAAGAAACGAAAGAAGGCAGACAGGGGAGCAGACGAGGAAGGACGAAAGAAGAAGAAGAAGACGAGGGAGATCGACACAGCAGGCCTGGCGACGCTACAAGGTGAAGATCTTCGTCGCGCATGCAAGAAGCTTTTGCGTAGCGTCAAAAAGAAGATGAAAAATTTGAAGAAGATGAAGAAGGACGCACAAGAGAAGATGGAGCTGGGCGCCGACGACCACGCGGCCTTGGACGGATCGTCGTTGGAGCTCCTCATGCCTTTGCTTCTTCCCATCGGTGAAGCCATCACTGGCATTGTGAGGAGCCTGAAAGATCAAGGCCAACCAGAAAGTCTATGCAGACATGTCGCTGGAGGATGTTGGCA…	TAGGCATCTATGATTCTAGATCAGTGGTTTTCCCAGATCACGACGTTATAAAACGCACAGCCAGTGAATTGTAATACGACTCACTATAGGGCGAATTGGGTACCGGGCCTCTAGACACTAGCTACTCGAGGGGCCCCAGGGGCCACGAAGACGCGGGGAACGCTGTCAACGAGGCGACATATTGCCAACATCCTCCAGCGACATGTCTGCATAGACTTTCTGGTTGGCCTTGATCTTTCAGGCTCCTCACAATGCCAGTGATGGCTTCACCGATGGGAAGAAGCAAAGGCATGAGGAGCTCCAACGACGATCCGTCCAAGGCCGCGTGGTCGTCGGCGCCCAGCTCCATCTTCTCTTGTGCGTCCTTCTTCATCTTCTTCAAATTTTTCATCTTCTTTT…	GAGAGACCGAAGAAACGAAAGAAGGCAGACAGGGGAGCAGACGAGGAAGGACGAAAGAAGAAGAAGAAGACGAGGGAGATCGACACAGCAGGCCTGGCGACGCTACAAGGTGAAGATCTTCGTCGCGCATGCAAGAAGCTTTTGCGTAGCGTCAAAAAGAAGATGAAAAATTTGAAGAAGATGAAGAAGGACGCACAAGAGAAGATGGAGCTGGGCGCCGACGACCACGCGGCCTTGGACGGATCGTCGTTGGAGCTCCTCATGCCTTTGCTTCTTCCCATCGGTGAAGCCATCACTGGCATTGTGAGGAGCCTGAAAGATCAAGGCCAACCAGAAAGTCTATGCAGACATGTCGCTGGAGGATGTTGGCAATATGTCGCCTCGTTGACAGCGTTCCCC…	CGACGATGACGAGGACGAAGACGACGACGAGAGACCGAAGAAACGAAAGAAGGCAGACAGGGGAGCAGACGAGGAAGGACGAAAGAAGAAGAAGAAGACAAAGGAGATCGACACAGCAGGCCTGGCGACGCTACAAGGTGAAGATCTTCGTCGCGCATGCAAGAAGCTTTTGCGTAGCGTCAAAAAGAAGATGAAAAATTTGAAGAAGATGAAGAAGGACGCACAAGAGGAGATGGAGCTGGGCGCCGACGACCACGCGGCCTTGGACGGATCGTCGTTGGAGCTCCTCATGCCTTTGCTTCTTCCCATCGGTGAAGCCATCACTGGCATTGTGAGGAGCCTGAAAGATCAAGGCCAACCAGAAAGTCTATGCAAACATGTCGCTGGAGGATGTTGGCA…
TGRH_RP1_hgx6660v1_pB29_A-156	5p 3p	170134889	Toxoplasma gondii ME49 - chromodomain helicase DNA binding protein CHD1/SWI2/SNF2	https://www.ncbi.nlm.nih.gov/nuccore/XM_018781172.1	https://www.ncbi.nlm.nih.gov/gene/?term=7897219		A	chromodomain helicase DNA binding protein CHD1/SWI2/SNF2| [XM_018781172.1 Toxoplasma gondii ME49 chromodomain helicase DNA binding protein CHD1/SWI2/SNF2 partial mRNA]	6333	6764	IF	Sense		98.1 / 98.1	TGGATGATGTATATAACTATCTATTCGATGATGAAGATACCCCACCAAACCCAAAAAAAGAGATCCTAGAACTAGCCATGGCCGCAGGGGCCACGAACGAGGACGAAGACGACGAAGACGACGACGAGAGACCGAAGAAACGAAAGAAGGCAGACAGGGGAGCAGACGAGGAAGGACGAAAGAAGAAGAAGAAGACGAGGGAGATCGACACAGCAGGCCTGGCGACGCTACAAGGTGAAGATCTTCGTCGCGCATGCAAGAAGCTTTTGCGTAGCGTCAAAAAGAAGATGAAAAATTTGAAGAAGATGAAGAAGGACGCACAAGAGAAGATGGAGCTGGGCGCCGACGACCACGCGGCCTTGGACGGATCGTCGTTGGAGCTCCTCATGCCTTTGCTTC…	CGAGGACGAAGACGACGAAGACGACGACGAGAGACCGAAGAAACGAAAGAAGGCAGACAGGGGAGCAGACGAGGAAGGACGAAAGAAGAAGAAGAAGACGAGGGAGATCGACACAGCAGGCCTGGCGACGCTACAAGGTGAAGATCTTCGTCGCGCATGCAAGAAGCTTTTGCGTAGCGTCAAAAAGAAGATGAAAAATTTGAAGAAGATGAAGAAGGACGCACAAGAGAAGATGGAGCTGGGCGCCGACGACCACGCGGCCTTGGACGGATCGTCGTTGGAGCTCCTCATGCCTTTGCTTCTTCCCATCGGTGAAGCCATCACTGGCATTGTGAGGAGCCTGAAAGATCAAGGCCAACCAGAAAGTCTATGCAGACATGTCGCTGGAGGATGTTGGCA…	CCGTATCTCCGATTATAGATCAGGGTTTTCCCAGTCACGACGTTGTAAAACGACGGCCAGTGAATTGTAATACGACTCACTATAGGGCGAATTGGGTACCGGGCCTCTAGACACTAGCTACTCGAGGGGCCCCAGGGGCCACGAAGACGCGGGGAACGCTGTCAACGAGGCGACATATTGCCAACATCCTCCAGCGACATGTCTGCATAGACTTTCTGGTTGGCCTTGATCTTTCAGGCTCCTCACAATGCCAGTGATGGCTTCACCGATGGGAAGAAGCAAAGGCATGAGGAGCTCCAACGACGATCCGTCCAAGGCCGCGTGGTCGTCGGCGCCCAGCTCCATCTTCTCTTGTGCGTCCTTCTTCATCTTCTTCAAATTTTTCATCTTCTTTTTGAC…	GAGGACGAAGACGACGAAGACGACGACGAGAGACCGAAGAAACGAAAGAAGGCAGACAGGGGAGCAGACGAGGAAGGACGAAAGAAGAAGAAGAAGACGAGGGAGATCGACACAGCAGGCCTGGCGACGCTACAAGGTGAAGATCTTCGTCGCGCATGCAAGAAGCTTTTGCGTAGCGTCAAAAAGAAGATGAAAAATTTGAAGAAGATGAAGAAGGACGCACAAGAGAAGATGGAGCTGGGCGCCGACGACCACGCGGCCTTGGACGGATCGTCGTTGGAGCTCCTCATGCCTTTGCTTCTTCCCATCGGTGAAGCCATCACTGGCATTGTGAGGAGCCTGAAAGATCAAGGCCAACCAGAAAGTCTATGCAGACATGTCGCTGGAGGATGTTGGCAA…	CGACGATGACGAGGACGAAGACGACGACGAGAGACCGAAGAAACGAAAGAAGGCAGACAGGGGAGCAGACGAGGAAGGACGAAAGAAGAAGAAGAAGACAAAGGAGATCGACACAGCAGGCCTGGCGACGCTACAAGGTGAAGATCTTCGTCGCGCATGCAAGAAGCTTTTGCGTAGCGTCAAAAAGAAGATGAAAAATTTGAAGAAGATGAAGAAGGACGCACAAGAGGAGATGGAGCTGGGCGCCGACGACCACGCGGCCTTGGACGGATCGTCGTTGGAGCTCCTCATGCCTTTGCTTCTTCCCATCGGTGAAGCCATCACTGGCATTGTGAGGAGCCTGAAAGATCAAGGCCAACCAGAAAGTCTATGCAAACATGTCGCTGGAGGATGTTGGCA…
TGRH_RP1_hgx6660v1_pB29_A-35	5p 3p	170134889	Toxoplasma gondii ME49 - chromodomain helicase DNA binding protein CHD1/SWI2/SNF2	https://www.ncbi.nlm.nih.gov/nuccore/XM_018781172.1	https://www.ncbi.nlm.nih.gov/gene/?term=7897219		A	chromodomain helicase DNA binding protein CHD1/SWI2/SNF2| [XM_018781172.1 Toxoplasma gondii ME49 chromodomain helicase DNA binding protein CHD1/SWI2/SNF2 partial mRNA]	6333	6764	IF	Sense		98.1 / 98.1	GGCTGGATGATGTATATATCTAGCTATTCGATGATGTAGATACTCCCACTCATGCCCAAAAAAAGAGATCCTAGAACTAGCCATGGCCGCAGGGGCCACGAACGAGGACGAAGACGACGAAGACGACGACGAGAGACCGAAGAAACGAAAGAAGGCAGACAGGGGAGCAGACGAGGAAGGACGAAAGAAGAAGAAGAAGACGAGGGAGATCGACACAGCAGGCCTGGCGACGCTACAAGGTGAAGATCTTCGTCGCGCATGCAAGAAGCTTTTGCGTAGCGTCAAAAAGAAGATGAAAAATTTGAAGAAGATGAAGAAGGACGCACAAGAGAAGATGGAGCTGGGCGCCGACGACCACGCGGCCTTGGACGGATCGTCGTTGGAGCTCCTCATGCCTTT…	CGAGGACGAAGACGACGAAGACGACGACGAGAGACCGAAGAAACGAAAGAAGGCAGACAGGGGAGCAGACGAGGAAGGACGAAAGAAGAAGAAGAAGACGAGGGAGATCGACACAGCAGGCCTGGCGACGCTACAAGGTGAAGATCTTCGTCGCGCATGCAAGAAGCTTTTGCGTAGCGTCAAAAAGAAGATGAAAAATTTGAAGAAGATGAAGAAGGACGCACAAGAGAAGATGGAGCTGGGCGCCGACGACCACGCGGCCTTGGACGGATCGTCGTTGGAGCTCCTCATGCCTTTGCTTCTTCCCATCGGTGAAGCCATCACTGGCATTGTGAGGAGCCTGAAAGATCAAGGCCAACCAGAAAGTCTATGCAGACATGTCGCTGGAGGATGTTGGCA…	TACCGTTCTCGATTCTAGATCAGGGTTTTCCCAGTCACGACGTTGTAAAACGACGGCCAGTGAATTGTAATACGACTCACTATAGGGCGAATTGGGTACCGGGCCTCTAGACACTAGCTACTCGAGGGGCCCCAGGGGCCACGAAGACGCGGGGAACGCTGTCAACGAGGCGACATATTGCCAACATCCTCCAGCGACATGTCTGCATAGACTTTCTGGTTGGCCTTGATCTTTCAGGCTCCTCACAATGCCAGTGATGGCTTCACCGATGGGAAGAAGCAAAGGCATGAGGAGCTCCAACGACGATCCGTCCAAGGCCGCGTGGTCGTCGGCGCCCAGCTCCATCTTCTCTTGTGCGTCCTTCTTCATCTTCTTCAAATTTTTCATCTTCTTTTTGAC…	GAGGACGAAGACGACGAAGACGACGACGAGAGACCGAAGAAACGAAAGAAGGCAGACAGGGGAGCAGACGAGGAAGGACGAAAGAAGAAGAAGAAGACGAGGGAGATCGACACAGCAGGCCTGGCGACGCTACAAGGTGAAGATCTTCGTCGCGCATGCAAGAAGCTTTTGCGTAGCGTCAAAAAGAAGATGAAAAATTTGAAGAAGATGAAGAAGGACGCACAAGAGAAGATGGAGCTGGGCGCCGACGACCACGCGGCCTTGGACGGATCGTCGTTGGAGCTCCTCATGCCTTTGCTTCTTCCCATCGGTGAAGCCATCACTGGCATTGTGAGGAGCCTGAAAGATCAAGGCCAACCAGAAAGTCTATGCAGACATGTCGCTGGAGGATGTTGGCAA…	CGACGATGACGAGGACGAAGACGACGACGAGAGACCGAAGAAACGAAAGAAGGCAGACAGGGGAGCAGACGAGGAAGGACGAAAGAAGAAGAAGAAGACAAAGGAGATCGACACAGCAGGCCTGGCGACGCTACAAGGTGAAGATCTTCGTCGCGCATGCAAGAAGCTTTTGCGTAGCGTCAAAAAGAAGATGAAAAATTTGAAGAAGATGAAGAAGGACGCACAAGAGGAGATGGAGCTGGGCGCCGACGACCACGCGGCCTTGGACGGATCGTCGTTGGAGCTCCTCATGCCTTTGCTTCTTCCCATCGGTGAAGCCATCACTGGCATTGTGAGGAGCCTGAAAGATCAAGGCCAACCAGAAAGTCTATGCAAACATGTCGCTGGAGGATGTTGGCA…
TGRH_RP1_hgx6660v1_pB29_A-212	5p 3p	170134889	Toxoplasma gondii ME49 - chromodomain helicase DNA binding protein CHD1/SWI2/SNF2	https://www.ncbi.nlm.nih.gov/nuccore/XM_018781172.1	https://www.ncbi.nlm.nih.gov/gene/?term=7897219		A	chromodomain helicase DNA binding protein CHD1/SWI2/SNF2| [XM_018781172.1 Toxoplasma gondii ME49 chromodomain helicase DNA binding protein CHD1/SWI2/SNF2 partial mRNA]	6333	6764	IF	Sense		98.1 / 98.1	TGGATTGATGTATATAACTATCTATTCGATGATGAAGATACCCCACCAAACCCAAAAAAAGAGATCCTAGAACTAGCCATGGCCGCAGGGGCCACGAACGAGGACGAAGACGACGAAGACGACGACGAGAGACCGAAGAAACGAAAGAAGGCAGACAGGGGAGCAGACGAGGAAGGACGAAAGAAGAAGAAGAAGACGAGGGAGATCGACACAGCAGGCCTGGCGACGCTACAAGGTGAAGATCTTCGTCGCGCATGCAAGAAGCTTTTGCGTAGCGTCAAAAAGAAGATGAAAAATTTGAAGAAGATGAAGAAGGACGCACAAGAGAAGATGGAGCTGGGCGCCGACGACCACGCGGCCTTGGACGGATCGTCGTTGGAGCTCCTCATGCCTTTGCTT…	CGAGGACGAAGACGACGAAGACGACGACGAGAGACCGAAGAAACGAAAGAAGGCAGACAGGGGAGCAGACGAGGAAGGACGAAAGAAGAAGAAGAAGACGAGGGAGATCGACACAGCAGGCCTGGCGACGCTACAAGGTGAAGATCTTCGTCGCGCATGCAAGAAGCTTTTGCGTAGCGTCAAAAAGAAGATGAAAAATTTGAAGAAGATGAAGAAGGACGCACAAGAGAAGATGGAGCTGGGCGCCGACGACCACGCGGCCTTGGACGGATCGTCGTTGGAGCTCCTCATGCCTTTGCTTCTTCCCATCGGTGAAGCCATCACTGGCATTGTGAGGAGCCTGAAAGATCAAGGCCAACCAGAAAGTCTATGCAGACATGTCGCTGGAGGATGTTGGCA…	ACGTAATCTTCCGATTTATTAGATCAGGGTTTTCCCAGTCACGACGTTGTAAAACGACGGCCAGTGAATTGTAATACGACTCACTATAGGGCGAATTGGGTACCGGGCCTCTAGACACTAGCTACTCGAGGGGCCCCAGGGGCCACGAAGACGCGGGGAACGCTGTCAACGAGGCGACATATTGCCAACATCCTCCAGCGACATGTCTGCATAGACTTTCTGGTTGGCCTTGATCTTTCAGGCTCCTCACAATGCCAGTGATGGCTTCACCGATGGGAAGAAGCAAAGGCATGAGGAGCTCCAACGACGATCCGTCCAAGGCCGCGTGGTCGTCGGCGCCCAGCTCCATCTTCTCTTGTGCGTCCTTCTTCATCTTCTTCAAATTTTTCATCTTCTTTT…	GAGGACGAAGACGACGAAGACGACGACGAGAGACCGAAGAAACGAAAGAAGGCAGACAGGGGAGCAGACGAGGAAGGACGAAAGAAGAAGAAGAAGACGAGGGAGATCGACACAGCAGGCCTGGCGACGCTACAAGGTGAAGATCTTCGTCGCGCATGCAAGAAGCTTTTGCGTAGCGTCAAAAAGAAGATGAAAAATTTGAAGAAGATGAAGAAGGACGCACAAGAGAAGATGGAGCTGGGCGCCGACGACCACGCGGCCTTGGACGGATCGTCGTTGGAGCTCCTCATGCCTTTGCTTCTTCCCATCGGTGAAGCCATCACTGGCATTGTGAGGAGCCTGAAAGATCAAGGCCAACCAGAAAGTCTATGCAGACATGTCGCTGGAGGATGTTGGCAA…	CGACGATGACGAGGACGAAGACGACGACGAGAGACCGAAGAAACGAAAGAAGGCAGACAGGGGAGCAGACGAGGAAGGACGAAAGAAGAAGAAGAAGACAAAGGAGATCGACACAGCAGGCCTGGCGACGCTACAAGGTGAAGATCTTCGTCGCGCATGCAAGAAGCTTTTGCGTAGCGTCAAAAAGAAGATGAAAAATTTGAAGAAGATGAAGAAGGACGCACAAGAGGAGATGGAGCTGGGCGCCGACGACCACGCGGCCTTGGACGGATCGTCGTTGGAGCTCCTCATGCCTTTGCTTCTTCCCATCGGTGAAGCCATCACTGGCATTGTGAGGAGCCTGAAAGATCAAGGCCAACCAGAAAGTCTATGCAAACATGTCGCTGGAGGATGTTGGCA…
TGRH_RP1_hgx6660v1_pB29_A-16	5p 3p	170134857	Toxoplasma gondii ME49 - cyclin, N-terminal domain-containing protein	https://www.ncbi.nlm.nih.gov/nuccore/XM_002368728.2	https://www.ncbi.nlm.nih.gov/gene/?term=7900910		C	cyclin, N-terminal domain-containing protein| [XM_002368728.2 Toxoplasma gondii ME49 cyclin, N-terminal domain-containing protein mRNA]	12	297	IF	Sense		99.3 / 99.3	AATGGGATGATGTATATATCTAGCTATTCCATGATGTACATTCTCCCACCTCGTACAAAAAAAAAGAGATCCTAGAACTAGCCATGGCCGCAGGGGCCACGAACAGCGTTCCCCCACTCCCTGCCAGCGGGGACAGACTTAGTATGACCGATAACAGTAACTGGATGCTGACCTCTACAGTTTCTCAGCCAAACGTTCAGAAGATGATCACTGCAGTCGCGGCCATACTTCAAGATCAGATTTCGGTCGATATGGAGAAGCGTGCCGTTGAGGAGAAACCCGAATGGAGAGTTTTCGATGAAGACGCGTACTGCGACAGCAACTCCGGCGAGACAGAGATGAGGCCCTCCATTGCGAAGCATCAGGGCGAACCTTGTCCAACGGTTGAGTTCGTGGCCC…	CAGCGTTCCCCCACTCCCTGCCAGCGGGGACAGACTTAGTATGACCGATAACAGTAACTGGATGCTGACCTCTACAGTTTCTCAGCCAAACGTTCAGAAGATGATCACTGCAGTCGCGGCCATACTTCAAGATCAGATTTCGGTCGATATGGAGAAGCGTGCCGTTGAGGAGAAACCCGAATGGAGAGTTTTCGATGAAGACGCGTACTGCGACAGCAACTCCGGCGAGACAGAGATGAGGCCCTCCATTGCGAAGCATCAGGGCGAACCTTGTCCAACGGTTGA	TGGCTATCTACGATATCTAGATCGGGGTTTTCCCAGTCACGCACTTTGTAAGAATCTCACAGCCAGTGAATTGTAATACGACTCACTATAGGGCGAATTGGGTACCGGGCCTCTAGACACTAGCTACTCGAGGGGCCCCAGGGGCCACGAACTCAACCGTTGGACAAGGTTCGCCCTGATGCTTCGCAATGGAGGGCCTCATCTCTGTCTCGCCGGAGTTGCTGTCGCAGTACGCGTCTTCATCGAAAACTCTCCATTCGGGTTTCTCCTCAACGGCACGCTTCTCCATATCGACCGAAATCTGATCTTGAAGTATGGCCGCGACTGCAGTGATCATCTTCTGAACGTTTGGCTGAGAAACTGTAGAGGTCAGCATCCAGTTACTGTTATCGGTCATAC…	AGCGTTCCCCCACTCCCTGCCAGCGGGGACAGACTTAGTATGACCGATAACAGTAACTGGATGCTGACCTCTACAGTTTCTCAGCCAAACGTTCAGAAGATGATCACTGCAGTCGCGGCCATACTTCAAGATCAGATTTCGGTCGATATGGAGAAGCGTGCCGTTGAGGAGAAACCCGAATGGAGAGTTTTCGATGAAGACGCGTACTGCGACAGCAACTCCGGCGAGACAGAGATGAGGCCCTCCATTGCGAAGCATCAGGGCGAACCTTGTCCAACGGTTGAG	TAGCGTTCCCCCACTCCCTGCCAGCGGGGACAGACTTAGTATGACCGATAACAGTAACTGGATGCTGACCTCTACAGTTTCTCAGCCAAACGTTCAGAAGATGATCACTGCAGTCGCGGCCATACTTCAAGATCAGATTTCGGTCGATATGGAGAAGCGTGCCGTTGAGGAGAAACCCGAATGGAGAGTTTTCGATGAAGACGCGTACTGCGACAGCAACTCCGGCGAGACAGAGATGAGGGCCTCCATTGCGAAGCATCAGGGCGAACCTTGTCCAACTGTTGAG
TGRH_RP1_hgx6660v1_pB29_A-119	5p 3p	170134857	Toxoplasma gondii ME49 - cyclin, N-terminal domain-containing protein	https://www.ncbi.nlm.nih.gov/nuccore/XM_002368728.2	https://www.ncbi.nlm.nih.gov/gene/?term=7900910		C	cyclin, N-terminal domain-containing protein| [XM_002368728.2 Toxoplasma gondii ME49 cyclin, N-terminal domain-containing protein mRNA]	12	297	IF	Sense		99.3 / 99.3	CGGATGGATGATGTATATATCTATCTATTCGATGATGAACATACCCCACCAAACCCAAAAAAAGAGATCCTAGAACTAGCCATGGCCGCAGGGGCCACGAACAGCGTTCCCCCACTCCCTGCCAGCGGGGACAGACTTAGTATGACCGATAACAGTAACTGGATGCTGACCTCTACAGTTTCTCAGCCAAACGTTCAGAAGATGATCACTGCAGTCGCGGCCATACTTCAAGATCAGATTTCGGTCGATATGGAGAAGCGTGCCGTTGAGGAGAAACCCGAATGGAGAGTTTTCGATGAAGACGCGTACTGCGACAGCAACTCCGGCGAGACAGAGATGAGGCCCTCCATTGCGAAGCATCAGGGCGAACCTTGTCCAACGGTTGAGTTCGTGGCCCCT…	CAGCGTTCCCCCACTCCCTGCCAGCGGGGACAGACTTAGTATGACCGATAACAGTAACTGGATGCTGACCTCTACAGTTTCTCAGCCAAACGTTCAGAAGATGATCACTGCAGTCGCGGCCATACTTCAAGATCAGATTTCGGTCGATATGGAGAAGCGTGCCGTTGAGGAGAAACCCGAATGGAGAGTTTTCGATGAAGACGCGTACTGCGACAGCAACTCCGGCGAGACAGAGATGAGGCCCTCCATTGCGAAGCATCAGGGCGAACCTTGTCCAACGGTTGA	CTTCGTTCTACGATTCTAGATCAGGGTTTTCCCAGTCACGACGTTGTAAAACGACGGCCAGTGAATTGTAATACGACTCACTATAGGGCGAATTGGGTACCGGGCCTCTAGACACTAGCTACTCGAGGGGCCCCAGGGGCCACGAACTCAACCGTTGGACAAGGTTCGCCCTGATGCTTCGCAATGGAGGGCCTCATCTCTGTCTCGCCGGAGTTGCTGTCGCAGTACGCGTCTTCATCGAAAACTCTCCATTCGGGTTTCTCCTCAACGGCACGCTTCTCCATATCGACCGAAATCTGATCTTGAAGTATGGCCGCGACTGCAGTGATCATCTTCTGAACGTTTGGCTGAGAAACTGTAGAGGTCAGCATCCAGTTACTGTTATCGGTCATACTAAGT…	AGCGTTCCCCCACTCCCTGCCAGCGGGGACAGACTTAGTATGACCGATAACAGTAACTGGATGCTGACCTCTACAGTTTCTCAGCCAAACGTTCAGAAGATGATCACTGCAGTCGCGGCCATACTTCAAGATCAGATTTCGGTCGATATGGAGAAGCGTGCCGTTGAGGAGAAACCCGAATGGAGAGTTTTCGATGAAGACGCGTACTGCGACAGCAACTCCGGCGAGACAGAGATGAGGCCCTCCATTGCGAAGCATCAGGGCGAACCTTGTCCAACGGTTGAG	TAGCGTTCCCCCACTCCCTGCCAGCGGGGACAGACTTAGTATGACCGATAACAGTAACTGGATGCTGACCTCTACAGTTTCTCAGCCAAACGTTCAGAAGATGATCACTGCAGTCGCGGCCATACTTCAAGATCAGATTTCGGTCGATATGGAGAAGCGTGCCGTTGAGGAGAAACCCGAATGGAGAGTTTTCGATGAAGACGCGTACTGCGACAGCAACTCCGGCGAGACAGAGATGAGGGCCTCCATTGCGAAGCATCAGGGCGAACCTTGTCCAACTGTTGAG
TGRH_RP1_hgx6660v1_pB29_A-199	5p 3p	170134857	Toxoplasma gondii ME49 - cyclin, N-terminal domain-containing protein	https://www.ncbi.nlm.nih.gov/nuccore/XM_002368728.2	https://www.ncbi.nlm.nih.gov/gene/?term=7900910		C	cyclin, N-terminal domain-containing protein| [XM_002368728.2 Toxoplasma gondii ME49 cyclin, N-terminal domain-containing protein mRNA]	63	185	IF	Sense		99.2 / 99.2	TGGGATGATGTATATATCTATCTATTCGCTGATGTAGATACTCCCACTCGAAACCCAAAAAAAGAGATCCTAGAACTAGCCATGGCCGCAGGGGCCACGAACAGTGACTGGATGCTGACCTCTACAGTTTCTCAGCCAAACGTTCAGAAGATGATCACTGCAGTCGCGGCCATACTTCAAGATCAGATTTCGGTCGATATGGAGAAGCGTGCCGTTGAGGAGACTTCGTGGCCCCTGGGGCCCCTCGAGTAGCTAGTGTCTAGAGGCCCGGTACCCAATTCGCCCTATAGTGAGTCGTATTACAATTCACTGGCCGTCGTTTTACAACGTCGTGACTGGGAAAACCCTGATCTATGAATCGTAGATACTGAAAAACCCCGCAAGTTCACTTCAACTGTG…	CAGTGACTGGATGCTGACCTCTACAGTTTCTCAGCCAAACGTTCAGAAGATGATCACTGCAGTCGCGGCCATACTTCAAGATCAGATTTCGGTCGATATGGAGAAGCGTGCCGTTGAGGAGA	TAGTTCTACGATATCTAGATCAGTGGTTTTCCCAGTCACGACGTTGTAAAACTCACAGCCAGTGAATTGTAATACGACTCACTATAGGGCGAATTGGGTACCGGGCCTCTAGACACTAGCTACTCGAGGGGCCCCAGGGGCCACGAAGTCTCCTCAACGGCACGCTTCTCCATATCGACCGAAATCTGATCTTGAAGTATGGCCGCGACTGCAGTGATCATCTTCTGAACGTTTGGCTGAGAAACTGTAGAGGTCAGCATCCAGTCACTGTTCGTGGCCCCTGCGGCCATGGCTAGTTCTAGGATCTCTTTTTTTGGGTTTGGTGGGGTATCTTCATCATCGAATAGATAGTTATATACATCATCCATTGTAGTGGTATTAAACATCCCTGTAGTGATT…	AGTGACTGGATGCTGACCTCTACAGTTTCTCAGCCAAACGTTCAGAAGATGATCACTGCAGTCGCGGCCATACTTCAAGATCAGATTTCGGTCGATATGGAGAAGCGTGCCGTTGAGGAGAC	CAGTAACTGGATGCTGACCTCTACAGTTTCTCAGCCAAACGTTCAGAAGATGATCACTGCAGTCGCGGCCATACTTCAAGATCAGATTTCGGTCGATATGGAGAAGCGTGCCGTTGAGGAGAA
TGRH_RP1_hgx6660v1_pB29_A-234	5p 3p	170134776	Toxoplasma gondii ME49 - dynein heavy chain family protein	https://www.ncbi.nlm.nih.gov/nuccore/XM_002365214.2	https://www.ncbi.nlm.nih.gov/gene/?term=7899073		D	dynein heavy chain family protein| [XM_002365214.2 Toxoplasma gondii ME49 dynein heavy chain family protein partial mRNA]	6717	7427	IF	Sense		99.6 / 98.9	TGGCATGTATGATAGATACTGATATACCCCGCAAGTTCACTTCAACTGTGCAAATCAACTGATGATAACTAGAACTAGCCATGGCCGCAGGGGCCACGAACCGGCCTTGGCCGCCGGAGGCTCTTCTCTCTGTCTCGGCGAAATTCCTCGCTCCCCTTCCTCTAGGCGAAGATGAAGTCCAAAAAGCAGTGGTCGAGTTCATGCCTTACGCGTTCTACTCAGTAAACGAAGCGGCGCAAGAGTACCTTGCAAATGAAAAAAGGTACGCCTACATCACACCCAAGACGTTTATTGAGTCGATAAAGCTGTATGGGTCGATGCTTCAAGAGAACATTGATTCTCTGAAAAGCAAGCGCGACCGACTGAGCTCCGGCCTGCGGAAGCTGATCGACACCAGGG…	CCGGCCTTGGCCGCCGGAGGCTCTTCTCTCTGTCTCGGCGAAATTCCTCGCTCCCCTTCCTCTAGGCGAAGATGAAGTCCAAAAAGCAGTGGTCGAGTTCATGCCTTACGCGTTCTACTCAGTAAACGAAGCGGCGCAAGAGTACCTTGCAAATGAAAAAAGGTACGCCTACATCACACCCAAGACGTTTATTGAGTCGATAAAGCTGTATGGGTCGATGCTTCAAGAGAACATTGATTCTCTGAAAAGCAAGCGCGACCGACTGAGCTCCGGCCTGCGGAAGCTGATCGACACCAGGGAGAAAGTGTCTGCTTTGGAGGACGACTTGAAGGAAAAAACAATCGTCGTCGAGGAGAAAAAAGCCGCAGCAGATGCGTTTGCCGAGCGCGTCGGAGAAGA…	CTTCTATTATATATCCATTGTAGTGGTATTAAACATCCCTGTAGTGATTCCAAGCCGATGGTTCTAGTAATACGACTCACTATAGGGCGAATTGGGTACCGGGCCTCTAGACACTAGCTACTCGAGGGGCCCCAGGGGCCACGAACCCTTCCAACTCTTGTCTCTCAGCTTCCCTTGCTTGTCGACCTCGATGTTTGGATCGACTCCAGCGAGCAGGTGCATGACTGCGGTGGTAATATCTTCTACTCCAGGTGGAGGTTTGTTGAGAGACTTTGCCTCTTGGAAATCTTTCTTATTCAGTGTGTTCAGCGCCGCCTCTGCTTGTTGAACGAGAGGAATCGCGCGCGCAAGGTCTTCTTCGCAAGAGGACCTCTGTTCAGAGACATTTCGCTGGATATC…	GGGAGGGGCAGACCTGTGCCGATATCCAGCGAAATGTCTCTGAACAGAGGTCCTCTTGCGAAGAAGACCTTGCGCGCGCGATTCCTCTCGTTCAACAAGCAGAGGCGGCGCTGAACACACTGAATAAGAAAGATTTCCAAGAGGCAAAGTCTCTCAACAAACCTCCACCTGGAGTAGAAGATATTACCACCGCAGTCATGCACCTGCTCGCTGGAGTCGATCCAAACATCGAGGTCGACAAGCAAGGGAAGCTGAGAGACAAGAGTTGGAAGGG	CCGGCCTTGGCCGCCGGAGGCTCTTCTCTCTGTCTCGGCGAAATTCCTCGCTCCCCTTCCTCTAGGCGAAGATGAAGTCCAAAAAGCAGTGGTCGAGTTCATGCCTTACGCGTTCTACTCAGTAAACGAAGCGGCGCAAGAGTACCTTGCAAATGAAAAAAGGTACGCCTACATCACACCCAAGACGTTTATTGAGTCGATAAAGCTGTATGGGTCGATGCTTCAAGAGAACATTGATTCTCTGAAAAGCAAGCGCGACCGACTGAGCTCCGGCCTGCGGAAGCTGATCGACACCAGGGAGAAAGTGTCTGCTTTGGAGGACGACTTGAAGGAAAAAACTATCGTCGTCGAGGAGAAAAAAGCCGCAGCAGATGCGTTTGCCGAGCGCGTCGGAGAAGA…
TGRH_RP1_hgx6660v1_pB29_A-43	3p	170134745	Toxoplasma gondii ME49 - hypothetical protein	https://www.ncbi.nlm.nih.gov/nuccore/XM_002368585.2	https://www.ncbi.nlm.nih.gov/gene/?term=7900648		A	hypothetical protein| [XM_002368585.2 Toxoplasma gondii ME49 hypothetical protein mRNA]	No Data	3481	??	Sense		99.3			CTTTCTCCAATACTAGATTTGGGTTGGCCCAGTCACGCCCTTGTAAAACGACAGCCAGTGAATTGTAATACGACTCACTATAGGGCGAATTGGGTACCGGGCCTCTAGACACTAGCTACTCGAGGGGCCCCAGGGGCCACGAAGTCGGGGAAGGAATATAGCCCCCGTCGAACAAGTGACTTGAGCTCTCCTCTCGATACCTCTCGCGCATTTCGAAGCGAAGCATTCCCGGTGTCGGATCCGTAGCGTTCTTCTCCTCAGGCACAAAGGCCGACGGGGCGTCGCCGAAAAAGGCATGCTGCTCCCAAAATCCTGGGCAGTGGAAGCGCGAGTGCCGCGGAACCGCCTTCAGTACCAGGCGATTGAACGCCGTCAGGTTGAAGCCTTCAATGTCTTTCT…	ACGACAGGGCGAAAATGACAAAGGAAAAGGAGAAAGGCGATTCGAGAGAGGGCAAGACTGGCGCGTTCGGGAGAACCGCGTCCACTGCGTGGACAAGTTCTGCCTTTTTACGAGTGAACGAAAAAGAGACCGTTCGCATGCGCCGATTCATCAATGCCGGCTGGGAGTACGAGAAAGACATTGAAGGCTTCAACCTGACGGCGTTCAATCGCCTGGTACTGAAGGCGGTTCCGCGGCACTCGCGCTTCCACTGCCCAGGATTTTGGGAGCAGCATGCCTTTTTCGGCGACGCCCCGTCGGCCTTTGTGCCTGAGGAGAAGAACGCTACGGATCCGACACCGGGAATGCTTCGCTTCGAAATGCGCGAGAGGTATCGAGAGGAGAGCTCAAGTCACTTGT…
TGRH_RP1_hgx6660v1_pB29_A-149	5p 3p	170134905	Toxoplasma gondii ME49 - hypothetical protein	https://www.ncbi.nlm.nih.gov/nuccore/XM_002368585.2	https://www.ncbi.nlm.nih.gov/gene/?term=7900648		A	hypothetical protein| [XM_002368585.2 Toxoplasma gondii ME49 hypothetical protein mRNA]	1842	2522	IF	Sense		95.1 / 96.1	TGGTAAAGTATGTTATATACAGCTATACCCATGATGTTCATACTCCACACCTCGTACAAAAAAAAAGAGATCCTAGAACTAGCCATGGCCGCAGGGGCCACGAAGGCTGTGGGGGCGGCGTCGCGCCGAGAATTACGAGCTGAGGAGGAGAGACAGACAGTTCCTTCTTTGTCTTCTTTCGATGATGAACGTCCCAGAGAGGGATCGGAAAACGACAGAGACTTCCTTCCGACATCGTGTGAAGAGGCGTTTCGCCGATTTGACGGCGAACGAGTGGACATCTCGAAGAACGAGGAGCGAACAGGAGAGTCACCTTTTCAGAGTTCCAAGAAAGAAGTCGACGCTTCCAATCTGTCTTCGGTATCGTGGCAGATGGGGAAGGCTCCTGTCGTTTGCCAT…	GGCTGTGGGGGCGGCGTCGCGCCGAGAATTACGAGCTGAGGAGGAGAGACAGACAGTTCCTTCTTTGTCTTCTTTCGATGATGAACGTCCCAGAGAGGGATCGGAAAACGACAGAGACTTCCTTCCGACATCGTGTGAAGAGGCGTTTCGCCGATTTGACGGCGAACGAGTGGACATCTCGAAGAACGAGGAGCGAACAGGAGAGTCACCTTTTCAGAGTTCCAAGAAAGAAGTCGACGCTTCCAATCTGTCTTCGGTATCGTGGCAGATGGGGAAGGCTCCTGTCGTTTGCCATCCCCTCATTCATAAGAGCAGCATGCGCCAGTATCTCTCTTTTCTCCTTCCTCAGGAACTGATTGTGTACCTTATTTCTCATTATGATGTGAACATACTCTCCAG…	CCGTAATCTTCGATTTATACATTGTGGTTTTCTCAGTCACCCCTTTGTTGATCTCAAAGCCAGTGAATTGTAATACGACTCACTATAGGGCGAATTGGGTACCGGGCCTCTAGACACTAGCTACTCGAGGGGCCCCAGGGGCCACGAATGCGATTCCTCCTCTTCCTCAAGAGAAGGTGAAACGGAGGCGGAGGCAGGGAAGGAGGAGGAATTGAATGCGATACGCGGGCTCGCGTCTCTCGACTCAGCTGCGAGGCGGCGAGAGGCTGCACGCAATAGCACGGAAGGAGAGAAGGCAGACGAAGAAGAAGAAAGAGACGAAGAAGAAGAAAGAGACGAAGAAGAAGAAAGAGACGAAGAAGAAGAAGAAAGAGACGAAGAAGAAGAAGAAGAAGAAAG…	ACATCGTGTGAAGAGGCGTTTCGCCGATTTGACGGCGAACGAGTGGACATCTCGAAGAACGAGGAGCGAACAGGAGAGTCACCTTTTCAGAGTTCCAAGAAAGAAGTCGACGCTTCCAATCTGTCTTCGGTATCGTGGCAGATGGGGAAGGCTCCTGTCGTTTGCCATCCCCTCATTCATAAGAGCAGCATGCGCCAGTATCTCTCTTTTCTCCTTCCTCAGGAACTGATTGTGTACCTTATTTCTCATTATGATGTGAACATACTCTCCAGCCCAGGTGACTCTGTCTTCTCTTCTTCTCTTTCTTCTTCGTCTCTTTCTTCTTCTTCTTCTTCTTCGTCTCTTTCTTCTTCTTCTTCGTCTCTTTCTTCTTCTTCGTCTCTTTCTTCTTCTTCGTCT…	GCCTGTGGGGGCGGCGTCGCGCCGAGAATTACGAGCTGAAGAGGAGAGACAGACAGTTCCTTCTCTGTCTTCTTTCGATGATGAACGTCCCAGAGAGGGATCGGAAGACGACAGAGACTTCCTTCCGACATCGTGTGAAGAGGCGTTTCGCCGATTTGACGGCGAACGAGTGGACATCTCGAAGAACGAGGAGCGAACAGGAGAGTCACCTTTTCAGAGTTCCAAGAAAGAAGTCGACGCTTTCAATCTGTCTTCGGTCTCGTGGCAGATGGGGAAGGCTCCTGTCGTTTGCCATCCCCTCATTCATAAGAGCAGCATGCGCCAGTATCTCTCTTTTCTCCTTCCTCAGGAACTGATTGTGTACCTTATTTCTCATTATGATGTGAACATACTCTCCAG…
TGRH_RP1_hgx6660v1_pB29_A-26	5p 3p	170134905	Toxoplasma gondii ME49 - hypothetical protein	https://www.ncbi.nlm.nih.gov/nuccore/XM_002368585.2	https://www.ncbi.nlm.nih.gov/gene/?term=7900648		A	hypothetical protein| [XM_002368585.2 Toxoplasma gondii ME49 hypothetical protein mRNA]	1842	2628	IF	Sense		94.7 / 96.1	AGGATGATAGTTATATACAGCTATACCCCTGATGTTCATACTCCACACCTCATGCCCAAAAAAAGAGATCCTAGAACTAGCCATGGCCGCAGGGGCCACGAAGCCTGTGGGGGCGGCGTCGCGCCGAGAATTACGAGCTGAGGAGGAGAGACAGACAGTTCCTTCTTTGTCTTCTTTCGATGATGAACGTCCCAGAGAGGGATCGGAAAACGACAGAGACTTCCTTCCGACATCGTGTGAAGAGGCGTTTCGCCGATTTGACGGCGAACGAGTGGACATCTCGAAGAACGAGGAGCGAACAGGAGAGTCACCTTTTCAGAGTTCCAAGAAAGAAGTCGACGCTTCCAATCTGTCTTCGGTATCGTGGCAGATGGGGAAGGCTCCTGTCGTTTGCCATCC…	GCCTGTGGGGGCGGCGTCGCGCCGAGAATTACGAGCTGAGGAGGAGAGACAGACAGTTCCTTCTTTGTCTTCTTTCGATGATGAACGTCCCAGAGAGGGATCGGAAAACGACAGAGACTTCCTTCCGACATCGTGTGAAGAGGCGTTTCGCCGATTTGACGGCGAACGAGTGGACATCTCGAAGAACGAGGAGCGAACAGGAGAGTCACCTTTTCAGAGTTCCAAGAAAGAAGTCGACGCTTCCAATCTGTCTTCGGTATCGTGGCAGATGGGGAAGGCTCCTGTCGTTTGCCATCCCCTCATTCATAAGAGCAGCATGCGCCAGTATCTCTCTTTTCTCCTTCCTCAGGAACTGATTGTGTACCTTATTTCTCATTATGATGTGAACATACTCTCCAG…	TCGGTTCTACTATATCTCCATTGTGGTTTTCTCAGTCACCCCTTTGTTGATCTCAAAGCCAGTGAATTGTAATACGACTCACTATAGGGCGAATTGGGTACCGGGCCTCTAGACACTAGCTACTCGAGGGGCCCCAGGGGCCACGAAGGCTGTTCCCTGACGATGCGAAATTGTCTCCTCCGCAAGCGAGAATGTCTTTGCAAAAGGCGCCTCTGTGAGAGGAGCGACAACGTCACTCAATTCTAGCACTGCATGCGATTCCTCCTCTTCCTCAAGAGAAGGTGAAACGGAGGCGGAGGCAGGGAAGGAGGAGGAATTGAATGCGATACGCGGGCTCGCGTCTCTCGACTCAGCTGCGAGGCGGCGAGAGGCTGCACGCAATAGCACGGAAGGAGAGAA…	AGATGGGGAAGGCTCCTGTCGTTTGCCATCCCCTCATTCATAAGAGCAGCATGCGCCAGTATCTCTCTTTTCTCCTTCCTCAGGAACTGATTGTGTACCTTATTTCTCATTATGATGTGAACATACTCTCCAGCCCAGGTGACTCTGTCTTCTCTTCTTCTCTTTCTTCTTCGTCTCTTTCTTCTTCTTCTTCTTCTTCGTCTCTTTCTTCTTCTTCTTCGTCTCTTTCTTCTTCTTCGTCTCTTTCTTCTTCTTCGTCTCTTTCTTCTTCTTCGTCTGCCTTCTCTCCTTCCGTGCTATTGCGTGCAGCCTCTCGCCGCCTCGCAGCTGAGTCGAGAGACGCGAGCCCGCGTATCGCATTCAATTCCTCCTCCTTCCCTGCCTCCGCCTCCGTTTCAC…	GCCTGTGGGGGCGGCGTCGCGCCGAGAATTACGAGCTGAAGAGGAGAGACAGACAGTTCCTTCTCTGTCTTCTTTCGATGATGAACGTCCCAGAGAGGGATCGGAAGACGACAGAGACTTCCTTCCGACATCGTGTGAAGAGGCGTTTCGCCGATTTGACGGCGAACGAGTGGACATCTCGAAGAACGAGGAGCGAACAGGAGAGTCACCTTTTCAGAGTTCCAAGAAAGAAGTCGACGCTTTCAATCTGTCTTCGGTCTCGTGGCAGATGGGGAAGGCTCCTGTCGTTTGCCATCCCCTCATTCATAAGAGCAGCATGCGCCAGTATCTCTCTTTTCTCCTTCCTCAGGAACTGATTGTGTACCTTATTTCTCATTATGATGTGAACATACTCTCCAG…
TGRH_RP1_hgx6660v1_pB29_A-184	5p 3p	170134905	Toxoplasma gondii ME49 - hypothetical protein	https://www.ncbi.nlm.nih.gov/nuccore/XM_002368585.2	https://www.ncbi.nlm.nih.gov/gene/?term=7900648		A	hypothetical protein| [XM_002368585.2 Toxoplasma gondii ME49 hypothetical protein mRNA]	1842	2522	IF	Sense		98.2 / 94.8	AGCATTATGATATATATATTATATGCCCATACACGAATCACCTCACCATGTGCAATTCAACTGTGCAACTAGAACTAGCCATGGCCGCAGGGGCCACGAAGGCTGTGGGGGCGGCGTCGCGCCGAGAATTACGAGCTGAGGAGGAGAGACAGACAGTTCCTTCTTTGTCTTCTTTCGATGATGAACGTCCCAGAGAGGGATCGGAAAACGACAGAGACTTCCTTCCGACATCGTGTGAAGAGGCGTTTCGCCGATTTGACGGCGAACGAGTGGACATCTCGAAGAACGAGGAGCGAACAGGAGAGTCACCTTTTCAGAGTTCCAAGAAAGAAGTCGACGCTTCCAATCTGTCTTCGGTATCGTGGCAGATGGGGAAGGCTCCTGTCGTTTGCCATCCCC…	GGCTGTGGGGGCGGCGTCGCGCCGAGAATTACGAGCTGAGGAGGAGAGACAGACAGTTCCTTCTTTGTCTTCTTTCGATGATGAACGTCCCAGAGAGGGATCGGAAAACGACAGAGACTTCCTTCCGACATCGTGTGAAGAGGCGTTTCGCCGATTTGACGGCGAACGAGTGGACATCTCGAAGAACGAGGAGCGAACAGGAGAGTCACCTTTTCAGAGTTCCAAGAAAGAAGTCGACGCTTCCAATCTGTCTTCGGTATCGTGGCAGATGGGGAAGGCTCCTGTCGTTTGCCATCCCCTCATTCATAAAAGCAGCATGCGCCAGTATCTCTCTTTTCTCCTTCCTCAGGAACTGATTGTGTACCTTATTTCTCATTATGATGTGAACATA	TCTATCTATTATATATTCATTGTAGTGTTATTTGTAGTGCTGTTGTGATTCCCAGTCGTGATTCCAAAATACGACTCACTATAGGGCGAATTGGGTACCGGGCCTCTAGACACTAGCTACTCGAGGGGCCCCAGGGGCCACGAATGCGATTCCTCCTCTTCCTCAAGAGAAGGTGAAACGGAGGCGGAGGCAGGGAAGGAGGAGGAATTGAATGCGATACGCGGGCTCGCGTCTCTCGACTCAGCTGCGAGGCGGCGAGAGGCTGCACGCAATAGCACGGAAGGAGAGAAGGCAGACGAAGAAGAAGAAAGAGACGAAGAAGAAGAAAGAGACGAAGAAGAAGAAAGAGACGAAGAAGAAGAAGAAAGAGACGAAGAAGAAGAAGAAGAAGAAAGAGAC…	ATCGTGGCAGATGGGGAAGGCCCCTGTCGTTTGCCCATCCCCCTCATTCATAAGAGCAGCATGCGCCAGTATCTCTCTTTTCTCCTTCCTCAGGAACTGATTGTGTACCTTATTTCTCATTATGATGTGAACATACTCTCCAGCCCAGGTGACTCTGTCTTCTCTTCTTCTCTTTCTTCTTCGTCTCTTTCTTCTTCTTCTTCTTCTTCGTCTCTTTCTTCTTCTTCTTCGTCTCTTTCTTCTTCTTCGTCTCTTTCTTCTTCTTCGTCTCTTTCTTCTTCTTCGTCTGCCTTCTCTCCTTCCGTGCTATTGCGTGCAGCCTCTCGCCGCCTCGCAGCTGAGTCGAGAGACGCGAGCCCGCGTATCGCATTCAATTCCTCCTCCTTCCCTGCCTCCGCC…	GCCTGTGGGGGCGGCGTCGCGCCGAGAATTACGAGCTGAAGAGGAGAGACAGACAGTTCCTTCTCTGTCTTCTTTCGATGATGAACGTCCCAGAGAGGGATCGGAAGACGACAGAGACTTCCTTCCGACATCGTGTGAAGAGGCGTTTCGCCGATTTGACGGCGAACGAGTGGACATCTCGAAGAACGAGGAGCGAACAGGAGAGTCACCTTTTCAGAGTTCCAAGAAAGAAGTCGACGCTTTCAATCTGTCTTCGGTCTCGTGGCAGATGGGGAAGGCTCCTGTCGTTTGCCATCCCCTCATTCATAAGAGCAGCATGCGCCAGTATCTCTCTTTTCTCCTTCCTCAGGAACTGATTGTGTACCTTATTTCTCATTATGATGTGAACATACTCTCCAG…
TGRH_RP1_hgx6660v1_pB29_A-238	5p 3p	170134905	Toxoplasma gondii ME49 - hypothetical protein	https://www.ncbi.nlm.nih.gov/nuccore/XM_002368585.2	https://www.ncbi.nlm.nih.gov/gene/?term=7900648		A	hypothetical protein| [XM_002368585.2 Toxoplasma gondii ME49 hypothetical protein mRNA]	1842	2522	IF	Sense		97.7 / 97.9	TGGATATCTTTATATGAATACTTGCTATTACCATACAAGAATCACTTCAACATGTTCAATTCAACTGTGCAATGAACTAGCCATGGCCGCAGGGGCCACGAAGGCTGTGGGGGCGGCGTCGCGCCGAGAATTACGAGCTGAGGAGGAGAGACAGACAGTTCCTTCTTTGTCTTCTTTCGATGATGAACGTCCCAGAGAGGGATCGGAAAACGACAGAGACTTCCTTCCGACATCGTGTGAAGAGGCGTTTCGCCGATTTGACGGCGAACGAGTGGACATCTCGAAGAACGAGGAGCGAACAGGAGAGTCACCTTTTCAGAGTTCCAAGAAAGAAGTCGACGCTTCCAATCTGTCTTCGGTATCGTGGCAGATGGGGAAGGCTCCTGTCGTTTGCCTTCC…	GGCTGTGGGGGCGGCGTCGCGCCGAGAATTACGAGCTGAGGAGGAGAGACAGACAGTTCCTTCTTTGTCTTCTTTCGATGATGAACGTCCCAGAGAGGGATCGGAAAACGACAGAGACTTCCTTCCGACATCGTGTGAAGAGGCGTTTCGCCGATTTGACGGCGAACGAGTGGACATCTCGAAGAACGAGGAGCGAACAGGAGAGTCACCTTTTCAGAGTTCCAAGAAAGAAGTCGACGCTTCCAATCTGTCTTCGGTATCGTGGCAGATGGGGAAGGCTCCTGTCGTTTGCCTTCCCCTCATTCA	GTATCTTTTATATCCATTGTAGTGTTATTTGCATCCCTGTTGTGATTCCAAGTCGTGATTCCAAATACGACTCACTATAGGGCGAATTGGGTACCGGGCCTCTAGACACTAGCTACTCGAGGGGCCCCAGGGGCCACGAATGCGATTCCTCCTCTTCCTCAAGAGAAGGTGAAACGGAGGCGGAGGCAGGGAAGGAGGAGGAATTGAATGCGATACGCGGGCTCGCGTCTCTCGACTCAGCTGCGAGGCGGCGAGAGGCTGCACGCAATAGCACGGAAGGAGAGAAGGCAGACGAAGAAGAAGAAAGAGACGAAGAAGAAGAAAGAGACGAACAACAACAAAGAGACGAAGAATAAGAACAAAGACACGAAGAAGAAGAAGAAAAAAAACCAGACGAAG…	GTTCGTCTCTTTCTTCTTCTTCGTCTCTTTCTTCTTCTTCGTCTGCCTTCTCTCCTTCCGTGCTATTGCGTGCAGCCTCTCGCCGCCTCGCAGCTGAGTCGAGAGACGCGAGCCCGCGTATCGCATTCAATTCCTCCTCCTTCCCTGCCTCCGCCTCCGTTTCACCTTCTCTTGAGGAAGAGGAGGAATCGCA	GCCTGTGGGGGCGGCGTCGCGCCGAGAATTACGAGCTGAAGAGGAGAGACAGACAGTTCCTTCTCTGTCTTCTTTCGATGATGAACGTCCCAGAGAGGGATCGGAAGACGACAGAGACTTCCTTCCGACATCGTGTGAAGAGGCGTTTCGCCGATTTGACGGCGAACGAGTGGACATCTCGAAGAACGAGGAGCGAACAGGAGAGTCACCTTTTCAGAGTTCCAAGAAAGAAGTCGACGCTTTCAATCTGTCTTCGGTCTCGTGGCAGATGGGGAAGGCTCCTGTCGTTTGCCATCCCCTCATTCATAAGAGCAGCATGCGCCAGTATCTCTCTTTTCTCCTTCCTCAGGAACTGATTGTGTACCTTATTTCTCATTATGATGTGAACATACTCTCCAG…
TGRH_RP1_hgx6660v1_pB29_A-105	5p 3p	170134905	Toxoplasma gondii ME49 - hypothetical protein	https://www.ncbi.nlm.nih.gov/nuccore/XM_002368585.2	https://www.ncbi.nlm.nih.gov/gene/?term=7900648		A	hypothetical protein| [XM_002368585.2 Toxoplasma gondii ME49 hypothetical protein mRNA]	1959	2718	IF	Sense		95.1 / 96.0	GGGATAGCAGATTTTATACAGCTATACCCATACATGTTCACTTCACCTGTGCAATTCAAATGAGATAACTAGAACTAGCCATGGCCGCAGGGGCCACGAACTTCCTTCCGACATCGTGTGAAGAGGCGTTTCGCCGATTTGACGGCGAACGAGTGGACATCTCGAAGAACGAGGAGCGAACAGGAGAGTCACCTTTTCAGAGTTCCAAGAAAGAAGTCGACGCTTCCAATCTGTCTTCGGTATCGTGGCAGATGGGGAAGGCTCCTGTCGTTTGCCATCCCCTCATTCATAAGAGCAGCATGCGCCAGTATCTCTCTTTTCTCCTTCCTCAGGAACTGATTGTGTACCTTATTTCTCATTATGATGTGAACATACTCTCCAGCCCAGGTGACTCTGTCT…	CTTCCTTCCGACATCGTGTGAAGAGGCGTTTCGCCGATTTGACGGCGAACGAGTGGACATCTCGAAGAACGAGGAGCGAACAGGAGAGTCACCTTTTCAGAGTTCCAAGAAAGAAGTCGACGCTTCCAATCTGTCTTCGGTATCGTGGCAGATGGGGAAGGCTCCTGTCGTTTGCCATCCCCTCATTCATAAGAGCAGCATGCGCCAGTATCTCTCTTTTCTCCTTCCTCAGGAACTGATTGTGTACCTTATTTCTCATTATGATGTGAACATACTCTCCAGCCCAGGTGACTCTGTCTTCTCTTCTTCTCTTTCTTCTTCGTCTCTTTCTTCTTCTTCTTCTTCTTCGTCTCTTTCTTCTTCTTCTTCGTCTCTTTCTTCTTCTTCGTCTCTTTCTTC…	AGAACGACGTCACCGTTTTCGTGGTGGTTCAAGCAGTGCTTTCGTGATTGAAAGCCGTGGTTCTGTAATACGACTCACTATAGGGCGAATTGGGTACCGGGCCTCTAGACACTAGCTACTCGAGGGGCCCCAGGGGCCACGAACGCGGCTCCTGGCCAGGCCGACAAAGACGCCTCGCTTCTCGCGACTTCGGGCGCTCCAGATGCCGAAAGAACACCCTCAACAGCAGACGCTTCTGTTCCCTGACGATGCGAAATTGTCTCCTCCGCAAGCGAGAATGTCTTTGCAAAAGGCGCCTCTGTGAGAGGAGCGACAACGTCACTCAATTCTAGCACTGCATGCGATTCCTCCTCTTCCTCAAGAGAAGGTGAAACGGAGGCGGAGGCAGGGAAGGAGGAG…	CCATCCCCTCATTCATAGAGCAGCATGCGCCAGTATCTCTCTTTTCTCCTTCCTCAGGAACTGATTGTGTACCTCATTTCTCATTATGATGTGAACATACTCTCCAGCCCAGGTGACTCTGTCTTCTCTTCTTCTCTTTCTTCTTCGTCTCTTTCTTCTTCTTCTTCTTCTTCGTCTCTTTCTTCTTCTTCTTCGTCTCTTTCTTCTTCTTCGTCTCTTTCTTCTTCTTCGTCTCTTTCTTCTTCTTCGTCTGCCTTCTCTCCTTCCGTGCTATTGCGTGCAGCCTCTCGCCGCCTCGCAGCTGAGTCGAGAGACGCGAGCCCGCGTATCGCATTCAATTCCTCCTCCTTCCCTGCCTCCGCCTCCGTTTCACCTTCTCTTGAGGAAGAGGAGGAATCG…	CTTCCTTCCGACATCGTGTGAAGAGGCGTTTCGCCGATTTGACGGCGAACGAGTGGACATCTCGAAGAACGAGGAGCGAACAGGAGAGTCACCTTTTCAGAGTTCCAAGAAAGAAGTCGACGCTTTCAATCTGTCTTCGGTCTCGTGGCAGATGGGGAAGGCTCCTGTCGTTTGCCATCCCCTCATTCATAAGAGCAGCATGCGCCAGTATCTCTCTTTTCTCCTTCCTCAGGAACTGATTGTGTACCTTATTTCTCATTATGATGTGAACATACTCTCCAGCCCAGGCGACTCTGTCTTCTCTTCTTCTTCTTCGTCTCTTTCTTCTTCTTCTTCGTCTCTTTCTTCTTCTTCGTCTCTTTCTTCTTCTTCGTCTCTTTCTTCTTCTTCTTCGTCTCT…
TGRH_RP1_hgx6660v1_pB29_A-66	5p 3p	170134905	Toxoplasma gondii ME49 - hypothetical protein	https://www.ncbi.nlm.nih.gov/nuccore/XM_002368585.2	https://www.ncbi.nlm.nih.gov/gene/?term=7900648		A	hypothetical protein| [XM_002368585.2 Toxoplasma gondii ME49 hypothetical protein mRNA]	2028	2521	IF	Sense		94.3 / 94.4	TGGTATTAGTATGTTTATATCTAGCTATATCCCTGATGTTCATACTCCACACCTCATACAAAAAAAAAGAGATCCTAGAACTAGCCATGGCCGCAGGGGCCACGAACGAGGAGCGAACAGGAGAGTCACCTTTTCAGAGTTCCAAGAAAGAAGTCGACGCTTCCAATCTGTCTTCGGTATCGTGGCAGATGGGGAAGGCTCCTGTCGTTTGCCATCCCCTCATTCATAAGAGCAGCATGCGCCAGTATCTCTCTTTTCTCCTTCCTCAGGAACTGATTGTGTACCTTATTTCTCATTATGATGTGAACATACTCTCCAGCCCAGGTGACTCTGTCTTCTCTTCTTCTCTTTCTTCTTCGTCTCTTTCTTCTTCTTCTTCTTCTTCGTCTCTTTCTTCTT…	CGAGGAGCGAACAGGAGAGTCACCTTTTCAGAGTTCCAAGAAAGAAGTCGACGCTTCCAATCTGTCTTCGGTATCGTGGCAGATGGGGAAGGCTCCTGTCGTTTGCCATCCCCTCATTCATAAGAGCAGCATGCGCCAGTATCTCTCTTTTCTCCTTCCTCAGGAACTGATTGTGTACCTTATTTCTCATTATGATGTGAACATACTCTCCAGCCCAGGTGACTCTGTCTTCTCTTCTTCTCTTTCTTCTTCGTCTCTTTCTTCTTCTTCTTCTTCTTCGTCTCTTTCTTCTTCTTCTTCGTCTCTTTCTTCTTCTTCGTCTCTTTCTTCTTCTTCGTCTCTTTCTTCTTCTTCGTCTGCCTTCTCTCCCTCCGTGCTATTGCGTGCAGCCCCTCGCCG…	CTAATCTACGATATCTAGATTCGTGGTTTTCTCAGTCACGACTTTGTTGATCTCACAGCCAGTGAATTGTAATACGACTCACTATAGGGCGAATTGGGTACCGGGCCTCTAGACACTAGCTACTCGAGGGGCCCCAGGGGCCACGAAGCGATTCCTCCTCTTCCTCAAGAGAAGGTGAAACGGAGGCGGAGGCAGGGAAGGAGGAGGAATTGAATGCGATACGCGGGCTCGCGTCTCTCGACTCAGCTGCGAGGCGGCGAGAGGCTGCACGCAATAGCACGGAAGGAGAGAAGGCAGACGAAGAAGAAGAAAGAGACGAAGAAGAAGAAAGAGACGAAGAAGAAGAAAGAGACGAAGAAGAAGAAGAAAGAGACGAAGAAGAAGAAGAAGAAGAAAGAG…	CCCCAACAAAAGAGATCCTAGAACTAGCCATGGCCGCAGCGGGCCACGAACGAGGAGCGAACAGCAGAGTCACCTCTCTCAGAGTTCCAAGAAAGATGTCGACGCTTCCAATCTGTCTTCGGTATCGTGGCAGATGAGGAAGGCTCCTGTCGTTTGCCATCCCCTCATTCATAAGAGCAGCATGCGCCAGTATCTCTCTTTTCTCCTTCCTCAGGAACTGATTGTGTACCTTATTTCTCATTATGATGTGAACATACTCTCCAGCCCAGGTGACTCTGTCTTCTCTTCTTCTCTTTCTTCTTCGTCTCTTTCTTCTTCTTCTTCTTCTTCGTCTCTTTCTTCTTCTTCTTCGTCTCTTTCTTCTTCTTCGTCTCTTTCTTCTTCTTCGTCTCTTTCTTC…	CGAGGAGCGAACAGGAGAGTCACCTTTTCAGAGTTCCAAGAAAGAAGTCGACGCTTTCAATCTGTCTTCGGTCTCGTGGCAGATGGGGAAGGCTCCTGTCGTTTGCCATCCCCTCATTCATAAGAGCAGCATGCGCCAGTATCTCTCTTTTCTCCTTCCTCAGGAACTGATTGTGTACCTTATTTCTCATTATGATGTGAACATACTCTCCAGCCCAGGCGACTCTGTCTTCTCTTCTTCTTCTTCGTCTCTTTCTTCTTCTTCTTCGTCTCTTTCTTCTTCTTCGTCTCTTTCTTCTTCTTCGTCTCTTTCTTCTTCTTCTTCGTCTCTCTCTTCTTCTTCGTCTGCCTTCTCTCCTTCCGTGCTATTGCGTGCAGCCTCTCGCCGCCTCGCAGCTGA…
TGRH_RP1_hgx6660v1_pB29_A-181	5p 3p	170134905	Toxoplasma gondii ME49 - hypothetical protein	https://www.ncbi.nlm.nih.gov/nuccore/XM_002368585.2	https://www.ncbi.nlm.nih.gov/gene/?term=7900648		A	hypothetical protein| [XM_002368585.2 Toxoplasma gondii ME49 hypothetical protein mRNA]	2028	2521	IF	Sense		94.9 / 95.2	AGGATGATGTATATATCTAGCTATATCCATGATGTATCATACTCCACACCTCGAAACAAAAAAAAAGAGATCCTAGAACTAGCCATGGCCGCAGGGGCCACGAACGAGGAGCGAACAGGAGAGTCACCTTTTCAGAGTTCCAAGAAAGAAGTCGACGCTTCCAATCTGTCTTCGGTATCGTGGCAGATGGGGAAGGCTCCTGTCGTTTGCCATCCCCTCATTCATAAGAGCAGCATGCGCCAGTATCTCTCTTTTCTCCTTCCTCAGGAACTGATTGTGTACCTTATTTCTCATTATGATGTGAACATACTCTCCAGCCCAGGTGACTCTGTCTTCTCTTCTTCTCTTTCTTCTTCGTCTCTTTCTTCTTCTTCTTCTTCTTCGTCTCTTTCTTCTTCT…	CGAGGAGCGAACAGGAGAGTCACCTTTTCAGAGTTCCAAGAAAGAAGTCGACGCTTCCAATCTGTCTTCGGTATCGTGGCAGATGGGGAAGGCTCCTGTCGTTTGCCATCCCCTCATTCATAAGAGCAGCATGCGCCAGTATCTCTCTTTTCTCCTTCCTCAGGAACTGATTGTGTACCTTATTTCTCATTATGATGTGAACATACTCTCCAGCCCAGGTGACTCTGTCTTCTCTTCTTCTCTTTCTTCTTCGTCTCTTTCTTCTTCTTCTTCTTCTTCGTCTCTTTCTTCTTCTTCTTCGTCTCTTTCTTCTTCTTCGTCTCTTTCTTCTTCTTCGTCTCTTTCTTCTTCTTCGTCTGCCTTCTCTCCTTCCGTGCTATTGCGTGCAGCCCCTCGCCG…	AGCTTACGGTTCTACGATTCTAGATCGTGGTGTTCCCAGTCACCACTTTGTTGAATCTCACAGCCAGTGAATTGTAATACGACTCACTATAGGGCGAATTGGGTACCGGGCCTCTAGACACTAGCTACTCGAGGGGCCCCAGGGGCCACGAAGCGATTCCTCCTCTTCCTCAAGAGAAGGTGAAACGGAGGCGGAGGCAGGGAAGGAGGAGGAATTGAATGCGATACGCGGGCTCGCGTCTCTCGACTCAGCTGCGAGGCGGCGAGAGGCTGCACGCAATAGCACGGAAGGAGAGAAGGCAGACGAAGAAGAAGAAAGAGACGAAGAAGAAGAAAGAGACGAAGAAGAAGAAAGAGACGAAGAAGAAGAAGAAAGAGACGAAGAAGAAGAAGAAGAAGA…	CCCCACCCAAACCCCAAAAAAGAGATCCTAGAACTAGCCATGGCCGCAGGGGGCCACGAACGAGGAGCGAACAGGAGAGTCACCTTTTCAGAGTTCCAAGAAAGATGTCGACGCTTCCAATCTGTCTTCGGTATCGTGGCAGATGGGGAAGGCTCCTGTCGTTTGCCATCCCCTCATTCATAAGAGCAGCATGCGCCAGTATCTCTCTTTTCTCCTTCCTCAGGAACTGATTGTGTACCTTATTTCTCATTATGATGTGAACATACTCTCCAGCCCAGGTGACTCTGTCTTCTCTTCTTCTCTTTCTTCTTCGTCTCTTTCTTCTTCTTCTTCTTCTTCGTCTCTTTCTTCTTCTTCTTCGTCTCTTTCTTCTTCTTCGTCTCTTTCTTCTTCTTCGTC…	CGAGGAGCGAACAGGAGAGTCACCTTTTCAGAGTTCCAAGAAAGAAGTCGACGCTTTCAATCTGTCTTCGGTCTCGTGGCAGATGGGGAAGGCTCCTGTCGTTTGCCATCCCCTCATTCATAAGAGCAGCATGCGCCAGTATCTCTCTTTTCTCCTTCCTCAGGAACTGATTGTGTACCTTATTTCTCATTATGATGTGAACATACTCTCCAGCCCAGGCGACTCTGTCTTCTCTTCTTCTTCTTCGTCTCTTTCTTCTTCTTCTTCGTCTCTTTCTTCTTCTTCGTCTCTTTCTTCTTCTTCGTCTCTTTCTTCTTCTTCTTCGTCTCTCTCTTCTTCTTCGTCTGCCTTCTCTCCTTCCGTGCTATTGCGTGCAGCCTCTCGCCGCCTCGCAGCTGA…
TGRH_RP1_hgx6660v1_pB29_A-188	5p 3p	170134905	Toxoplasma gondii ME49 - hypothetical protein	https://www.ncbi.nlm.nih.gov/nuccore/XM_002368585.2	https://www.ncbi.nlm.nih.gov/gene/?term=7900648		A	hypothetical protein| [XM_002368585.2 Toxoplasma gondii ME49 hypothetical protein mRNA]	2028	2521	IF	Sense		94.1 / 95.2	GGTAATGGATGATGTTATATCTATCTATTCGATGATGAACATACTCCACCGTACAAAAAAAAAGAGATCCTAGAACTAGCCATGGCCGCAGGGGCCACGAACGAGGAGCGAACAGGAGAGTCACCTTTTCAGAGTTCCAAGAAAGAAGTCGACGCTTCCAATCTGTCTTCGGTATCGTGGCAGATGGGGAAGGCTCCTGTCGTTTGCCATCCCCTCATTCATAAGAGCAGCATGCGCCAGTATCTCTCTTTTCTCCTTCCTCAGGAACTGATTGTGTACCTTATTTCTCATTATGATGTGAACATACTCTCCAGCCCAGGTGACTCTGTCTTCTCTTCTTCTCTTTCTTCTTCGTCTCTTTCTTCTTCTTCTTCTTCTTCGTCTCTTTCTTCTTCTTCT…	CGAGGAGCGAACAGGAGAGTCACCTTTTCAGAGTTCCAAGAAAGAAGTCGACGCTTCCAATCTGTCTTCGGTATCGTGGCAGATGGGGAAGGCTCCTGTCGTTTGCCATCCCCTCATTCATAAGAGCAGCATGCGCCAGTATCTCTCTTTTCTCCTTCCTCAGGAACTGATTGTGTACCTTATTTCTCATTATGATGTGAACATACTCTCCAGCCCAGGTGACTCTGTCTTCTCTTCTTCTCTTTCTTCTTCGTCTCTTTCTTCTTCTTCTTCTTCTTCGTCTCTTTCTTCTTCTTCTTCGTCTCTTTCTTCTTCTTCGTCTCTTTCTTCTTCTTCGTCTCTTTCTTCTTCTTCGTCTGCCTTCTCTCCTTCCGTGCTATGGCGTGCAGCCTCTCGCCG…	CCTTCCGGTTCTACGATTCTAGATCGTGGTGTTCCCAGGTCACGACTTTGTTGAATTCACAGCCAGTGAATTGTAATACGACTCACTATAGGGCGAATTGGGTACCGGGCCTCTAGACACTAGCTACTCGAGGGGCCCCAGGGGCCACGAAGCGATTCCTCCTCTTCCTCAAGAGAAGGTGAAACGGAGGCGGAGGCAGGGAAGGAGGAGGAATTGAATGCGATACGCGGGCTCGCGTCTCTCGACTCAGCTGCGAGGCGGCGAGAGGCTGCACGCAATAGCACGGAAGGAGAGAAGGCAGACGAAGAAGAAGAAAGAGACGAAGAAGAAGAAAGAGACGAAGAAGAAGAAAGAGACGAAGAAGAAGAAGAAAGAGACGAAGAAGAAGAAGAAGAAGAA…	GAGTTCCAAGAAAGATGTCGACGCTTCCAATCTGTCTTCGGTATCGTGGCAGATGGGGAAGGCTCCTGTCGTTTGCCATCCCCTCATTCATAAGAGCAGCATGCGCCAGTATCTCTCTTTTCTCCTTCCTCAGGAACTGATTGTGTACCTTATTTCTCATTATGATGTGAACATACTCTCCAGCCCAGGTGACTCTGTCTTCTCTTCTTCTCTTTCTTCTTCGTCTCTTTCTTCTTCTTCTTCTTCTTCGTCTCTTTCTTCTTCTTCTTCGTCTCTTTCTTCTTCTTCGTCTCTTTCTTCTTCTTCGTCTCTTTCTTCTTCTTCGTCTGCCTTCTCTCCTTCCGTGCTATTGCGTGCAGCCTCTCGCCGCCTCGCAGCTGAGTCGAGAGACGCGAGCCC…	CGAGGAGCGAACAGGAGAGTCACCTTTTCAGAGTTCCAAGAAAGAAGTCGACGCTTTCAATCTGTCTTCGGTCTCGTGGCAGATGGGGAAGGCTCCTGTCGTTTGCCATCCCCTCATTCATAAGAGCAGCATGCGCCAGTATCTCTCTTTTCTCCTTCCTCAGGAACTGATTGTGTACCTTATTTCTCATTATGATGTGAACATACTCTCCAGCCCAGGCGACTCTGTCTTCTCTTCTTCTTCTTCGTCTCTTTCTTCTTCTTCTTCGTCTCTTTCTTCTTCTTCGTCTCTTTCTTCTTCTTCGTCTCTTTCTTCTTCTTCTTCGTCTCTCTCTTCTTCTTCGTCTGCCTTCTCTCCTTCCGTGCTATTGCGTGCAGCCTCTCGCCGCCTCGCAGCTGA…
TGRH_RP1_hgx6660v1_pB29_A-236	5p 3p	170134905	Toxoplasma gondii ME49 - hypothetical protein	https://www.ncbi.nlm.nih.gov/nuccore/XM_002368585.2	https://www.ncbi.nlm.nih.gov/gene/?term=7900648		A	hypothetical protein| [XM_002368585.2 Toxoplasma gondii ME49 hypothetical protein mRNA]	2028	2521	IF	Sense		93.5 / 95.2	TGGATGTATGTATATATCTATCTATATCCCTGATGAATGATACTCCCACTCGAAACAACAAAAAAAGAGATCCTAGAACTAGCCATGGCCGCAGGGGCCACGAACGAGGAGCGAACAGGAGAGTCACCTTTTCAGAGTTCCAAGAAAGAAGTCGACGCTTCCAATCTGTCTTCGGTATCGTGGCAGATGGGGAAGGCTCCTGTCGTTTGCCATCCCCTCATTCATAAGAGCAGCATGCGCCAGTATCTCTCTTTTCTCCTTCCTCAGGAACTGATTGTGTACCTTATTTCTCATTATGATGTGAACATACTCTCCAGCCCAGGTGACTCTGTCTTCTCTTCTTCTCTTTCTTCTTCGTCTCTTTCTTCTTCTTCTTCTTCTTCGTCTCTTTCTTCTTCT…	CGAGGAGCGAACAGGAGAGTCACCTTTTCAGAGTTCCAAGAAAGAAGTCGACGCTTCCAATCTGTCTTCGGTATCGTGGCAGATGGGGAAGGCTCCTGTCGTTTGCCATCCCCTCATTCATAAGAGCAGCATGCGCCAGTATCTCTCTTTTCTCCTTCCTCAGGAACTGATTGTGTACCTTATTTCTCATTATGATGTGAACATACTCTCCAGCCCAGGTGACTCTGTCTTCTCTTCTTCTCTTTCTTCTTCGTCTCTTTCTTCTTCTTCTTCTTCTTCGTCTCTTTCTTCTTCTTCTTCGTCTCTTTCTTCTTCTTCGTCTCTTTCTTCTTCTTCGTCTCTTTCTTCTTCTTCGTCTGCCTTCTCTCCGTCCGTGCTGTGGC	GCATCTACGATTCTAGATCGGGGTTTTCCCAGTCACGACGTTGTAAAACGACGGCCAGTGAATTGTAATACGACTCACTATAGGGCGAATTGGGTACCGGGCCTCTAGACACTAGCTACTCGAGGGGCCCCAGGGGCCACGAAGCGATTCCTCCTCTTCCTCAAGAGAAGGTGAAACGGAGGCGGAGGCAGGGAAGGAGGAGGAATTGAATGCGATACGCGGGCTCGCGTCTCTCGACTCAGCTGCGAGGCGGCGAGAGGCTGCACGCAATAGCACGGAAGGAGAGAAGGCAGACGAAGAAGAAGAAAGAGACGAAGAAGAAGAAAGAGACGAAGAAGAAGAAAGAGACGAAGAAGAAGAAGAAAGAGACGAAGAAGAAGAAGAAGAAGAAAGAGACGA…	TTCAGAGTTCCAAGAAAGATGTCGACGCTTCCAATCTGTCTTCGGTATCGTGGCAGATGGGGAAGGCTCCTGTCGTTTGCCATCCCCTCATTCATAAGAGCAGCATGCGCCAGTATCTCTCTTTTCTCCTTCCTCAGGAACTGATTGTGTACCTTATTTCTCATTATGATGTGAACATACTCTCCAGCCCAGGTGACTCTGTCTTCTCTTCTTCTCTTTCTTCTTCGTCTCTTTCTTCTTCTTCTTCTTCTTCGTCTCTTTCTTCTTCTTCTTCGTCTCTTTCTTCTTCTTCGTCTCTTTCTTCTTCTTCGTCTCTTTCTTCTTCTTCGTCTGCCTTCTCTCCTTCCGTGCTATTGCGTGCAGCCTCTCGCCGCCTCGCAGCTGAGTCGAGAGACGCGA…	CGAGGAGCGAACAGGAGAGTCACCTTTTCAGAGTTCCAAGAAAGAAGTCGACGCTTTCAATCTGTCTTCGGTCTCGTGGCAGATGGGGAAGGCTCCTGTCGTTTGCCATCCCCTCATTCATAAGAGCAGCATGCGCCAGTATCTCTCTTTTCTCCTTCCTCAGGAACTGATTGTGTACCTTATTTCTCATTATGATGTGAACATACTCTCCAGCCCAGGCGACTCTGTCTTCTCTTCTTCTTCTTCGTCTCTTTCTTCTTCTTCTTCGTCTCTTTCTTCTTCTTCGTCTCTTTCTTCTTCTTCGTCTCTTTCTTCTTCTTCTTCGTCTCTCTCTTCTTCTTCGTCTGCCTTCTCTCCTTCCGTGCTATTGCGTGCAGCCTCTCGCCGCCTCGCAGCTGA…
TGRH_RP1_hgx6660v1_pB29_A-57	5p 3p	170134905	Toxoplasma gondii ME49 - hypothetical protein	https://www.ncbi.nlm.nih.gov/nuccore/XM_002368585.2	https://www.ncbi.nlm.nih.gov/gene/?term=7900648		A	hypothetical protein| [XM_002368585.2 Toxoplasma gondii ME49 hypothetical protein mRNA]	2247	2531	IF	Sense		92.3 / 93.3	TGCTTAGCATGTTATATATAGCTATACCCCTGATGTTCATACTCCACACCTCATGCCCAAAAAAAGAGATCCTAGAACTAGCCATGGCCGCAGGGGCCACGAATGAGTCTGTCTTCTCTTCTTCTCTTTCTTCTTCGTCTCTTTCTTCTTCTTCTTCTTCTTCGTCTCTTTCTTCTTCTTCTTCGTCTCTTTCTTCTTCTTCGTCTCTTTCTTCTTCTTCGTCTCTTTCTTCTTCTTCGTCTGCCTTCTCTCCTTCCGTGCTATTGCGTGCAGCCCCTCGCCGCCCCGCAGCTGAGTCGAGAGACGCGAGCCCGCGTATCGCATTCAATTCCTCCTCCTTCCCTGCCTCCGCCTCCTTTTCACCTTCTCTTGAGGAAGAGGAGGAATCGCATGCAGTGC…	TGAGTCTGTCTTCTCTTCTTCTCTTTCTTCTTCGTCTCTTTCTTCTTCTTCTTCTTCTTCGTCTCTTTCTTCTTCTTCTTCGTCTCTTTCTTCTTCTTCGTCTCTTTCTTCTTCTTCGTCTCTTTCTTCTTCTTCGTCTGCCTTCTCTCCTTCCGTGCTATTGCGTGCAGCCCCTCGCCGCCCCGCAGCTGAGTCGAGAGACGCGAGCCCGCGTATCGCATTCAATTCCTCCTCCTTCCCTGCCTCCGCCTCCTTTTCACCTTCTCTTGAGGAAGAGGAGGAATCGCATGCAGTGC	CTAATCCATGATTTATTCCATCGTGGTTTTCTCAGTCACCCCTTTGTTGATCTCAAAGCCAGTGAATTGTAATACGACTCACTATAGGGCGAATTGGGTACCGGGCCTCTAGACACTAGCTACTCGAGGGGCCCCAGGGGCCACGAACGCACTGCATGCGATTCCTCCTCTTCCTCAAGAGAAGGTGAAACGGAGGCGGAGGCAGGGAAGGAGGAGGAATTGAATGCGATACGCGGGCTCGCGTCTCTCGACTCAGCTGCGAGGCGGCGAGAGGCTGCACGCAATAGCACGGAAGGAGAGAAGGCAGACGAAGAAGAAGAAAGAGACGAAGAAGAAGAAAGAGACGAAGAAGAAGAAAGAGACGAAGAAGAAGAAGAAAGAGACGAAGAAGAAGAAGAA…	GAGTCTGTCTTCTCTTCTTCTCTTTCTTCTTCGTCTCTTTCTTCTTCTTCTTCTTCTTCGTCTCTTTCTTCTTCTTCTTCGTCTCTTTCTTCTTCTTCGTCTCTTTCTTCTTCTTCGTCTCTTTCTTCTTCTTCGTCTGCCTTCTCTCCTTCCGTGCTATTGCGTGCAGCCTCTCGCCGCCTCGCAGCTGAGTCGAGAGACGCGAGCCCGCGTATCGCATTCAATTCCTCCTCCTTCCCTGCCTCCGCCTCCGTTTCACCTTCTCTTGAGGAAGAGGAGGAATCGCATGCAGTGCG	CGACTCTGTCTTCTCTTCTTCTTCTTCGTCTCTTTCTTCTTCTTCTTCGTCTCTTTCTTCTTCTTCGTCTCTTTCTTCTTCTTCGTCTCTTTCTTCTTCTTCTTCGTCTCTCTCTTCTTCTTCGTCTGCCTTCTCTCCTTCCGTGCTATTGCGTGCAGCCTCTCGCCGCCTCGCAGCTGAGTCGAGAGACGCGAGCCCGCGTATCGCATTCAATTCCTCCTCCTTCCCTGCCTCCGCCTCCGTTTCACCTTCTCTTGAGGAAGAGGAGGAATCGCATGCAGTGCT
TGRH_RP1_hgx6660v1_pB29_A-74	5p 3p	170134743	Toxoplasma gondii ME49 - hypothetical protein	https://www.ncbi.nlm.nih.gov/nuccore/XM_018781220.1	https://www.ncbi.nlm.nih.gov/gene/?term=7898799		N/A	hypothetical protein| [XM_018781220.1 Toxoplasma gondii ME49 hypothetical protein partial mRNA]	1290	904	??	AntiSense		98.7 / 98.7	TGGATGATAGTTATATCCATCTATTCCATCATGTTCACTCTCACCTGTGCAAAAAAAAAGAGATCCTAGAACTAGCCATGGCCGCAGGGGCCACGAATGAGCTCTCTCCCAGCACCCCCCTCTCCACATCTTCGTCCTCCGCGTCCCGCTGCTCTGCTATCTGTGCGTCGCCCCCGGTGTCTGCATGCATGCTGTGTGTTCGTCGCTGCTTGCAGTTCGTCGCGGAACGCCTTTCAGGTTCTCCATCTCCCTCGCAAGCACACAGAGACTCCTCCGTTCTGCGTTCATGCTTCCCCGACCCCACAGATCCGTCTGACGCCCGAAAAGCCTCTGCTGTCTGGACAGCCCAAGTCGCTAGAGCCGGAAAGCCGAGCGAAGGTACGAGAGTTGCAGACACAG…	TGAGCTCTCTCCCAGCACCCCCCTCTCCACATCTTCGTCCTCCGCGTCCCGCTGCTCTGCTATCTGTGCGTCGCCCCCGGTGTCTGCATGCATGCTGTGTGTTCGTCGCTGCTTGCAGTTCGTCGCGGAACGCCTTTCAGGTTCTCCATCTCCCTCGCAAGCACACAGAGACTCCTCCGTTCTGCGTTCATGCTTCCCCGACCCCACAGATCCGTCTGACGCCCGAAAAGCCTCTGCTGTCTGGACAGCCCAAGTCGCTAGAGCCGGAAAGCCGAGCGAAGGTACGAGAGTTGCAGACACAGAAGGAAGCGGCGAAGCGTCGACGGCCGATGCATCCCGAGACAAGAAAGGAGAAAAAAACGACGAAGACGAGAAAGACGATACG	TCGTTCTACTATATCTACATTGTGGTGTTCTTAATCACCACTTTGTTGATTCACAGCCAGTGAATTGTAATACGACTCACTATAGGGCGAATTGGGTACCGGGCCTCTAGACACTAGCTACTCGAGGGGCCCCAGGGGCCACGAACCGTTATCGTCTTTCTCGTCTTCGTCGTTTTTTTCTCCTTTCTTGTCTCTGGATGCATCGGCCGTCGACGCTTCGCCGCTTCCTTCTGTGTCTGCAACTCTCGTACCTTCGCTCGGCTTTCCGGCTCTAGCGACTTGGGCTGTCCAGACAGCAGAGGCTTTTCGGGCGTCAGACGGATCTGTGGGGTCGGGGAAGCATGAACGCAGAACGGAGGAGTCTCTGTGTGCTTGCGAGGGAGATGGAGAACCTGAAAG…	GAGCTCTCTCCCAGCACCCCCCTCTCCACATCTTCGTCCTCCGCGTCCCGCTGCTCTGCTATCTGTGCGTCGCCCCCGGTGTCTGCATGCATGCTGTGTGTTCGTCGCTGCTTGCAGTTCGTCGCGGAACGCCTTTCAGGTTCTCCATCTCCCTCGCAAGCACACAGAGACTCCTCCGTTCTGCGTTCATGCTTCCCCGACCCCACAGATCCGTCTGACGCCCGAAAAGCCTCTGCTGTCTGGACAGCCCAAGTCGCTAGAGCCGGAAAGCCGAGCGAAGGTACGAGAGTTGCAGACACAGAAGGAAGCGGCGAAGCGTCGACGGCCGATGCATCCAGAGACAAGAAAGGAGAAAAAAACGACGAAGACGAGAAAGACGATAACGG	TCGTCTCTCTTCCAGCACCCCCCTCTCCACATCTTCGTCCTCCGCGTCCCGCTGCTCTGCTATCTGTGCGTCGCCCCCGGTGTCTGCATGCATGCTGTGTGTTCGTCGCTGCTTGCAGTTCGTCGCGGAACGCCTTTCAGGTTCTCCATCTCCCTCGCAAGCACACAGAGACTCCTCCGTTCTGCGGTCACGCTTCCCCGACCCCACAGATCCGTCTGACGCCCGAAACGCCTCTGCTGTCTGGACAGCCCAAGTCGCTAGAGCCGGAAAGCCGAGCGAAGGTACGAGAGTTGCAGACACAGAAGGAAGCGGCGAAGCGTCGACGGCCGATGCATCCAGAGACAAGAAAGGAGAAAAAAACGACGAAGACGAGAAAGACGATGACGA
TGRH_RP1_hgx6660v1_pB29_A-33	5p 3p	170134816	Toxoplasma gondii ME49 - hypothetical protein	https://www.ncbi.nlm.nih.gov/nuccore/XM_018780683.1	https://www.ncbi.nlm.nih.gov/gene/?term=7894928		C	hypothetical protein| [XM_018780683.1 Toxoplasma gondii ME49 hypothetical protein partial mRNA]	5790	7247	IF	Sense		98.6 / 98.0	TTGATAGTTTGATTATATACTGCTATACCCAGCATGTTCACTCTCCACCCTCGTGCAAAAAAAAAGAGATCCTAGAACTAGCCATGGCCGCAGGGGCCACGAAGGAGGACAGCGAGGAACAGCTGAGAGAAAACGCCGATCCATTTATTGAAATTGCCAAGTTGGAAGCGCTTTTCGGAGTCTCCGAGGACACGACAGCGCAAAGAGAAAGAAAGCGACGCGCTGTCGCAGAGAGACCAGCAGCGGCAGAGGGTAGGTCTCTATTGACTCGGGAGAGAGGAGACGACGAGGCCGAGTCAGAAGAGAAGAGGCAAACCGCAAGAGGAGAGGACACTGAATCCTTGCCCAAAGAGAGCAGGAGCAGATGTTGGAAGACAAGTGCAGAAACGCCGAGAACCT…	GGAGGACAGCGAGGAACAGCTGAGAGAAAACGCCGATCCATTTATTGAAATTGCCAAGTTGGAAGCGCTTTTCGGAGTCTCCGAGGACACGACAGCGCAAAGAGAAAGAAAGCGACGCGCTGTCGCAGAGAGACCAGCAGCGGCAGAGGGTAGGTCTCTATTGACTCGGGAGAGAGGAGACGACGAGGCCGAGTCAGAAGAGAAGAGGCAAACCGCAAGAGGAGAGGACACTGAATCCTTGCCCAAAGAGAGCAGGAGCAGATGTTGGAAGACAAGTGCAGAAACGCCGAGAACCTCGAATGAACGTGATCGACGCCGTTTGCTTGAAAGCGTTCACCGGCGCCTCCTGCGAGACTCACTGAGAGGAAACGACGTCTGGCCAGTCTGTTGGGAGAGGTG…	CTGTATCACTATATATTCCTTTGTGGTGTTATTAAACATCCCTGTGGTGATTCCAAGCCAGTGAATTGTAATACGACTCACTATAGGGCGAATTGGGTACCGGGCCTCTAGACACTAGCTACTCGAGGGGCCCCAGGGGCCACGAATGCGCGGATCCAGAGACACCGCTCTGGCCTGAGTGTTTGAGCGGAGATGCTTCTTCCCGATTGCCGCCTTCGGTGTTTTGATCCGCGTTTGTCGCAGAAACAGGCTCTTCTGTCTCGTGTAAAGTGGCGCACAGTGTCTCCGTCTTTGTTGCCGCAAGAAACGAGGCAGGCCAAACTACGGCGTTTTCGTTTCCAGAGAAAGGAAGACTTTGGGGCGCCGAGGAATCTCCCGCCGCCTCCTCGGCCTTTGAAT…	GTCGTCCTTTCTTTGTCGGTCGGCTCCCTGCCCGTCACCCTCTTGCTTTTCTTCCTGTCCATGTCTGTTTCCTCTTCGTTCTTTTCTTCCTCTTCTGTCTGCCTTCTGTGTCTTCTTCGCTTTCCATGCTGGCGAAGACTTCTGCGGGACTCGCGAGCCTGGGAGTTTCAGGAAAGGTCTCAGACAGTCCGCATTCCGGTCTCGAAAGGGCAGCCGCTATGTCACAGAAAGCAGAGTTTCAAACCCTCTCCCTGCGATACGAGTCTTCGTCGCGTCCTCTCTCAAGTGTCTCTACAGCGGCCCCCTCGCCGAGTGCGGGGACGCGCCGGCATTCAAAGGCCGAGGAGGCGGCGGGAGATTCCTCGGCGCCCCAAAGTCTTCCTTTCTCTGGAAACGAAA…	GGCAGACAGCGAGGAGCAGCTGAGAGAAAACGCCGATCCATTTATTGAAATTGCCAAGTTGGAAGCGCTTTTCGGAGTCTCCGAGGACACGACAGCGCAAAGAGAAAGAAAGCGACGCGCTATCGCAGAGAGACCAGCAGCGGCAGAGGGTAGGTCTCTATTGACTCGGGAGAGAGGAGACGACGAGGCCGAGTCAGAAGAGAAGAGGCAAACCGCAAGAGGAGAGGACACTGAATCCTTGCCCAAAGAGAGCAGGAGCAGATGTTGGAAGACAAGTGCAGAAACGCCGAGAACCTCGAATGAACGTGATCGACGCCGTTTGCTTGAAAGCGTTCACCGGCGCCTCCTGCGAGACTCACTGAGAGGAAACGACGTCTGGCCAGTCTGTTGGGAGAGGTG…
TGRH_RP1_hgx6660v1_pB29_A-65	5p 3p	170134816	Toxoplasma gondii ME49 - hypothetical protein	https://www.ncbi.nlm.nih.gov/nuccore/XM_018780683.1	https://www.ncbi.nlm.nih.gov/gene/?term=7894928		C	hypothetical protein| [XM_018780683.1 Toxoplasma gondii ME49 hypothetical protein partial mRNA]	5790	7247	IF	Sense		98.3 / 99.0	TGGAAAACCGTTCGATACTGCTATACCCATACATGTTCACTTCCCTGTGCAATTCAACTGTGCAACTAGAACTAGCCATGGCCGCAGGGGCCACGAAGGAGGACAGCGAGGAACAGCTGAGAGAAAACGCCGATCCATTTATTGAAATTGCCAAGTTGGAAGCGCTTTTCGGAGTCTCCGAGGACACGACAGCGCAAAGAGAAAGAAAGCGACGCGCTGTCGCAGAGAGACCAGCAGCGGCAGAGGGTAGGTCTCTATTGACTCGGGAGAGAGGAGACGACGAGGCCGAGTCAGAAGAGAAGAGGCAAACCGCAAGAGGAGAGGACACTGAATCCTTGCCCAAAGAGAGCAGGAGCAGATGTTGGAAGACAAGTGCAGAAACGCCGAGAACCTCGAATG…	GGAGGACAGCGAGGAACAGCTGAGAGAAAACGCCGATCCATTTATTGAAATTGCCAAGTTGGAAGCGCTTTTCGGAGTCTCCGAGGACACGACAGCGCAAAGAGAAAGAAAGCGACGCGCTGTCGCAGAGAGACCAGCAGCGGCAGAGGGTAGGTCTCTATTGACTCGGGAGAGAGGAGACGACGAGGCCGAGTCAGAAGAGAAGAGGCAAACCGCAAGAGGAGAGGACACTGAATCCTTGCCCAAAGAGAGCAGGAGCAGATGTTGGAAGACAAGTGCAGAAACGCCGAGAACCTCGAATGAACGTGATCGACGCCGTTTGCTTGAAAGCGTTCACCGGCGCCTCCTGCGAGACTCACTGAGAGGAAACGACGTCTGGCCAGTCTGTTGGGAGAGGTG…	TGAACGATCAAGCAGCATTCGTTAGTGGCATGAAGCAGTGCTGTCGTGATTCGAAGCCGTGGTTCCAAAATACGACTCACTATAGGGCGAATTGGGTACCGGGCCTCTAGACACTAGCTACTCGAGGGGCCCCAGGGGCCACGAATGCGCGGATCCAGAGACACCGCTCTGGCCTGAGTGTTTGAGCGGAGATGCTTCTTCCCGATTGCCGCCTTCGGTGTTTTGATCCGCGTTTGTCGCAGAAACAGGCTCTTCTGTCTCGTGTAAAGTGGCGCACAGTGTCTCCGTCTTTGTTGCCGCAAGAAACGAGGCAGGCCAAACTACGGCGTTTTCGTTTCCAGAGAAAGGAAGACTTTGGGGCGCCGAGGAATCTCCCGCCGCCTCCTCGGCCTTTGAATG…	TTCAGGAAAGGTCTCAGACAGTCCGCATTCCGGTCTCGAAAGGGCAGCCGCTATGTCACAGAAAGCAGAGTTTCAAACCCTCTCCCTGCGATACGAGTCTTCGTCGCGTCCTCTCTCAAGTGTCTCTACAGCGGCCCCCTCGCCGAGTGCGGGGACGCGCCGGCATTCAAAGGCCGAGGAGGCGGCGGGAGATTCCTCGGCGCCCCAAAGTCTTCCTTTCTCTGGAAACGAAAACGCCGTAGTTTGGCCTGCCTCGTTTCTTGCGGCAACAAAGACGGAGACACTGTGCGCCACTTTACACGAGACAGAAGAGCCTGTTTCTGCGACAAACGCGGATCAAAACACCGAAGGCGGCAATCGGGAAGAAGCATCTCCGCTCAAACACTCAGGCCAGAGCGG…	GGCAGACAGCGAGGAGCAGCTGAGAGAAAACGCCGATCCATTTATTGAAATTGCCAAGTTGGAAGCGCTTTTCGGAGTCTCCGAGGACACGACAGCGCAAAGAGAAAGAAAGCGACGCGCTATCGCAGAGAGACCAGCAGCGGCAGAGGGTAGGTCTCTATTGACTCGGGAGAGAGGAGACGACGAGGCCGAGTCAGAAGAGAAGAGGCAAACCGCAAGAGGAGAGGACACTGAATCCTTGCCCAAAGAGAGCAGGAGCAGATGTTGGAAGACAAGTGCAGAAACGCCGAGAACCTCGAATGAACGTGATCGACGCCGTTTGCTTGAAAGCGTTCACCGGCGCCTCCTGCGAGACTCACTGAGAGGAAACGACGTCTGGCCAGTCTGTTGGGAGAGGTG…
TGRH_RP1_hgx6660v1_pB29_A-121	5p 3p	170134816	Toxoplasma gondii ME49 - hypothetical protein	https://www.ncbi.nlm.nih.gov/nuccore/XM_018780683.1	https://www.ncbi.nlm.nih.gov/gene/?term=7894928		C	hypothetical protein| [XM_018780683.1 Toxoplasma gondii ME49 hypothetical protein partial mRNA]	5940	6767	IF	Sense		99.1 / 98.5	ATGGATGATGTATATATCTAGCTATACCCCTGATGTTCATACTCCACACCTCATGCCCAAAAAAAGAGATCCTAGAACTAGCCATGGCCGCAGGGGCCACGAACTCCTCTCTATTGACTCGGGAGAGAGGAGACGACGAGGCCGAGTCAGAAGAGAAGAGGCAAACCGCAAGAGGAGAGGACACTGAATCCTTGCCCAAAGAGAGCAGGAGCAGATGTTGGAAGACAAGTGCAGAAACGCCGAGAACCTCGAATGAACGTGATCGACGCCGTTTGCTTGAAAGCGTTCACCGGCGCCTCCTGCGAGACTCACTGAGAGGAAACGACGTCTGGCCAGTCTGTTGGGAGAGGTGTGACAGGCATCCTTCGGGAGAGATAGAGAAAGAAAACGGAACCCAGA…	CTCCTCTCTATTGACTCGGGAGAGAGGAGACGACGAGGCCGAGTCAGAAGAGAAGAGGCAAACCGCAAGAGGAGAGGACACTGAATCCTTGCCCAAAGAGAGCAGGAGCAGATGTTGGAAGACAAGTGCAGAAACGCCGAGAACCTCGAATGAACGTGATCGACGCCGTTTGCTTGAAAGCGTTCACCGGCGCCTCCTGCGAGACTCACTGAGAGGAAACGACGTCTGGCCAGTCTGTTGGGAGAGGTGTGACAGGCATCCTTCGGGAGAGATAGAGAAAGAAAACGGAACCCAGAGGGGCATACGAGAGACAGAAGCGGTGCGCCTGCAACGGGGAGGGGCGAAGGAGGAAAACCATGAAAAGAAACGGGACAGCGACTTGCGGACGGCGCGGAGGAA…	TCGCATCTACGATATCTACATTAGTGGTTTTCTCAGACACCCACTTTGTTAGAATCTCAAAGCCAGTGAATTGTAATACGACTCACTATAGGGCGAATTGGGTACCGGGCCTCTAGACACTAGCTACTCGAGGGGCCCCAGGGGCCACGAAGGCAGACAAGAAGAGGAAGAAAAGAACGAAGAGGAAACAGACAATGGACAGGAAGAAAAGCAAGAGGGTGACGGGCAGGAGCCGACCGAACAAAGAAAGGACGACGAGTTAAGGTCGACGAGATGGTCCAGGAAAGCTGTTGTTTCGCGGTGAGTGAATCCCAGGCAAGCCAGGCGCACACTGACGAGGTTGCACTGAACGAAGGCATCCTGTGCATCGGCAGCAAGGCATTCCTTGGAATTGAGGCT…	GAGACAGAGCGGTGCGCCTGCAACGGGGAGGGGCGAAGGGAGGAAAACCATGAAAAGAAACGGGACAGCGACTTGCGGACGGCGCGGAGGAAGGGGGCGAAAGAGGGTGGAGATGGACGAACAGAAGACAGAACAGCAGACTCAGAAAGGGGAGAACGAATTGAGCGTGGAGGACGTGACTGGGAACTTCTAGAAGAAGTGAGCTTGCCATTGGGCCGAGGAGACAGGAGTCGAGAACACAACTGGAAATGCATAGGGAGAGGAAAGGCCAGGAGCCTCAATTCCAAGGAATGCCTTGCTGCCGATGCACAGGATGCCTTCGTTCAGTGCAACCTCGTCAGTGTGCGCCTGGCTTGCCTGGGATTCACTCACCGCGAAACAACAGCTTTCCTGGACCAT…	TAGGTCTCTATTGACTCGGGAGAGAGGAGACGACGAGGCCGAGTCAGAAGAGAAGAGGCAAACCGCAAGAGGAGAGGACACTGAATCCTTGCCCAAAGAGAGCAGGAGCAGATGTTGGAAGACAAGTGCAGAAACGCCGAGAACCTCGAATGAACGTGATCGACGCCGTTTGCTTGAAAGCGTTCACCGGCGCCTCCTGCGAGACTCACTGAGAGGAAACGACGTCTGGCCAGTCTGTTGGGAGAGGTGTGACAGGCATCCTTCGGGAGAGATAGAGAAAGAAAACGGAAGCCAGAGGGGCATACGAGAGACAGAAGCGGTGCGCCTGCAACGGGGAGGGGCGAAGGAGGAAAACGATGAAAAGAAACGGGACAGCGACTTGCGGACGGAGCGGAGGAA…
TGRH_RP1_hgx6660v1_pB29_A-213	5p 3p	170134656 / 170134780	Toxoplasma gondii ME49 - hypothetical protein	https://www.ncbi.nlm.nih.gov/nuccore/XM_002370289.2	https://www.ncbi.nlm.nih.gov/gene/?term=7901281		C	hypothetical protein| [XM_002370289.2 Toxoplasma gondii ME49 hypothetical protein mRNA]	2664	3830	IF	Sense		97.8 / 98.7	TGGATTGATTGATAGATACTGATATACCCAGCATGTTCACTTCACCTGTGCAATTCAACTGATGATACACTAGAACTAGCCATGGCCGCAGGGGCCACGAACTTGCTGCTGTCTCCGTCGACGGTCCCTGAACTCGACGCGCCCTCCGCGCCGGCGCTCTCGGGTGACGCTCTGCATGCCGACCTCAGTCCTTTCGGCAGAGACCTTCTCTCGGACTCCCTCCTCTCTCACCCCCGCTGCGCCTGGCTTCACGAGGAAGCTGCGACTGCCGCGGTTGCCGCCGCGGCCCTGCAAATGCGCGACGGCGGCTTCCCCACTTTGGCCGCGTACTCTGTGCAACCTTCTGCAGAGTTGCGGCTCCGTTCTGGGTCTCCGCCGAGCAGCGAAGAAGGAAACAGG…	CTTGCTGCTGTCTCCGTCGACGGTCCCTGAACTCGACGCGCCCTCCGCGCCGGCGCTCTCGGGTGACGCTCTGCATGCCGACCTCAGTCCTTTCGGCAGAGACCTTCTCTCGGACTCCCTCCTCTCTCACCCCCGCTGCGCCTGGCTTCACGAGGAAGCTGCGACTGCCGCGGTTGCCGCCGCGGCCCTGCAAATGCGCGACGGCGGCTTCCCCACTTTGGCCGCGTACTCTGTGCAACCTTCTGCAGAGTTGCGGCTCCGTTCTGGGTCTCCGCCGAGCAGCGAAGAAGGAAACAGGGCGAGTCTGGGGAGCAGCCCCCAAGCGCCTTCGCGGGCCTCCTCGGCGCTCCTCAGCGGACGGACGACGCCAGTGTCGCTTTGGGTCGAGACGGGGTCGGT…	AGCATCCTATTATATATCCATTGTAGTGGTATTAAACATCCCTGTAGTGATTCCAAGCCAATGGTTCTAATAATACGACTCACTATAGGGCGAATTGGGTACCGGGCCTCTAGACACTAGCTACTCGAGGGGCCCCAGGGGCCACGAACGGTGGGCGAAGTGGATCGAGGGCCTTCTGGACCGCGGCGCGCCCGGCGCAGAGACCGTCTGGAGCTCGTGCAAGGTGTCTGGAGAGAGGCGCTCAAGCGACTCGCGGCGCTCGCTGAGTGGGGAGAACGTCGGCCTCGTGCTGCGGCGCTGCGGCGACCAAAACAGCTCGCTGGCGAGCGACTGCTTGCGGCTGCGCTCCCGCGAAAAGGTCGCCCAGGAGGCCGTTCGCGAGGCCTCAGAGCCGATGCC…	CGTCTCGCGGGCTTGCGGCGCGGAGCACACGCGACAAACTCGCTGTGTTTTCTCGAGTTTTTCGCCGTGGTCTGTGAGATCTCCGGAGCGCCGAGCTGCGAGAGACGCGGCCGGACAGCGCACACTGGAGGAAGTGGACCAGCGTCTGCGGAGACACTTGGTCGCTCAGGCGAACGAGGCAGCCGCGACGCAGCGCGACGGCGAGGAGGCGCGCGTCGGCATCGGCTCTGAGGCCTCGCGAACGGCCTCCTGGGCGACCTTTTCGCGGGAGCGCAGCCGCAAGCAGTCGCTCGCCAGCGAGCTGTTTTGGTCGCCGCAGCGCCGCAGCACGAGGCCGACGTTCTCCCCACTCAGCGAGCGCCGCGAGTCGCTTGAGCGCCTCTCTCCAGACACCTTGCA…	CTTGCTGCTGTCTCCGTCGACGGTCCCTGAACTCGACGCGCCCTCCGCGCCGGCGCTCTCGGGTGACGCTCTGCATGCCGACCTCAGTCCTTTCGGCAGAGACCTTCTCTCGGACTCCCTCCTCTCTCACCCCCGCTGCGCCTGGCTTCACGAGGAAGCTGCGACTGCCGCGGTTGCCGCCGCGGCCCTGCAAATGCGCGACGGCGGCCTCCCCACTTTGGCCGCGTACTCTGTGCAACCTTCTGCAGAGTTGCGGCTCCGTTCTGGGTCTCCGCCGAGCAGCGAGGAAGGAAACAGGGCGAGTCTGGGGAGCAGCCCCCAAGCGCCTTCGCGGGCCTCCTCGGCGCTCCTCAGCGGACGGACGACGCCAGTGTCGCGTTGGGTCGAGACGGGGTCGGT…
TGRH_RP1_hgx6660v1_pB29_A-50	5p 3p	170134780 / 170134741	Toxoplasma gondii ME49 - hypothetical protein	https://www.ncbi.nlm.nih.gov/nuccore/XM_002370289.2	https://www.ncbi.nlm.nih.gov/gene/?term=7901281		C	hypothetical protein| [XM_002370289.2 Toxoplasma gondii ME49 hypothetical protein mRNA]	3198	4750	IF	Sense		98.1 / 97.9	TGGATTATAATATATACTGATATACCCCGCATGTTCACTTCAACTGTGCAATTAAACTGATGATAACTAGAACTAGCCATGGCCGCAGGGGCCACGAACTGGGCTGTAGAAGATGTCCGCCATGAGACACAAGCGGAGACTGGAGGCGCGATTCGCGGGGGCTGGGCCTCTGAGGGTCGAGTTTCGCCGCTGTCGCCTCTGTCGCCTCTGTCGCAGCGTCCTTCGCTAAGGAGGTTGTCTTCGCAGATCCGCACTCCGCCGACGTCTCGCGGGCCTGCGGCGCGGAGCACACGCGACAAACTCGCTGTGTTTTCTCGAGCTTCTTCGCCGTGGTCTGTGAGATCTCCGGAGCGCCGAGCTGCGAGAGACGCGGCCGGACAGCGCACACTGGAGGAAGTG…	CTGGGCTGTAGAAGATGTCCGCCATGAGACACAAGCGGAGACTGGAGGCGCGATTCGCGGGGGCTGGGCCTCTGAGGGTCGAGTTTCGCCGCTGTCGCCTCTGTCGCCTCTGTCGCAGCGTCCTTCGCTAAGGAGGTTGTCTTCGCAGATCCGCACTCCGCCGACGTCTCGCGGGCCTGCGGCGCGGAGCACACGCGACAAACTCGCTGTGTTTTCTCGAGCTTCTTCGCCGTGGTCTGTGAGATCTCCGGAGCGCCGAGCTGCGAGAGACGCGGCCGGACAGCGCACACTGGAGGAAGTGGACCAGCGTCTGCGGAGACACTTGGTCGCTCAGGCGAACGAGGCAGCCGCGACGCAGCGCGACGGCGAGGAGGCGCGCGTCGGCGTCGGCTCTGAGGC…	GGATCTATTATATATCCATTGTAGTGGTATTAAACATCCCTGTAGTGATTCCAAGCCAATTGTTCTAATAATACGACTCACTATAGGGCGAATTGGGTACCGGGCCTCTAGACACTAGCTACTCGAGGGGCCCCAGGGGCCACGAACTGGCGCCTCGAATCCGCGCCGCCAGGCTGGAGTCGAAAGCCCGATCCCGGGGTCTCTGCTGGTCGCCTCGAATGCACCGGAAGCCGGAGACACTTGGCTTTCCTCTGGCGCGAAGAGTTCCTGTTCTCGCGTCTCTTCTGGCCCTCGCGTCTCTCGAGGCACTTGGGGCCCCTGGGTCGGGACTGAGGAGCCAGTTCCGACCGCGGGTGTCTCCGTGGTCCTTGCGACGGTGATTCGTTCTCGATAGGTCTC…	CTTTGCGGCGCGCGAAGGCTCGGGAAACAGCGTCAGTGCACGAGCGAGTGTGGCCAAGAAAACGCGATTTCCAGACGAGGATCCTGGGGCTCTGCGAGCTCCCGAAGGGCCGTCGGACGCGCGGGAGACCTATCGAGAACGAATCACCGTCGCAAGGACCACGGAGACACCCGCGGTCGGAACTGGCTCCTCAGTCCCGACCCAGGGGCCCCAAGTGCCTCGAGAGACGCGAGGGCCAGAAGAGACGCGAGAACAGGAACTCTTCGCGCCAGAGGAAAGCCAAGTGTCTCCGGCTTCCGGTGCATTCGAGGCGACCAGCAGAGACCCCGGGATCGGGCTTTCGACTCCAGCCTGGCGGCGCGGATTCGAGGCGCCAG	CGGGGCTGTAGAAGATATCCGCCATGAGACACAAGCGGAGACTGGAGGCGCGATTCGCGGGGGCTGGGCCTCTGAGGGTCGAGTTTCGCCGCTGTCGCCTCTGTCGCCTCTGTCGCAGCGTCCTTCGCTAAGGAGGTTGTCTTCGCAGATCCGCACTCCGCCGACGTCTCGCGGGCCTGCGGCGCGGAGCACACGCGACAAACTCGCTGTGTTTTCTCGAGCTTCTTCGCCGTGGTCTGTGAGATCTCCGGAGCGCCGAGCCGCGAGAGACGCGGCCGGACAACGCACGCTGGAGGAAGTGGACCAGCGTCTGCGGAGACACTTGGTCGCTCAGGCGAACGAGGCAGCCGCGACGCAGCGCGACGGCGAGGAGGCGCGCGTCGGCATCGGCTCTGAGGC…
TGRH_RP1_hgx6660v1_pB29_A-46	3p	170134932	Toxoplasma gondii ME49 - hypothetical protein	https://www.ncbi.nlm.nih.gov/nuccore/XM_018780650.1	https://www.ncbi.nlm.nih.gov/gene/?term=7894910		B	hypothetical protein| [XM_018780650.1 Toxoplasma gondii ME49 hypothetical protein mRNA]	No Data	1490	??	Sense		99.6			TAGTTCTATTATATATCCATTGTAGTGGTATTAAACATCCCTGTAGTGATTCCAAGTCGTGATTCCAAAATACGACTCACTATAGGGCGAATTGGGTACCGGGCCTCTAGACACTAGCTACTCGAGGGGCCCCAGGGGCCACGAAGTGCCCCTTCTTCTCCTCTGGAAGAGGCAGAAAGTACCTTCGGCGACGCGCTGCTCTTCGACCCGCTCGCACGTCGGCCAAAACCTGCGCGAGGAGTTGTTTTGCAGCAGTTTCCAGCTCCTCATCGTCCTCCCGAGAAGTCGCAGCCTCCCTTCTCTCAGCTGAAGGTGGTAGTCTTTCCTCTGAAGCAGCCTGGTCCGCGAATTTTTTCGCCTTTGAAAATTCAAAGTCCTCTCCCGCAGGCCCCTCGCTTG…	AAAGCAAGCGAGGGGCCTGCGGGAGAGGACTTTGAATTTTCAAAGGCGAAAAAATTCGCGGACCAGGCTGCTTCAGAGGAAAGACTACCACCTTCAGCTGAGAGAAGGGAGGCTGCGACTTCTCGGGAGGACGATGAGGAGCTGGAAACTGCTGCAAAACAACTCCTCGCGCAGGTTTTGGCCGACGTGCGAGCGGGTCGAAGAGCAGCGCGTCGCCGAAGGTACTTTCTGCCTCTTCCAGAGGAGAAGAAGGGGCAC
TGRH_RP1_hgx6660v1_pB29_A-4	5p 3p	170134932	Toxoplasma gondii ME49 - hypothetical protein	https://www.ncbi.nlm.nih.gov/nuccore/XM_018780650.1	https://www.ncbi.nlm.nih.gov/gene/?term=7894910		B	hypothetical protein| [XM_018780650.1 Toxoplasma gondii ME49 hypothetical protein mRNA]	969	1491	IF	Sense		99.0 / 98.5	AATGGATGATGATATATCTATCTATGCCCATACTGAATCACCCCCCATGTACAATTCAACTGTGCAACTAGAACTAGCCGTGGCCGCGGGGGCCACGAACTTGGACGACGAGGAGCGCCGCGAGGAAGAGAGTGAGTGGGCTCGAGACTCCGACTACGCCTTGGGAGATGAAGCGTTGGAGACAGTGCGGAAGCTGAATGGCAGGAGGGACAGGAGTTCGGACCAAGAGAACGACGGTTCTTCAGCCTTACACGGGCAGCAAACGACAGATAAGAAACCTGCTGGGCGCGTCCCGGGCGCGGGGAAGGTAGAGATCAAGAAGTCCAAGGCTGGTATCGGAGAGAAGGGGAAGGCTCTTCAGAAGAAAGCAAGCGAGGGGCCTGCGGGAGAGGACTTTGA…	CTTGGACGACGAGGAGCGCCGCGAGGAAGAGAGTGAGTGGGCTCGAGACTCCGACTACGCCTTGGGAGATGAAGCGTTGGAGACAGTGCGGAAGCTGAATGGCAGGAGGGACAGGAGTTCGGACCAAGAGAACGACGGTTCTTCAGCCTTACACGGGCAGCAAACGACAGATAAGAAACCTGCTGGGCGCGTCCCGGGCGCGGGGAAGGTAGAGATCAAGAAGTCCAAGGCTGGTATCGGAGAGAAGGGGAAGGCTCTTCAGAAGAAAGCAAGCGAGGGGCCTGCGGGAGAGGACTTTGAATTTTCAAAGGCGAAAAAATTCGCGGACCAGGCTGCTTCAGAGGAAAGACTACCACCTTCAGCTGAGAGAAGGGAGGCTGCGACTTCTCGGGAGGACGA…	TCGCATCTATTATATATTCATTGTAGTGTTCATATGCACCGCTATTAAACATTCCCAGCCATGATTCCAAAATACGACTCACTATAGGGCGAATTGGGTACCGGGCCTCTAGACACTAGCTACTCGAGGGGCCCCAGGGGCCACGAAGTGCCCCTTCTTCTCCTCTGGAAGAGGCAGAAAGTACCTTCGGCGACGCGCTGCTCTTCGACCCGCTCGCACGTCGGCCAAAACCTGCGCGAGGAGTTGTTTTGCAGCAGTTTCCAGCTCCTCATCGTCCTCCCGAGAAGTCGCAGCCTCCCTTCTCTCAGCTGAAGGTGGTAGTCTTTCCTCTGAAGCAGCCTGGTCCGCGAATTTTTTCGCCTTTGAAAATTCAAAGTCCTCTCCCGCAGGCCCCTCGCT…	TACGCCTTGGGAGATGAGCGTGGAGACAGTGCGGTAGCTGAATGGCAGGAGGGACAGGAGTTCGGACCAAGAGAACGACGGTTCTTCAGCCTTACACGGGCAGCAAACGACAGATAAGAAACCTGCTGGGCGCGTCCCGGGCGCGGGGAAGGTAGAGATCAAGAAGTCCAAGGCTGGTATTGGAGAGAAGGGGAAGGCTCTTCAGAAGAAAGCAAGCGAGGGGCCTGCGGGAGAGGACTTTGAATTTTCAAAGGCGAAAAAATTCGCGGACCAGGCTGCTTCAGAGGAAAGACTACCACCTTCAGCTGAGAGAAGGGAGGCTGCGACTTCTCGGGAGGACGATGAGGAGCTGGAAACTGCTGCAAAACAACTCCTCGCGCAGGTTTTGGCCGACGTGCG…	ATTGGACGACGAGGAGCGCCGCGAGGAAGAGAGTGAGTGGGCTCGAGACTCCGACTACGCCTTGGGAGATGAAGCGTTGGAGACAGTGCGGAAGCTGAATGGCAGGAGGGACAGGAGTTCGGACCAAGAGAACGACGGTTCTTCAGCCTTACACGGGCAGCAAACGACAGATAAGAAACCTGCTGGGCGCGTCCCGGGCGCGGGGAAGGTAGAGATCAAGAAGTCCAAGGCTGGGATCGGAGAAAAGGGGAAGGCTCTTCAGAAGAAAGCAAGCGAGGGGCCTGCGGGAGAGGACTTTGAATTTTCAAAGGCGAAAAAATTCGCGGACCAGGCTGCTTCAGAGGAAAGACTACCACCTTCAGCTGAGAGAAGGGAGGCTGCGACTTCTCGGGAGGACGA…
TGRH_RP1_hgx6660v1_pB29_A-13	5p 3p	170134932	Toxoplasma gondii ME49 - hypothetical protein	https://www.ncbi.nlm.nih.gov/nuccore/XM_018780650.1	https://www.ncbi.nlm.nih.gov/gene/?term=7894910		B	hypothetical protein| [XM_018780650.1 Toxoplasma gondii ME49 hypothetical protein mRNA]	969	1491	IF	Sense		99.4 / 99.2	TGCTATTGCTGTATATAACTATCTATTCGATGATGAAGATACCCCACCAAACCCAAAAAAAGAGATCCTAGAACTAGCCATGGCCGCAGGGGCCACGAACTTGGACGACGAGGAGCGCCGCGAGGAAGAGAGTGAGTGGGCTCGAGACTCCGACTACGCCTTGGGAGATGAAGCGTTGGAGACAGTGCGGAAGCTGAATGGCAGGAGGGACAGGAGTTCGGACCAAGAGAACGACGGTTCTTCAGCCTTACACGGGCAGCAAACGACAGATAAGAAACCTGCTGGGCGCGTCCCGGGCGCGGGGAAGGTAGAGATCAAGAAGTCCAAGGCTGGTATCGGAGAGAAGGGGAAGGCTCTTCAGAAGAAAGCAAGCGAGGGGCCTGCGGGAGAGGACTTTGA…	CTTGGACGACGAGGAGCGCCGCGAGGAAGAGAGTGAGTGGGCTCGAGACTCCGACTACGCCTTGGGAGATGAAGCGTTGGAGACAGTGCGGAAGCTGAATGGCAGGAGGGACAGGAGTTCGGACCAAGAGAACGACGGTTCTTCAGCCTTACACGGGCAGCAAACGACAGATAAGAAACCTGCTGGGCGCGTCCCGGGCGCGGGGAAGGTAGAGATCAAGAAGTCCAAGGCTGGTATCGGAGAGAAGGGGAAGGCTCTTCAGAAGAAAGCAAGCGAGGGGCCTGCGGGAGAGGACTTTGAATTTTCAAAGGCGAAAAAATTCGCGGACCAGGCTGCTTCAGAGGAAAGACTACCACCTTCAGCTGAGAGAAGGGAGGCTGCGACTTCTCGGGAGGACGA…	TCGTATCTACCGATTCATAGATCAGGGTTTTCCCAGTCACGACGTTGTAAAACGACGGCCAGTGAATTGTAATACGACTCACTATAGGGCGAATTGGGTACCGGGCCTCTAGACACTAGCTACTCGAGGGGCCCCAGGGGCCACGAAGTGCCCCTTCTTCTCCTCTGGAAGAGGCAGAAAGTACCTTCGGCGACGCGCTGCTCTTCGACCCGCTCGCACGTCGGCCAAAACCTGCGCGAGGAGTTGTTTTGCAGCAGTTTCCAGCTCCTCATCGTCCTCCCGAGAAGTCGCAGCCTCCCTTCTCTCAGCTGAAGGTGGTAGTCTTTCCTCTGAAGCAGCCTGGTCCGCGAATTTTTTCGCCTTTGAAAATTCAAAGTCCTCTCCCGCAGGCCCCTCGCT…	TTGGACGACGAGAGCGCCGCGAGGAAGAGAGTGAGTGGGCTCGAGACTCCGACTACGCCTTGGGAGATGAAGCGTTGGAGACAGTGCGGAAGCTGAATGGCAGGAGGGACAGGAGTTCGGACCAAGAGAACGACGGTTCTTCAGCCTTACACGGGCAGCAAACGACAGATAAGAAACCTGCTGGGCGCGTCCCGGGCGCGGGGAAGGTAGAGATCAAGAAGTCCAAGGCTGGTATCGGAGAGAAGGGGAAGGCTCTTCAGAAGAAAGCAAGCGAGGGGCCTGCGGGAGAGGACTTTGAATTTTCAAAGGCGAAAAAATTCGCGGACCAGGCTGCTTCAGAGGAAAGACTACCACCTTCAGCTGAGAGAAGGGAGGCTGCGACTTCTCGGGAGGACGATG…	ATTGGACGACGAGGAGCGCCGCGAGGAAGAGAGTGAGTGGGCTCGAGACTCCGACTACGCCTTGGGAGATGAAGCGTTGGAGACAGTGCGGAAGCTGAATGGCAGGAGGGACAGGAGTTCGGACCAAGAGAACGACGGTTCTTCAGCCTTACACGGGCAGCAAACGACAGATAAGAAACCTGCTGGGCGCGTCCCGGGCGCGGGGAAGGTAGAGATCAAGAAGTCCAAGGCTGGGATCGGAGAAAAGGGGAAGGCTCTTCAGAAGAAAGCAAGCGAGGGGCCTGCGGGAGAGGACTTTGAATTTTCAAAGGCGAAAAAATTCGCGGACCAGGCTGCTTCAGAGGAAAGACTACCACCTTCAGCTGAGAGAAGGGAGGCTGCGACTTCTCGGGAGGACGA…
TGRH_RP1_hgx6660v1_pB29_A-39	5p 3p	170134932	Toxoplasma gondii ME49 - hypothetical protein	https://www.ncbi.nlm.nih.gov/nuccore/XM_018780650.1	https://www.ncbi.nlm.nih.gov/gene/?term=7894910		B	hypothetical protein| [XM_018780650.1 Toxoplasma gondii ME49 hypothetical protein mRNA]	969	1491	IF	Sense		99.2 / 99.0	TGGTATGATAGTATATAACTATCTATTCGATGATGAAGATACCCCACCAAACCCAAAAAAAGAGATCCTAGAACTAGCCATGGCCGCAGGGGCCACGAACTTGGACGACGAGGAGCGCCGCGAGGAAGAGAGTGAGTGGGCTCGAGACTCCGACTACGCCTTGGGAGATGAAGCGTTGGAGACAGTGCGGAAGCTGAATGGCAGGAGGGACAGGAGTTCGGACCAAGAGAACGACGGTTCTTCAGCCTTACACGGGCAGCAAACGACAGATAAGAAACCTGCTGGGCGCGTCCCGGGCGCGGGGAAGGTAGAGATCAAGAAGTCCAAGGCTGGTATCGGAGAGAAGGGGAAGGCTCTTCAGAAGAAAGCAAGCGAGGGGCCTGCGGGAGAGGACTTTGA…	CTTGGACGACGAGGAGCGCCGCGAGGAAGAGAGTGAGTGGGCTCGAGACTCCGACTACGCCTTGGGAGATGAAGCGTTGGAGACAGTGCGGAAGCTGAATGGCAGGAGGGACAGGAGTTCGGACCAAGAGAACGACGGTTCTTCAGCCTTACACGGGCAGCAAACGACAGATAAGAAACCTGCTGGGCGCGTCCCGGGCGCGGGGAAGGTAGAGATCAAGAAGTCCAAGGCTGGTATCGGAGAGAAGGGGAAGGCTCTTCAGAAGAAAGCAAGCGAGGGGCCTGCGGGAGAGGACTTTGAATTTTCAAAGGCGAAAAAATTCGCGGACCAGGCTGCTTCAGAGGAAAGACTACCACCTTCAGCTGAGAGAAGGGAGGCTGCGACTTCTCGGGAGGACGA…	CTAATCTACGATTCTAGATCAGGGTTTTCCCAGTCACGACGTTGTAAAACGACGGCCAGTGAATTGTAATACGACTCACTATAGGGCGAATTGGGTACCGGGCCTCTAGACACTAGCTACTCGAGGGGCCCCAGGGGCCACGAAGTGCCCCTTCTTCTCCTCTGGAAGAGGCAGAAAGTACCTTCGGCGACGCGCTGCTCTTCGACCCGCTCGCACGTCGGCCAAAACCTGCGCGAGGAGTTGTTTTGCAGCAGTTTCCAGCTCCTCATCGTCCTCCCGAGAAGTCGCAGCCTCCCTTCTCTCAGCTGAAGGTGGTAGTCTTTCCTCTGAAGCAGCCTGGTCCGCGAATTTTTTCGCCTTTGAAAATTCAAAGTCCTCTCCCGCAGGCCCCTCGCTTGC…	GACGACGAGAGCGCCGCGAGGAAGAGAGTGAGTGGGCTCGAGACTCCGACTACGCCTTGGGAGATGAAGCGTGGAGACAGTGCGGAAGCTGAATGGCAGGAGGGACAGGAGTTCGGACCAAGAGAACGACGGTTCTTCAGCCTTACACGGGCAGCAAACGACAGATAAGAAACCTGCTGGGCGCGTCCCGGGCGCGGGGAAGGTAGAGATCAAGAAGTCCAAGGCTGGTATCGGAGAGAAGGGGAAGGCTCTTCAGAAGAAAGCAAGCGAGGGGCCTGCGGGAGAGGACTTTGAATTTTCAAAGGCGAAAAAATTCGCGGACCAGGCTGCTTCAGAGGAAAGACTACCACCTTCAGCTGAGAGAAGGGAGGCTGCGACTTCTCGGGAGGACGATGAGGA…	ATTGGACGACGAGGAGCGCCGCGAGGAAGAGAGTGAGTGGGCTCGAGACTCCGACTACGCCTTGGGAGATGAAGCGTTGGAGACAGTGCGGAAGCTGAATGGCAGGAGGGACAGGAGTTCGGACCAAGAGAACGACGGTTCTTCAGCCTTACACGGGCAGCAAACGACAGATAAGAAACCTGCTGGGCGCGTCCCGGGCGCGGGGAAGGTAGAGATCAAGAAGTCCAAGGCTGGGATCGGAGAAAAGGGGAAGGCTCTTCAGAAGAAAGCAAGCGAGGGGCCTGCGGGAGAGGACTTTGAATTTTCAAAGGCGAAAAAATTCGCGGACCAGGCTGCTTCAGAGGAAAGACTACCACCTTCAGCTGAGAGAAGGGAGGCTGCGACTTCTCGGGAGGACGA…
TGRH_RP1_hgx6660v1_pB29_A-185	5p 3p	170134932	Toxoplasma gondii ME49 - hypothetical protein	https://www.ncbi.nlm.nih.gov/nuccore/XM_018780650.1	https://www.ncbi.nlm.nih.gov/gene/?term=7894910		B	hypothetical protein| [XM_018780650.1 Toxoplasma gondii ME49 hypothetical protein mRNA]	975	1667	IF	Sense		99.7 / 99.2	TGCGAGTATGGATGATGTATATACTATCTATTCGATGATGAAGATACCCCACCAAACCCAAAAAAAGAGATCCTAGAACTAGCCATGGCCGCAGGGGCCACGAACGACGAGGAGCGCCGCGAGGAAGAGAGTGAGTGGGCTCGAGACTCCGACTACGCCTTGGGAGATGAAGCGTTGGAGACAGTGCGGAAGCTGAATGGCAGGAGGGACAGGAGTTCGGACCAAGAGAACGACGGTTCTTCAGCCTTACACGGGCAGCAAACGACAGATAAGAAACCTGCTGGGCGCGTCCCGGGCGCGGGGAAGGTAGAGATCAAGAAGTCCAAGGCTGGTATCGGAGAGAAGGGGAAGGCTCTTCAGAAGAAAGCAAGCGAGGGGCCTGCGGGAGAGGACTTTGAA…	CGACGAGGAGCGCCGCGAGGAAGAGAGTGAGTGGGCTCGAGACTCCGACTACGCCTTGGGAGATGAAGCGTTGGAGACAGTGCGGAAGCTGAATGGCAGGAGGGACAGGAGTTCGGACCAAGAGAACGACGGTTCTTCAGCCTTACACGGGCAGCAAACGACAGATAAGAAACCTGCTGGGCGCGTCCCGGGCGCGGGGAAGGTAGAGATCAAGAAGTCCAAGGCTGGTATCGGAGAGAAGGGGAAGGCTCTTCAGAAGAAAGCAAGCGAGGGGCCTGCGGGAGAGGACTTTGAATTTTCAAAGGCGAAAAAATTCGCGGACCAGGCTGCTTCAGAGGAAAGACTACCACCTTCAGCTGAGAGAAGGGAGGCTGCGACTTCTCGGGAGGACGATGAGGA…	CCGCTTAAGTTCTACGATTCTAGATCAGGGTTTTCCCAGTCACGACGTTGTAAAACGCACGGCCAGTGAATTGTAATACGACTCACTATAGGGCGAATTGGGTACCGGGCCTCTAGACACTAGCTACTCGAGGGGCCCCAGGGGCCACGAACGCACCCAGAGAGACAGTTGCGACTGCTGTATCAGAGCGCATTCCTTGATTTGCAGGCAGACGACGCCTCCAATCATCAAGTCGCGAAGAGGGTAAACTGCGCGCGTCTCGTTTTCATCATCCGTTAAGCTCGGAGACAAAGATCGCTTCTCGTCGACCCGGTCTGGGCTCGAACAGTGCTCCTTCTTCTCCTCTGGAAGAGGCAGAAAGTACCTTCGGCGACGCGCTGCTCTTCGACCCGCTCGCAC…	ACTGCTGGGCGCGTCCCGGGCGCGGGGAAAGGTAGAGATCAAGAAGTCCAAGGCTGGTATCGGAGAGAAGGGGAAGGCTCTTCAGAAGAAAGCAAGCGAGGGGCCTGCGGGAGAGGACTTTGAATTTTCAAAGGCGAAAAAATTCGCGGACCAGGCTGCTTCAGAGGAAAGACTACCACCTTCAGCTGAGAGAAGGGAGGCTGCGACTTCTCGGGAGGACGATGAGGAGCTGGAAACTGCTGCAAAACAACTCCTCGCGCAGGTTTTGGCCGACGTGCGAGCGGGTCGAAGAGCAGCGCGTCGCCGAAGGTACTTTCTGCCTCTTCCAGAGGAGAAGAAGGAGCACTGTTCGAGCCCAGACCGGGTCGACGAGAAGCGATCTTTGTCTCCGAGCTTAAC…	CGACGAGGAGCGCCGCGAGGAAGAGAGTGAGTGGGCTCGAGACTCCGACTACGCCTTGGGAGATGAAGCGTTGGAGACAGTGCGGAAGCTGAATGGCAGGAGGGACAGGAGTTCGGACCAAGAGAACGACGGTTCTTCAGCCTTACACGGGCAGCAAACGACAGATAAGAAACCTGCTGGGCGCGTCCCGGGCGCGGGGAAGGTAGAGATCAAGAAGTCCAAGGCTGGGATCGGAGAAAAGGGGAAGGCTCTTCAGAAGAAAGCAAGCGAGGGGCCTGCGGGAGAGGACTTTGAATTTTCAAAGGCGAAAAAATTCGCGGACCAGGCTGCTTCAGAGGAAAGACTACCACCTTCAGCTGAGAGAAGGGAGGCTGCGACTTCTCGGGAGGACGATGAGGA…
TGRH_RP1_hgx6660v1_pB29_A-218	5p 3p	170134789	Toxoplasma gondii ME49 - hypothetical protein	https://www.ncbi.nlm.nih.gov/nuccore/XM_018780197.1	https://www.ncbi.nlm.nih.gov/gene/?term=7896145		C	hypothetical protein| [XM_018780197.1 Toxoplasma gondii ME49 hypothetical protein partial mRNA]	3390	4079	IF	Sense		99.4 / 99.8	TGGATAGCATGTTATTATCTAGCTATTACCAGCATGATCACACTCCCTGTACAATTAAAAAGAGATAACTAGAACTAGCCATGGCCGCAGGGGCCACGAACCCGTCGCGGTGTTGTTTTACCCTGCCCGAGACCTCAGCGCCGGGGTCCCATCCGAATGGACCACCTGCGGCCTTCGATGCTCCTTCTCCAAGTGCGGTCCGCGAAGACGACCGCGAGATTATGAGCGTCATTGAAGGCTTGCCATCTCTTCCAGCTCTGTCGCTCTGGAGCGGAAACCCGGGGGCCGATGAGGCTTGCCGACGTGATGATCCTCGCATTCCATCCCGTGTGGTGGGTGAGGTTGTCGCTGCAGGCGCGCTTCATGGCGGTGGTGCGGGGATTTTCAACGGGTCGAGTC…	CCCGTCGCGGTGTTGTTTTACCCTGCCCGAGACCTCAGCGCCGGGGTCCCATCCGAATGGACCACCTGCGGCCTTCGATGCTCCTTCTCCAAGTGCGGTCCGCGAAGACGACCGCGAGATTATGAGCGTCATTGAAGGCTTGCCATCTCTTCCAGCTCTGTCGCTCTGGAGCGGAAACCCGGGGGCCGATGAGGCTTGCCGACGTGATGATCCTCGCATTCCATCCCGTGTGGTGGGTGAGGTTGTCGCTGCAGGCGCGCTTCATGGCGGTGGTGCGGGGATTTTCAACGGGTCGAGTCACCCTGCACCAGTCCCGTCGGTCGAGTGGCTCGTCCAGCAGCGAAAGAACCAAGACAGTCTGCTTGAGCAGTGCCGCAAGCACCTTCAGAGCCAGCCCCA…	GTATTTATGATATTTCCTTTGTGGTGTTATTAAGCACCCCTTTGGTGATTCCAAGCCAGGGTATTGTAATACGACTCACTATAGGGCGAATTGGGTACCGGGCCTCTAGACACTAGCTACTCGAGGGGCCCCAGGGGCCACGAATTCTGGGTGCTTCCGTCGCCGCTTTGAGGGGACGCCAGAGCCAGTTCGTTCGCAACCTTCATCATTAAGCTGTACAACTCGGTCTGGTGGACGGGGTCCTTGAGAGAAGTTGCGCCCGCCCCATCGCCAGTGCTCGAACTCGTTAGCTGTGCCTGCTGAGGGGGAGAAATGCCTGCTGGCACAGAGGAGGAGACGCGGGCGGCCTCTTGGCACGTGTGGCCTGCGCCACGGCTGAAGAGGCCTGGTGCACCAGCG…	TCATTGAAGGCTTGCCATCTCTTCCAGCTCTGTCGCTCTGGAGCGGAAACCCGGGGGCCGATGAGGCTCGCCGACGTGATGATCCTCGCATTCCATCCCGTGTGGTGGGTGAGGTTGTCGCTGCAGGCGCGCTTCATGGCGGTGGTGCGGGGATTTTCAACGGGTCGAGTCACCCTGCACCAGTCCCGTCGGTCGAGTGGCTCGTCCAGCAGCGAAAGAACCAAGACAGTCTGCTTGAGCAGTGCCGCAAGCACCTTCAGAGCCAGCCCCAGTTGTGGGGAGTGAATCTGGCATCGGCTAGTGGCGTCGCTGGTGCACCAGGCCTCTTCAGCCGTGGCGCAGGCCACACGTGCCAAGAGGCCGCCCGCGTCTCCTCCTCTGTGCCAGCAGGCATTTCTC…	CCCTTCGCGGTGTTGTTTTACCCTGCCCGAGACCTCAGCGCCGGGGTCCCATCCGAATGGGCCACCTGCGGCCTTCGATGCTCCTTCTCCAACTGCGGTCCGCGAAGACGACCGCGAGATTATGAGCGTCATTGAAGGCTTGCCATCTCTTCCAGCTCTGTCGCTCTGGAGCGGAAACCCGGGGGCCGATGAGGCTTGCCGACGTGATGATCCTCGCATTCCATCCCGTGTGGTGGGTGAGGTTGTCGCTGCAGGCGCGCTTCATGGCGGTGGTGCGGGGATTTTCAACGGGTCGAGTCACCCTGCACCAGTCCCGTCGGTCGAGTGGCTCGTCCAGCAGCGAAAGAACCAAGACAGTCTGCTTGAGCAGTGCCGCAAGCACCTTCAGAGCCAGCCCCA…
TGRH_RP1_hgx6660v1_pB29_A-106	5p 3p	170134789	Toxoplasma gondii ME49 - hypothetical protein	https://www.ncbi.nlm.nih.gov/nuccore/XM_018780197.1	https://www.ncbi.nlm.nih.gov/gene/?term=7896145		C	hypothetical protein| [XM_018780197.1 Toxoplasma gondii ME49 hypothetical protein partial mRNA]	3807	4368	IF	Sense		99.3 / 99.5	TGGATGATGTTATATCTAGCTATACCCCTGATGTTCATACTCCACACTCATACCCAAAAAAAGAGATCCTAGAACTAGCCATGGCCGCAGGGGCCACGAAGGCATCGGCTAGTGGCGTCGCTGGTGCACCAGGCCTCTTCAGCCGTGGCGCAGGCCACACGTGCCAAGAGGCCGCCCGCGTCTCCTCCTCTGTGCCAGCAGGCATTTCTCCCCCTCAGCAGGCACAGCTAACGAGTTCGAGCACTGGCGATGGGGCGGGCGCAACTTCTCTCAAGGACCCCGTCCACCAGACCGAGTTGTACAGCTTAATGATGAAGGTTGCGAACGAACTGGCTCTGGCGTCCCCTCAAAGCGGCGACGGAAGCACCCAGAGTCTCGTCCTCCCGGCCGACGGGGCCG…	GGCATCGGCTAGTGGCGTCGCTGGTGCACCAGGCCTCTTCAGCCGTGGCGCAGGCCACACGTGCCAAGAGGCCGCCCGCGTCTCCTCCTCTGTGCCAGCAGGCATTTCTCCCCCTCAGCAGGCACAGCTAACGAGTTCGAGCACTGGCGATGGGGCGGGCGCAACTTCTCTCAAGGACCCCGTCCACCAGACCGAGTTGTACAGCTTAATGATGAAGGTTGCGAACGAACTGGCTCTGGCGTCCCCTCAAAGCGGCGACGGAAGCACCCAGAGTCTCGTCCTCCCGGCCGACGGGGCCGCGGCGGGCTCGCGAAGAGACGCTTCTTCGCTTACGCTGTTCTCAGGCGAAACCCAGCCGGGTCAAGATGAAGCCAAGGGCGGGGCTGGGCCGCCGCGTCC…	CCGTAATCTTATGATATATACATCGTAGTTTTCTCAGTCACCCACTTTGTTAGAATCTGCACGGCCAGTGAATTGTAATACGACTCACTATAGGGCGAATTGGGTACCGGGCCTCTAGACACTAGCTACTCGAGGGGCCCCAGGGGCCACGAACCCGCAGAAAAATAGAGAGTTCTGAACGTCGAACGACGCGGCACCCGGAAGGGTCTTGCCTGCCTCGGAGAGACTTCCCGCGTCGAAGCGGCTGGAGGACAATAAAAAGCCAGGTAGCTCTCCACTGTGGTCCACACCAAGGGGGGCCTCGCCGAGACCTGGCGGACGCGGCGGCCCAGCCCCGCCCTTGGCTTCATCTTGACCCGGCTGGGTTTCGCCTGAGAACAGCGTAAGCGAAGAAGCGTC…	GCGTCGCTGTGCACCAGGCCTCTTCAGCCGTGGCGCAGGCCACACGTGCCAAGAGGCCGCCCGCGTCTCCTCCTCTGTGCCAGCAGGCATTTCTCCCCCTCAGCAGGCACAGCTAACGAGTTCGAGCACTGGCGATGGGGCGGGCGCAACTTCTCTCAAGGACCCCGTCCACCAGACCGAGTTGTACAGCTTAATGATGAAGGTTGCGAACGAACTGGCTCTGGCGTCCCCTCAAAGCGGCGACGGAAGCACCCAGAGTCTCGTCCTCCCGGCCGACGGGGCCGCGGCGGGCTCGCGAAGAGACGCTTCTTCGCTTACGCTGTTCTCAGGCGAAACCCAGCCGGGTCAAGATGAAGCCAAGGGCGGGGCTGGGCCGCCGCGTCCGCCAGGTCTCGGCGA…	GGCATCGGCTAGTGGCGTCGCTGGTGCACCAGGCCTCTTCAGCCGTGGCGCAGGCCACACGTGCCAAGAGGCCGCCCGCGTCTCCTCCTCTGTGCCAGCAGGCATTTCTCCCCCTCAGCAGGCACAGCTAACGAGTTCGAGCACTGGCGATGGGGCGGGCGCAACTTCTCTCAAGGACCCCGTCCACCAGACCGAGTTGTACAGCTTAATGATGAAGGTTGCGAACGAACTGGCTCTGGCGTCCCCTCAAAGCGGCGACGGAAGCACCCAGAGTCTCGTCCTCCCGGCCGACGGGGCCGCGGCGGGCTCGCGAAGAGACGCTTCTTCGCTTACGCTGTTCTCAGGCGAAACCCAGCCGGGTCAAGATGAAGCCAAGGGCGGGGCTGGGCCGCAGCGTCC…
TGRH_RP1_hgx6660v1_pB29_A-147	3p	170134810	Toxoplasma gondii ME49 - hypothetical protein	https://www.ncbi.nlm.nih.gov/nuccore/XM_002369576.2	https://www.ncbi.nlm.nih.gov/gene/?term=7896306		C	hypothetical protein| [XM_002369576.2 Toxoplasma gondii ME49 hypothetical protein mRNA]	No Data	2107	??	Sense		99.1			GGTTCTATTATATATCCATTGTGGTGGTATTAAACATCCCTGTAGTGATTCCAAGCCAGTGAATTGTAATACGACTCACTATAGGGCGAATTGGGTACCGGGCCTCTAGACACTAGCTACTCGAGGGGCCCCAGGGGCCACGAACGGCGTTGTTCGAGGAACCAAGCTCTCTGGTAAGATTCACGGTGCGCTGTCTCTGCCTTCACCCGGTCCATGAGGCTCTCGCATTGTTCCTGCAGGATGAGGCGCTCTGCCTCTCTAGGCGAGGGGGCACTGCTCTCAGATGAAGAAGAGGTTTCATCGTCTCCTCGCAGTTTACGCTCCGCGGCCCTTGTCTCGCGTTGAGACTTCCGAAGAGCTCTCTGCAAAATGCTGATGTGTTTCCTCTGTTGAGCGAGG…	CGGCAGGAACGCGTGGCTCTCGCACGTTGGGTTCGTCGACTGAGAGGAACGGGGGACGGGCTATGCAGCAAAAGCACATGCGCGTGGAGAAGTATCTGAAACCCCACCAGGATCTGCCAGGCCTAGACATCAAGCTAGCTGCGAACTATCCTCCTGCGGCCTTCGAGCCACCACTGACTGAGGCCGTGGAAGCGCGCGGCGATCGCATGGAAGAAATTCTGATGAAAGACGCCCAGATGCCGAGCGCGAAGGTTTGGCAACTGGAGCAGACGAATCGGCAACGTCTCAAGCACCTCGCTCAACAGAGGAAACACATCAGCATTTTGCAGAGAGCTCTTCGGAAGTCTCAACGCGAGACAAGGGCCGCGGAGCGTAAACTGCGAGGAGACGATGAAACCT…
TGRH_RP1_hgx6660v1_pB29_A-209	5p 3p	170134810	Toxoplasma gondii ME49 - hypothetical protein	https://www.ncbi.nlm.nih.gov/nuccore/XM_002369576.2	https://www.ncbi.nlm.nih.gov/gene/?term=7896306		C	hypothetical protein| [XM_002369576.2 Toxoplasma gondii ME49 hypothetical protein mRNA]	656	2195	OOF2	Sense		99.4 / 99.1	TGGGATGTATGTATATATCTAGCTATACCCCTGATGTTCATACTCCCACCTCAAACCCAAAAAAAGAGATCCTAGAACTAGCCATGGCCGCAGGGGCCACGAAAGGTGCGAAGCGAAAAGCGAATCCACCAAAGGCGAACAAAGCTATGCTAAAGCGGGTGGCGTTCCCGAATCAATCGAAAGAAGGCCCTCGGCGGGTGGACGCAGAGAGGGAAGCCCCAGATCCCGATGTGCTTTCTTTGCGCCGTCTCGATACCTGGAGATTGCTGACCAAGGATCTCTCTGCTGCTCGCACTCCGTCGTTTCTCCGCAGTTCATCGAGTGACGTCATCGATAATGCGGAAGATCTGAATCTCACGGGGTCGAACATTTTCCCCTTCTTCTCGGGCTCGGTCTCAA…	AGGTGCGAAGCGAAAAGCGAATCCACCAAAGGCGAACAAAGCTATGCTAAAGCGGGTGGCGTTCCCGAATCAATCGAAAGAAGGCCCTCGGCGGGTGGACGCAGAGAGGGAAGCCCCAGATCCCGATGTGCTTTCTTTGCGCCGTCTCGATACCTGGAGATTGCTGACCAAGGATCTCTCTGCTGCTCGCACTCCGTCGTTTCTCCGCAGTTCATCGAGTGACGTCATCGATAATGCGGAAGATCTGAATCTCACGGGGTCGAACATTTTCCCCTTCTTCTCGGGCTCGGTCTCAACTTCGGACGCCAGCGTCGCGTTGTCGGAGCGACTGAGAACAGTCAGAGATTCGGACGCGGGATCCGCGTACATGTACCAGTCTTTGCCTGCCGGTGGAGAGCT…	TCGGGTTCTACGATTCTAGATTAGGGTTTTCCCAGTCACGACTTTGTAGAACTCACGGCCAGTGAATTGTAATACGACTCACTATAGGGCGAATTGGGTACCGGGCCTCTAGACACTAGCTACTCGAGGGGCCCCAGGGGCCACGAATGCTTCGCCTGCTCCATGCGAGTGACAGTTTGTGCAGCTTTGAGTCTGCGTTGAAGGACATTGTATTTTTCAGCAACGCGTTCTTTTTGGCGTTGTTCGAGGAACCAAGCTCTCTGGTAAGATTCACGGTGCGCTGTCTCTGCCTTCACCCGGTCCATGAGGCTCTCGCATTGTTCCTGCAGGATGAGGCGCTCTGCCTCTCTAGGCGAGGGGGCACTGCTCTCAGATGAAGAAGAGGTTTCATCGTCTCCT…	GGAAACGGGGACGGCTATGCAGCAAAAGCACATGCGCGTGGAGAAGTATCTGAAACCCCACCAGGATCTGCCAGGCCTAGACATCAAGCTAGCTGCGAACTATCCTCGTGCGGCCTTCGAGCCACCACTGACTGAGGCCGTGGAAGCGCGCGGCGATCGCATGGAAGAAATTCTGATGAAAGACGCCCAGATGCCGAGCGCGAAGGTTTGGCAACTGGAGCAGACGAATCGGCAACGTCTCAAGCACCTCGCTCAACAGAGGAAACACATCAGCATTTTGCAGAGAGCTCTTCGGAAGTCTCAACGCGAGACAAGGGCCGCGGAGCGTAAACTGCGAGGAGACGATGAAACCTCTTCTTCATCTGAGAGCAGTGCCCCCTCGCCTAGAGAGGCAGAGCG…	AGGTGGCGAAGCGAAAAGCGAATCCACCAAAGGCGAACAAAGCTATGCTAAAGCGGGTGGCGTTCCCGAATCAATCGAAAGAAGGCCCTCGGCGGGTGGACGCAGAGAGGGAAGCCCCAGATCCCGATGTGCTTTCTTTGCGCCGTCTCGATACCTGGAGATTGCTGACCAAGGATCTCTCTGCTTCTCGCACTCCGTCGTTTCTCCGCAGTTCATCGAGTGACGTCATCGATAATGCGGAAGATCTGAATCTCACGGGGTCGAACATTTTCCCCTTCTTCTCGGGCTCGGTCTCAACTTCGGACGCCAGCGTCGCGTTGTCGGAGCGACTGAGAACAGTCAGAGATTCGGACGCGGGATCCGCGTACATGTACCAGTCTTTGCCTGCCGGTGGAGAGC…
TGRH_RP1_hgx6660v1_pB29_A-140	5p 3p	170134810	Toxoplasma gondii ME49 - hypothetical protein	https://www.ncbi.nlm.nih.gov/nuccore/XM_002369576.2	https://www.ncbi.nlm.nih.gov/gene/?term=7896306		C	hypothetical protein| [XM_002369576.2 Toxoplasma gondii ME49 hypothetical protein mRNA]	1212	2108	IF	Sense		98.8 / 99.5	TGCATTATGATAGATACTGAAAAACCCCGCAAGTTCACTTCAACTGTGCAAATCAACTGATGATAACTAGAACTAGCCATGGCCGCAGGGGCCACGAACGCGCCAGAACCGGCCGGAGAGAGCGGAGAGGTTCCCTTTGCAAACGTTGCAGGGTACAGTGGGAATCTGCGATTGCCGTCGGTTTTAGAGGAGTCACAGGAATACTCCACATCCGCACGCCTAGGGTCGAGAGGTGAAGAGAGGCCCGATTCTCCTGCCCCTCGTCCGCGTTCTGGAGCTCCGAAGAAACAACCAAAGAAAAAAAAACTGGAGCCGCTCCCGGCTGATGGTTCCGTCGAGCCATTCGTTGAGGAACGGGCAGCAGAAGAAGATTTCGACAGAGAAACGATGCTGGACGAC…	CGCGCCAGAACCGGCCGGAGAGAGCGGAGAGGTTCCCTTTGCAAACGTTGCAGGGTACAGTGGGAATCTGCGATTGCCGTCGGTTTTAGAGGAGTCACAGGAATACTCCACATCCGCACGCCTAGGGTCGAGAGGTGAAGAGAGGCCCGATTCTCCTGCCCCTCGTCCGCGTTCTGGAGCTCCGAAGAAACAACCAAAGAAAAAAAAACTGGAGCCGCTCCCGGCTGATGGTTCCGTCGAGCCATTCGTTGAGGAACGGGCAGCAGAAGAAGATTTCGACAGAGAAACGATGCTGGACGACTTTGATATTCCGTCGACAGCCACAGGGCTCTCCCCTGCCGTCGAGCGTCTGCGGCAGGAACGCGTGGCTCTCGCACGTTGGGTTCGTCGACTGAGAGG…	ACGTATTCATTTATATCCTTTGTAGTGGTATTAAACATCCCTGTAGTGATTCCAAGCCAGGGTTCTAATAATACGACTCACTATAGGGCGAATTGGGTACCGGGCCTCTAGACACTAGCTACTCGAGGGGCCCCAGGGGCCACGAACGGCGTTGTTCGAGGAACCAAGCTCTCTGGTAAGATTCACGGTGCGCTGTCTCTGCCTTCACCCGGTCCATGAGGCTCTCGCATTGTTCCTGCAGGATGAGGCGCTCTGCCTCTCTAGGCGAGGGGGCACTGCTCTCAGATGAAGAAGAGGTTTCATCGTCTCCTCGCAGTTTACGCTCCGCGGCCCTTGTCTCGCGTTGAGACTTCCGAAGAGCTCTCTGCAAAATGCTGATGTGTTTCCTCTGTTGAGCGA…	GTCGAGCGTCTGCGGCAGGAACGCGTGGCTCTCGCACGTTGGGTTCGTCGACTGAGAGGAACGGGGACGGCTATGCAGCAAAAGCACATGCGCGTGGAGAAGTATCTGAAACCCCACCAGGATCTGCCAGGCCTAGACATCAAGCTAGCTGCGAACTATCCTCCTGCGGCCTTCGAGCCACCACTGACTGAGGCCGTGGAAGCGCGCGGCGATCGCATGGAAGAAATTCTGATGAAAGACGCCCAGATGCCGAGCGCGAAGGTTTGGCAACTGGAGCAGACGAATCGGCAACGTCTCAAGCACCTCGCTCAACAGAGGAAACACATCAGCATTTTGCAGAGAGCTCTTCGGAAGTCTCAACGCGAGACAAGGGCCGCGGAGCGTAAACTGCGAGGAGAC…	CGCGCCAGAACCGGCCGGAGAGAGCGGAGAGGTTCCCTTTGCAAACGTTGCAGGGTACAGTGGGAATCTGCGATTGCCGTCGGTTTTAGAGGAATCACAGGAATACTCCACATCCGCACGCCTAGGGTCGAGAGGTGAAGAGAGGCCCGATTCTCCTGCCCCTCGTCCGCGTTCTGGAGCTCCGAAGAAACAACCAAAGAAAAAAAAACTGGAGCCGCTCCCGGCTGATGGTTCCGTCGAGCCATTCGTTGAGGAACGGGCAGCAGAAGAAGATTTCGACAGAGAAGCGATGCTGGACGACTTTGATATTCCGTCGACAGCCACAGGGCTCTCCCCTGCCGTCGAGCGTCTGCGGCAGGAACGCGTGGCTCTCGCACGTTGGGTTCGTCGACTGAGAGG…
TGRH_RP1_hgx6660v1_pB29_A-168	5p 3p	170134810	Toxoplasma gondii ME49 - hypothetical protein	https://www.ncbi.nlm.nih.gov/nuccore/XM_002369576.2	https://www.ncbi.nlm.nih.gov/gene/?term=7896306		C	hypothetical protein| [XM_002369576.2 Toxoplasma gondii ME49 hypothetical protein mRNA]	1212	2108	IF	Sense		98.9 / 99.5	TGGTATTGTTTGATTATATACTGATATACCCCGCATGTTCACTCTCACCTCGTGCAAAAAAAAAGAGATCCTAGAACTAGCCATGGCCGCAGGGGCCACGAACGCGCCAGAACCGGCCGGAGAGAGCGGAGAGGTTCCCTTTGCAAACGTTGCAGGGTACAGTGGGAATCTGCGATTGCCGTCGGTTTTAGAGGAGTCACAGGAATACTCCACATCCGCACGCCTAGGGTCGAGAGGTGAAGAGAGGCCCGATTCTCCTGCCCCTCGTCCGCGTTCTGGAGCTCCGAAGAAACAACCAAAGAAAAAAAAACTGGAGCCGCTCCCGGCTGATGGTTCCGTCGAGCCATTCGTTGAGGAACGGGCAGCAGAAGAAGATTTCGACAGAGAAACGATGCTGGA…	CGCGCCAGAACCGGCCGGAGAGAGCGGAGAGGTTCCCTTTGCAAACGTTGCAGGGTACAGTGGGAATCTGCGATTGCCGTCGGTTTTAGAGGAGTCACAGGAATACTCCACATCCGCACGCCTAGGGTCGAGAGGTGAAGAGAGGCCCGATTCTCCTGCCCCTCGTCCGCGTTCTGGAGCTCCGAAGAAACAACCAAAGAAAAAAAAACTGGAGCCGCTCCCGGCTGATGGTTCCGTCGAGCCATTCGTTGAGGAACGGGCAGCAGAAGAAGATTTCGACAGAGAAACGATGCTGGACGACTTTGATATTCCGTCGACAGCCACAGGGCTCTCCCCTGCCGTCGAGCGTCTGCGGCAGGAACGCGTGGCTCTCGCACGTTGGGTTCGTCGACTGAGAGG…	CAGTAATCATTATATATCCATTGTAGTGGTATTAAACATCCCTGTAGTGATTCCAAGCCAGTGAATTGTAATACGACTCACTATAGGGCGAATTGGGTACCGGGCCTCTAGACACTAGCTACTCGAGGGGCCCCAGGGGCCACGAACGGCGTTGTTCGAGGAACCAAGCTCTCTGGTAAGATTCACGGTGCGCTGTCTCTGCCTTCACCCGGTCCATGAGGCTCTCGCATTGTTCCTGCAGGATGAGGCGCTCTGCCTCTCTAGGCGAGGGGGCACTGCTCTCAGATGAAGAAGAGGTTTCATCGTCTCCTCGCAGTTTACGCTCCGCGGCCCTTGTCTCGCGTTGAGACTTCCGAAGAGCTCTCTGCAAAATGCTGATGTGTTTCCTCTGTTGAGCGA…	CGTCGAGCGTCTGCGGCAGGAACGCGTGGCTCTCGCACGTTGGGTTCGTCGACTGAGAGGAACGGGGACGGCTATGCAGCAAAAGCACATGCGCGTGGAGAAGTATCTGAAACCCCACCAGGATCTGCCAGGCCTAGACATCAAGCTAGCTGCGAACTATCCTCCTGCGGCCTTCGAGCCACCACTGACTGAGGCCGTGGAAGCGCGCGGCGATCGCATGGAAGAAATTCTGATGAAAGACGCCCAGATGCCGAGCGCGAAGGTTTGGCAACTGGAGCAGACGAATCGGCAACGTCTCAAGCACCTCGCTCAACAGAGGAAACACATCAGCATTTTGCAGAGAGCTCTTCGGAAGTCTCAACGCGAGACAAGGGCCGCGGAGCGTAAACTGCGAGGAGA…	CGCGCCAGAACCGGCCGGAGAGAGCGGAGAGGTTCCCTTTGCAAACGTTGCAGGGTACAGTGGGAATCTGCGATTGCCGTCGGTTTTAGAGGAATCACAGGAATACTCCACATCCGCACGCCTAGGGTCGAGAGGTGAAGAGAGGCCCGATTCTCCTGCCCCTCGTCCGCGTTCTGGAGCTCCGAAGAAACAACCAAAGAAAAAAAAACTGGAGCCGCTCCCGGCTGATGGTTCCGTCGAGCCATTCGTTGAGGAACGGGCAGCAGAAGAAGATTTCGACAGAGAAGCGATGCTGGACGACTTTGATATTCCGTCGACAGCCACAGGGCTCTCCCCTGCCGTCGAGCGTCTGCGGCAGGAACGCGTGGCTCTCGCACGTTGGGTTCGTCGACTGAGAGG…
TGRH_RP1_hgx6660v1_pB29_A-108	5p 3p	170134810	Toxoplasma gondii ME49 - hypothetical protein	https://www.ncbi.nlm.nih.gov/nuccore/XM_002369576.2	https://www.ncbi.nlm.nih.gov/gene/?term=7896306		C	hypothetical protein| [XM_002369576.2 Toxoplasma gondii ME49 hypothetical protein mRNA]	1212	2108	IF	Sense		99.1 / 99.3	TAGATAAGTTTAATTATATACTGATATACCCCGCATGTTCACTCTCACACTCGTGCAAAAAAAAAGAGATCCTAGAACTAGCCATGGCCGCAGGGGCCACGAACGCGCCAGAACCGGCCGGAGAGAGCGGAGAGGTTCCCTTTGCAAACGTTGCAGGGTACAGTGGGAATCTGCGATTGCCGTCGGTTTTAGAGGAGTCACAGGAATACTCCACATCCGCACGCCTAGGGTCGAGAGGTGAAGAGAGGCCCGATTCTCCTGCCCCTCGTCCGCGTTCTGGAGCTCCGAAGAAACAACCAAAGAAAAAAAAACTGGAGCCGCTCCCGGCTGATGGTTCCGTCGAGCCATTCGTTGAGGAACGGGCAGCAGAAGAAGATTTCGACAGAGAAACGATGCTGG…	CGCGCCAGAACCGGCCGGAGAGAGCGGAGAGGTTCCCTTTGCAAACGTTGCAGGGTACAGTGGGAATCTGCGATTGCCGTCGGTTTTAGAGGAGTCACAGGAATACTCCACATCCGCACGCCTAGGGTCGAGAGGTGAAGAGAGGCCCGATTCTCCTGCCCCTCGTCCGCGTTCTGGAGCTCCGAAGAAACAACCAAAGAAAAAAAAACTGGAGCCGCTCCCGGCTGATGGTTCCGTCGAGCCATTCGTTGAGGAACGGGCAGCAGAAGAAGATTTCGACAGAGAAACGATGCTGGACGACTTTGATATTCCGTCGACAGCCACAGGGCTCTCCCCTGCCGTCGAGCGTCTGCGGCAGGAACGCGTGGCTCTCGCACGTTGGGTTCGTCGACTGAGAGG…	CCAATCTTTATATATCCTTGTAGTGGTATTAAACATCCCTGTAGTGATTCCAAGCCAGTGTTTTAATAATACGACTCACTATAGGGCGAATTGGGTACCGGGCCTCTAGACACTAGCTACTCGAGGGGCCCCAGGGGCCACGAACGGCGTTGTTCGAGGAACCAAGCTCTCTGGTAAGATTCACGGTGCGCTGTCTCTGCCTTCACCCGGTCCATGAGGCTCTCGCATTGTTCCTGCAGGATGAGGCGCTCTGCCTCTCTAGGCGAGGGGGCACTGCTCTCAGATGAAGAAGAGGTTTCATCGTCTCCTCGCAGTTTACGCTCCGCGGCCCTTGTCTCGCGTTGAGACTTCCGAAGAGCTCTCTGCAAAATGCTGATGTGTTTCCTCTGTTGAGCGAGG…	CCTGCGTCGAGCGTCTGCGGCAGGAACGCGTGGCTCTCGCACGTTGGGTTCGTCGACTGAGAGGAACGGGGACGGCTATGCAGCAAAAGCACATGCGCGTGGAGAAGTATCTGAAACCCCACCAGGATCTGCCAGGCCTAGACATCAAGCTAGCTGCGAACTATCCTCCTGCGGCCTTCGAGCCACCACTGACTGAGGCCGTGGAAGCGCGCGGCGATCGCATGGAAGAAATTCTGATGAAAGACGCCCAGATGCCGAGCGCGAAGGTTTGGCAACTGGAGCAGACGAATCGGCAACGTCTCAAGCACCTCGCTCAACAGAGGAAACACATCAGCATTTTGCAGAGAGCTCTTCGGAAGTCTCAACGCGAGACAAGGGCCGCGGAGCGTAAACTGCGAG…	CGCGCCAGAACCGGCCGGAGAGAGCGGAGAGGTTCCCTTTGCAAACGTTGCAGGGTACAGTGGGAATCTGCGATTGCCGTCGGTTTTAGAGGAATCACAGGAATACTCCACATCCGCACGCCTAGGGTCGAGAGGTGAAGAGAGGCCCGATTCTCCTGCCCCTCGTCCGCGTTCTGGAGCTCCGAAGAAACAACCAAAGAAAAAAAAACTGGAGCCGCTCCCGGCTGATGGTTCCGTCGAGCCATTCGTTGAGGAACGGGCAGCAGAAGAAGATTTCGACAGAGAAGCGATGCTGGACGACTTTGATATTCCGTCGACAGCCACAGGGCTCTCCCCTGCCGTCGAGCGTCTGCGGCAGGAACGCGTGGCTCTCGCACGTTGGGTTCGTCGACTGAGAGG…
TGRH_RP1_hgx6660v1_pB29_A-98	5p 3p	170134687	Toxoplasma gondii ME49 - hypothetical protein	https://www.ncbi.nlm.nih.gov/nuccore/XM_018781307.1	https://www.ncbi.nlm.nih.gov/gene/?term=7896662		A	hypothetical protein| [XM_018781307.1 Toxoplasma gondii ME49 hypothetical protein mRNA]	1365	2569	IF	Sense		99.1 / 98.5	TAATGGATGATGTATATATCTAGCTATACCCATGATGTATCACTCTCCACACCTCGTACAAAAAAAAAGAGATCCTAGAACTAGCCATGGCCGCAGGGGCCACGAATTCCGGGGCAAACAGCGATGGTGAGCTACTCGTGCCTCCCCTCTGTTGTAGACACAGTCGACAAGGGTCAGAAGACAGCCTTTCTAGGACATTGAGCGTGTCGAAGTATGACAACGGTGGCGACTGTGCGTCGTTTCTTGTGGCCCCTCAAATAGCATCAGATTCCGCTGTAGGCGACGAAATGTGCATTATGGATTTGGCCCGTTCGGAATCAACTTGGGTCAGGGGTGCGTGTGAAAGTGGAATACAGGGTGTGAGCGAGGTGACTTTCGATGTTGCAAGTACGCCAGACA…	TTCCGGGGCAAACAGCGATGGTGAGCTACTCGTGCCTCCCCTCTGTTGTAGACACAGTCGACAAGGGTCAGAAGACAGCCTTTCTAGGACATTGAGCGTGTCGAAGTATGACAACGGTGGCGACTGTGCGTCGTTTCTTGTGGCCCCTCAAATAGCATCAGATTCCGCTGTAGGCGACGAAATGTGCATTATGGATTTGGCCCGTTCGGAATCAACTTGGGTCAGGGGTGCGTGTGAAAGTGGAATACAGGGTGTGAGCGAGGTGACTTTCGATGTTGCAAGTACGCCAGACAGCAGGCCTCTAAGCGTCCAGCTCCTCAAGCGGAACTCTCAGCTCGTGAAACCACGTGCGTACGACACACGAAGATCATCCGTGGCCAACAGTGAAACGGAAACCCG…	CTTACGGGTTCTACGATATCTAGATCGTGGTGTTCCCAGATCACCCACTTTGTTGAATCTCAAAGCCAGTGAATTGTAATACGACTCACTATAGGGCGAATTGGGTACCGGGCCTCTAGACACTAGCTACTCGAGGGGCCCCAGGGGCCACGAAGTGTCCTGCACTCAGACTACCAAGTCCTCATCTATCACCACCACAGAGGGTTGTCCGACTCACTTGATATCGCGGGATGGGTGTCCACGCGTTTCTTAATTGTCGGGCTCCAAGATAATTTGTCGTCAGCCACACCGTTAGAGACCTTCAGTAGCCCCGGAGTTAGAGAAGGTTGCTCCCCAGGACGCTCACTTCGCAGGGCATGTGTTTGAGTCTCTGTTAATATCCCATTAGAGCACCATTTC…	TAGCCGTTCTGCTAGTGGCGAGAAACTAGCCACGGCGACGAAATCTGGGGCAGACAGATGTGGTTGAGTAGGCGTACACATCTCGGGGATTCGTTTGGGCGTCGACTGTAGTCGGACAGCAGGAGACTAGCCACAGGGGACTAATAACCCAAAGACAGGTCGGCAATAACACTGCAACGAAGCAGGCGAAGCAGGATGTAAATGCTTTAGAGCTCATGAAGGATGGCAACGCCGACGAATTGAAGAACGATTTCCTCATGGCTGTGACGAAGGAGCTTCTGAAGCTTGTCCTTGGAGGAGAGGCGCAGAATGTGGTGTCCAGTGAAGCACCGAACCAGAAATGGTGCTCTAATGGGATATTAACAGAGACTCAAACACATGCCCTGCGAAGTGAGCGTC…	TACCCGGGCAAACAGCGATGGTGAGCTACTCGTGCCTCCCCTCTGTTGTAGACACAGTCGACAAGGGTCAGAAGACAGCCTTTCTAGGACATTGAGCGTGTCGAAGTATGACAACGGTGGCGACTGTGCGTCGTTTCTTGTGGCCCCTCAAATAGCATCAGATTCCGCTGTAGGCGACGAAATGTGCATTATGGATTTGGCCCGTTCGGAATCAACTTGGGTCAGGGGTGCGTGTGAAAGTGGAATACAGGGTGTGAGCGAGGTGACTTTCGATGTTGCAAGTACGCCAGACAGCAGGCCTCTAAGCGTCCAGCTCCTCAAGCGGAATTCTCAGCTCGTGAAACCACGTGCGTACGACACACGAAGATCATCCGTGGCCAACAGTGAAACGGAAACCCG…
TGRH_RP1_hgx6660v1_pB29_A-258	5p 3p	170134687	Toxoplasma gondii ME49 - hypothetical protein	https://www.ncbi.nlm.nih.gov/nuccore/XM_018781307.1	https://www.ncbi.nlm.nih.gov/gene/?term=7896662		A	hypothetical protein| [XM_018781307.1 Toxoplasma gondii ME49 hypothetical protein mRNA]	1365	2569	IF	Sense		99.1 / 99.1	AGGATTATGATAGATACTGATATACCCCGCATGTTCACTCTCAACTGTGCAAATAAACTGATGATACACTAGAACTAGCCATGGCCGCAGGGGCCACGAATTCCGGGGCAAACAGCGATGGTGAGCTACTCGTGCCTCCCCTCTGTTGTAGACACAGTCGACAAGGGTCAGAAGACAGCCTTTCTAGGACATTGAGCGTGTCGAAGTATGACAACGGTGGCGACTGTGCGTCGTTTCTTGTGGCCCCTCAAATAGCATCAGATTCCGCTGTAGGCGACGAAATGTGCATTATGGATTTGGCCCGTTCGGAATCAACTTGGGTCAGGGGTGCGTGTGAAAGTGGAATACAGGGTGTGAGCGAGGTGACTTTCGATGTTGCAAGTACGCCAGACAGCAGGC…	TTCCGGGGCAAACAGCGATGGTGAGCTACTCGTGCCTCCCCTCTGTTGTAGACACAGTCGACAAGGGTCAGAAGACAGCCTTTCTAGGACATTGAGCGTGTCGAAGTATGACAACGGTGGCGACTGTGCGTCGTTTCTTGTGGCCCCTCAAATAGCATCAGATTCCGCTGTAGGCGACGAAATGTGCATTATGGATTTGGCCCGTTCGGAATCAACTTGGGTCAGGGGTGCGTGTGAAAGTGGAATACAGGGTGTGAGCGAGGTGACTTTCGATGTTGCAAGTACGCCAGACAGCAGGCCTCTAAGCGTCCAGCTCCTCAAGCGGAACTCTCAGCTCGTGAAACCACGTGCGTACGACACACGAAGATCATCCGTGGCCAACAGTGAAACGGAAACCCG…	TCGGTTCTATTATATATCCATTGTAGTGGTATTAAACATCCCTGTAGTGATTCCAAGCCAGTGTACTAATAATACGACTCACTATAGGGCGAATTGGGTACCGGGCCTCTAGACACTAGCTACTCGAGGGGCCCCAGGGGCCACGAAGTGTCCTGCACTCAGACTACCAAGTCCTCATCTATCACCACCACAGAGGGTTGTCCGACTCACTTGATATCGCGGGATGGGTGTCCACGCGTTTCTTAATTGTCGGGCTCCAAGATAATTTGTCGTCAGCCACACCGTTAGAGACCTTCAGTAGCCCCGGAGTTAGAGAAGGTTGCTCCCCAGGACGCTCACTTCGCAGGGCATGTGTTTGAGTCTCTGTTAATATCCCATTAGAGCACCATTTCTGGTTCG…	CCGTCTGCTAGTGGCGAGAAACTAGCCACAGGCGACGAAATCTGGGGCAGACCAGATGTGGTTGAGTAGGCGTACACATCTCGGGGATTCGTTTGGCGTCGACCGTAGTCGGACAGCAGGAGACTAGCCACAGGGGACTAATAACCCAAAGACAGGTCGGCAATAACACTGCAACGAAGCAGGCGAAGCAGGATGTAAATGCTTTAGAGCTCATGAAGGATGGCAACGCCGACGAATTGAAGAACGATTTCCTCATGGCTGTGACGAAGGAGCTTCTGAAGCTTGTCCTTGGAGGAGAGGCGCAGAATGTGGTGTCCAGTGAAGCACCGAACCAGAAATGGTGCTCTAATGGGATATTAACAGAGACTCAAACACATGCCCTGCGAAGTGAGCGTCCTG…	TACCCGGGCAAACAGCGATGGTGAGCTACTCGTGCCTCCCCTCTGTTGTAGACACAGTCGACAAGGGTCAGAAGACAGCCTTTCTAGGACATTGAGCGTGTCGAAGTATGACAACGGTGGCGACTGTGCGTCGTTTCTTGTGGCCCCTCAAATAGCATCAGATTCCGCTGTAGGCGACGAAATGTGCATTATGGATTTGGCCCGTTCGGAATCAACTTGGGTCAGGGGTGCGTGTGAAAGTGGAATACAGGGTGTGAGCGAGGTGACTTTCGATGTTGCAAGTACGCCAGACAGCAGGCCTCTAAGCGTCCAGCTCCTCAAGCGGAATTCTCAGCTCGTGAAACCACGTGCGTACGACACACGAAGATCATCCGTGGCCAACAGTGAAACGGAAACCCG…
TGRH_RP1_hgx6660v1_pB29_A-163	5p 3p	170134687	Toxoplasma gondii ME49 - hypothetical protein	https://www.ncbi.nlm.nih.gov/nuccore/XM_018781307.1	https://www.ncbi.nlm.nih.gov/gene/?term=7896662		A	hypothetical protein| [XM_018781307.1 Toxoplasma gondii ME49 hypothetical protein mRNA]	1365	2569	IF	Sense		99.3 / 99.0	TGGATATATTATATGATACTTGCTATACCCATACACGATTCACTTCACCATGTGCAATTCAACTGTGCAACTAGAACTAGCCATGGCCGCAGGGGCCACGAATTCCGGGGCAAACAGCGATGGTGAGCTACTCGTGCCTCCCCTCTGTTGTAGACACAGTCGACAAGGGTCAGAAGACAGCCTTTCTAGGACATTGAGCGTGTCGAAGTATGACAACGGTGGCGACTGTGCGTCGTTTCTTGTGGCCCCTCAAATAGCATCAGATTCCGCTGTAGGCGACGAAATGTGCATTATGGATTTGGCCCGTTCGGAATCAACTTGGGTCAGGGGTGCGTGTGAAAGTGGAATACAGGGTGTGAGCGAGGTGACTTTCGATGTTGCAAGTACGCCAGACAGCAG…	TTCCGGGGCAAACAGCGATGGTGAGCTACTCGTGCCTCCCCTCTGTTGTAGACACAGTCGACAAGGGTCAGAAGACAGCCTTTCTAGGACATTGAGCGTGTCGAAGTATGACAACGGTGGCGACTGTGCGTCGTTTCTTGTGGCCCCTCAAATAGCATCAGATTCCGCTGTAGGCGACGAAATGTGCATTATGGATTTGGCCCGTTCGGAATCAACTTGGGTCAGGGGTGCGTGTGAAAGTGGAATACAGGGTGTGAGCGAGGTGACTTTCGATGTTGCAAGTACGCCAGACAGCAGGCCTCTAAGCGTCCAGCTCCTCAAGCGGAACTCTCAGCTCGTGAAACCACGTGCGTACGACACACGAAGATCATCCGTGGCCAACAGTGAAACGGAAACCCG…	ATATCCAACAACATTGTTTTTGTAGTTGGTATTAAATATCGCTGTTGTGATTCCAAGTCGTGATTCCAAAATACGACTCACTATAGGGCGAATTGGGTACCGGGCCTCTAGACACTAGCTACTCGAGGGGCCCCAGGGGCCACGAAGTGTCCTGCACTCAGACTACCAAGTCCTCATCTATCACCACCACAGAGGGTTGTCCGACTCACTTGATATCGCGGGATGGGTGTCCACGCGTTTCTTAATTGTCGGGCTCCAAGATAATTTGTCGTCAGCCACACCGTTAGAGACCTTCAGTAGCCCCGGAGTTAGAGAAGGTTGCTCCCCAGGACGCTCACTTCGCAGGGCATGTGTTTGAGTCTCTGTTAATATCCCATTAGAGCACCATTTCTGGTTCGG…	TTGAGTAGGCGTACACATCTCGGGGATTCGTTCGGCGTCGACGTAGTCGGACAGCAGGAGACTAGCCACAGGGGACTAATAACCCAAAGACAGGTCGGCAATAACACTGCAACGAAGCAGGCGAAGCAGGATGTAAATGCTTTAGAGCTCATGAAGGATGGCAACGCCGACGAATTGAAGAACGATTTCCTCATGGCTGTGACGAAGGAGCTTCTGAAGCTTGTCCTTGGAGGAGAGGCGCAGAATGTGGTGTCCAGTGAAGCACCGAACCAGAAATGGTGCTCTAATGGGATATTAACAGAGACTCAAACACATGCCCTGCGAAGTGAGCGTCCTGGGGAGCAACCTTCTCTAACTCCGGGGCTACTGAAGGTCTCTAACGGTGTGGCTGACGACAAA…	TACCCGGGCAAACAGCGATGGTGAGCTACTCGTGCCTCCCCTCTGTTGTAGACACAGTCGACAAGGGTCAGAAGACAGCCTTTCTAGGACATTGAGCGTGTCGAAGTATGACAACGGTGGCGACTGTGCGTCGTTTCTTGTGGCCCCTCAAATAGCATCAGATTCCGCTGTAGGCGACGAAATGTGCATTATGGATTTGGCCCGTTCGGAATCAACTTGGGTCAGGGGTGCGTGTGAAAGTGGAATACAGGGTGTGAGCGAGGTGACTTTCGATGTTGCAAGTACGCCAGACAGCAGGCCTCTAAGCGTCCAGCTCCTCAAGCGGAATTCTCAGCTCGTGAAACCACGTGCGTACGACACACGAAGATCATCCGTGGCCAACAGTGAAACGGAAACCCG…
TGRH_RP1_hgx6660v1_pB29_A-191	5p 3p	170134687	Toxoplasma gondii ME49 - hypothetical protein	https://www.ncbi.nlm.nih.gov/nuccore/XM_018781307.1	https://www.ncbi.nlm.nih.gov/gene/?term=7896662		A	hypothetical protein| [XM_018781307.1 Toxoplasma gondii ME49 hypothetical protein mRNA]	1365	2569	IF	Sense		99.3 / 99.0	TGGATTATGATAGATACTGATATACCCCGCATGTTCACTTCAACTGTGCAAATCAACTGATGATAACTAGAACTAGCCATGGCCGCAGGGGCCACGAATTCCGGGGCAAACAGCGATGGTGAGCTACTCGTGCCTCCCCTCTGTTGTAGACACAGTCGACAAGGGTCAGAAGACAGCCTTTCTAGGACATTGAGCGTGTCGAAGTATGACAACGGTGGCGACTGTGCGTCGTTTCTTGTGGCCCCTCAAATAGCATCAGATTCCGCTGTAGGCGACGAAATGTGCATTATGGATTTGGCCCGTTCGGAATCAACTTGGGTCAGGGGTGCGTGTGAAAGTGGAATACAGGGTGTGAGCGAGGTGACTTTCGATGTTGCAAGTACGCCAGACAGCAGGCCT…	TTCCGGGGCAAACAGCGATGGTGAGCTACTCGTGCCTCCCCTCTGTTGTAGACACAGTCGACAAGGGTCAGAAGACAGCCTTTCTAGGACATTGAGCGTGTCGAAGTATGACAACGGTGGCGACTGTGCGTCGTTTCTTGTGGCCCCTCAAATAGCATCAGATTCCGCTGTAGGCGACGAAATGTGCATTATGGATTTGGCCCGTTCGGAATCAACTTGGGTCAGGGGTGCGTGTGAAAGTGGAATACAGGGTGTGAGCGAGGTGACTTTCGATGTTGCAAGTACGCCAGACAGCAGGCCTCTAAGCGTCCAGCTCCTCAAGCGGAACTCTCAGCTCGTGAAACCACGTGCGTACGACACACGAAGATCATCCGTGGCCAACAGTGAAACGGAAACCCG…	TACGTTCTATTATATATCCATTGTAGTGGTATTAAACATCCCTGTAGTGATTCCAAGCCAGGGAATTAGATAATACGACTCACTATAGGGCGAATTGGGTACCGGGCCTCTAGACACTAGCTACTCGAGGGGCCCCAGGGGCCACGAAGTGTCCTGCACTCAGACTACCAAGTCCTCATCTATCACCACCACAGAGGGTTGTCCGACTCACTTGATATCGCGGGATGGGTGTCCACGCGTTTCTTAATTGTCGGGCTCCAAGATAATTTGTCGTCAGCCACACCGTTAGAGACCTTCAGTAGCCCCGGAGTTAGAGAAGGTTGCTCCCCAGGACGCTCACTTCGCAGGGCATGTGTTTGAGTCTCTGTTAATATCCCATTAGAGCACCATTTCTGGTTC…	CGGGATTCTTTGGGCGTCGACCGTAGTCGGACAGCAGGAGACTAGCCACAGGGGACTAATAACCCAAAGACAGGTCGGCAATAACACTGCAACGAAGCAGGCGAAGCAGGATGTAAATGCTTTAGAGCTCATGAAGGATGGCAACGCCGACGAATTGAAGAACGATTTCCTCATGGCTGTGACGAAGGAGCTTCTGAAGCTTGTCCTTGGAGGAGAGGCGCAGAATGTGGTGTCCAGTGAAGCACCGAACCAGAAATGGTGCTCTAATGGGATATTAACAGAGACTCAAACACATGCCCTGCGAAGTGAGCGTCCTGGGGAGCAACCTTCTCTAACTCCGGGGCTACTGAAGGTCTCTAACGGTGTGGCTGACGACAAATTATCTTGGAGCCCGACAAT…	TACCCGGGCAAACAGCGATGGTGAGCTACTCGTGCCTCCCCTCTGTTGTAGACACAGTCGACAAGGGTCAGAAGACAGCCTTTCTAGGACATTGAGCGTGTCGAAGTATGACAACGGTGGCGACTGTGCGTCGTTTCTTGTGGCCCCTCAAATAGCATCAGATTCCGCTGTAGGCGACGAAATGTGCATTATGGATTTGGCCCGTTCGGAATCAACTTGGGTCAGGGGTGCGTGTGAAAGTGGAATACAGGGTGTGAGCGAGGTGACTTTCGATGTTGCAAGTACGCCAGACAGCAGGCCTCTAAGCGTCCAGCTCCTCAAGCGGAATTCTCAGCTCGTGAAACCACGTGCGTACGACACACGAAGATCATCCGTGGCCAACAGTGAAACGGAAACCCG…
TGRH_RP1_hgx6660v1_pB29_A-159	5p 3p	170134687	Toxoplasma gondii ME49 - hypothetical protein	https://www.ncbi.nlm.nih.gov/nuccore/XM_018781307.1	https://www.ncbi.nlm.nih.gov/gene/?term=7896662		A	hypothetical protein| [XM_018781307.1 Toxoplasma gondii ME49 hypothetical protein mRNA]	1539	2646	IF	Sense		98.9 / 99.4	AGCGATTGTCTTTTATGAATACTTGCTATTACCATACACGAATCACTTCAACATGTTCAATTCAACTGTGCAACTAGAACTAGCCATGGCCGCAGGGGCCACGAACGACGAAATGTGCATTATGGATTTGGCCCGTTCGGAATCAACTTGGGTCAGGGGTGCGTGTGAAAGTGGAATACAGGGTGTGAGCGAGGTGACTTTCGATGTTGCAAGTACGCCAGACAGCAGGCCTCTAAGCGTCCAGCTCCTCAAGCGGAACTCTCAGCTCGTGAAACCACGTGCGTACGACACACGAAGATCATCCGTGGCCAACAGTGAAACGGAAACCCGGATCGGGGACATGATATCGCCACCAGCACGACAGCACTGGGCTAACAAGGTCAACGGGAGCCTGGCTGT…	CGACGAAATGTGCATTATGGATTTGGCCCGTTCGGAATCAACTTGGGTCAGGGGTGCGTGTGAAAGTGGAATACAGGGTGTGAGCGAGGTGACTTTCGATGTTGCAAGTACGCCAGACAGCAGGCCTCTAAGCGTCCAGCTCCTCAAGCGGAACTCTCAGCTCGTGAAACCACGTGCGTACGACACACGAAGATCATCCGTGGCCAACAGTGAAACGGAAACCCGGATCGGGGACATGATATCGCCACCAGCACGACAGCACTGGGCTAACAAGGTCAACGGGAGCCTGGCTGTCACGGTTCGAGACACTCGTGGACACGACTTGCACGCAACAACAACAGGGATGTCGTTGCAGCTTAGTCAGATTGACGGCGGCCGTTACACAGGTGACGACGGGGA…	GTATCATTATATATTCATTGTAGTGGTATTAAATATCCCTGTTGTGATTCCAAGTCGTGATTCCAAAATACGACTCACTATAGGGCGAATTGGGTACCGGGCCTCTAGACACTAGCTACTCGAGGGGCCCCAGGGGCCACGAACTCGTGTCTGCGCAAGCAGGAGAAACTCCCACCATCTTCACCATCCCTTACGAGACTGCCACCGTTTGACCACAGAAGTGTCCTACACTCAGACTACCAAGTCCTCATCTATCACCACCACAGAGGGTTGTCCGACTCACTTGATATCGCGGGATGGGTGTCCACGCGTTTCTTAATTGTCGGGCTCCAAGATAATTTGTCGTCAGCCACACCGTTAGAGACCTTCAGTAGCCCCGGAGTTAGAGAAGGTTGCTCC…	GATGTAAATGCTTTAGAGCTCATGAAGGATGGCAACGCCGACGAATTGAAGAACGATTTCCTCATGGCTGTGACGAAGGAGCTTCTGAAGCTTGTCCTTGGAGGAGAGGCGCAGAATGTGGTGTCCAGTGAAGCACCGAACCAGAAATGGTGCTCTAATGGGATATTAACAGAGACTCAAACACATGCCCTGCGAAGTGAGCGTCCTGGGGAGCAACCTTCTCTAACTCCGGGGCTACTGAAGGTCTCTAACGGTGTGGCTGACGACAAATTATCTTGGAGCCCGACAATTAAGAAACGCGTGGACACCCATCCCGCGATATCAAGTGAGTCGGACAACCCTCTGTGGTGGTGATAGATGAGGACTTGGTAGTCTGAGTGTAGGACACTTCTGTGGTCA…	CGACGAAATGTGCATTATGGATTTGGCCCGTTCGGAATCAACTTGGGTCAGGGGTGCGTGTGAAAGTGGAATACAGGGTGTGAGCGAGGTGACTTTCGATGTTGCAAGTACGCCAGACAGCAGGCCTCTAAGCGTCCAGCTCCTCAAGCGGAATTCTCAGCTCGTGAAACCACGTGCGTACGACACACGAAGATCATCCGTGGCCAACAGTGAAACGGAAACCCGGATCGGGGACATGATATCGCCACCAGCACGACAGCACTGGGCTAACAAGGTCAACGGGAGCCTGGCTGTCACGGTTCGAGACACTCGTGGACACGACTTGCAGGCAACAACAACAGGGATGTCGTTGCAGCTTAGTCAGATTGACGGCGGCCGTTACACAGGTGACGACGGGGA…
TGRH_RP1_hgx6660v1_pB29_A-196	5p 3p	170134687	Toxoplasma gondii ME49 - hypothetical protein	https://www.ncbi.nlm.nih.gov/nuccore/XM_018781307.1	https://www.ncbi.nlm.nih.gov/gene/?term=7896662		A	hypothetical protein| [XM_018781307.1 Toxoplasma gondii ME49 hypothetical protein mRNA]	1629	2925	IF	Sense		98.9 / 99.2	TTGATAAGACAATTAGATACTGATATACCCCGCATGTTCACTTCCCTGTGCAAATCAAAAGATGATACACTAGAACTAGCCATGGCCGCAGGGGCCACGAAGACTTTCGATGTTGCAAGTACGCCAGACAGCATGCCTCTAAGCGTCCAGCTCCTCAAGCGGAACTCTCAGCTCGTGAAACCACGTGCGTACGACACACGAAGATCATCCGTGGCCAACAGTGAAACGGAAACCCGGATCGGGGACATGATATCGCCACCAGCACGACAGCACTGGGCTAACAAGGTCAACGGGAGCCTGGCTGTCACGGTTCGAGACACTCGTGGACACGACTTGCACGCAACAACAACAGGGATGTCGTTGCAGCTTAGTCAGATTGACGGCGGCCGTTACACAGGT…	GACTTTCGATGTTGCAAGTACGCCAGACAGCATGCCTCTAAGCGTCCAGCTCCTCAAGCGGAACTCTCAGCTCGTGAAACCACGTGCGTACGACACACGAAGATCATCCGTGGCCAACAGTGAAACGGAAACCCGGATCGGGGACATGATATCGCCACCAGCACGACAGCACTGGGCTAACAAGGTCAACGGGAGCCTGGCTGTCACGGTTCGAGACACTCGTGGACACGACTTGCACGCAACAACAACAGGGATGTCGTTGCAGCTTAGTCAGATTGACGGCGGCCGTTACACAGGTGACGACGGGGAAACGTACGGAGACAAACGAAAGGCCACAGATTCGACAATCGGTGGTAGTAGCCGTTCTGCTAGTGGCGAGAAACTAGCCACAGGCGACGA…	TTCGTTCTATTATATATCCTTGTAGTGGTATTAAACATCCCTGTAGTGATTCCAAGCCAGTGTACTAGAAATACGACTCACTATAGGGCGAATTGGGTACCGGGCCTCTAGACACTAGCTACTCGAGGGGCCCCAGGGGCCACGAAGGCACTACACATTACCACAGACTGCTATGCTTTGCGTTTCGGCAATGCTCTCATCGTGGAAACCGAAGCTGAGCCGGATCTCCGGACCACAAGACGACTTTTCGCCCGTCCTCCCCCCTCCCTGCACTGCATATAAAACACTGGCAAAACGACAGATAAGGGTTGGGCTGTTCTAGCGCCAACCGGCGACAAACTAACACTGTTTTTTCTGCAAGTGCGTGCGCCAAACTGGTGCTCCCCCTTCCCACACGTA…	TAGAAACGCGTGGACACCCATCCCGCGATATCAAGTGAGTCGGACAACCCTCTGTGGTGGTGATAGATGAGGACTTGGTAGTCTGAGTGTAGGACACTTCTGTGGTCAAACGGTGGCAGTCTCGTAAGGGATGGTGAAGATGGTGGGAGTTTCTCCTGCTTGCGCAGACACAATTTTCCGATGCCAAAAAGGGATAGATATACGTGTGGGAAGGGGGAGCACCAGTTTGGCGCACGCACTTGCAGAAAAAACAGTGTTAGTTTGTCGCCGGTTGGCGCTAGAACAGCCCAACCCTTATCTGTCGTTTTGCCAGTGTTTTATATGCAGTGCAGGGAGGGGGGAGGACGGGCGAAAAGTCGTCTTGTGGTCCGGAGATCCGGCTCAGCTTCGGTTTCCACG…	GACTTTCGATGTTGCAAGTACGCCAGACAGCAGGCCTCTAAGCGTCCAGCTCCTCAAGCGGAATTCTCAGCTCGTGAAACCACGTGCGTACGACACACGAAGATCATCCGTGGCCAACAGTGAAACGGAAACCCGGATCGGGGACATGATATCGCCACCAGCACGACAGCACTGGGCTAACAAGGTCAACGGGAGCCTGGCTGTCACGGTTCGAGACACTCGTGGACACGACTTGCAGGCAACAACAACAGGGATGTCGTTGCAGCTTAGTCAGATTGACGGCGGCCGTTACACAGGTGACGACGGGGAAACATACGGAGACAAACGAAAGGCCACAGATTCGACAATCGGTGGTAGTAGCCGTTCTGCTAGTGGCGAGAAACTAGCCACAGGCGACGA…
TGRH_RP1_hgx6660v1_pB29_A-67	5p 3p	170134687	Toxoplasma gondii ME49 - hypothetical protein	https://www.ncbi.nlm.nih.gov/nuccore/XM_018781307.1	https://www.ncbi.nlm.nih.gov/gene/?term=7896662		A	hypothetical protein| [XM_018781307.1 Toxoplasma gondii ME49 hypothetical protein mRNA]	1785	2811	IF	Sense		98.8 / 98.2	TGGTAAAGATTATATGATATTTGCTATTACCATACACGATTCACTTCAACATGTTCAATTCAACTGTGCAAAGACTAGCCATGGCCGCAGGGGCCACGAAACCAGCACGACAGCACTGGGCTAACAAGGTCAACGGGAGCCTGGCTGTCACGGTTCGAGACACTCGTGGACACGACTTGCACGCAACAACAACAGGGATGTCGTTGCAGCTTAGTCAGATTGACGGCGGCCGTTACACAGGTGACGACGGGGAAACGTACGGAGACAAACGAAAGGCCACAGATTCGACAATCGGTGGTAGTAGCCGTTCTGCTAGTGGCGAGAAACTAGCCACAGGCGACGAAATCTGGGGCAGACCAGATGTGGTTGATGTAGGCGTACACATCTCGGGGATTCGTT…	ACCAGCACGACAGCACTGGGCTAACAAGGTCAACGGGAGCCTGGCTGTCACGGTTCGAGACACTCGTGGACACGACTTGCACGCAACAACAACAGGGATGTCGTTGCAGCTTAGTCAGATTGACGGCGGCCGTTACACAGGTGACGACGGGGAAACGTACGGAGACAAACGAAAGGCCACAGATTCGACAATCGGTGGTAGTAGCCGTTCTGCTAGTGGCGAGAAACTAGCCACAGGCGACGAAATCTGGGGCAGACCAGATGTGGTTGATGTAGGCGTACACATCTCGGGGATTCGTTCGGCGTCCACCGTAGTCGGACAGCACGAGACTAGCCACAGG	TCATCTATTATATATTCATTGTAGTGTTATTAAACATCCCTGTTGTGATTCCAAGTCGTGATTCCAAACTTTGACTCACTATAGGGCGAATTGGGTACCGGGCCTCTAGACACTAGCTACTCGAGGGGCCCCAGGGGCCACGAACCCCTCCCTGCACTGCATATAAAACACTGGCAAAACGACAGATAAGGGTTGGGCTGTTCTAGCGCCAACCGGCGACAAACTAACACTGTTTTTTCTGCAAGTGCGTGCGCCAAACTGGTGCTCCCCCTTCCCACACGTATATATATCCCTTTTTGGCATCGAAAAATTGTGTCTGCGCAAGCAGGAAAAACTCCCACCATCTTCACCATCCCTTACAAGACTGCCACCGTTTGACCACAGAAGTGTCCTACACTC…	TAGATGAGGACTTGGTAGTCTGAGTGTAGGACACTTCTGTGGTCAAACGGTGGCAGTCTTGTAAGGGATGGTGAAGATGGTGGGAGTTTTTCCTGCTTGCGCAGACACAATTTTTCGATGCCAAAAAGGGATATATATACGTGTGGGAAGGGGGAGCACCAGTTTGGCGCACGCACTTGCAGAAAAAACAGTGTTAGTTTGTCGCCGGTTGGCGCTAGAACAGCCCAACCCTTATCTGTCGTTTTGCCAGTGTTTTATATGCAGTGCAGGGAGGGG	ACCAGCACGACAGCACTGGGCTAACAAGGTCAACGGGAGCCTGGCTGTCACGGTTCGAGACACTCGTGGACACGACTTGCAGGCAACAACAACAGGGATGTCGTTGCAGCTTAGTCAGATTGACGGCGGCCGTTACACAGGTGACGACGGGGAAACATACGGAGACAAACGAAAGGCCACAGATTCGACAATCGGTGGTAGTAGCCGTTCTGCTAGTGGCGAGAAACTAGCCACAGGCGACGAAATCTGGGGCAGACCAGATGTGGTTGATGTAGGCGTACACATCTCGGGGATTCGTTCGGCGTCGACCGTAGTCGGACAGCAGGAGACTAGCCACAGGGGACTAATAACCCAAAGACAGGTCGGCAATAACACTGCAACGAAGCAGGCGAAGCAGGA…
TGRH_RP1_hgx6660v1_pB29_A-2	5p 3p	170134687	Toxoplasma gondii ME49 - hypothetical protein	https://www.ncbi.nlm.nih.gov/nuccore/XM_018781307.1	https://www.ncbi.nlm.nih.gov/gene/?term=7896662		A	hypothetical protein| [XM_018781307.1 Toxoplasma gondii ME49 hypothetical protein mRNA]	1929	2429	IF	Sense		99.2 / 99.2	ACTGGATGATGTATATATCTATCTATTCGATGATGAAGATACTCCCACCTCAAACCCAAAAAAAGAGATCCTAGAACTAGCCATGGCCGCAGGGGCCACGAACGACGGGGAAACGTACGGAGACAAACGAAAGGCCACAGATTCGACAATCGGTGGTAGTAGCCGTTCTGCTAGTGGCGAGAAACTAGCCACAGGCGACGAAATCTGGGGCAGACCAGATGTGGTTGATGTAGGCGTACACATCTCGGGGATTCGTTCGGCGTCGACCGTAGTCGGACAGCAGGAGACTAGCCACAGGGGACTAATAACCCAAAGACAGGTCGGCAATAACACTGCAACGAAGCAGGCGAAGCAGGATGTAAATGCTTTAGAGCTCATGAAGGATGGCAACGCCGACAA…	CGACGGGGAAACGTACGGAGACAAACGAAAGGCCACAGATTCGACAATCGGTGGTAGTAGCCGTTCTGCTAGTGGCGAGAAACTAGCCACAGGCGACGAAATCTGGGGCAGACCAGATGTGGTTGATGTAGGCGTACACATCTCGGGGATTCGTTCGGCGTCGACCGTAGTCGGACAGCAGGAGACTAGCCACAGGGGACTAATAACCCAAAGACAGGTCGGCAATAACACTGCAACGAAGCAGGCGAAGCAGGATGTAAATGCTTTAGAGCTCATGAAGGATGGCAACGCCGACAAATTGAAGAACGATTTCCTCATGGCTGTGACGAAGGAGCTTCTGAAGCTTGTCCTTGGAGGAGAGGCGCAGAATGTGGTGTCCAGTGAAGCACCGAACCAGAA…	ACGCTATCTACGATATCTAGATCAGGGTGTTCCCAGTCACGCCGTTGTAAGAATCTGCACAGCCAGTGAATTGTAATACGACTCACTATAGGGCGAATTGGGTACCGGGCCTCTAGACACTAGCTACTCGAGGGGCCCCAGGGGCCACGAAGAGACCTTCAGTAGCCCCGGAGTTAGAGAAGGTTGCTCCCCAGGACGCTCACTTCGCAGGGCATGTGTTTGAGTCTCTGTTAATATCCCATTAGAGCACCATTTCTGGTTCGGTGCTTCACTGGACACCACATTCTGCGCCTCTCCTCCAAGGACAAGCTTCAGAAGCTCCTTCGTCACAGCCATGAGGAAATCGTTCTTCAATTCGTCGGCGTTGCCATCCTTCATGAGCTCTAAAGCATTTACATC…	GACGGGGAAACGTACGGAGACAAACGAAAGGCCACAGATTCGACAATCGGTGGTAGTAGCCGTTCTGCTAGTGGCGAGAAACTAGCCACAGGCGACGAAATCTGGGGCAGACCAGATGTGGTTGATGTAGGCGTACACATCTCGGGGATTCGTTTGGCGTCGACCGTAGTCGGACAGCAGGAGACTAGCCACAGGGGACTAATAACCCAAAGACAGGTCGGCAATAACACTGCAACGAAGCAGGCGAAGCAGGATGTAAATGCTTTAGAGCTCATGAAGGATGGCAACGCCGACGAATTGAAGAACGATTTCCTCATGGCTGTGACGAAGGAGCTTCTGAAGCTTGTCCTTGGAGGAGAGGCGCAGAATGTGGTGTCCAGTGAAGCACCGAACCAGAAA…	CGACGGGGAAACATACGGAGACAAACGAAAGGCCACAGATTCGACAATCGGTGGTAGTAGCCGTTCTGCTAGTGGCGAGAAACTAGCCACAGGCGACGAAATCTGGGGCAGACCAGATGTGGTTGATGTAGGCGTACACATCTCGGGGATTCGTTCGGCGTCGACCGTAGTCGGACAGCAGGAGACTAGCCACAGGGGACTAATAACCCAAAGACAGGTCGGCAATAACACTGCAACGAAGCAGGCGAAGCAGGATGTAAATGCTTTAGAGCTCATGAAGGATGGCAACGCCGACGAATTGAAGAACGATTTCCTCATGGCTGTGACGAAGGAGCTTCTGAAGCTTGTCCTTGGAGGAGAGCCGCAGAATGTGGTGTCCAGTGAAGCACCGAACCAGAA…
TGRH_RP1_hgx6660v1_pB29_A-195	5p 3p	170134687	Toxoplasma gondii ME49 - hypothetical protein	https://www.ncbi.nlm.nih.gov/nuccore/XM_018781307.1	https://www.ncbi.nlm.nih.gov/gene/?term=7896662		A	hypothetical protein| [XM_018781307.1 Toxoplasma gondii ME49 hypothetical protein mRNA]	1929	2429	IF	Sense		99.0 / 98.4	GGCTGGATGATGTTATATCTAGCTATTCCCTGATGTATCATACTCCACACCTCGAAACCCAAAAAAAGAGATCCTAGAACTAGCCATGGCCGCAGGGGCCACGAACGACGGGGAAACGTACGGAGACAAACGAAAGGCCACAGATTCGACAATCGGTGGTAGTAGCCGTTCTGCTAGTGGCGAGAAACTAGCCACAGGCGACGAAATCTGGGGCAGACCAGATGTGGTTGATGTAGGCGTACACATCTCGGGGATTCGTTCGGCGTCGACCGTAGTCGGACAGCAGGAGACTAGCCACAGGGGACTAATAACCCAAAGACAGGTCGGCAATAACACTGCAACGAAGCAGGCGAAGCAGGATGTAAATGCTTTAGAGCTCATGAAGGATGGCAACGCCAA…	CGACGGGGAAACGTACGGAGACAAACGAAAGGCCACAGATTCGACAATCGGTGGTAGTAGCCGTTCTGCTAGTGGCGAGAAACTAGCCACAGGCGACGAAATCTGGGGCAGACCAGATGTGGTTGATGTAGGCGTACACATCTCGGGGATTCGTTCGGCGTCGACCGTAGTCGGACAGCAGGAGACTAGCCACAGGGGACTAATAACCCAAAGACAGGTCGGCAATAACACTGCAACGAAGCAGGCGAAGCAGGATGTAAATGCTTTAGAGCTCATGAAGGATGGCAACGCCAACAAATTGAAGAACGATTTCCTCATGGCTGTGACGAAGGAGCTTCTGAAGCTTGTCCTTGGAGGAGAGGCGCAGAATGTGGTGTCCAGTGAAGCACCGAACCAGAA…	CTAAGCATCTACGATATCTACATTAGTGGTGTTCCCAAATCACCCACTTTATAAGATCTCAAAGCCAGTGAATTGTAATACGACTCACTATAGGGCGAATTGGGTACCGGGCCTCTAGACACTAGCTACTCGAGGGGCCCCAGGGGCCACGAAGAGACCTTCAGTAGCCCCGGAGTTAGAGAAGGTTGCTCCCCAGGACGCTCACTTCGCAGGGCATGTGTTTGAGTCTCTGTTAATATCCCATTAGAGCACCATTTCTGGTTCGGTGCTTCACTGGACACCACATTCTGCGCCTCTCCTCCAAGGACAAGCTTCAGAAGCTCCTTCGTCACAGCCATGAGGAAATCGTTCTTCAATTCGTCGGCGTTGCCATCCTTCATGAGCTCTAAAGCATTTACA…	GACGGGGAAACGTACGGAGACAAACGAAAGGCCACAGATTCGACGATCGGTGGTTGTAGCCGTTCTGCTAGTGGCGAGAAACTAGCCACAGGCGACGAAATCTGGGGCAGACCAGATGTGGTTGATGTAGGCGTACACATCTCGGGGATTCTTTTGGCGTCGACCGTAGTCGGACAGCAGGAGACTAGCCACAGGGGACTAATAACCCAAAGACAGGTCGGCAATAACACTGCAACGAAGCAGGCGAAGCCGGATGTAAATGCTTTAGAGCTCATGAAGGATGGCAACGCCGACGAATTGAAGAACGATTTCCTCATGGCTGTGACGAAGGAGCTTCTGAAGCTTGTCCTTGGAGGAGAGGCGCAGAATGTGGTGTCCAGTGAAGCACCGAACCAGAAA…	CGACGGGGAAACATACGGAGACAAACGAAAGGCCACAGATTCGACAATCGGTGGTAGTAGCCGTTCTGCTAGTGGCGAGAAACTAGCCACAGGCGACGAAATCTGGGGCAGACCAGATGTGGTTGATGTAGGCGTACACATCTCGGGGATTCGTTCGGCGTCGACCGTAGTCGGACAGCAGGAGACTAGCCACAGGGGACTAATAACCCAAAGACAGGTCGGCAATAACACTGCAACGAAGCAGGCGAAGCAGGATGTAAATGCTTTAGAGCTCATGAAGGATGGCAACGCCGACGAATTGAAGAACGATTTCCTCATGGCTGTGACGAAGGAGCTTCTGAAGCTTGTCCTTGGAGGAGAGCCGCAGAATGTGGTGTCCAGTGAAGCACCGAACCAGAA…
TGRH_RP1_hgx6660v1_pB29_A-76	5p 3p	170134687	Toxoplasma gondii ME49 - hypothetical protein	https://www.ncbi.nlm.nih.gov/nuccore/XM_018781307.1	https://www.ncbi.nlm.nih.gov/gene/?term=7896662		A	hypothetical protein| [XM_018781307.1 Toxoplasma gondii ME49 hypothetical protein mRNA]	2016	2821	IF	Sense		99.5 / 98.7	AGCGTCGCAGAAAGAAACTGCTATACCCCGCATGTTCACTTCCCTGTGCAATTCAACTGATGATAACTAGAACTAGCCATGGCCGCAGGGGCCACGAACATAGGCGACGAAATCTGGGGCAGACCAGATGTGGTTGATGTAGGCGTACACATCTCGGGGATTCGTTCGGCGTCGACCGTAGTCGGACAGCAGGAGACTAGCCACAGGGGACTAATAACCCAAAGACAGGTCGGCAATAACACTGCAACGAAGCAGGCGAAGCAGGATGTAAATGCTTTAGAGCTCATGAAGGATGGCAACGCCGACGAATTGAAGAACGATTTCCTCATGGCTGTGACGAAGGAGCTTCTGAAGCTTGTCCTTGGAGGAGAGGCGCAGAATGTGGTGTCCAGTGAAGCA…	CATAGGCGACGAAATCTGGGGCAGACCAGATGTGGTTGATGTAGGCGTACACATCTCGGGGATTCGTTCGGCGTCGACCGTAGTCGGACAGCAGGAGACTAGCCACAGGGGACTAATAACCCAAAGACAGGTCGGCAATAACACTGCAACGAAGCAGGCGAAGCAGGATGTAAATGCTTTAGAGCTCATGAAGGATGGCAACGCCGACGAATTGAAGAACGATTTCCTCATGGCTGTGACGAAGGAGCTTCTGAAGCTTGTCCTTGGAGGAGAGGCGCAGAATGTGGTGTCCAGTGAAGCACCGAACCAGAAATGGTGCTCTAATGGGATATTAACAGAGACTCAAACACATGCCCTGCGAAGTGAGCGTCCTGGGGAGCAACCTTCTCTAACTCCGGG…	AAGCTTCTATTATATATCCATTGTAGTGGTATTAAACATCCCTGTAGTGATTCCAAGCCGATGGTTCTAATAATACGACTCACTATAGGGCGAATTGGGTACCGGGCCTCTAGACACTAGCTACTCGAGGGGCCCCAGGGGCCACGAACTGCGAACCCCCCCTCCCTGCACTGCATATAAAACACTGGCAAAACGACAGATAAGGGTTGGGCTGTTCTAGCGCCAACCGGCGACAAACTAACACTGTTTTTTCTGCAAGTGCGTGCGCCAAACTGGTGCTCCCCCTTCCCACACGTATATATACCCCTTTTTGGCATCGGAAAATTGTGTCTGCGCAAGCAGGAGAAACTCCCACCATCTTCACCATCCCTTACAAGACTGCCACCGTTTGACCACAGA…	CTAATGGGATATTAACAGAGACTCAAACACATGCCCTGCGAAGTGAGCGTCCTGGGGAGCAACCTTCTCTAACTCCGGGGCTACTGAAGGTCTCTAACGGTGTGGCTGACGACAAATTATCTTGGAGCCCGACAATTAAGAAACGCGTGGACACCCATCCCGCGATATCAAGTGAGTCGGACAACCCTCTGTGGTGGTGATAGATGAGGACTTGGTAGTTTGAGTGTAGGACACTTCTGTGGTCAAACGGTGGCAGTCTTGTAAGGGATGGTGAAGATGGTGGGAGTTTCTCCTGCTTGCGCAGACACAATTTTCCGATGCCAAAAAGGGGTATATATACGTGTGGGAAGGGGGAGCACCAGTTTGGCGCACGCACTTGCAGAAAAAACAGTGTTAGTT…	CACAGGCGACGAAATCTGGGGCAGACCAGATGTGGTTGATGTAGGCGTACACATCTCGGGGATTCGTTCGGCGTCGACCGTAGTCGGACAGCAGGAGACTAGCCACAGGGGACTAATAACCCAAAGACAGGTCGGCAATAACACTGCAACGAAGCAGGCGAAGCAGGATGTAAATGCTTTAGAGCTCATGAAGGATGGCAACGCCGACGAATTGAAGAACGATTTCCTCATGGCTGTGACGAAGGAGCTTCTGAAGCTTGTCCTTGGAGGAGAGCCGCAGAATGTGGTGTCCAGTGAAGCACCGAACCAGAAATGGTGCTCTAATGGGATATTAACGGAGACTCAAACACATGCCCTGCGAAGTGAGCGTCCTGGGGAGCAACCTTCTCTAACTCCGGG…
TGRH_RP1_hgx6660v1_pB29_A-68	5p 3p	170134687	Toxoplasma gondii ME49 - hypothetical protein	https://www.ncbi.nlm.nih.gov/nuccore/XM_018781307.1	https://www.ncbi.nlm.nih.gov/gene/?term=7896662		A	hypothetical protein| [XM_018781307.1 Toxoplasma gondii ME49 hypothetical protein mRNA]	2136	2821	IF	Sense		97.9 / 97.7	TGGGAAAGTTTATTATATACTTTATATACCCATACACGATATCACTTCAACATGTGCAATTCAACTGTGCAACTAGAACTAGCCATGGCCGCAGGGGCCACGAACCAAAGACAGGTCGGCAATAACACTGCAACGAAGCAGGCGAAGCAGGATGTAAATGCTTTAGAGCTCATGAAGGATGGCAACGCCGACGAATTGAAGAACGATTTCCTCATGGCTGTGACGAAGGAGCTTCTGAAGCTTGTCCTTGGAGGAGAGGCGCAGAATGTGGTGTCCAGTGAAGCACCGAACCAGAAATGGTGCTCTAATGGGATATTAACAGAGACTCAAACACATGCCCTGCGAAGTGAGCGTCCTGGGGAGCAACCTTCAGTAGCCCCGGAGTTAGAGAAGGTCTCT…	CCAAAGACAGGTCGGCAATAACACTGCAACGAAGCAGGCGAAGCAGGATGTAAATGCTTTAGAGCTCATGAAGGATGGCAACGCCGACGAATTGAAGAACGATTTCCTCATGGCTGTGACGAAGGAGCTTCTGAAGCTTGTCCTTGGAGGAGAGGCGCAGAATGTGGTGTCCAGTGAAGCACCGAACCAGAAATGGTGCTCTAATGGGATATTAACAGAGACTCAAACACATGCCCTGCGAAGTGAGCGTCCTGGGGAGCAACCTTCAGTAGCCCCGGAGTTAGAGAAGGTCTCTAACGGTGTGGCTGACGACAAATTATCTTGGAGCCCGACAATTAAGAAACGCGTGGACACCCATCCCGCGATATCAAGTGAGTCGGACAACCCTCTGTGGTGGTG…	GTATCCAACAACATTGCCTTTGTAGTTGGTATTAAGCATCCCTGTAGTGATTCCAAGTCGTGATTCCAAAATACGACTCACTATAGGGCGAATTGGGTACCGGGCCTCTAGACACTAGCTACTCGAGGGGCCCCAGGGGCCACGAACCCGTCCTCCCCCCTCCCTGCACTGCATATAAAACACTGGCAAAACGACAGATAAGGGTTGGGCTGTTCTAGCGCCAACCGGCGACAAACTAACACTGTTTTTTCTGCAAGTGCGTGCGCCAAACTGGTGCTCCCCCTTCCCACACGTATATATATCCCTTTTTGGCATCGGAAAATTGTGTCTGCGCAAGCAGGAGAAACTCCCACCATCTTCACCATCCCTTACGAGACTGCCACCGTTTGACCACAGAAG…	GTCCAGTGAAGCACCGAACCAGAAATGGTGCTCTAATGGGATATTAACAGAGACTCAAACACATGCCCCTGCGAAGTGAGCGTCCTGGGGAGCAACCTTCAGTAGCCCCGGAGTTAGAGAAGGTCTCTAACGGTGTGGCTGACGACAAATTATCTTGGAGCCCGACAATTAAGAAACGCGTGGACACCCATCCCGCGATATCAAGTGAGTCGGACAACCCTCTGTGGTGGTGATAGATGAGGACTTGGTAGTCTGAGTGTAGGACACTTCTGTGGTCAAACGGTGGCAGTCTCGTAAGGGATGGTGAAGATGGTGGGAGTTTCTCCTGCTTGCGCAGACACAATTTTCCGATGCCAAAAAGGGATATATATACGTGTGGGAAGGGGGAGCACCAGTTTG…	CCAAAGACAGGTCGGCAATAACACTGCAACGAAGCAGGCGAAGCAGGATGTAAATGCTTTAGAGCTCATGAAGGATGGCAACGCCGACGAATTGAAGAACGATTTCCTCATGGCTGTGACGAAGGAGCTTCTGAAGCTTGTCCTTGGAGGAGAGCCGCAGAATGTGGTGTCCAGTGAAGCACCGAACCAGAAATGGTGCTCTAATGGGATATTAACGGAGACTCAAACACATGCCCTGCGAAGTGAGCGTCCTGGGGAGCAACCTTCTCTAACTCCGGGGCTACTGAAGGTCTCTAACGGTGTGGCTGACGACAAATTATCTTGGAGCCCGACAATTAAGAAACGCGTGGACACCCATCCCGCGATATCAAGTGAGTCGGACAACCCTCTGTGGTGGTG…
TGRH_RP1_hgx6660v1_pB29_A-7	5p 3p	170134687	Toxoplasma gondii ME49 - hypothetical protein	https://www.ncbi.nlm.nih.gov/nuccore/XM_018781307.1	https://www.ncbi.nlm.nih.gov/gene/?term=7896662		A	hypothetical protein| [XM_018781307.1 Toxoplasma gondii ME49 hypothetical protein mRNA]	2136	2821	IF	Sense		97.9 / 96.0	TGGATGTATGTTATATCTAGCTATACCCCTGATGTTCATACTCCACACCTCGAACCCAAAAAAAGAGATCCTAGAACTAGCCATGGCCGCAGGGGCCACGAACCAAAGACAGGTCGGCAATAACACTGCAACGAAGCAGGCGAAGCAGGATGTAAATGCTTTAGAGCTCATGAAGGATGGCAACGCCGACGAATTGAAGAACGATTTCCTCATGGCTGTGACGAAGGAGCTTCTGAAGCTTGTCCTTGGAGGAGAGGCGCAGAATGTGGTGTCCAGTGAAGCACCGAACCAGAAATGGTGCTCTAATGGGATATTAACAGAGACTCAAACACATGCCCTGCGAAGTGAGCGTCCTGGGGAGCAACCTTCAGTAGCCCCGGAGTTAGAGAAGGTCTCTAA…	CCAAAGACAGGTCGGCAATAACACTGCAACGAAGCAGGCGAAGCAGGATGTAAATGCTTTAGAGCTCATGAAGGATGGCAACGCCGACGAATTGAAGAACGATTTCCTCATGGCTGTGACGAAGGAGCTTCTGAAGCTTGTCCTTGGAGGAGAGGCGCAGAATGTGGTGTCCAGTGAAGCACCGAACCAGAAATGGTGCTCTAATGGGATATTAACAGAGACTCAAACACATGCCCTGCGAAGTGAGCGTCCTGGGGAGCAACCTTCAGTAGCCCCGGAGTTAGAGAAGGTCTCTAACGGTGTGGCTGACGACAAATTATCTTGGAGCCCGACAATTAAGAAACGCGTGGACACCCATCCCGCGATATCAAGTGAGTCGGACAACCCTCTGTGGTGGTG…	TTGGTATCTACGATATCTACATTGTGGTGTTCTCAGATCACCCACTTTAGTGAATCTCCAAGCCAGTGAATTGTAATACGACTCACTATAGGGCGAATTGGGTACCGGGCCTCTAGACACTAGCTACTCGAGGGGCCCCAGGGGCCACGAACCCGTCCTCCCCCCTCCCTGCACTGCACATAAAACACTGGCAAAACGACAGATAAGGGGGGGGCTGTTCTAGGGCCAACCGGCGACAAACTAACACTGTTTTTTCTGCAAGTGCGTGCGCCAAACTGGTGCTCCCCCTTCCCACACGTATATATTTCCCTTTTTGGCATCGGAAAATTGTGTCTGCGCAAGCAGGAGAAACTCCCACCATCTTCACCATCCCTTACGAGACTGCCACCGTTTGACCAC…	AACAGTGTTAGTTTGTCGCCGGTTGGCCCTAGAACAGCCCCCCCCTTATCTGTCGTTTTGCCAGTGTTTTATGTGCAGTGCAGGGAGGGGGGAGGACGGG	CCAAAGACAGGTCGGCAATAACACTGCAACGAAGCAGGCGAAGCAGGATGTAAATGCTTTAGAGCTCATGAAGGATGGCAACGCCGACGAATTGAAGAACGATTTCCTCATGGCTGTGACGAAGGAGCTTCTGAAGCTTGTCCTTGGAGGAGAGCCGCAGAATGTGGTGTCCAGTGAAGCACCGAACCAGAAATGGTGCTCTAATGGGATATTAACGGAGACTCAAACACATGCCCTGCGAAGTGAGCGTCCTGGGGAGCAACCTTCTCTAACTCCGGGGCTACTGAAGGTCTCTAACGGTGTGGCTGACGACAAATTATCTTGGAGCCCGACAATTAAGAAACGCGTGGACACCCATCCCGCGATATCAAGTGAGTCGGACAACCCTCTGTGGTGGTG…
TGRH_RP1_hgx6660v1_pB29_A-15	5p 3p	170134687	Toxoplasma gondii ME49 - hypothetical protein	https://www.ncbi.nlm.nih.gov/nuccore/XM_018781307.1	https://www.ncbi.nlm.nih.gov/gene/?term=7896662		A	hypothetical protein| [XM_018781307.1 Toxoplasma gondii ME49 hypothetical protein mRNA]	2136	2821	IF	Sense		98.0 / 97.2	TCGATAAATATGTATATTATACAGCTATACCCATGATGTTCATTCTCCACACCTCGTACAAAAAAAAAGAGATCCTAGAACTAGCCATGGCCGCAGGGGCCACGAACCAAAGACAGGTCGGCAATAACACTGCAACGAAGCAGGCGAAGCAGGATGTAAATGCTTTAGAGCTCATGAAGGATGGCAACGCCGACGAATTGAAGAACGATTTCCTCATGGCTGTGACGAAGGAGCTTCTGAAGCTTGTCCTTGGAGGAGAGGCGCAGAATGTGGTGTCCAGTGAAGCACCGAACCAGAAATGGTGCTCTAATGGGATATTAACAGAGACTCAAACACATGCCCTGCGAAGTGAGCGTCCTGGGGAGCAACCTTCAGTAGCCCCGGAGTTAGAGAAGGTCT…	CCAAAGACAGGTCGGCAATAACACTGCAACGAAGCAGGCGAAGCAGGATGTAAATGCTTTAGAGCTCATGAAGGATGGCAACGCCGACGAATTGAAGAACGATTTCCTCATGGCTGTGACGAAGGAGCTTCTGAAGCTTGTCCTTGGAGGAGAGGCGCAGAATGTGGTGTCCAGTGAAGCACCGAACCAGAAATGGTGCTCTAATGGGATATTAACAGAGACTCAAACACATGCCCTGCGAAGTGAGCGTCCTGGGGAGCAACCTTCAGTAGCCCCGGAGTTAGAGAAGGTCTCTAACGGTGTGGCTGACGACAAATTATCTTGGAGCCCGACAATTAAGAAACGCGTGGACACCCATCCCGCGATATCAAGTGAGTCGGACAACCCTCTGTGGTGGTG…	CTAATTCATGAATTTATTCCATCGTGGTGTTATTAATCACCCCTGTGGTGATCTCAAAGCCAGTGAATTGTAATACGACTCACTATAGGGCGAATTGGGTACCGGGCCTCTAGACACTAGCTACTCGAGGGGCCCCAGGGGCCACGAACCCGTCCTCCCCCCTCCCTGCACTGCATATAAAACACTGGCAAAACGACAGATAAGGGTTGGGCTGTTCTAGCGCCAACCGGCGACAAACTAACACTGTTTTTTCTGCAAGTGCGTGCGCCAAACTGGTGCTCCCCCTTCCCACACGTATATATATCCCTTTTTGGCATCGGAAAATTGTGTCTGCGCAAGCAGGAGAAACTCCCACCATCTTCACCATCCCTTACGAGACTGCCACCGTTTGACCACAGA…	CCTGGAGAGAGGCGCAGAATGTGGTGTCCAGTGAAGCACCCGAACCAGAAATGGTGCTCTAATGGGATATTAACAGAGACTCAAACACATGCCCTGCGAAGTGAGCGTCCTGGGGAGCAACCTTCAGTAGCCCCGGAGTTAGAGAAGGTCTCTAACGGTGTGGCTGACGACAAATTATCTTGGAGCCCGACAATTAAGAAACGCGTGGACACCCATCCCGCGATATCAAGTGAGTCGGACAACCCTCTGTGGTGGTGATAGATGAGGACTTGGTAGTCTGAGTGTAGGACACTTCTGTGGTCAAACGGTGGCAGTCTCGTAAGGGATGGTGAAGATGGTGGGAGTTTCTCCTGCTTGCGCAGACACAATTTTCCGATGCCAAAAAGGGATATATATACG…	CCAAAGACAGGTCGGCAATAACACTGCAACGAAGCAGGCGAAGCAGGATGTAAATGCTTTAGAGCTCATGAAGGATGGCAACGCCGACGAATTGAAGAACGATTTCCTCATGGCTGTGACGAAGGAGCTTCTGAAGCTTGTCCTTGGAGGAGAGCCGCAGAATGTGGTGTCCAGTGAAGCACCGAACCAGAAATGGTGCTCTAATGGGATATTAACGGAGACTCAAACACATGCCCTGCGAAGTGAGCGTCCTGGGGAGCAACCTTCTCTAACTCCGGGGCTACTGAAGGTCTCTAACGGTGTGGCTGACGACAAATTATCTTGGAGCCCGACAATTAAGAAACGCGTGGACACCCATCCCGCGATATCAAGTGAGTCGGACAACCCTCTGTGGTGGTG…
TGRH_RP1_hgx6660v1_pB29_A-45	5p 3p	170134687	Toxoplasma gondii ME49 - hypothetical protein	https://www.ncbi.nlm.nih.gov/nuccore/XM_018781307.1	https://www.ncbi.nlm.nih.gov/gene/?term=7896662		A	hypothetical protein| [XM_018781307.1 Toxoplasma gondii ME49 hypothetical protein mRNA]	2136	2821	IF	Sense		97.9 / 97.1	TGGATGTATGTTATATCCAGCTATACCCCTGATGTTCATACTCCACACCTCGTGCCCAAAAAAAGAGATCCTAGAACTAGCCATGGCCGCAGGGGCCACGAACCAAAGACAGGTCGGCAATAACACTGCAACGAAGCAGGCGAAGCAGGATGTAAATGCTTTAGAGCTCATGAAGGATGGCAACGCCGACGAATTGAAGAACGATTTCCTCATGGCTGTGACGAAGGAGCTTCTGAAGCTTGTCCTTGGAGGAGAGGCGCAGAATGTGGTGTCCAGTGAAGCACCGAACCAGAAATGGTGCTCTAATGGGATATTAACAGAGACTCAAACACATGCCCTGCGAAGTGAGCGTCCTGGGGAGCAACCTTCAGTAGCCCCGGAGTTAGAGAAGGTCTCTAA…	CCAAAGACAGGTCGGCAATAACACTGCAACGAAGCAGGCGAAGCAGGATGTAAATGCTTTAGAGCTCATGAAGGATGGCAACGCCGACGAATTGAAGAACGATTTCCTCATGGCTGTGACGAAGGAGCTTCTGAAGCTTGTCCTTGGAGGAGAGGCGCAGAATGTGGTGTCCAGTGAAGCACCGAACCAGAAATGGTGCTCTAATGGGATATTAACAGAGACTCAAACACATGCCCTGCGAAGTGAGCGTCCTGGGGAGCAACCTTCAGTAGCCCCGGAGTTAGAGAAGGTCTCTAACGGTGTGGCTGACGACAAATTATCTTGGAGCCCGACAATTAAGAAACGCGTGGACACCCATCCCGCGATATCAAGTGAGTCGGACAACCCTCTGTGGTGGTG…	CAGTAATCAATTATATATACATTGTGGTGTTCTTAAACATCCCTTTATTGATCTCAAAGCCAGTGAATTGTAATACGACTCACTATAGGGCGAATTGGGTACCGGGCCTCTAGACACTAGCTACTCGAGGGGCCCCAGGGGCCACGAACCCGTCCTCCCCCCTCCCTGCACTGCATATAAAACACTGGCAAAACGACAGATAAGGGTTGGGCTGTTCTAGCGCCAACCGGCGACAAACTAACACTGTTTTTTCTGCAAGTGCGTGCGCCAAACTGGTGCTCCCCCTTCCCACACGTATATCTATCCCTTTTTGGCATCGGAAAATTGTGTCTGCGCAAGCAGGAGAAACTCCCACCATCTTCACCATCCCTTACGAGACTGCCACCGTTTGACCACAGA…	TCCTGGAGAGAGGCGCAGAATGTGGTGTCCAGTGAAGCACCGAACCAGAAATGGTGCTCTAATGGGATATTAACAGAGACTCAAACACATGCCCTGCGAAGTGAGCGTCCTGGGGAGCAACCTTCAGTAGCCCCGGAGTTAGAGAAGGTCTCTAACGGTGTGGCTGACGACAAATTATCTTGGAGCCCGACAATTAAGAAACGCGTGGACACCCATCCCGCGATATCAAATGAGTCGGACAACCCTCTGTGGTGGTGATAGATGAGGACTTGGTAGTCTGAGTGTAGGACACTTCTGTGGTCAAACGGTGGCAGTCTCGTAAGGGATGGTGAAGATGGTGGGAGTTTCTCCTGCTTGCGCAGACACAATTTTCCGATGCCAAAAAGGGATAGATATACG…	CCAAAGACAGGTCGGCAATAACACTGCAACGAAGCAGGCGAAGCAGGATGTAAATGCTTTAGAGCTCATGAAGGATGGCAACGCCGACGAATTGAAGAACGATTTCCTCATGGCTGTGACGAAGGAGCTTCTGAAGCTTGTCCTTGGAGGAGAGCCGCAGAATGTGGTGTCCAGTGAAGCACCGAACCAGAAATGGTGCTCTAATGGGATATTAACGGAGACTCAAACACATGCCCTGCGAAGTGAGCGTCCTGGGGAGCAACCTTCTCTAACTCCGGGGCTACTGAAGGTCTCTAACGGTGTGGCTGACGACAAATTATCTTGGAGCCCGACAATTAAGAAACGCGTGGACACCCATCCCGCGATATCAAGTGAGTCGGACAACCCTCTGTGGTGGTG…
TGRH_RP1_hgx6660v1_pB29_A-129	5p 3p	170134687	Toxoplasma gondii ME49 - hypothetical protein	https://www.ncbi.nlm.nih.gov/nuccore/XM_018781307.1	https://www.ncbi.nlm.nih.gov/gene/?term=7896662		A	hypothetical protein| [XM_018781307.1 Toxoplasma gondii ME49 hypothetical protein mRNA]	2136	2821	IF	Sense		97.7 / 97.3	TGGGATGATGATATATATCTAGCTATACCCCTGATGTTCATACTCCACACCTCAAACCCAAAAAAAGAGATCCTAGAACTAGCCATGGCCGCAGGGGCCACGAACCAAAGACAGGTCGGCAATAACACTGCAACGAAGCAGGCGAAGCAGGATGTAAATGCTTTAGAGCTCATGAAGGATGGCAACGCCGACGAATTGAAGAACGATTTCCTCATGGCTGTGACGAAGGAGCTTCTGAAGCTTGTCCTTGGAGGAGAGGCGCAGAATGTGGTGTCCAGTGAAGCACCGAACCAGAAATGGTGCTCTAATGGGATATTAACAGAGACTCAAACACATGCCCTGCGAAGTGAGCGTCCTGGGGAGCAACCTTCAGTAGCCCCGGAGTTAGAGAAGGTCTCT…	CCAAAGACAGGTCGGCAATAACACTGCAACGAAGCAGGCGAAGCAGGATGTAAATGCTTTAGAGCTCATGAAGGATGGCAACGCCGACGAATTGAAGAACGATTTCCTCATGGCTGTGACGAAGGAGCTTCTGAAGCTTGTCCTTGGAGGAGAGGCGCAGAATGTGGTGTCCAGTGAAGCACCGAACCAGAAATGGTGCTCTAATGGGATATTAACAGAGACTCAAACACATGCCCTGCGAAGTGAGCGTCCTGGGGAGCAACCTTCAGTAGCCCCGGAGTTAGAGAAGGTCTCTAACGGTGTGGCTGACGACAAATTATCTTGGAGCCCGACAATTAAGAAACGCGTGGACACCCATCCCGCGATATCAAGTGAGTCGGACAACCCTCTGTGGTGGTG…	CAGGGATCTACGATATCTCGATCGTAGTTTTCTCAGACACCCCTTTGTTGAATCTCAAGGCCAGTGAATTGTAATACGACTCACTATAGGGCGAATTGGGTACCGGGCCTCTAGACACTAGCTACTCGAGGGGCCCCAGGGGCCACGAACCCGTCCTCCCCCCTCCCTGCACTGCATATAAAACACTGGCAAAACGACAGATAAGGGTTGGGCTGTTCTAGCGCCAACCGGCGACAAACTAACACTGTTTTTTCTGCAAGTGCGTGCGCCAAACTGGTGCTCCCCCTTCCCACACGTATATATATCCCTTTTTGGCATCGGAAAATTGTGTCTGCGCAAGCAGGAGAAACTCCCACCATCTTCACCATCCCTTACGAGACTGCCACCGTTTGACCACAG…	TCTGAAGCTTGTCCTGGAGAGAGGCGCAGAATGTGGTGTCCAGTGAAGCACCGAACCAGAAATGGTGCTCTAATGGGATATTAACAGAGACTCAAACACATGCCCTGCGAAGTGAGCGTCCTGGGGAGCAACCTTCAGTAGCCCCGGAGTTAGAGAAGGTCTCTAACGGTGTGGCTGACGACAAATTATCTTGGAGCCCGACAATTAAGAAACGCGTGGACACCCATCCCGCGATATCAAGTGAGTCGGACAACCCTCTGTGGTGGTGATAGATGAGGACTTGGTAGTTTGAGTGTAGGACACTTCTGTGGTCAAACGGTGGCAGTCTCGTAAGGGATGGTGAAGATGGTGGGAGTTTCTCCTGCTTGCGCAGACACAATTTTCCGATGCCAAAAAGGG…	CCAAAGACAGGTCGGCAATAACACTGCAACGAAGCAGGCGAAGCAGGATGTAAATGCTTTAGAGCTCATGAAGGATGGCAACGCCGACGAATTGAAGAACGATTTCCTCATGGCTGTGACGAAGGAGCTTCTGAAGCTTGTCCTTGGAGGAGAGCCGCAGAATGTGGTGTCCAGTGAAGCACCGAACCAGAAATGGTGCTCTAATGGGATATTAACGGAGACTCAAACACATGCCCTGCGAAGTGAGCGTCCTGGGGAGCAACCTTCTCTAACTCCGGGGCTACTGAAGGTCTCTAACGGTGTGGCTGACGACAAATTATCTTGGAGCCCGACAATTAAGAAACGCGTGGACACCCATCCCGCGATATCAAGTGAGTCGGACAACCCTCTGTGGTGGTG…
TGRH_RP1_hgx6660v1_pB29_A-18	3p	170134722	Toxoplasma gondii ME49 - hypothetical protein	https://www.ncbi.nlm.nih.gov/nuccore/XM_002364222.2	https://www.ncbi.nlm.nih.gov/gene/?term=7895613		N/A	hypothetical protein| [XM_002364222.2 Toxoplasma gondii ME49 hypothetical protein mRNA]	No Data	2301	??	Sense		99.6			CCGTATTCATTATATATCCATTGTAGTGGTATTAAACATCCCTGTAGTGATTCCAAGCCAGATGATTCCAGATATACGACTCACTATAGGGCGAATTGGGTACCGGGCCTCTAGACACTAGCTACTCGAGGGGCCCCAGGGGCCACGAATGCCGCCACTCAAAAACAGCCACTTGTACTTCTCCGTGAAGTGGTCCTTCTGACCGACAGTCCAGCAGTCCGGCAGGGTGCCGTCATCGCGCGTCTCGAGATCGAGTTTCTGCTCGTCTCCCTCGCTTTCCAGGTCCTCAGAACGCATCGAGTACGCCACTTGCGCAAGCGCCCTTCTGTGAAACTCCCCTTCGTCGCCTTCGGTGTCGTGATTCGTTGAGCTGCCCGACGACCGGCCTGACTTAGACAC…	CTTGTCCACGCGGCCGGTGCCTCGACGACGGCGTGCGACAACGCAGTCCCCTCGGAGAAAGCGTCTCCAGTTCCTTATTCTTGACTTCCCGCGATCGCCAAGACCTGCGTGACAGACCGGGGCCGTTGGGCAAGCTGAAGGAGACCAGTGAGCAGACACGAAGAGCGGACCTAGGCGCCTCGGACACTGGGTTCTTCGTGTCTAAGTCAGGCCGGTCGTCGGGCAGCTCAACGAATCACGACACCGAAGGCGACGAAGGGGAGTTTCACAGAAGGGCGCTTGCGCAAGTGGCGTACTCGATGCGTTCTGAGGACCTGGAAAGCGAGGGAGACGAGCAGAAACTCGATCTCGAGACGCGCGATGACGGCACCCTGCCGGACTGCTGGACTGTCGGTCAGA…
TGRH_RP1_hgx6660v1_pB29_A-81	5p 3p	170134722	Toxoplasma gondii ME49 - hypothetical protein	https://www.ncbi.nlm.nih.gov/nuccore/XM_002364222.2	https://www.ncbi.nlm.nih.gov/gene/?term=7895613		B	hypothetical protein| [XM_002364222.2 Toxoplasma gondii ME49 hypothetical protein mRNA]	41	1136	OOF2	Sense		99.3 / 99.1	GGGAATGACGATTATATACTTTATATTACCATACAGTTCACTTCACCTGTTCAATTCAACTGTGCAACTAGAACTAGCCATGGCCGCAGGGGCCACGAACCGTCCCGATACAGCCTTCGGGAAACCCCCCGAAGACAAGGTGGAGAAAAGCTCTGCTGCGCCTGCCCCTCCGAGCACTTGGAAAGACATGCTGCCGACTTTCGAGGCGGTCTTGCCTCAGTGGGGAACGCCGAGCAAACCCGCTCGAGTGCCAAGTGACCGAGGCGCCGATCCATTTTGCTTCTCGCCCAAAGCGAGTGGGCACCGCCTGTCGAGTGCAGTTCCAGCGGAATCGCTTGGCCCGAGTCCACAGAGGGAGGAGCAAGACACGGTGCCTACGTACGCGGGTTCCTCCCGCCT…	CCGTCCCGATACAGCCTTCGGGAAACCCCCCGAAGACAAGGTGGAGAAAAGCTCTGCTGCGCCTGCCCCTCCGAGCACTTGGAAAGACATGCTGCCGACTTTCGAGGCGGTCTTGCCTCAGTGGGGAACGCCGAGCAAACCCGCTCGAGTGCCAAGTGACCGAGGCGCCGATCCATTTTGCTTCTCGCCCAAAGCGAGTGGGCACCGCCTGTCGAGTGCAGTTCCAGCGGAATCGCTTGGCCCGAGTCCACAGAGGGAGGAGCAAGACACGGTGCCTACGTACGCGGGTTCCTCCCGCCTGCTCGGCGTCTCTCCGGACTCCATGTCGCCGGCTGAAGGCTCCTCAGCGTTCGACCCGCGCCTCGGAAAGTGCGATCTGGCGGGGTTGCCCGACTTCTC…	AGTACTACTTATTTTTTTGTAGTGTTATTAAGCATCCCTGTTGTGATTCCAAGCCGTGATTCCAAATACGACTCACTATAGGGCGAATTGGGTACCGGGCCTCTAGACACTAGCTACTCGAGGGGCCCCAGGGGCCACGAACCTGCTGCTCGCTCGAGGCGTCCGCGTTCCGGGCCGGTCTCCGGTCTCTGGTCCAGCACGAGCTTCCCAGTCGCGGTCTGCGAGAAGGCCCTCAGGGGCAGGAGCTCGTTCTCATCCGCAAGCGGTGCAGGCGAAACCCGCGGCTGACCGCGGCCTAGCGGCACCGTGCCTCGGGTGTCTCTACCCTCCACGGAGTAGCGGCGCAATGCCGAGGCCGCCTCGCCAAGAATGCGCTGTACAGACCGTTCCCAAGCGTCT…	TCGTGGTTTTCGGACCGACAGGCAGTGTACGTTTTTTCTTCCTGCCCCCCGCGCCGCGACAGAGCGCGAAGCACCCGCCGCTCAGAGTTTGTCTCCGGCGGCCAGCGCCGCGCGGAGACCGAGGAGGCCCTAGGGTCTCACGGCTCCGACGATCTAGCTCGCCCCGGCGCCTCAGACGAGCTCGCGGAAGACGCTTGGGAACGGTCTGTACAGCGCATTCTTGGCGAGGCGGCCTCGGCATTGCGCCGCTACTCCGTGGAGGGTAGAGACACCCGAGGCACGGTGCCGCTAGGCCGCGGTCAGCCGCGGGTTTCGCCTGCACCGCTTGCGGATGAGAACGAGCTCCTGCCCCTGAGGGCCTTCTCGCAGACCGCGACTGGGAAGCTCGTGCTGGACCAG…	CCGTCCCCGATACAGCCTTCGGGAAACCCCCCGAAGACAAGGTGGAGAAAAGCTCTGCTGCGCCTGCCCCTCCGAGCACTTGGAAAGACATGCTGCCGACTTTCGAGGCGGTCTTGCCTCAGTGGGGAACGCCGAGCAAACCCGCTCGAGTGCCAAGTGACCGAGGCGCCGATCCATTTTGCTTCTCGCCCAAAGCGAGTGGGCACCGCCTGTCGAGTGCAGTTCCAGCGGAATCGCTTGGCCCGAGTCCACAGAGGGAGGAGCAAGACACGGTGCCTACGTACGCGGGTTCCTCCCGCCTGCTCGGCGTCTCTCCGGACTCCATGTCGCCGGCTGAAGGCTCCTCAGCGTTCGACCCGCGCCTCGGAAAGTGCGATCTGGCGGGGTTGCCCGACTTCT…
TGRH_RP1_hgx6660v1_pB29_A-190	5p 3p	170134722	Toxoplasma gondii ME49 - hypothetical protein	https://www.ncbi.nlm.nih.gov/nuccore/XM_002364222.2	https://www.ncbi.nlm.nih.gov/gene/?term=7895613		B	hypothetical protein| [XM_002364222.2 Toxoplasma gondii ME49 hypothetical protein mRNA]	141	951	IF	Sense		99.2 / 99.5	TGGATGATGTATATACTATCTATTCGATGATGTAGATACTCCCACCAAACCCAAAAAAAGAGATCCTAGAACTAGCCATGGCCGCAGGGGCCACGAATTTCGAGGCGGTCTTGCCTCAGTGGGGAACGCCGAGCAAACCCGCTCGAGTGCCAAGTGACCGAGGCGCCGATCCATTTTGCTTCTCGCCCAAAGCGAGTGGGCACCGCCTGTCGAGTGCAGTTCCAGCGGAATCGCTTGGCCCGAGTCCACAGAGGGAGGAGCAAGACACGGTGCCTACGTACGCGGGTTCCTCCCGCCTGCTCGGCGTCTCTCCGGACTCCATGTCGCCGGCTGAAGGCTCCTCAGCGTTCGACCCGCGCCTCGGAAAGTGCGATCTGGCGGGGTTGCCCGACTTCTCTT…	TTTCGAGGCGGTCTTGCCTCAGTGGGGAACGCCGAGCAAACCCGCTCGAGTGCCAAGTGACCGAGGCGCCGATCCATTTTGCTTCTCGCCCAAAGCGAGTGGGCACCGCCTGTCGAGTGCAGTTCCAGCGGAATCGCTTGGCCCGAGTCCACAGAGGGAGGAGCAAGACACGGTGCCTACGTACGCGGGTTCCTCCCGCCTGCTCGGCGTCTCTCCGGACTCCATGTCGCCGGCTGAAGGCTCCTCAGCGTTCGACCCGCGCCTCGGAAAGTGCGATCTGGCGGGGTTGCCCGACTTCTCTTCGCTACGATCTTCGACCGACAGCCGCGTTCTCGAGCGCCTGCTCACGACAGCGAGCGACTTTTTCCACCTGCCCAAAAGGTGCCTCTCCCCGCCCCG…	TAACGTAATCCTCCTATTTATTAGATCAGGGTTTTCCCAGTCACGACGTTGTAAAACGACGGCCAGTGAATTGTAATACGACTCACTATAGGGCGAATTGGGTACCGGGCCTCTAGACACTAGCTACTCGAGGGGCCCCAGGGGCCACGAACTCCACGGAGTAGCGGCGCAATGCCGAGGCCGCCTCGCCAAGAATGCGCTGTACAGACCGTTCCCAAGCGTCTTCCGCGAGCTCGTCTGAGGCGCCGGGGCGAGCTAGATCGTCGGAGCCGTGAGACCCTAGGGCCTCCTCGGTCTCCGCGCGGCGCTGGCCGCCGGAGACAAACTCTGAGCGGCGGGTGCTTCGCGCTCTGTCGCGGCGCGGGGGGCAGGAAGAAGAAGCGTACACTGCCTGTCGGT…	AGGGCTCCTCAGCGTTCGACCCGCGCCTCGGAAAGTGCGATCTGGCGGGGTTGCCCGACTTCTCTTCGCTACGATCTTCGACCGACAGCCGCGTTCTCGAGCGCCTGCTCACGACAGCGAGCGACTTTTTCCACCTGCCCAAAAGGTGCCTCTCCCCGCCCCGCAGCCGCTTCTTGGAGCATCGATCCTGCGACACCCAGCGTGCGTCCGGAACTCCGTTAGACACTGGCCGCTGTGCAAGCGACGCTTGCAACTGCGCTCTCTCGACAGTCTCCAGGGGGTCTGCCGACGACTCGGACAGCCCCTGGGAGGCGGCGTGGTCTTCGGACCGACAGGCAGTGTACGCTTCTTCTTCCTGCCCCCCGCGCCGCGACAGAGCGCGAAGCACCCGCCGCTCAG…	TTTCGAGGCGGTCTTGCCTCAGTGGGGAACGCCGAGCAAACCCGCTCGAGTGCCAAGTGACCGAGGCGCCGATCCATTTTGCTTCTCGCCCAAAGCGAGTGGGCACCGCCTGTCGAGTGCAGTTCCAGCGGAATCGCTTGGCCCGAGTCCACAGAGGGAGGAGCAAGACACGGTGCCTACGTACGCGGGTTCCTCCCGCCTGCTCGGCGTCTCTCCGGACTCCATGTCGCCGGCTGAAGGCTCCTCAGCGTTCGACCCGCGCCTCGGAAAGTGCGATCTGGCGGGGTTGCCCGACTTCTCTTCGCTACGATCTTCGACCGACAGCCGCGTTCTCGAGCGCCTGCTCACGACAGCGAGCGACTTTTTCCACCTGCCCAAAAGGTGCCTCTCCCCGCCCCG…
TGRH_RP1_hgx6660v1_pB29_A-198	5p 3p	170134722	Toxoplasma gondii ME49 - hypothetical protein	https://www.ncbi.nlm.nih.gov/nuccore/XM_002364222.2	https://www.ncbi.nlm.nih.gov/gene/?term=7895613		B	hypothetical protein| [XM_002364222.2 Toxoplasma gondii ME49 hypothetical protein mRNA]	141	951	IF	Sense		99.3 / 99.4	AATGGGATGATGTATATAACTATCTATTCGATGATGAAGATACCCCACCAAACCCAAAAAAAGAGATCCTAGAACTAGCCATGGCCGCAGGGGCCACGAATTTCGAGGCGGTCTTGCCTCAGTGGGGAACGCCGAGCAAACCCGCTCGAGTGCCAAGTGACCGAGGCGCCGATCCATTTTGCTTCTCGCCCAAAGCGAGTGGGCACCGCCTGTCGAGTGCAGTTCCGGCGGAATCGCTGGGCCCGAGTCCACAGAGGGAGGAGCAAGACACGGTGCCTACGTACGCGGGTTCCTCCCGCCTGCTCGGCGTCTCTCCGGACTCCATGTCGCCGGCTGAAGGCTCCTCAGCGTTCGACCCGCGCCTCGGAAAGTGCGATCTGGCGGGGTTGCCCGACTTCT…	TTTCGAGGCGGTCTTGCCTCAGTGGGGAACGCCGAGCAAACCCGCTCGAGTGCCAAGTGACCGAGGCGCCGATCCATTTTGCTTCTCGCCCAAAGCGAGTGGGCACCGCCTGTCGAGTGCAGTTCCGGCGGAATCGCTGGGCCCGAGTCCACAGAGGGAGGAGCAAGACACGGTGCCTACGTACGCGGGTTCCTCCCGCCTGCTCGGCGTCTCTCCGGACTCCATGTCGCCGGCTGAAGGCTCCTCAGCGTTCGACCCGCGCCTCGGAAAGTGCGATCTGGCGGGGTTGCCCGACTTCTCTTCGCTACGATCTTCGACCGACAGCCGCGTTCTCGAGCGCCTGCTCACGACAGCGAGCGACTTTTTCCACCTGCCCAAAAGGTGCCTCTCCCCGCCCCG…	TTTTCATCTACGATTCTAGATCAGGGGTTTCCCAGTCACGACGTTGTAAAACGACGGCCAGTGAATTGTAATACGACTCACTATAGGGCGAATTGGGTACCGGGCCTCTAGACACTAGCTACTCGAGGGGCCCCAGGGGCCACGAACTCCACGGAGTAGCGGCGCAATGCCGAGGCCGCCTCGCCAAGAATGCGCTGTACAGACCGTTCCCAAGCGTCTTCCGCGAGCTCGTCTGAGGCGCCGGGGCGAGCTAGATCGTCGGAGCCGTGAGACCCTAGGGCCTCCTCGGTCTCCGCGCGGCGCTGGCCGCCGGAGACAAACTCTGAGCGGCGGGTGCTTCGCGCTCTGTCGCGGCGCGGGGGGCAGGAAGAAGAAGCGTACACTGCCTGTCGGTCCGAA…	ACGATCTTCGACCGACAGCCGCGTTCTCGAGCGCCTGCTCATGACAGCGAGCGACTTTTTCCACCTGCCCAAAAGGTGCCTCTCCCCGCCCCGCAGCCGCTTCTTGGAGCATCGATCCTGCGACACCCAGCGTGCGTCCGGAACTCCGTTAGACACTGGCCGCTGTGCAAGCGACGCTTGCAACTGCGCTCTCTCGACAGTCTCCAGGGGGTCTGCCGACGACTCGGACAGCCCCTGGGAGGCGGCGTGGTCTTCGGACCGACAGGCAGTGTACGCTTCTTCTTCCTGCCCCCCGCGCCGCGACAGAGCGCGAAGCACCCGCCGCTCAGAGTTTGTCTCCGGCGGCCAGCGCCGCGCGGAGACCGAGGAGGCCCTAGGGTCTCACGGCTCCGACGATCT…	TTTCGAGGCGGTCTTGCCTCAGTGGGGAACGCCGAGCAAACCCGCTCGAGTGCCAAGTGACCGAGGCGCCGATCCATTTTGCTTCTCGCCCAAAGCGAGTGGGCACCGCCTGTCGAGTGCAGTTCCAGCGGAATCGCTTGGCCCGAGTCCACAGAGGGAGGAGCAAGACACGGTGCCTACGTACGCGGGTTCCTCCCGCCTGCTCGGCGTCTCTCCGGACTCCATGTCGCCGGCTGAAGGCTCCTCAGCGTTCGACCCGCGCCTCGGAAAGTGCGATCTGGCGGGGTTGCCCGACTTCTCTTCGCTACGATCTTCGACCGACAGCCGCGTTCTCGAGCGCCTGCTCACGACAGCGAGCGACTTTTTCCACCTGCCCAAAAGGTGCCTCTCCCCGCCCCG…
TGRH_RP1_hgx6660v1_pB29_A-42	5p 3p	170134722	Toxoplasma gondii ME49 - hypothetical protein	https://www.ncbi.nlm.nih.gov/nuccore/XM_002364222.2	https://www.ncbi.nlm.nih.gov/gene/?term=7895613		B	hypothetical protein| [XM_002364222.2 Toxoplasma gondii ME49 hypothetical protein mRNA]	720	2302	IF	Sense		99.8 / 99.8	AGGACGGCGTAAAGAAACCTGATTACCCCGCAGTAAACTTCAACTGTGCAATTCAACTGTGCAACTAGAACTAGCCATGGCCGCAGGGGCCACGAACGCTTCTTCTTCCTGCCCCCCGCGCCGCGACAGAGCGCGAAGCACCCGCCGCTCAGAGTTTGTCTCCGGCGGCCAGCGCCGCGCGGAGACCGAGGAGGCCCTAGGGTCTCACGGCTCCGACGATCTAGCTCGCCCCGGCGCCTCAGACGAGCTCGCGGAAGACGCTTGGGAACGGTCTGTACAGCGCATTCTTGGCGAGGCGGCCTCGGCATTGCGCCGCTACTCCGTGGAGGGTAGAGACACCCGAGGCACGGTGCCGCTAGGCCGCGGTCAGCCGCGGGTTTCGCCTGCACCGCTTGCGGA…	CGCTTCTTCTTCCTGCCCCCCGCGCCGCGACAGAGCGCGAAGCACCCGCCGCTCAGAGTTTGTCTCCGGCGGCCAGCGCCGCGCGGAGACCGAGGAGGCCCTAGGGTCTCACGGCTCCGACGATCTAGCTCGCCCCGGCGCCTCAGACGAGCTCGCGGAAGACGCTTGGGAACGGTCTGTACAGCGCATTCTTGGCGAGGCGGCCTCGGCATTGCGCCGCTACTCCGTGGAGGGTAGAGACACCCGAGGCACGGTGCCGCTAGGCCGCGGTCAGCCGCGGGTTTCGCCTGCACCGCTTGCGGATGAGAACGAGCTCCTGCCCCTGAGGGCCTTCTCGCAGACCGCGACTGGGAAGCTCGTGCTGGACCAGAGACCGGAGACCGGCCCGGAACGCGGACG…	TTATCCATCAACATTTCCTTTGTAGTGGTATTAAACATCCCTGTAGTGATTCCAAGTCAATTGTTCTAGATAATACGACTCACTATAGGGCGAATTGGGTACCGGGCCTCTAGACACTAGCTACTCGAGGGGCCCCAGGGGCCACGAATGCCGCCACTCAAAAACAGCCACTTGTACTTCTCCGTGAAGTGGTCCTTCTGACCGACAGTCCAGCAGTCCGGCAGGGTGCCGTCATCGCGCGTCTCGAGATCGAGTTTCTGCTCGTCTCCCTCGCTTTCCAGGTCCTCAGAACGCATCGAGTACGCCACTTGCGCAAGCGCCCTTCTGTGAAACTCCCCTTCGTCGCCTTCGGTGTCGTGATTCGTTGAGCTGCCCGACGACCGGCCTGACTTAGACACG…	GGCAACGGCCTGCCATCTCTGTCTTTCGCTGGGCGCGCCGACCCGAGCTTGGTTCCTTGTCCACGCGGCCGGTGCCTCGACGACGGCCTGCGACAACGCAGTCCCCTCGGAGAAAGCGTCTCCAGTTCCTTATTCTTGACTTCCCGCGATCGCCAAGACCTGCGTGACAGACCGGGGCCGTTGGGCAAGCTGAAGGAGACCAGTGAGCAGACACGAAGAGCGGACCTAGGCGCCTCGGACACTGGGTTCTTCGTGTCTAAGTCAGGCCGGTCGTCGGGCAGCTCAACGAATCACGACACCGAAGGCGACGAAGGGGAGTTTCACAGAAGGGCGCTTGCGCAAGTGGCGTACTCGATGCGTTCTGAGGACCTGGAAAGCGAGGGAGACGAGCAGAAACTC…	CGCTTCTTCTTCCTGCCCCCCGCGCCGCGACAGAGCGCGAAGCACCCGCCGCTCAGAGTTTGTCTCCGGCGGCCAGCGCCGCGCGGAGACCGAGGAGGCCCTAGGGTCTCACGGCTCCGACGATCTAGCTCGCCCCGGCGCCTCAGACGAGCTCGCGGAAGACGCTTGGGAACGGTCTGTACAGCGCATTCTTGGCGAGGCGGCCTCGGCATTGCGCCGCTACTCCGTGGAGGGTAGAGACACCCGAGGCACGGTGCCGCTAGGCCGCGGTCAGCCGCGGGTTTCGCCTGCACCGCTTGCGGATGAGAACGAGCTCCTGCCCCTGAGGGCCTTCTCGCAGACCGCGACTGGGAAGCTCGTGCTGGACCAGAGACCGGAGACCGGCCCGGAACGCGGACG…
TGRH_RP1_hgx6660v1_pB29_A-17	5p 3p	170134722	Toxoplasma gondii ME49 - hypothetical protein	https://www.ncbi.nlm.nih.gov/nuccore/XM_002364222.2	https://www.ncbi.nlm.nih.gov/gene/?term=7895613		B	hypothetical protein| [XM_002364222.2 Toxoplasma gondii ME49 hypothetical protein mRNA]	720	2302	IF	Sense		99.7 / 99.7	AGTAATTCTCTTATAATGAATCCTTGATATACCCCGCAAGATTCACTTCAACATGTGCAATTCAACTGTGCAACTAGAACTAGCCATGGCCGCAGGGGCCACGAACGCTTCTTCTTCCTGCCCCCCGCGCCGCGACAGAGCGCGAAGCACCCGCCGCTCAGAGTTTGTCTCCGGCGGCCAGCGCCGCGCGGAGACCGAGGAGGCCCTAGGGTCTCACGGCTCCGACGATCTAGCTCGCCCCGGCGCCTCAGACGAGCTCGCGGAAGACGCTTGGGAACGGTCTGTACAGCGCATTCTTGGCGAGGCGGCCTCGGCATTGCGCCGCTACTCCGTGGAGGGTAGAGACACCCGAGGCACGGTGCCGCTAGGCCGCGGTCAGCCGCGGGTTTCGCCTGCGCC…	CGCTTCTTCTTCCTGCCCCCCGCGCCGCGACAGAGCGCGAAGCACCCGCCGCTCAGAGTTTGTCTCCGGCGGCCAGCGCCGCGCGGAGACCGAGGAGGCCCTAGGGTCTCACGGCTCCGACGATCTAGCTCGCCCCGGCGCCTCAGACGAGCTCGCGGAAGACGCTTGGGAACGGTCTGTACAGCGCATTCTTGGCGAGGCGGCCTCGGCATTGCGCCGCTACTCCGTGGAGGGTAGAGACACCCGAGGCACGGTGCCGCTAGGCCGCGGTCAGCCGCGGGTTTCGCCTGCGCCGCTTGCGGATG	TTATCCATCACACATCCTTTGTAGTTGGTATTAAGCATCCCTGTAGTGATTCCAAGTCGTGATTCCAAATACGACTCACTATAGGGCGAATTGGGTACCGGGCCTCTAGACACTAGCTACTCGAGGGGCCCCAGGGGCCACGAATGCCGCCACTCAAAAACAGCCACTTGTACTTCTCCGTGAAGTGGTCCTTCTGACCGACAGTCCAGCAGTCCGGCAGGGTGCCGTCATCGCGCGTCTCGAGATCGAGTTTCTGCTCGTCTCCCTCGCTTTCCAGGTCCTCAGAACGCATCGAGTACGCCACTTGCGCAAGCGCCCTTCTGTGAAACTCCCCTTCGTCGCCTTCGGTGTCGTGATTCGTTGAGCTGCCCGACGACCGGCCTGACTTAGACACGAAGA…	TTCCTTATTCTTGACTTCCCGCGATCGCCAAGACCTGCGTGACAGACCGGGGCCGTTGGGCAAGCTGAAGGAGACCAGTGAGCAGACACGAAGAGCGGACCTAGGCGCCTCGGACACTGGGTTCTTCGTGTCTAAGTCAGGCCGGTCGTCGGGCAGCTCAACGAATCACGACACCGAAGGCGACGAAGGGGAGTTTCACAGAAGGGCGCTTGCGCAAGTGGCGTACTCGATGCGTTCTGAGGACCTGGAAAGCGAGGGAGACGAGCAGAAACTCGATCTCGAGACGCGCGATGACGGCACCCTGCCGGACTGCTGGACTGTCGGTCAGAAGGACCACTTCACGGAGAAGTACAAGTGGCTGTTTTTGAGTGGCGGCA	CGCTTCTTCTTCCTGCCCCCCGCGCCGCGACAGAGCGCGAAGCACCCGCCGCTCAGAGTTTGTCTCCGGCGGCCAGCGCCGCGCGGAGACCGAGGAGGCCCTAGGGTCTCACGGCTCCGACGATCTAGCTCGCCCCGGCGCCTCAGACGAGCTCGCGGAAGACGCTTGGGAACGGTCTGTACAGCGCATTCTTGGCGAGGCGGCCTCGGCATTGCGCCGCTACTCCGTGGAGGGTAGAGACACCCGAGGCACGGTGCCGCTAGGCCGCGGTCAGCCGCGGGTTTCGCCTGCACCGCTTGCGGATGAGAACGAGCTCCTGCCCCTGAGGGCCTTCTCGCAGACCGCGACTGGGAAGCTCGTGCTGGACCAGAGACCGGAGACCGGCCCGGAACGCGGACG…
TGRH_RP1_hgx6660v1_pB29_A-99	5p 3p	170134722	Toxoplasma gondii ME49 - hypothetical protein	https://www.ncbi.nlm.nih.gov/nuccore/XM_002364222.2	https://www.ncbi.nlm.nih.gov/gene/?term=7895613		B	hypothetical protein| [XM_002364222.2 Toxoplasma gondii ME49 hypothetical protein mRNA]	720	2302	IF	Sense		99.8 / 99.7	GGGATGATGTATATATCTAGCTATTCCCTGATGTTCATACTCCCACCAAACCCAAAAAAAGAGATCCTAGAACTAGCCATGGCCGCAGGGGCCACGAACGCTTCTTCTTCCTGCCCCCCGCGCCGCGACAGAGCGCGAAGCACCCGCCGCTCAGAGTTTGTCTCCGGCGGCCAGCGCCGCGCGGAGACCGAGGAGGCCCTAGGGTCTCACGGCTCCGACGATCTAGCTCGCCCCGGCGCCTCAGACGAGCTCGCGGAAGACGCTTGGGAACGGTCTGTACAGCGCATTCTTGGCGAGGCGGCCTCGGCATTGCGCCGCTACTCCGTGGAGGGTAGAGACACCCGAGGCACGGTGCCGCTAGGCCGCGGTCAGCCGCGGGTTTCGCCTGCACCGCTTGCG…	CGCTTCTTCTTCCTGCCCCCCGCGCCGCGACAGAGCGCGAAGCACCCGCCGCTCAGAGTTTGTCTCCGGCGGCCAGCGCCGCGCGGAGACCGAGGAGGCCCTAGGGTCTCACGGCTCCGACGATCTAGCTCGCCCCGGCGCCTCAGACGAGCTCGCGGAAGACGCTTGGGAACGGTCTGTACAGCGCATTCTTGGCGAGGCGGCCTCGGCATTGCGCCGCTACTCCGTGGAGGGTAGAGACACCCGAGGCACGGTGCCGCTAGGCCGCGGTCAGCCGCGGGTTTCGCCTGCACCGCTTGCGGATGAGAACGAGCTCCTGCCCCTGAGGGCCTTCTCGCAGACCGCGACTGGGAAGCTCGTGCTGGACCAGAGACCGGAGACCGGCCCGGAACGCGGACG…	TCGGCATCTACGATTCTAGATCAGGGTTTTCCCAGTCACGACTTTGTAAAACGACGGCCAGTGAATTGTAATACGACTCACTATAGGGCGAATTGGGTACCGGGCCTCTAGACACTAGCTACTCGAGGGGCCCCAGGGGCCACGAATGCCGCCACTCAAAAACAGCCACTTGTACTTCTCCGTGAAGTGGTCCTTCTGACCGACAGTCCAGCAGTCCGGCAGGGTGCCGTCATCGCGCGTCTCGAGATCGAGTTTCTGCTCGTCTCCCTCGCTTTCCAGGTCCTCAGAACGCATCGAGTACGCCACTTGCGCAAGCGCCCTTCTGTGAAACTCCCCTTCGTCGCCTTCGGTGTCGTGATTCGTTGAGCTGCCCGACGACCGGCCTGACTTAGACACGAA…	GCGCGCATTCGACAGGCTGTGCCTGGAGCAATCCTGCGGCCGGGTCTCTCTGCAGATCGACTGTCTCCGTGTCGGAGGAACTCGAGTTTGGGCAACGGCCTGCCATCTCTGTCTTTCGCTGGGCGCGCCGACCCGAGCTTGGTTCCTTGTCCACGCGGCCGGTGCCTCGACGACGGCCTGCGACAACGCAGTCCCCTCGGAGAAAGCGTCTCCAGTTCCTTATTCTTGACTTCCCGCGATCGCCAAGACCTGCGTGACAGACCGGGGCCGTTGGGCAAGCTGAAGGAGACCAGTGAGCAGACACGAAGAGCGGACCTAGGCGCCTCGGACACTGGGTTCTTCGTGTCTAAGTCAGGCCGGTCGTCGGGCAGCTCAACGAATCACGACACCGAAGGCGAC…	CGCTTCTTCTTCCTGCCCCCCGCGCCGCGACAGAGCGCGAAGCACCCGCCGCTCAGAGTTTGTCTCCGGCGGCCAGCGCCGCGCGGAGACCGAGGAGGCCCTAGGGTCTCACGGCTCCGACGATCTAGCTCGCCCCGGCGCCTCAGACGAGCTCGCGGAAGACGCTTGGGAACGGTCTGTACAGCGCATTCTTGGCGAGGCGGCCTCGGCATTGCGCCGCTACTCCGTGGAGGGTAGAGACACCCGAGGCACGGTGCCGCTAGGCCGCGGTCAGCCGCGGGTTTCGCCTGCACCGCTTGCGGATGAGAACGAGCTCCTGCCCCTGAGGGCCTTCTCGCAGACCGCGACTGGGAAGCTCGTGCTGGACCAGAGACCGGAGACCGGCCCGGAACGCGGACG…
TGRH_RP1_hgx6660v1_pB29_A-263	5p 3p	170134722	Toxoplasma gondii ME49 - hypothetical protein	https://www.ncbi.nlm.nih.gov/nuccore/XM_002364222.2	https://www.ncbi.nlm.nih.gov/gene/?term=7895613		B	hypothetical protein| [XM_002364222.2 Toxoplasma gondii ME49 hypothetical protein mRNA]	903	2482	IF	Sense		100.0 / 99.8	TGGATGATGTATATATCTAGCTATACCCCTGATGTTCACACTCCCACTCATACCCAAAAAAAGAGATCCTAGAACTAGCCATGGCCGCAGGGGCCACGAAGCGCATTCTTGGCGAGGCGGCCTCGGCATTGCGCCGCTACTCCGTGGAGGGTAGAGACACCCGAGGCACGGTGCCGCTAGGCCGCGGTCAGCCGCGGGTTTCGCCTGCACCGCTTGCGGATGAGAACGAGCTCCTGCCCCTGAGGGCCTTCTCGCAGACCGCGACTGGGAAGCTCGTGCTGGACCAGAGACCGGAGACCGGCCCGGAACGCGGACGCCTCGAGCGAGCGGCAGGGGGATCAACTCGCGAGGGGCGTGCATGCGCGGCGGTGTCTCCGTTCGAGGATGTGGATGCAAGTC…	GCGCATTCTTGGCGAGGCGGCCTCGGCATTGCGCCGCTACTCCGTGGAGGGTAGAGACACCCGAGGCACGGTGCCGCTAGGCCGCGGTCAGCCGCGGGTTTCGCCTGCACCGCTTGCGGATGAGAACGAGCTCCTGCCCCTGAGGGCCTTCTCGCAGACCGCGACTGGGAAGCTCGTGCTGGACCAGAGACCGGAGACCGGCCCGGAACGCGGACGCCTCGAGCGAGCGGCAGGGGGATCAACTCGCGAGGGGCGTGCATGCGCGGCGGTGTCTCCGTTCGAGGATGTGGATGCAAGTCTCTGCCACCCATGCCGTCCGCGAGACGGGCCTGCGGAGTGCGCTGCGACTCGCGAGGCAGCTGAGTGTCTCGAGCGACTAAGAGAGCGAGATTCGGAGAA…	AAGGTTCTACGATATCTAGATCGTGGTTTTCCCAGTCACGCACTTTGTTGAATCTGCAAGGCCAGTGAATTGTAATACGACTCACTATAGGGCGAATTGGGTACCGGGCCTCTAGACACTAGCTACTCGAGGGGCCCCAGGGGCCACGAAATCGCGTGCGAGAGTCTTGGTGGCGGCAAATCTTCTTGCGTAAACTGCGCATGTTGGTCACTCTCGAAGCCCCTGAAGGCTTCACGGCTCCGTCTGCCCAGTGGCTGACGATTTTCATGCCTCGCTTCCGCGCGCGGAGACCTCGGTCCTTCATCGCTCGACAGTACAGACAGCCGAGCATACCGCCACTCAAAAACAGCCACTTGTACTTCTCCGTGAAGTGGTCCTTCTGACCGACAGTCCAGCAGT…	CGTCTCCAGTTCCTTATTCTTGACTTCCCGCGATCGCCAAGACTGCGTGACAGACCGGGGCCGTTGGGCAAGCTGAAGGAGACCAGTGAGCAGACACGAAGAGCGGACCTAGGCGCCTCGGACACTGGGTTCTTCGTGTCTAAGTCAGGCCGGTCGTCGGGCAGCTCAACGAATCACGACACCGAAGGCGACGAAGGGGAGTTTCACAGAAGGGCGCTTGCGCAAGTGGCGTACTCGATGCGTTCTGAGGACCTGGAAAGCGAGGGAGACGAGCAGAAACTCGATCTCGAGACGCGCGATGACGGCACCCTGCCGGACTGCTGGACTGTCGGTCAGAAGGACCACTTCACGGAGAAGTACAAGTGGCTGTTTTTGAGTGGCGGTATGCTCGGCTGTCTG…	GCGCATTCTTGGCGAGGCGGCCTCGGCATTGCGCCGCTACTCCGTGGAGGGTAGAGACACCCGAGGCACGGTGCCGCTAGGCCGCGGTCAGCCGCGGGTTTCGCCTGCACCGCTTGCGGATGAGAACGAGCTCCTGCCCCTGAGGGCCTTCTCGCAGACCGCGACTGGGAAGCTCGTGCTGGACCAGAGACCGGAGACCGGCCCGGAACGCGGACGCCTCGAGCGAGCGGCAGGGGGATCAACTCGCGAGGGGCGTGCATGCGCGGCGGTGTCTCCGTTCGAGGATGTGGATGCAAGTCTCTGCCACCCATGCCGTCCGCGAGACGGGCCTGCGGAGTGCGCTGCGACTCGCGAGGCAGCTGAGTGTCTCGAGCGACTAAGAGAGCGAGATTCGGAGAA…
TGRH_RP1_hgx6660v1_pB29_A-23	5p 3p	170134722	Toxoplasma gondii ME49 - hypothetical protein	https://www.ncbi.nlm.nih.gov/nuccore/XM_002364222.2	https://www.ncbi.nlm.nih.gov/gene/?term=7895613		N/A	hypothetical protein| [XM_002364222.2 Toxoplasma gondii ME49 hypothetical protein mRNA]	1247	2300	OOF2	Sense		99.8 / 99.7	TGGATGATGTTATATCCAGCTATACCCCGCATGTTCATACTCCACACCTCATACCCAAAAAAAGAGATCCTAGAACTAGCCATGGCCGCAGGGGCCACGAACGACTCGCGAGGCAGCTGAGTGTCTCGAGCGACTAAGAGAGCGAGATTCGGAGAAGGCTGCGCGCCTCAGTCTCGCCCTGATGCTGTCTCGGAGTCCGTTGCGTGCGACGAACAGTCGCAGTCCGGCAGAACACCTCGACAGCGACGAAGAACGCCGAGGAAGAGACGATGCGGCAGTGGTGGAGAAGCGACCACGCGTGGAGCTTCCAGCGACGATGCGCAGTTCCATGGGTGAAGCGGCCTTGGGAGAACAAGACTGGCAAGCTTCCAGGGGCCTGACTTCCGAGCGGCGAAAGGC…	CGACTCGCGAGGCAGCTGAGTGTCTCGAGCGACTAAGAGAGCGAGATTCGGAGAAGGCTGCGCGCCTCAGTCTCGCCCTGATGCTGTCTCGGAGTCCGTTGCGTGCGACGAACAGTCGCAGTCCGGCAGAACACCTCGACAGCGACGAAGAACGCCGAGGAAGAGACGATGCGGCAGTGGTGGAGAAGCGACCACGCGTGGAGCTTCCAGCGACGATGCGCAGTTCCATGGGTGAAGCGGCCTTGGGAGAACAAGACTGGCAAGCTTCCAGGGGCCTGACTTCCGAGCGGCGAAAGGCTTATTTGGACGCAGAAGAGAGACGCGTCCGGGCGCTGCTGAGTGAAGTCGCCGGCAGAGTAGAGGGAAAGCGCCGACGAGAAGAAGACTCGGGCCTCGCGG…	TTCGGATCTATTATATATCCATTGTAGTTTTCTTAAACACCCCTTTAGTGATCTCAAAGCCAGTGAATTGTAATACGACTCACTATAGGGCGAATTGGGTACCGGGCCTCTAGACACTAGCTACTCGAGGGGCCCCAGGGGCCACGAACCGACACTCAAAAACAGCCACTTGTACTTCTCCGTGAAGTGGTCCTTCTGACCGACAGTCCAGCAGTCCGGCAGGGTGCCGTCATCGCGCGTCTCGAGATCGAGTTTCTGCTCGTCTCCCTCGCTTTCCAGGTCCTCAGAACGCATCGAGTACGCCACTTGCGCAAGCGCCCTTCTGTGAAACTCCCCTTCGTCGCCTTCGGTGTCGTGATTCGTTGAGCTGCCCGACGACCGGCCTGACTTAGACACGAA…	AATGCATGCGCGCGCATTCGACAGGCTGTGCCTGGAGCAATCCTGCGGCCGGGTCTCTCTGCAGATCGACTGTCTCCGTGTCGGAGGAACTCGAGTTTGGGCAACGGCCTGCCATCTCTGTCTTTCGCTGGGCGCGCCGACCCGAGCTTGGTTCCTTGTCCACGCGGCCGGTGCCTCGACGACGGCCTGCGACAACGCAGTCCCCTCGGAGAAAGCGTCTCCAGTTCCTTATTCTTGACTTCCCGCGATCGCCAAGACCTGCGTGACAGACCGGGGCCGTTGGGCAAGCTGAAGGAGACCAGTGAGCAGACACGAAGAGCGGACCTAGGCGCCTCGGACACTGGGTTCTTCGTGTCTAAGTCAGGCCGGTCGTCGGGCAGCTCAACGAATCACGACACC…	CGACTCGCGAGGCAGCTGAGTGTCTCGAGCGACTAAGAGAGCGAGATTCGGAGAAGGCTGCGCGCCTCAGTCTCGCCCTGATGCTGTCTCGGAGTCCGTTGCGTGCGACGAACAGTCGCAGTCCGGCAGAACACCTCGACAGCGACGAAGAACGCCGAGGAAGAGACGATGCGGCAGTGGTGGAGAAGCGACCACGCGTGGAGCTTCCAGCGACGATGCGCAGTTCCATGGGTGAAGCGGCCTTGGGAGAACAAGACTGGCAAGCTTCCAGGGGCCTGACTTCCGAGCGGCGAAAGGCTTATTTGGACGCAGAAGAGAGACGCGTCCGGGCGCTGCTGAGTGAAGTCGCCGGCAGAGTAGAGGGAAAGCGCCGACGAGAAGAAGACTCGGGCCTCGCGG…
TGRH_RP1_hgx6660v1_pB29_A-96	5p 3p	170134722	Toxoplasma gondii ME49 - hypothetical protein	https://www.ncbi.nlm.nih.gov/nuccore/XM_002364222.2	https://www.ncbi.nlm.nih.gov/gene/?term=7895613		N/A	hypothetical protein| [XM_002364222.2 Toxoplasma gondii ME49 hypothetical protein mRNA]	1247	2300	OOF2	Sense		99.8 / 99.5	TGGATGATGTTATATACTTCTATACCCCGGATGTTCACTCCCACCTCGTACAAAAAAAAAGAGATCCTAGAACTAGCCATGGCCGCAGGGGCCACGAACGACTCGCGAGGCAGCTGAGTGTCTCGAGCGACTAAGAGAGCGAGATTCGGAGAAGGCTGCGCGCCTCAGTCTCGCCCTGATGCTGTCTCGGAGTCCGTTGCGTGCGACGAACAGTCGCAGTCCGGCAGAACACCTCGACAGCGACGAAGAACGCCGAGGAAGAGACGATGCGGCAGTGGTGGAGAAGCGACCACGCGTGGAGCTTCCAGCGACGATGCGCAGTTCCATGGGTGAAGCGGCCTTGGGAGAACAAGACTGGCAAGCTTCCAGGGGCCTGACTTCCGAGCGGCGAAAGGCTTA…	CGACTCGCGAGGCAGCTGAGTGTCTCGAGCGACTAAGAGAGCGAGATTCGGAGAAGGCTGCGCGCCTCAGTCTCGCCCTGATGCTGTCTCGGAGTCCGTTGCGTGCGACGAACAGTCGCAGTCCGGCAGAACACCTCGACAGCGACGAAGAACGCCGAGGAAGAGACGATGCGGCAGTGGTGGAGAAGCGACCACGCGTGGAGCTTCCAGCGACGATGCGCAGTTCCATGGGTGAAGCGGCCTTGGGAGAACAAGACTGGCAAGCTTCCAGGGGCCTGACTTCCGAGCGGCGAAAGGCTTATTTGGACGCAGAAGAGAGACGCGTCCGGGCGCTGCTGAGTGAAGTCGCCGGCAGAGTAGAGGGAAAGCGCCGACGAGAAGAAGACTCGGGCCTCGCGG…	ACGTAATCTATTATTTATCCATTGTGGTGGTATTAAACATCCCTTTAGTGATTCCAAGCCAGTGAATTGTAATACGACTCACTATAGGGCGAATTGGGTACCGGGCCTCTAGACACTAGCTACTCGAGGGGCCCCAGGGGCCACGAACCGACACTCAAAAACAGCCACTTGTACTTCTCCGTGAAGTGGTCCTTCTGACCGACAGTCCAGCAGTCCGGCAGGGTGCCGTCATCGCGCGTCTCGAGATCGAGTTTCTGCTCGTCTCCCTCGCTTTCCAGGTCCTCAGAACGCATCGAGTACGCCACTTGCGCAAGCGCCCTTCTGTGAAACTCCCCTTCGTCGCCTTCGGTGTCGTGATTCGTTGAGCTGCCCGACGACCGGCCTGACTTAGACACGAAG…	GGGTCTCTCTGCAGATCGACTGTCTCCGTGTCGGAGGAACTCGAGTTTGGGCAACGGCCTGCCATCTCTGTCTTTCGCTGGGCGCGCCCGACCCCGAGCTTGGTTCCTTGTCCACGCGGCCGGTGCCTCGACGACGGCCTGCGACAACGCAGTCCCCTCGGAGAAAGCGTCTCCAGTTCCTTATTCTTGACTTCCCGCGATCGCCAAGACCTGCGTGACAGACCGGGGCCGTTGGGCAAGCTGAAGGAGACCAGTGAGCAGACACGAAGAGCGGACCTAGGCGCCTCGGACACTGGGTTCTTCGTGTCTAAGTCAGGCCGGTCGTCGGGCAGCTCAACGAATCACGACACCGAAGGCGACGAAGGGGAGTTTCACAGAAGGGCGCTTGCGCAAGTGGCG…	CGACTCGCGAGGCAGCTGAGTGTCTCGAGCGACTAAGAGAGCGAGATTCGGAGAAGGCTGCGCGCCTCAGTCTCGCCCTGATGCTGTCTCGGAGTCCGTTGCGTGCGACGAACAGTCGCAGTCCGGCAGAACACCTCGACAGCGACGAAGAACGCCGAGGAAGAGACGATGCGGCAGTGGTGGAGAAGCGACCACGCGTGGAGCTTCCAGCGACGATGCGCAGTTCCATGGGTGAAGCGGCCTTGGGAGAACAAGACTGGCAAGCTTCCAGGGGCCTGACTTCCGAGCGGCGAAAGGCTTATTTGGACGCAGAAGAGAGACGCGTCCGGGCGCTGCTGAGTGAAGTCGCCGGCAGAGTAGAGGGAAAGCGCCGACGAGAAGAAGACTCGGGCCTCGCGG…
TGRH_RP1_hgx6660v1_pB29_A-230	5p 3p	170134778	Toxoplasma gondii ME49 - hypothetical protein	https://www.ncbi.nlm.nih.gov/nuccore/XM_018781939.1	https://www.ncbi.nlm.nih.gov/gene/?term=7896182		N/A	hypothetical protein| [XM_018781939.1 Toxoplasma gondii ME49 hypothetical protein mRNA]	419	1367	OOF2	Sense		92.7 / 94.5	TGGATGATGTATATAACTATCTATTCGATGATGAAGATACCCCACCAAACCCAAAAAAAGAGATCCTAGAACTAGCCATGGCCGCAGGGGCCACGAACGGTCTGACTCGGAGCGGCTCGACTGACGTCGCGAAAGCCGCAGTTGGTGCAGTTGAAGATGGAGCATCTCGTGGTGGTTCGCTCAAAAGGATCTCACATGAAGCATTTTATTCTCCAGAAGCAGCTGCTGTGCGGGCTGGTCCGTCGCTGGGATCACATGGAGGAATGAGCGGAGCAGTGACTACGGATACGTGGGAAGGTGGCAATGCTAAACTTGCTCCAAGTCAGCGACGCTCTAGTCTTTTAACTGTTGTGCGTGCAGGAGAAATGCCCCGCAGCGCAGATGATGCGGCAGGAAAAT…	CGGTCTGACTCGGAGCGGCTCGACTGACGTCGCGAAAGCCGCAGTTGGTGCAGTTGAAGATGGAGCATCTCGTGGTGGTTCGCTCAAAAGGATCTCACATGAAGCATTTTATTCTCCAGAAGCAGCTGCTGTGCGGGCTGGTCCGTCGCTGGGATCACATGGAGGAATGAGCGGAGCAGTGACTACGGATACGTGGGAAGGTGGCAATGCTAAACTTGCTCCAAGTCAGCGACGCTCTAGTCTTTTAACTGTTGTGCGTGCAGGAGAAATGCCCCGCAGCGCAGATGATGCGGCAGGAAAATCCATGCTGCCGGTGGCCAGTGGTCGGAGGGAGAGTGAAGGAAAGAATAAGGTGGATGAGAAACACGCCGAAATGGTGCAGCAGGGAGTGGCAGGCAT…	CCGTATCCACCGATTTATAGATCAGGGTTTTCCCAGTCACGACGTTGTAAAACGACGGCCAGTGAATTGTAATACGACTCACTATAGGGCGAATTGGGTACCGGGCCTCTAGACACTAGCTACTCGAGGGGCCCCAGGGGCCACGAACGACCATCTATTCCGGAGAAGCGATCCACTGTTTGACCTTACCTCCACTGTATGACACGCCATGGATCGTCATCGACTGAAATGCAAAGGATGTTGTCGGATGCTGCTCGACGTCGCTCTCCGCACCGCAACATCCGGTTACGCTATTATCATGCCATGCGATCGGAAGCACCCGGCTCGACTTCATTCCGTCTCTATCCGTTCGACCCGTCGCACCGTAGGCAATCTTTTGGTCCAGCTCTGTCAGCTCCC…	CGCCGAAATGGTGCAGCAGGGAGTGGCAGGCATGCTGAAAGTGGAAGAAGATCTTCGGGCGAGTCGAATTGCCTCCCCGCATGCGTCGCGATCCATTTCTCGTAATCGTGCGCAGAGGCCTCTTAGCAGCTTGATGCAGCGGACAGATGTAGCCCATGCGGCAGCTGAAGAACTTCGACGCCGGCTTGCGGAGGAGGCGTCAGACAGTGCCATAGATCTCCCCAACAAAAGCTTCGCACGGGCTGCAGCAAACCGCTACACGCCAGATGCAGCGGCGGTATCCGGAGATACACGTTCGGAGATCGAGATCTCGGCACGGCGGGAGCTGACAGAGCTGGACCAAAAGATTGCCTACGGTGCGACGGGTCGAACGGATAGAGACGGAATGAAGTCGAGCCG…	CACAGCAACCGCCGGAGGGTCGACAGGTTCCAATTTCGCGACCGGCTGCCTCTGAGCAAATGAAAAGTCAGTTTGCTCTGGCCACTGCTTCTATGGAGCGTAGGCTGGCTTCAAGGACACAGTCTCGACAGGCGTCTCGCATGATTTCAAGGCGCCTCTCCCCTCGTGGCCATTCTCCGGCACGTCGCGCTTCCGATGACCCAATTCAAAGGAAATTGCTGCAAGCCAGCGCTGCGTTGGAACGCACCAAACAGTCTGAAGTTGAGCCTGCAGGAGAAATGCCCCGCAGCGCAGATGATGCGGCAGGAAAATCCATGCTGCCGGTGGCCAGTGGTCGGAGGGAGAGTGAAGGAAAGAATAAGGTGGATGAGAAACACGCCGAAATGGTGCAGCAGGGAG…
TGRH_RP1_hgx6660v1_pB29_A-160	5p 3p	170134825	Toxoplasma gondii ME49 - hypothetical protein	https://www.ncbi.nlm.nih.gov/nuccore/XM_018779298.1	https://www.ncbi.nlm.nih.gov/gene/?term=7894427		A	hypothetical protein| [XM_018779298.1 Toxoplasma gondii ME49 hypothetical protein mRNA]	5714	6417	OOF2	Sense		99.5 / 99.4	TGGTATTGATGTTATATATAGCTATACCCCTGATGTTCACACCCACACCTCATGCCCAAAAAAAGAGATCCTAGAACTAGCCATGGCCGCAGGGGCCACGAATTTCGGGGCTCCAACTCCGCGTCCGTGTGTGGCGGGAGAAGTTCTGGACACTCAAGAGACTCGACCGCGAGAAGGACCGAGTTATCGGCGAGCAAGTGGAGCAGCTGCGCGCCAGCGAAGTCCTGTTTCTCCAGATGGTCGGTGAAAACGAGACAAAACTCGAGCACGAACGCGAGGTGCATGCGCAGGAACTCGCTCGAATCGCCGCCGAACTCGCCGGCCTTCAAACCGTCTGTGAGCGCGAACGGGCGGAGCGTGACGCCGAGCGCGCCGAGGTGGACGTACAGCACAGCGCAC…	TTTCGGGGCTCCAACTCCGCGTCCGTGTGTGGCGGGAGAAGTTCTGGACACTCAAGAGACTCGACCGCGAGAAGGACCGAGTTATCGGCGAGCAAGTGGAGCAGCTGCGCGCCAGCGAAGTCCTGTTTCTCCAGATGGTCGGTGAAAACGAGACAAAACTCGAGCACGAACGCGAGGTGCATGCGCAGGAACTCGCTCGAATCGCCGCCGAACTCGCCGGCCTTCAAACCGTCTGTGAGCGCGAACGGGCGGAGCGTGACGCCGAGCGCGCCGAGGTGGACGTACAGCACAGCGCACAGCTGGCGGAGGCGCGGGCGAGGCTCGCGGACGCGCTGCGCGAGAAGGCGGAAGAAGGCGCGGCCCTGCGGCGAGCTTTGCAGGAGGCGGAGGCGAACTTGA…	CCGTAACCAATGAAATCTCCATTGTGGTTGTTACTAATCACCACTGTGTTGATTCACAGCCAGTGAATTGTAATACGACTCACTATAGGGCGAATTGGGTACCGGGCCTCTAGACACTAGCTACTCGAGGGGCCCCAGGGGCCACGAACGATTCTGCCACTCGCCTCTCCAGTTCCTCTACTTCCCTCTGTCTCTTCTTCTCGTTCTCTCGGAGTTCGCAAATCTGTCTCTGCTTCTCCGCATGTTCTGCACGCTCCACGTCTCTTTCGCTTTCTCGCCGTCTGCGTTCTTCTCCTCGCTCTTCGACCTCTCGAAGAAGCGCAGCGCATGTCTCCTCTAATTCTTTCCTCAGCCGCTCAGTCTCGTCTCTCGCTGCCTCGCGGTGCCCTCGCTCGGCTG…	AGGTGCATGCGCAGGAACTCGCTCGAATCGCCGCCGAACTCGCCGGCCTTCAAACCGTCTGTGAGCGCGAACGGGCGGAGCGTGACGCCGAGCGCGCCGAGGTGGACGTACAGCACAGCGCACAGCTGGCGGAGGCGCGGGCGAGGCTCGCGGACGCGCTGCGCGAGAAGGCGGAAGAAGGCGCGGCCCTGCGGCGAGCTTTGCAGGAGGCGGAGGCGAACTTGAGGAGACAGCAGGAGAGAGAAGCCGAGGCGCGACGCAAGCACGCAGAGGGCTTGGCAGCCGAGCGAGGGCACCGCGAGGCAGCGAGAGACGAGACTGAGCGGCTGAGGAAAGAATTAGAGGAGACATGCGCTGCGCTTCTTCGAGAGGTCGAAGAGCGAGGAGAAGAACGCAGAC…	TTTCGGCGCTCCAACTCCGCGTCCGTGTGTGGCGGGAGAAGTTCTGGACACTCAAGAGACTCGACCGCGAGAAGGACCGAGTTATCGGCGAGCAAGTGGAGCAGCTGCGCGCCAGCGAAGTCCTGTTTCTCCAGATGGTCGGTGAAAACGAGACAAAACTCGAGCACGAACGCGAGGTGCATGCGCAGGAACTCGCTCGAATCGCCGCCGAACTCGCCGGCCTTCAAACCGTCTGTGAGCGCGAACGGGCGGAGCGTGACGCCGAGCGCGCCGAGGTGGACGTACAGCACAGCGCACAGCTGGCGGAGGCGCGGGCGAGGCTCGCGGACGCGCTGCGCGAGAAGGCGGAAGAAGGCGCGGCCCTGCGGCGAGCTTTGCAGGAGGCGGAGGCGAACTTGA…
TGRH_RP1_hgx6660v1_pB29_A-174	5p 3p	170134825	Toxoplasma gondii ME49 - hypothetical protein	https://www.ncbi.nlm.nih.gov/nuccore/XM_018779298.1	https://www.ncbi.nlm.nih.gov/gene/?term=7894427		A	hypothetical protein| [XM_018779298.1 Toxoplasma gondii ME49 hypothetical protein mRNA]	5714	6417	OOF2	Sense		99.3 / 99.1	AGGATGATGTATATAACTATCTATTCGATGATGAAGATACCCCACCAAACCCAAAAAAAGAGATCCTAGAACTAGCCATGGCCGCAGGGGCCACGAATTTCGGGGCTCCAACTCCGCGTCCGTGTGTGGCGGGAGAAGTTCTGGACACTCAAGAGACTCGACCGCGAGAAGGACCGAGTTATCGGCGAGCAAGTGGAGCAGCTGCGCGCCAGCGAAGTCCTGTTTCTCCAGATGGTCGGTGAAAACGAGACAAAACTCGAGCACGAACGCGAGGTGCATGCGCAGGAACTCGCTCGAATCGCCGCCGAACTCGCCGGCCTTCAAACCGTCTGTGAGCGCGAACGGGCGGAGCGTGACGCCGAGCGCGCCGAGGTGGACGTACAGCACAGCGCACAGCTG…	TTTCGGGGCTCCAACTCCGCGTCCGTGTGTGGCGGGAGAAGTTCTGGACACTCAAGAGACTCGACCGCGAGAAGGACCGAGTTATCGGCGAGCAAGTGGAGCAGCTGCGCGCCAGCGAAGTCCTGTTTCTCCAGATGGTCGGTGAAAACGAGACAAAACTCGAGCACGAACGCGAGGTGCATGCGCAGGAACTCGCTCGAATCGCCGCCGAACTCGCCGGCCTTCAAACCGTCTGTGAGCGCGAACGGGCGGAGCGTGACGCCGAGCGCGCCGAGGTGGACGTACAGCACAGCGCACAGCTGGCGGAGGCGCGGGCGAGGCTCGCGGACGCGCTGCGCGAGAAGGCGGAAGAAGGCGCGGCCCTGCGGCGAGCTTTGCAGGAGGCGGAGGCGAACTTGA…	ACGTAATCCTCCGATTTATAGATCAGGGTTTTCCCAGTCACGACGTTGTAAAACGACGGCCAGTGAATTGTAATACGACTCACTATAGGGCGAATTGGGTACCGGGCCTCTAGACACTAGCTACTCGAGGGGCCCCAGGGGCCACGAACGATTCTGCCACTCGCCTCTCCAGTTCCTCTACTTCCCTCTGTCTCTTCTTCTCGTTCTCTCGGAGTTCGCAAATCTGTCTCTGCTTCTCCGCATGTTCTGCACGCTCCACGTCTCTTTCGCTTTCTCGCCGTCTGCGTTCTTCTCCTCGCTCTTCGACCTCTCGAAGAAGCGCAGCGCATGTCTCCTCTAATTCTTTCCTCAGCCGCTCAGTCTCGTCTCTCGCTGCCTCGCGGTGCCCTCGCTCGGCTG…	AAGTCCTGTTCTCAGATGGTCGGTGAAAACGAGACAAAACTCGAGCACGAACGCGAGGTGCATGCGCAGGAACTCGCTCGAATCGCCGCCGAACTCGCCGGCCTTCAAACCGTCTGTGAGCGCGAACGGGCGGAGCGTGACGCCGAGCGCGCCGAGGTGGACGTACAGCACAGCGCACAGCTGGCGGAGGCGCGGGCGAGGCTCGCGGACGCGCTGCGCGAGAAGGCGGAAGAAGGCGCGGCCCTGCGGCGAGCTTTGCAGGAGGCGGAGGCGAACTTGAGGAGACAGCAGGAGAGAGAAGCCGAGGCGCGACGCAAGCACGCAGAGGGCTTGGCAGCCGAGCGAGGGCACCGCGAGGCAGCGAGAGACGAGACTGAGCGGCTGAGGAAAGAATTAGAG…	TTTCGGCGCTCCAACTCCGCGTCCGTGTGTGGCGGGAGAAGTTCTGGACACTCAAGAGACTCGACCGCGAGAAGGACCGAGTTATCGGCGAGCAAGTGGAGCAGCTGCGCGCCAGCGAAGTCCTGTTTCTCCAGATGGTCGGTGAAAACGAGACAAAACTCGAGCACGAACGCGAGGTGCATGCGCAGGAACTCGCTCGAATCGCCGCCGAACTCGCCGGCCTTCAAACCGTCTGTGAGCGCGAACGGGCGGAGCGTGACGCCGAGCGCGCCGAGGTGGACGTACAGCACAGCGCACAGCTGGCGGAGGCGCGGGCGAGGCTCGCGGACGCGCTGCGCGAGAAGGCGGAAGAAGGCGCGGCCCTGCGGCGAGCTTTGCAGGAGGCGGAGGCGAACTTGA…
TGRH_RP1_hgx6660v1_pB29_A-95	5p 3p	170134825	Toxoplasma gondii ME49 - hypothetical protein	https://www.ncbi.nlm.nih.gov/nuccore/XM_018779298.1	https://www.ncbi.nlm.nih.gov/gene/?term=7894427		A	hypothetical protein| [XM_018779298.1 Toxoplasma gondii ME49 hypothetical protein mRNA]	5717	6344	OOF2	Sense		99.5 / 99.2	TTGGAAAGATTGTTATATCCAGCTATACCCCGCATGTTCATTCTCCACACCTCAAACAACAAAAAAAGAGATCCTAGAACTAGCCATGGCCGCAGGGGCCACGAATGTAGCTCCAACTCCGCGTCCGTGTGTGGCGGGAGAAGTTCTGGACACTCAAGAGACTCGACCGCGAGAAGGACCGAGTTATCGGCGAGCAAGTGGAGCAGCTGCGCGCCAGCGAAGTCCTGTTTCTCCAGATGGTCGGTGAAAACGAGACAAAACTCGAGCACGAACGCGAGGTGCATGCGCAGGAACTCGCTCGAATCGCCGCCGAACTCGCCGGCCTTCAAACCGTCTGTGAGCGCGAACGGGCGGAGCGTGACGCCGAGCGCGCCGAGGTGGACGTACAGCACAGCGCAC…	TGTAGCTCCAACTCCGCGTCCGTGTGTGGCGGGAGAAGTTCTGGACACTCAAGAGACTCGACCGCGAGAAGGACCGAGTTATCGGCGAGCAAGTGGAGCAGCTGCGCGCCAGCGAAGTCCTGTTTCTCCAGATGGTCGGTGAAAACGAGACAAAACTCGAGCACGAACGCGAGGTGCATGCGCAGGAACTCGCTCGAATCGCCGCCGAACTCGCCGGCCTTCAAACCGTCTGTGAGCGCGAACGGGCGGAGCGTGACGCCGAGCGCGCCGAGGTGGACGTACAGCACAGCGCACAGCTGGCGGAGGCGCGGGCGAGGCTCGCGGACGCGCTGCGCGAGAAGGCGGAAGAAGGCGCGGCCCTGCGGCGAGCTTTGCAGGAGGCGGAGGCGAACTTGAGGA…	GTGTACTCATGTATATATTCCTTCGTAGTGTTCTTAAACACCCCTTTGGTGATCTCAAAGCCAGTGAATTGTAATACGACTCACTATAGGGCGAATTGGGTACCGGGCCTCTAGACACTAGCTACTCGAGGGGCCCCAGGGGCCACGAACTCTGTCTCTGCTTCTCCGCATGTTCTGCACGCTCCACGTCTCTTTCGCTTTCTCGCCGTCTGCGTTCTTCTCCTCGCTCTTCGACCTCTCGAAGAAGCGCAGCGCATGTCTCCTCTAATTCTTTCCTCAGCCGCTCAGTCTCGTCTCTCGCTGCCTCGCGGTGCCCTCGCTCGGCTGCCAAGCCCTCTGCGTGCTTGCGTCGCGCCTCGGCTTCTCTCTCCTGCTGTCTCCTCAAGTTCGCCTCCGCCT…	GTGTGGCGGGAGAAGTTCTGGACACTCAGAGACTCGACCGCGAGAAGGACCGAGTATCGGCGAGCAAGTGGAGCAGCTGCGCGCCAGCGAAGTCCTGTTTCTCGAGATGGTCGGTGAAAACGAGACAAAACTCGAGCACGAACGCGAGGTGCATGCGCAGGAACTCGCTCGAATCGCCGCCGAACTCGCCGGCCTTCAAACCGTCTGTGAGCGCGAACGGGCGGAGCGTGACGCCGAGCGCGCCGAGGTGGACGTACAGCACAGCGCACAGCTGGCGGAGGCGCGGGCGAGGCTCGCGGACGCGCTGCGCGAGAAGGCGGAAGAAGGCGCGGCCCTGCGGCGAGCTTTGCAGGAGGCGGAGGCGAACTTGAGGAGACAGCAGGAGAGAGAAGCCGAGGC…	CGGCGCTCCAACTCCGCGTCCGTGTGTGGCGGGAGAAGTTCTGGACACTCAAGAGACTCGACCGCGAGAAGGACCGAGTTATCGGCGAGCAAGTGGAGCAGCTGCGCGCCAGCGAAGTCCTGTTTCTCCAGATGGTCGGTGAAAACGAGACAAAACTCGAGCACGAACGCGAGGTGCATGCGCAGGAACTCGCTCGAATCGCCGCCGAACTCGCCGGCCTTCAAACCGTCTGTGAGCGCGAACGGGCGGAGCGTGACGCCGAGCGCGCCGAGGTGGACGTACAGCACAGCGCACAGCTGGCGGAGGCGCGGGCGAGGCTCGCGGACGCGCTGCGCGAGAAGGCGGAAGAAGGCGCGGCCCTGCGGCGAGCTTTGCAGGAGGCGGAGGCGAACTTGAGGA…
TGRH_RP1_hgx6660v1_pB29_A-31	5p 3p	170134825	Toxoplasma gondii ME49 - hypothetical protein	https://www.ncbi.nlm.nih.gov/nuccore/XM_018779298.1	https://www.ncbi.nlm.nih.gov/gene/?term=7894427		A	hypothetical protein| [XM_018779298.1 Toxoplasma gondii ME49 hypothetical protein mRNA]	5717	6344	OOF2	Sense		99.5 / 99.6	TGGATGATGTTATATACAGCTATACCCCTGATGTTCATACTCCACACTCAAACCCAAAAAAAGAGATCCTAGAACTAGCCATGGCCGCAGGGGCCACGAATGTAGCTCCAACTCCGCGTCCGTGTGTGGCGGGAGAAGTTCTGGACACTCAAGAGACTCGACCGCGAGAAGGACCGAGTTATCGGCGAGCAAGTGGAGCAGCTGCGCGCCAGCGAAGTCCTGTTTCTCCAGATGGTCGGTGAAAACGAGACAAAACTCGAGCACGAACGCGAGGTGCATGCGCAGGAACTCGCTCGAATCGCCGCCGAACTCGCCGGCCTTCAAACCGTCTGTGAGCGCGAACGGGCGGAGCGTGACGCCGAGCGCGCCGAGGTGGACGTACAGCACAGCGCACAGCTG…	TGTAGCTCCAACTCCGCGTCCGTGTGTGGCGGGAGAAGTTCTGGACACTCAAGAGACTCGACCGCGAGAAGGACCGAGTTATCGGCGAGCAAGTGGAGCAGCTGCGCGCCAGCGAAGTCCTGTTTCTCCAGATGGTCGGTGAAAACGAGACAAAACTCGAGCACGAACGCGAGGTGCATGCGCAGGAACTCGCTCGAATCGCCGCCGAACTCGCCGGCCTTCAAACCGTCTGTGAGCGCGAACGGGCGGAGCGTGACGCCGAGCGCGCCGAGGTGGACGTACAGCACAGCGCACAGCTGGCGGAGGCGCGGGCGAGGCTCGCGGACGCGCTGCGCGAGAAGGCGGAAGAAGGCGCGGCCCTGCGGCGAGCTTTGCAGGAGGCGGAGGCGAACTTGAGGA…	AGCTGTCTACAATATATATCATTGTGGTGGTCTCAATCACCCCTGTAGTGAATTCAAAGCCAGTGAATTGTAATACGACTCACTATAGGGCGAATTGGGTACCGGGCCTCTAGACACTAGCTACTCGAGGGGCCCCAGGGGCCACGAACTCTGTCTCTGCTTCTCCGCATGTTCTGCACGCTCCACGTCTCTTTCGCTTTCTCGCCGTCTGCGTTCTTCTCCTCGCTCTTCGACCTCTCGAAGAAGCGCAGCGCATGTCTCCTCTAATTCTTTCCTCAGCCGCTCAGTCTCGTCTCTCGCTGCCTCGCGGTGCCCTCGCTCGGCTGCCAAGCCCTCTGCGTGCTTGCGTCGCGCCTCGGCTTCTCTCTCCTGCTGTCTCCTCAAGTTCGCCTCCGCCTC…	GAGCAGCTGCGCGCCAGCGAAGTCCTGTTTCTCCAGATGGTCGGTGAAAACGAGACAAAACTCGAGCACGAACGCGAGGTGCATGCGCAGGAACTCGCTCGAATCGCCGCCGAACTCGCCGGCCTTCAAACCGTCTGTGAGCGCGAACGGGCGGAGCGTGACGCCGAGCGCGCCGAGGTGGACGTACAGCACAGCGCACAGCTGGCGGAGGCGCGGGCGAGGCTCGCGGACGCGCTGCGCGAGAAGGCGGAAGAAGGCGCGGCCCTGCGGCGAGCTTTGCAGGAGGCGGAGGCGAACTTGAGGAGACAGCAGGAGAGAGAAGCCGAGGCGCGACGCAAGCACGCAGAGGGCTTGGCAGCCGAGCGAGGGCACCGCGAGGCAGCGAGAGACGAGACTGAG…	CGGCGCTCCAACTCCGCGTCCGTGTGTGGCGGGAGAAGTTCTGGACACTCAAGAGACTCGACCGCGAGAAGGACCGAGTTATCGGCGAGCAAGTGGAGCAGCTGCGCGCCAGCGAAGTCCTGTTTCTCCAGATGGTCGGTGAAAACGAGACAAAACTCGAGCACGAACGCGAGGTGCATGCGCAGGAACTCGCTCGAATCGCCGCCGAACTCGCCGGCCTTCAAACCGTCTGTGAGCGCGAACGGGCGGAGCGTGACGCCGAGCGCGCCGAGGTGGACGTACAGCACAGCGCACAGCTGGCGGAGGCGCGGGCGAGGCTCGCGGACGCGCTGCGCGAGAAGGCGGAAGAAGGCGCGGCCCTGCGGCGAGCTTTGCAGGAGGCGGAGGCGAACTTGAGGA…
TGRH_RP1_hgx6660v1_pB29_A-183	5p 3p	170134825	Toxoplasma gondii ME49 - hypothetical protein	https://www.ncbi.nlm.nih.gov/nuccore/XM_018779298.1	https://www.ncbi.nlm.nih.gov/gene/?term=7894427		A	hypothetical protein| [XM_018779298.1 Toxoplasma gondii ME49 hypothetical protein mRNA]	5717	6344	OOF2	Sense		99.5 / 99.1	TGTATTGATTGTTATATACAGCTATACCCCGGATGTTCATTCTCCACACCTCGTGCCCAAAAAAAGAGATCCTAGAACTAGCCATGGCCGCAGGGGCCACGAATGTAGCTCCAACTCCGCGTCCGTGTGTGGCGGGAGAAGTTCTGGACACTCAAGAGACTCGACCGCGAGAAGGACCGAGTTATCGGCGAGCAAGTGGAGCAGCTGCGCGCCAGCGAAGTCCTGTTTCTCCAGATGGTCGGTGAAAACGAGACAAAACTCGAGCACGAACGCGAGGTGCATGCGCAGGAACTCGCTCGAATCGCCGCCGAACTCGCCGGCCTTCAAACCGTCTGTGAGCGCGAACGGGCGGAGCGTGACGCCGAGCGCGCCGAGGTGGACGTACAGCACAGCGCACAG…	TGTAGCTCCAACTCCGCGTCCGTGTGTGGCGGGAGAAGTTCTGGACACTCAAGAGACTCGACCGCGAGAAGGACCGAGTTATCGGCGAGCAAGTGGAGCAGCTGCGCGCCAGCGAAGTCCTGTTTCTCCAGATGGTCGGTGAAAACGAGACAAAACTCGAGCACGAACGCGAGGTGCATGCGCAGGAACTCGCTCGAATCGCCGCCGAACTCGCCGGCCTTCAAACCGTCTGTGAGCGCGAACGGGCGGAGCGTGACGCCGAGCGCGCCGAGGTGGACGTACAGCACAGCGCACAGCTGGCGGAGGCGCGGGCGAGGCTCGCGGACGCGCTGCGCGAGAAGGCGGAAGAAGGCGCGGCCCTGCGGCGAGCTTTGCAGGAGGCGGAGGCGAACTTGAGGA…	GCTAGTTCTATTATATATCCATTGTGGTGGTACTAAACATCCCTTTAGTGATCTCCAAGCCAGTGAATTGTAATACGACTCACTATAGGGCGAATTGGGTACCGGGCCTCTAGACACTAGCTACTCGAGGGGCCCCAGGGGCCACGAACTCTGTCTCTGCTTCTCCGCATGTTCTGCACGCTCCACGTCTCTTTCGCTTTCTCGCCGTCTGCGTTCTTCTCCTCGCTCTTCGACCTCTCGAAGAAGCGCAGCGCATGTCTCCTCTAATTCTTTCCTCAGCCGCTCAGTCTCGTCTCTCGCTGCCTCGCGGTGCCCTCGCTCGGCTGCCAAGCCCTCTGCGTGCTTGCGTCGCGCCTCGGCTTCTCTCTCCTGCTGTCTCCTCAAGTTCGCCTCCGCCTC…	GACACTCAGAGACTCGACCGCGAGAAGGACCGAGTATCGGCGAGCAAGTGGAGCAGCTGCGCGCCAGCGAAGTCCTGTTTCTCAGATGGTCGGTGAAAACGAGACAAAACTCGAGCACGAACGCGAGGTGCATGCGCAGGAACTCGCTCGAATCGCCGCCGAACTCGCCGGCCTTCAAACCGTCTGTGAGCGCGAACGGGCGGAGCGTGACGCCGAGCGCGCCGAGGTGGACGTACAGCACAGCGCACAGCTGGCGGAGGCGCGGGCGAGGCTCGCGGACGCGCTGCGCGAGAAGGCGGAAGAAGGCGCGGCCCTGCGGCGAGCTTTGCAGGAGGCGGAGGCGAACTTGAGGAGACAGCAGGAGAGAGAAGCCGAGGCGCGACGCAAGCACGCAGAGGG…	CGGCGCTCCAACTCCGCGTCCGTGTGTGGCGGGAGAAGTTCTGGACACTCAAGAGACTCGACCGCGAGAAGGACCGAGTTATCGGCGAGCAAGTGGAGCAGCTGCGCGCCAGCGAAGTCCTGTTTCTCCAGATGGTCGGTGAAAACGAGACAAAACTCGAGCACGAACGCGAGGTGCATGCGCAGGAACTCGCTCGAATCGCCGCCGAACTCGCCGGCCTTCAAACCGTCTGTGAGCGCGAACGGGCGGAGCGTGACGCCGAGCGCGCCGAGGTGGACGTACAGCACAGCGCACAGCTGGCGGAGGCGCGGGCGAGGCTCGCGGACGCGCTGCGCGAGAAGGCGGAAGAAGGCGCGGCCCTGCGGCGAGCTTTGCAGGAGGCGGAGGCGAACTTGAGGA…
TGRH_RP1_hgx6660v1_pB29_A-203	5p 3p	170134825	Toxoplasma gondii ME49 - hypothetical protein	https://www.ncbi.nlm.nih.gov/nuccore/XM_018779298.1	https://www.ncbi.nlm.nih.gov/gene/?term=7894427		A	hypothetical protein| [XM_018779298.1 Toxoplasma gondii ME49 hypothetical protein mRNA]	5717	6344	OOF2	Sense		99.2 / 99.5	TGGATGTATGATATATCCATCTATACCCATACTGAATCACCCCACCTGTGCAATTCAACTGTGCAACTAGAACTAGCCATGGCCGCAGGGGCCACGAATGTAGCTCCAACTCCGCGTCCGTGTGTGGCGGGAGAAGTTCTGGACACTCAAGAGACTCGACCGCGAGAAGGACCGAGTTATCGGCGAGCAAGTGGAGCAGCTGCGCGCCAGCAAAGTCCTGTTTCTCCAGATGGTCGGTGAAAACCAGACAAAACTCCAGCACGAACGCGAGGTGCATGCGCAGGAACTCGCTCGAATCGCCGCCAAACTCGCCGGCCTTCAAACCGTCTGTGAGCGCGAACGGGCGGAGCGTGACGCCGAGCGCGCCCAGGTGGACGTACAGCATAGCGGACAGCTGGC…	TGTAGCTCCAACTCCGCGTCCGTGTGTGGCGGGAGAAGTTCTGGACACTCAAGAGACTCGACCGCGAGAAGGACCGAGTTATCGGCGAGCAAGTGGAGCAGCTGCGCGCCAGCAAAGTCCTGTTTCTC	CGATCTATTATATATCCATTGTAGTGTTATTAAGCATCGCTGTTGTGATTCCAAGCCGTGGTTCCAAAATACGACTCACTATAGGGCGAATTGGGTACCGGGCCTCTAGACACTAGCTACTCGAGGGGCCCCAGGGGCCACGAACTCTGTCTCTGCTTCTCCGCATGTTCTGCACGCTCCACGTCTCTTTCGCTTTCTCGCCGTCTGCGTTCTTCTCCTCGCTCTTCGACCTCTCGAAGAAGCGCAGCGCATGTCTCCTCTAATTCTTTCCTCAGCCGCTCAGTCTCGTCTCTCGCTGCCTCGCGGTGCCCTCGCTCGGCTGCCAAGCCCTCTGCGTGCTTGCGTCGCGCCTCGGCTTCTCTCTCCTGCTGTCTCCTCAAGTTCGCCTCCGCCTCCTGC…	TCTGGACACTCAGAGACTCGACCGCGAGAAGGACCGAGTTATCGGCGAGCAAGTGGAGCAGCTGCGCGCCAGCGAAGTCCTGTTTCTCCAGATGGTCGGTGAAAACGAGACAAAACTCGAGCACGAACGCGAGGTGCATGCGCAGGAACTCGCTCGAATCGCCGCCGAACTCGCCGGCCTTCAAACCGTCTGTGAGCGCGAACGGGCGGAGCGTGACGCCGAGCGCGCCGAGGTGGACGTACAGCACAGCGCACAGCTGGCGGAGGCGCGGGCGAGGCTCGCGGACGCGCTGCGCGAGAAGGCGGAAGAAGGCGCGGCCCTGCGGCGAGCTTTGCAGGAGGCGGAGGCGAACTTGAGGAGACAGCAGGAGAGAGAAGCCGAGGCGCGACGCAAGCACGC…	CGGCGCTCCAACTCCGCGTCCGTGTGTGGCGGGAGAAGTTCTGGACACTCAAGAGACTCGACCGCGAGAAGGACCGAGTTATCGGCGAGCAAGTGGAGCAGCTGCGCGCCAGCGAAGTCCTGTTTCTCCAGATGGTCGGTGAAAACGAGACAAAACTCGAGCACGAACGCGAGGTGCATGCGCAGGAACTCGCTCGAATCGCCGCCGAACTCGCCGGCCTTCAAACCGTCTGTGAGCGCGAACGGGCGGAGCGTGACGCCGAGCGCGCCGAGGTGGACGTACAGCACAGCGCACAGCTGGCGGAGGCGCGGGCGAGGCTCGCGGACGCGCTGCGCGAGAAGGCGGAAGAAGGCGCGGCCCTGCGGCGAGCTTTGCAGGAGGCGGAGGCGAACTTGAGGA…
TGRH_RP1_hgx6660v1_pB29_A-154	5p 3p	170134825	Toxoplasma gondii ME49 - hypothetical protein	https://www.ncbi.nlm.nih.gov/nuccore/XM_018779298.1	https://www.ncbi.nlm.nih.gov/gene/?term=7894427		A	hypothetical protein| [XM_018779298.1 Toxoplasma gondii ME49 hypothetical protein mRNA]	6165	6366	IF	Sense		92.0 / 90.0	TGGATGATGTATATAACTATCTATTCGATGATGAAGATACCCCACCAAACCCAAAAAAAGAGATCCTAGAACTAGCCATGGCCGCAGGGGCCACGAAGGCGGCCCGGGGAGGGCACCGCGAGGCAGCGAGAGACGAGACTGAGCGGCTGAGGAAAGAATTAGAGGAGACGTGCGCTGCGCTTCTTCTAGAGGTCGAAGAGCGAGGAGAAGAACGCAGACGGCGAGAAAGCGAAAGAGACGTGGAGCGTGCAGAACATGCGGAGAAGCAGAGACTGATTTGCGAACTCCGAGAGAACGAGTTCGTGGCCCCTGGGGCCCCTCGAGTAGCTAGTGTCTAGAGGCCCGGTACCCAATTCGCCCTATATTGAGTCGTATTACAATTCACTGGCCGTCGTTTTA…	GGCGGCCCGGGGAGGGCACCGCGAGGCAGCGAGAGACGAGACTGAGCGGCTGAGGAAAGAATTAGAGGAGACGTGCGCTGCGCTTCTTCTAGAGGTCGAA	CCGTAATCTTCCGATTATAGATCAGGGTTTTCCCAGTCACGACGTTGTAAAACGCCCGGCCAGTGAATTGTAATACGACTCACTATAGGGCGAATTGGGTACCGGGCCTCTAGACACTAGCTACTCGAGGGGCCCCAGGGGCCACGAACTGGTTATCAAGGAGTTCGCAAATCTGTCTCTGCTTCTCCACGCGTTCTGCACGCTCCACGTCTCTGTCGCTTTCGCGCCGTCCGCGTTCTTCTCCTCGCTCTTCGACCTCTCGAAGAAGCGCAGCGCATGTCTCCCCTAATTCTTTCCTCAGCCGCTCAATCTCGTCTCTAGCTGCCTAGCGGTGCCCTACCCCGGCGGCCTTCGTGGCCCCTGCGGCCATGGCTAGTTCTAGGATCTCTTTTTTTGGGT…	GCGAGGAGAAGAACGCGGACGGCGCGAAAGCGACAGAGACGTGGAGCGTGCAGAACGCGTGGAGAAGCAGAGACAGATTTGCGAACTCCTTGATAACCAG	GGCAGCCGAACGAGGGCACCGCGAGGCAGCGAGAGACGAGACTGAGCGGCTGAGGAAAGAATTAGAGGAGAAATGCGCTGCGCTTCTTCGAGAGGTCGAAGAGCGAGGAGAAGAACGCAGACGGCGAGAAAGCGAAAGAGACGTGGAGCGTGCAGAACATGCGGAGAAGCAGAGACAGATTTGCGAACTCCGAGAGAACGAG
TGRH_RP1_hgx6660v1_pB29_A-27	5p	170134825	Toxoplasma gondii ME49 - hypothetical protein	https://www.ncbi.nlm.nih.gov/nuccore/XM_018779298.1	https://www.ncbi.nlm.nih.gov/gene/?term=7894427		A	hypothetical protein| [XM_018779298.1 Toxoplasma gondii ME49 hypothetical protein mRNA]	6165	6265	IF	Sense		94.1	TGGAATTAATGTATATAACTATCTATTCGATGATGAAGATACCCCACCAAACCCAAAAAAAGAGATCCTAGAACTAGCCATGGCCGCAGGGGCCACGAAGGCGGCCGGGGGAGGGCACCGCGAGGCAGCGAGAGACGAGACTGAGCGGCTGAGGAAAGAATTAGAGGAGACGTGCGCTGCGCTTCTTCGAGAGGTCGAAGAGCGAGGAGAAGAACGCAGACGGCGAGGAAGCGAAAGAGACGTGGAGCGTGCAGAACATGCGGAGAAGCAGAGACAGATTTGCGAACTCCGAGAGAACGAGTTCGTGGCCCCTGGGGCCCCTCGAGTAGCTAGTGTCTAGAGGCCCGGTACCCAATTCGCCCTATAGTGAGTCGTATTACAATTCACTGGCCGTCGTTT…	GGCGGCCGGGGGAGGGCACCGCGAGGCAGCGAGAGACGAGACTGAGCGGCTGAGGAAAGAATTAGAGGAGACGTGCGCTGCGCTTCTTCGAGAGGTCGAAG			GGCAGCCGAACGAGGGCACCGCGAGGCAGCGAGAGACGAGACTGAGCGGCTGAGGAAAGAATTAGAGGAGAAATGCGCTGCGCTTCTTCGAGAGGTCGAAG
TGRH_RP1_hgx6660v1_pB29_A-130	5p 3p	170134926	Toxoplasma gondii ME49 - hypothetical protein	https://www.ncbi.nlm.nih.gov/nuccore/XM_018779298.1	https://www.ncbi.nlm.nih.gov/gene/?term=7894427		A	hypothetical protein| [XM_018779298.1 Toxoplasma gondii ME49 hypothetical protein mRNA]	7014	7495	IF	Sense		84.7 / 84.7	TGGATGATGTATATATCTAGCTATATCGATGATGTTCATACTCCCACCTCAAACCCAAAAAAAGAGATCCTAGAACTAGCCATGGCCGCAGGGGCCACGAATCGGAGTTCCGAAGGAGGTCGCGAACCTCGCCGCGAGAAGGAGGCGAGGCAGGGAGAGAGGGTGGCGTCTCTGGAAGACGAAAAGGAGGCAGCGTTGTCTCTGCGGATTCAGCGAGAGTACGAAGAAGAGAACATTAAGTTGAGGGAAGAAATGAAGCGCCACCGAGAGGAGGCCAAGGCGCGCGTCGCGCTTGAAGAAGAGCTGCGGCAGCAGCTGCAAATCCTTAAGGGCCAGAAAGAGGAGCTCGAGGAAACGACTCAGTGGACGGAACGTCGAGCTGCGTATCTCCTCCGAGTC…	TCGGAGTTCCGAAGGAGGTCGCGAACCTCGCCGCGAGAAGGAGGCGAGGCAGGGAGAGAGGGTGGCGTCTCTGGAAGACGAAAAGGAGGCAGCGTTGTCTCTGCGGATTCAGCGAGAGTACGAAGAAGAGAACATTAAGTTGAGGGAAGAAATGAAGCGCCACCGAGAGGAGGCCAAGGCGCGCGTCGCGCTTGAAGAAGAGCTGCGGCAGCAGCTGCAAATCCTTAAGGGCCAGAAAGAGGAGCTCGAGGAAACGACTCAGTGGACGGAACGTCGAGCTGCGTATCTCCTCCGAGTCCACCGCCAACTGCAAGAGGATCTCGAGGCGGCCAAGGTGAGTGAGACTCCGCAGAAGGAGAAAGAATTCAGAGAGGGGCAGCAAACCCAACAGAGAGAGGA…	TTACGTATCTACGATTCTAGATCGGGGTGTTCTCAGTCACGACGTTGTAGAATCTCACAGCCAGTGAATTGTAATACGACTCACTATAGGGCGAATTGGGTACCGGGCCTCTAGACACTAGCTACTCGAGGGGCCCCAGGGGCCACGAAGGGGTGCCTTCCGCCTCCCCCTTCCCTTCGCTTTCGGCTCCCCGTTCTCTTTCTCGTTTTTGCTTCTCCCCAGCTTGGCGACTCCTCTCTCTGTTGGGTTTGCTGCCCCTCTCTGAATTCTTTCTCCTTCTGCGGAGTCTCACTCACCTTGGCCGCCTCGAGATCCTCTTGCAGTTGGCGGTGGACTCGGAGGAGATACGCAGCTCGACGTTCCGTCCACTGAGTCGTTTCCTCGAGCTCCTCTTTCTGG…	CGGAGTTCCGAAGGAGGTCGCGAACCTCGCCGCGAGAAGGAGGCGAGGCAGGGAGAGAGGGTGGCGTCTCTGGAAGACGAAAAGGAGGCAGCGTTGTCTCTGCGGATTCAGCGAGAGTACGAAGAAGAGAACATTAAGTTGAGGGAAGAAATGAAGCGCCACCGAGAGGAGGCCAAGGCGCGCGTCGCGCTTGAAGAAGAGCTGCGGCAGCAGCTGCAAATCCTTAAGGGCCAGAAAGAGGAGCTCGAGGAAACGACTCAGTGGACGGAACGTCGAGCTGCGTATCTCCTCCGAGTCCACCGCCAACTGCAAGAGGATCTCGAGGCGGCCAAGGTGAGTGAGACTCCGCAGAAGGAGAAAGAATTCAGAGAGGGGCAGCAAACCCAACAGAGAGAGGAG…	CCGGAGTTGCGAAGGAGGTCGCGAACCTCGCCGCGAGAAGGAGGCGAGGCAGGGAGAGTGGGTGGCGTCTCTGGAAGACGAAAAGGAGGCAGCGTTGTCTCTGCGGATTCAGCGAGAGTACGAAGAAGAGAACATCAAGTTGAGGGAAGAAATGAAGCGCCACCGAGAGGAGGCCAAGGCGCGCGTCGCGCTTGAAGAAGAGCTGCGGCAGCAGCTGCAAATCCTTAAGGGCCAGAAAGAGGAGCTCGAGGAAACGACTCAGTGGACGGAACGTCGAGCTGCGTATCTCCTCCGAATCCACCGCCAACTGCAAGAGGATCTCGAGGCGGCCAAGGAGGAACTTGCGCTGTACAGACGGGCGCGTGAGGCCTCTGACAAGGGGGGGTCGATCGACGCAGA…
TGRH_RP1_hgx6660v1_pB29_A-142	5p 3p	170134926	Toxoplasma gondii ME49 - hypothetical protein	https://www.ncbi.nlm.nih.gov/nuccore/XM_018779298.1	https://www.ncbi.nlm.nih.gov/gene/?term=7894427		A	hypothetical protein| [XM_018779298.1 Toxoplasma gondii ME49 hypothetical protein mRNA]	7014	7495	IF	Sense		84.7 / 84.5	GGGTGGATGATGTATATATCTATCTATTCGATGATGAAGATACCCCACCAAACCCAAAAAAAGAGATCCTAGAACTAGCCATGGCCGCAGGGGCCACGAATCGGAGTTCCGAAGGAGGTCGCGAACCTCGCCGCGAGAAGGAGGCGAGGCAGGGAGAGAGGGTGGCGTCTCTGGAAGACGAAAAGGAGGCAGCGTTGTCTCTGCGGATTCAGCGAGAGTACGAAGAAGAGAACATTAAGTTGAGGGAAGAAATGAAGCGCCACCGAGAGGAGGCCAAGGCGCGCGTCGCGCTTGAAGAAGAGCTGCGGCAGCAGCTGCAAATCCTTAAGGGCCAGAAAGAGGAGCTCGAGGAAACGACTCAGTGGACGGAACGTCGAGCTGCGTATCTCCTCCGAGTCC…	TCGGAGTTCCGAAGGAGGTCGCGAACCTCGCCGCGAGAAGGAGGCGAGGCAGGGAGAGAGGGTGGCGTCTCTGGAAGACGAAAAGGAGGCAGCGTTGTCTCTGCGGATTCAGCGAGAGTACGAAGAAGAGAACATTAAGTTGAGGGAAGAAATGAAGCGCCACCGAGAGGAGGCCAAGGCGCGCGTCGCGCTTGAAGAAGAGCTGCGGCAGCAGCTGCAAATCCTTAAGGGCCAGAAAGAGGAGCTCGAGGAAACGACTCAGTGGACGGAACGTCGAGCTGCGTATCTCCTCCGAGTCCACCGCCAACTGCAAGAGGATCTCGAGGCGGCCAAGGTGAGTGAGACTCCGCAGAAGGAGAAAGAATTCAGAGAGGGGCAGCAAACCCAACAGAGAGAGGA…	CTCCGGTTCTACGATTCTAGATCAGGGTTTTCCCAGATCACGCACGTTGTAAAACTGCACGGCCAGTGAATTGTAATACGACTCACTATAGGGCGAATTGGGTACCGGGCCTCTAGACACTAGCTACTCGAGGGGCCCCAGGGGCCACGAAGGGGTGCCTTCCGCCTCCCCCTTCCCTTCGCTTTCGGCTCCCCGTTCTCTTTCTCGTTTTTGCTTCTCCCCAGCTTGGCGACTCCTCTCTCTGTTGGGTTTGCTGCCCCTCTCTGAATTCTTTCTCCTTCTGCGGAGTCTCACTCACCTTGGCCGCCTCGAGATCCTCTTGCAGTTGGCGGTGGACTCGGAGGAGATACGCAGCTCGACGTTCCGTCCACTGAGTCGTTTCCTCGAGCTCCTCTTTCT…	TGGAGTTCCGAAGGAGGTCGCGAACCTCGCCGCGAGACGGAGGCGAGGCAGGGAGAGAGGGTGGCGTCTCTGGAAGACGAAAAGGAGGCAGCGTTGTCTCTGCGGATTCAGCGAGAGTACGAAGAAGAGAACATTAAGTTGAGGGAAGAAATGAAGCGCCACCGAGAGGAGGCCAAGGCGCGCGTCGCGCTTGAAGAAGAGCTGCGGCAGCAGCTGCAAATCCTTAAGGGCCAGAAAGAGGAGCTCGAGGAAACGACTCAGTGGACGGAACGTCGAGCTGCGTATCTCCTCCGAGTCCACCGCCAACTGCAAGAGGATCTCGAGGCGGCCAAGGTGAGTGAGACTCCGCAGAAGGAGAAAGAATTCAGAGAGGGGCAGCAAACCCAACAGAGAGAGGAG…	CCGGAGTTGCGAAGGAGGTCGCGAACCTCGCCGCGAGAAGGAGGCGAGGCAGGGAGAGTGGGTGGCGTCTCTGGAAGACGAAAAGGAGGCAGCGTTGTCTCTGCGGATTCAGCGAGAGTACGAAGAAGAGAACATCAAGTTGAGGGAAGAAATGAAGCGCCACCGAGAGGAGGCCAAGGCGCGCGTCGCGCTTGAAGAAGAGCTGCGGCAGCAGCTGCAAATCCTTAAGGGCCAGAAAGAGGAGCTCGAGGAAACGACTCAGTGGACGGAACGTCGAGCTGCGTATCTCCTCCGAATCCACCGCCAACTGCAAGAGGATCTCGAGGCGGCCAAGGAGGAACTTGCGCTGTACAGACGGGCGCGTGAGGCCTCTGACAAGGGGGGGTCGATCGACGCAGA…
TGRH_RP1_hgx6660v1_pB29_A-208	5p 3p	170134926	Toxoplasma gondii ME49 - hypothetical protein	https://www.ncbi.nlm.nih.gov/nuccore/XM_018779298.1	https://www.ncbi.nlm.nih.gov/gene/?term=7894427		A	hypothetical protein| [XM_018779298.1 Toxoplasma gondii ME49 hypothetical protein mRNA]	7014	7495	IF	Sense		84.7 / 84.3	CGGATTATGTATATAACTATCTATTCGATGATGAAGATACCCCACCAAACCCAAAAAAAGAGATCCTAGAACTAGCCATGGCCGCAGGGGCCACGAATCGGAGTTCCGAAGGAGGTCGCGAACCTCGCCGCGAGAAGGAGGCGAGGCAGGGAGAGAGGGTGGCGTCTCTGGAAGACGAAAAGGAGGCAGCGTTGTCTCTGCGGATTCAGCGAGAGTACGAAGAAGAGAACATTAAGTTGAGGGAAGAAATGAAGCGCCACCGAGAGGAGGCCAAGGCGCGCGTCGCGCTTGAAGAAGAGCTGCGGCAGCAGCTGCAAATCCTTAAGGGCCAGAAAGAGGAGCTCGAGGAAACGACTCAGTGGACGGAACGTCGAGCTGCGTATCTCCTCCGAGTCCACC…	TCGGAGTTCCGAAGGAGGTCGCGAACCTCGCCGCGAGAAGGAGGCGAGGCAGGGAGAGAGGGTGGCGTCTCTGGAAGACGAAAAGGAGGCAGCGTTGTCTCTGCGGATTCAGCGAGAGTACGAAGAAGAGAACATTAAGTTGAGGGAAGAAATGAAGCGCCACCGAGAGGAGGCCAAGGCGCGCGTCGCGCTTGAAGAAGAGCTGCGGCAGCAGCTGCAAATCCTTAAGGGCCAGAAAGAGGAGCTCGAGGAAACGACTCAGTGGACGGAACGTCGAGCTGCGTATCTCCTCCGAGTCCACCGCCAACTGCAAGAGGATCTCGAGGCGGCCAAGGTGAGTGAGACTCCGCAGAAGGAGAAAGAATTCAGAGAGGGGCAGCAAACCCAACAGAGAGAGGA…	TCGGTATCTACGATTCTAGATCAGGGTTTTCCCAGTCACGACGTTGTAAAACGACGGCCAGTGAATTGTAATACGACTCACTATAGGGCGAATTGGGTACCGGGCCTCTAGACACTAGCTACTCGAGGGGCCCCAGGGGCCACGAAGGGGTGCCTTCCGCCTCCCCCTTCCCTTCGCTTTCGGCTCCCCGTTCTCTTTCTCGTTTTTGCTTCTCCCCAGCTTGGCGACTCCTCTCTCTGTTGGGTTTGCTGCCCCTCTCTGAATTCTTTCTCCTTCTGCGGAGTCTCACTCACCTTGGCCGCCTCGAGATCCTCTTGCAGTTGGCGGTGGACTCGGAGGAGATACGCAGCTGGACGTTCCGTCCACTGAGTCGTTTCCTCGAGCTCCTCTTTCTGGCCC…	CGGAGTTCCGAAGGAGGTCGCGAACCTCGCCGCGAGAAGGAGGCGAGGCAGGGAGAGAGGGTGGCGTCTCTGGAAGACGAAAAGGAGGCAGCGTCGTCTCTGCGGATTCAGCGAGAGTACGAAGAAGAGAACATTAAGTTGAGGGAAGAAATGAAGCGCCACCGAGAGGAGGCCAAGGCGCGCGTCGCGCTTGAAGAAGAGCTGCGGCAGCAGCTGCAAATCCTTAAGGGCCAGAAAGAGGAGCTCGAGGAAACGACTCAGTGGACGGAACGTCCAGCTGCGTATCTCCTCCGAGTCCACCGCCAACTGCAAGAGGATCTCGAGGCGGCCAAGGTGAGTGAGACTCCGCAGAAGGAGAAAGAATTCAGAGAGGGGCAGCAAACCCAACAGAGAGAGGAG…	CCGGAGTTGCGAAGGAGGTCGCGAACCTCGCCGCGAGAAGGAGGCGAGGCAGGGAGAGTGGGTGGCGTCTCTGGAAGACGAAAAGGAGGCAGCGTTGTCTCTGCGGATTCAGCGAGAGTACGAAGAAGAGAACATCAAGTTGAGGGAAGAAATGAAGCGCCACCGAGAGGAGGCCAAGGCGCGCGTCGCGCTTGAAGAAGAGCTGCGGCAGCAGCTGCAAATCCTTAAGGGCCAGAAAGAGGAGCTCGAGGAAACGACTCAGTGGACGGAACGTCGAGCTGCGTATCTCCTCCGAATCCACCGCCAACTGCAAGAGGATCTCGAGGCGGCCAAGGAGGAACTTGCGCTGTACAGACGGGCGCGTGAGGCCTCTGACAAGGGGGGGTCGATCGACGCAGA…
TGRH_RP1_hgx6660v1_pB29_A-220	5p 3p	170134926	Toxoplasma gondii ME49 - hypothetical protein	https://www.ncbi.nlm.nih.gov/nuccore/XM_018779298.1	https://www.ncbi.nlm.nih.gov/gene/?term=7894427		A	hypothetical protein| [XM_018779298.1 Toxoplasma gondii ME49 hypothetical protein mRNA]	7014	7495	IF	Sense		84.7 / 84.7	TGGATTAATGTATATAACTATCTATTCGATGATGAAGATACCCCACCAAACCCAAAAAAAGAGATCCTAGAACTAGCCATGGCCGCAGGGGCCACGAATCGGAGTTCCGAAGGAGGTCGCGAACCTCGCCGCGAGAAGGAGGCGAGGCAGGGAGAGAGGGTGGCGTCTCTGGAAGACGAAAAGGAGGCAGCGTTGTCTCTGCGGATTCAGCGAGAGTACGAAGAAGAGAACATTAAGTTGAGGGAAGAAATGAAGCGCCACCGAGAGGAGGCCAAGGCGCGCGTCGCGCTTGAAGAAGAGCTGCGGCAGCAGCTGCAAATCCTTAAGGGCCAGAAAGAGGAGCTCGAGGAAACGACTCAGTGGACGGAACGTCGAGCTGCGTATCTCCTCCGAGTCCAC…	TCGGAGTTCCGAAGGAGGTCGCGAACCTCGCCGCGAGAAGGAGGCGAGGCAGGGAGAGAGGGTGGCGTCTCTGGAAGACGAAAAGGAGGCAGCGTTGTCTCTGCGGATTCAGCGAGAGTACGAAGAAGAGAACATTAAGTTGAGGGAAGAAATGAAGCGCCACCGAGAGGAGGCCAAGGCGCGCGTCGCGCTTGAAGAAGAGCTGCGGCAGCAGCTGCAAATCCTTAAGGGCCAGAAAGAGGAGCTCGAGGAAACGACTCAGTGGACGGAACGTCGAGCTGCGTATCTCCTCCGAGTCCACCGCCAACTGCAAGAGGATCTCGAGGCGGCCAAGGTGAGTGAGACTCCGCAGAAGGAGAAAGAATTCAGAGAGGGGCAGCAAACCCAACAGAGAGAGGA…	CAGTAATCACGATTTATTCGATTCAGGGTTTTCCCAGTCACGACGTTGTAAAACGACGGCCAGTGAATTGTAATACGACTCACTATAGGGCGAATTGGGTACCGGGCCTCTAGACACTAGCTACTCGAGGGGCCCCAGGGGCCACGAAGGGGTGCCTTCCGCCTCCCCCTTCCCTTCGCTTTCGGCTCCCCGTTCTCTTTCTCGTTTTTGCTTCTCCCCAGCTTGGCGACTCCTCTCTCTGTTGGGTTTGCTGCCCCTCTCTGAATTCTTTCTCCTTCTGCGGAGTCTCACTCACCTTGGCCGCCTCGAGATCCTCTTGCAGTTGGCGGTGGACTCGGAGGAGATACGCAGCTCGACGTTCCGTCCACTGAGTCGTTTCCTCGAGCTCCTCTTTCTGGC…	CGGAGTTCCGAAGGAGGTCGCGAACCTCGCCGCGAGAAGGAGGCGAGGCAGGGAGAGAGGGTGGCGTCTCTGGAAGACGAAAAGGAGGCAGCGTTGTCTCTGCGGATTCAGCGAGAGTACGAAGAAGAGAACATTAAGTTGAGGGAAGAAATGAAGCGCCACCGAGAGGAGGCCAAGGCGCGCGTCGCGCTTGAAGAAGAGCTGCGGCAGCAGCTGCAAATCCTTAAGGGCCAGAAAGAGGAGCTCGAGGAAACGACTCAGTGGACGGAACGTCGAGCTGCGTATCTCCTCCGAGTCCACCGCCAACTGCAAGAGGATCTCGAGGCGGCCAAGGTGAGTGAGACTCCGCAGAAGGAGAAAGAATTCAGAGAGGGGCAGCAAACCCAACAGAGAGAGGAG…	CCGGAGTTGCGAAGGAGGTCGCGAACCTCGCCGCGAGAAGGAGGCGAGGCAGGGAGAGTGGGTGGCGTCTCTGGAAGACGAAAAGGAGGCAGCGTTGTCTCTGCGGATTCAGCGAGAGTACGAAGAAGAGAACATCAAGTTGAGGGAAGAAATGAAGCGCCACCGAGAGGAGGCCAAGGCGCGCGTCGCGCTTGAAGAAGAGCTGCGGCAGCAGCTGCAAATCCTTAAGGGCCAGAAAGAGGAGCTCGAGGAAACGACTCAGTGGACGGAACGTCGAGCTGCGTATCTCCTCCGAATCCACCGCCAACTGCAAGAGGATCTCGAGGCGGCCAAGGAGGAACTTGCGCTGTACAGACGGGCGCGTGAGGCCTCTGACAAGGGGGGGTCGATCGACGCAGA…
TGRH_RP1_hgx6660v1_pB29_A-232	5p	170134843	Toxoplasma gondii ME49 - hypothetical protein	https://www.ncbi.nlm.nih.gov/nuccore/XM_002370260.2	https://www.ncbi.nlm.nih.gov/gene/?term=7894122		A	hypothetical protein| [XM_002370260.2 Toxoplasma gondii ME49 hypothetical protein partial mRNA]	-96	No Data	OOF1	Sense		98.7	AGGGGATGGATGATGTATATACTATCTATTCGATGATGAAGATACCCCACCAAACCCAAAAAAAGAGATCCTAGAACTAGCCATGGCCGCAGGGGCCACGAATTTATCTCTGTCTCTTCCGAGTTTTCTCTGTCTTTCCGCCCTCGGACGGCGGCTTCCCCGGAGAAGCTCTTTTCGGCCCCCTCTGGATTGTGGAGAATGGAGACGTCGCTGTCGGCTGCCTCTGCGTCTCCAGGCCGCCACTTCGAGCAGACGCTCCAAGGCGACTTGGCTGCAATTCAGCGCGAGTACGCTCGCCTGTGTCGCATCGAGGAGTTGCCAGAAGGTCCACCCGCGGGCGTCAAGCCCAGAGTCGAAGCGCAAGTTGGATCTGTCGTTGAGAGTGCCGGCAGCGTCGCC…	TTTATCTCTGTCTCTTCCGAGTTTTCTCTGTCTTTCCGCCCTCGGACGGCGGCTTCCCCGGAGAAGCTCTTTTCGGCCCCCTCTGGATTGTGGAGAATGGAGACGTCGCTGTCGGCTGCCTCTGCGTCTCCAGGCCGCCACTTCGAGCAGACGCTCCAAGGCGACTTGGCTGCAATTCAGCGCGAGTACGCTCGCCTGTGTCGCATCGAGGAGTTGCCAGAAGGTCCACCCGCGGGCGTCAAGCCCAGAGTCGAAGCGCAAGTTGGATCTGTCGTTGAGAGTGCCGGCAGCGTCGCCTTCTCCCTTCAGTTCCTCCAGGAAAACGGCACCATCTACGTCCAAGTCGACTCGAGAGGGTACACTATCCTGAATCCCGAAGATCTCGTGGCTGCTGCGGTT…
TGRH_RP1_hgx6660v1_pB29_A-244	5p 3p	170134843	Toxoplasma gondii ME49 - hypothetical protein	https://www.ncbi.nlm.nih.gov/nuccore/XM_002370260.2	https://www.ncbi.nlm.nih.gov/gene/?term=7894122		A	hypothetical protein| [XM_002370260.2 Toxoplasma gondii ME49 hypothetical protein partial mRNA]	-91	636	IF	Sense		99.2 / 98.5	TGGAAAGCACGATTCGATACTGATATACCCCGCATGTTCACTTCCCTGTGCAAAAAAACTGATGATAACTAGAACTAGCCATGGCCGCAGGGGCCACGAACTCTGTCTCTTCCGAGTTTTCTCTGTCTTTCCGCCCTCGGACGGCGGCTTCCCCGGAGAAGCTCTTTTCGGCCCCCTCTGGATTGTGGAGAATGGAGACGTCGCTGTCGGCTGCCTCTGCGTCTCCAGGCCGCCACTTCGAGCAGACGCTCCAAGGCGACTTGGCTGCAATTCAGCGCGAGTACGCTCGCCTGTGTCGCATCGAGGAGTTGCCAGAAGGTCCACCCGCGGGCGTCAAGCCCAGAGTCGAAGCGCAAGTTGGATCTGTCGTTGAGAGTGCCGGCAGCGTCGCCTTCTCCC…	CTCTGTCTCTTCCGAGTTTTCTCTGTCTTTCCGCCCTCGGACGGCGGCTTCCCCGGAGAAGCTCTTTTCGGCCCCCTCTGGATTGTGGAGAATGGAGACGTCGCTGTCGGCTGCCTCTGCGTCTCCAGGCCGCCACTTCGAGCAGACGCTCCAAGGCGACTTGGCTGCAATTCAGCGCGAGTACGCTCGCCTGTGTCGCATCGAGGAGTTGCCAGAAGGTCCACCCGCGGGCGTCAAGCCCAGAGTCGAAGCGCAAGTTGGATCTGTCGTTGAGAGTGCCGGCAGCGTCGCCTTCTCCCTTCAGTTCCTCCAGGAAAACGGCACCATCTACGTCCAAGTCGACTCGAGAGGGTA	CTATTTTTTATATATCCTTGTAGTGGTATTAAACATCCCTGTAGTGATTCCAAGCCAGTGTTTTAATAATACGACTCACTATAGGGCGAATTGGGTACCGGGCCTCTAGACACTAGCTACTCGAGGGGCCCCAGGGGCCACGAATGGAACTGCCCTCTGAGGTCCGGAGCCTTCGCATCTTGACTTCTGTGATCTTCGACTCCTGTCTTGACCCTGCGCATGGAGTCACCCAAGTATCTCTCCCTCTGAGTCTCTGCGCGGGCCGTCACTTTTCAGCGCGTCTCTCCTTGCATGCACCATTCGCGTAGCTGAGGATCTCTACGCGATCGGCTTGTCCATTTCTGCTCGAAGCTTGTCGTCGATGAGATTCATCTGAAAACGTTCAAATGTGTGGGGTCG…	GCGACTTGGCTGCAATTCAGCGCGAGTACGCTCGCTGTGTCGCATCGAGGAGTTGCCAGAAGGTCCACCCGCGGGCGTCAAGCCAGAGTCGAAGCGCAAGTTGGATCTGTCGTTGAGAGTGCCGGCAGCGTCGCCTTCTCCCTTCAGTTCCTCCAGGAAAACGGCACCATCTACGTCCAAGTCGACTCGAGAGGGTACACTATCCTGAATCCCGAAGATCTCGTGGCTGCTGCGGTTCCCCCAAACGAACCCAAGTTGGACTTGACGACCATCTCTTCGCCGTTTGAAAGTTTCGAGCAACTGCTCGCGGGCATTCGACCCCACACATTTGAACGTTTTCAGATGAATCTCATCGACGACAAGCTTCGAGCAGAAATGGACAAGCCGATCGCGTAGAGA…	CTCTGTCTCTTCCGAGTTTTCTCTGTCTTTCCGCCCTCGGACGGCGGCTTCCCCGGAGAAGCTCTTTTCGGCCCCCTCTGGATTGTGGAGAATGGAGACGTCGCTGTCGGCTGCCTCTGCGTCTCCAGGCAGCCACTTCGAGCAGACGCTCCAAGGCGACTTGGCTGCAATTCAGCGCGAGTACGCTCGCCTGTGTCGCATCGAGGAGTTGCCAGAAGGCCCCCCCGCGGGCGTCAAGCCCAGAGTCGAAGCGCAAGTTGGATCTGTCGTTGAGAGTGCCGGCAGCGTCGCCTTCTCCCTTCAGTTCCTCCAGGAAAACGGCACCATCTACGTCCAAGTCGACTCGAGAGGGTACACTATCCTGAATCCCGAAGATCTCGTGGCTGCTGCGGTTCCCCC…
TGRH_RP1_hgx6660v1_pB29_A-93	5p 3p	170134843	Toxoplasma gondii ME49 - hypothetical protein	https://www.ncbi.nlm.nih.gov/nuccore/XM_002370260.2	https://www.ncbi.nlm.nih.gov/gene/?term=7894122		A	hypothetical protein| [XM_002370260.2 Toxoplasma gondii ME49 hypothetical protein partial mRNA]	-80	584	OOF2	Sense		98.7 / 98.3	GGATGGATGATGTATATATCTAGCTATTCGATGATGTATCATACTCCCACCTCGTACAACAAAAAAAGAGATCCTAGAACTAGCCATGGCCGCAGGGGCCACGAACCGAGTTTTCTCTGTCTTTCCGCCCTCGGACGGCGGCTTCCCCGGAGAAGCTCTTTTCGGCCCCCTCTGGATTGTGGAGAATGGAGACGTCGCTGTCGGCTGCCTCTGCGTCTCCAGGCCGCCACTTCGAGCAGACGCTCCAAGGCGACTTGGCTGCAATTCAGCGCGAGTACGCTCGCCTGTGTCGCATCGAGGAGTTGCCAGAAGGTCCACCCGCGGGCGTCAAGCCCAGAGTCGAAGCGCAAGTTGGATCTGTCGTTGAGAGTGCCGGCAGCGTCGCCTTCTCCCTTCAGT…	CCGAGTTTTCTCTGTCTTTCCGCCCTCGGACGGCGGCTTCCCCGGAGAAGCTCTTTTCGGCCCCCTCTGGATTGTGGAGAATGGAGACGTCGCTGTCGGCTGCCTCTGCGTCTCCAGGCCGCCACTTCGAGCAGACGCTCCAAGGCGACTTGGCTGCAATTCAGCGCGAGTACGCTCGCCTGTGTCGCATCGAGGAGTTGCCAGAAGGTCCACCCGCGGGCGTCAAGCCCAGAGTCGAAGCGCAAGTTGGATCTGTCGTTGAGAGTGCCGGCAGCGTCGCCTTCTCCCTTCAGTTCCTCCAGGAAAACGGCACCATCTACGTCCAAGTCGACTCGAGAGGGTACACTATCCTGAATCCCGAAGATCTCGTGGCTGCTGCGGTTCCCCCAAACGAACCCA…	CTATTAAGGTTCTACGATTCTAGATCAGTGGTGTTCCCAGTCACGCACGTTGTAAGAATCTGCACAGCCAGTGAATTGTAATACGACTCACTATAGGGCGAATTGGGTACCGGGCCTCTAGACACTAGCTACTCGAGGGGCCCCAGGGGCCACGAACGACTCCTGTCTTGACCCTGCGCATGGAGTCACCCAAGTATCTCTCCCTCTGAGTCTCTGCGCGGGCCGTCACTTTTCAGCGCGTCTCTCCTTGCATGCACCATTCGCGTAGCTGAGGATCTCTACGCGATCGGCTTGTCCATTTCTGCTCGAAGCTTGTCGTCGATGAGATTCATCTGAAAACGTTCAAATGTGTGGGGTCGAATGCCCGCGAGCAGTTGCTCGAAACTTTCAAACGGCGAA…	CCAAGGGCGACTTGGCTGCATTCAGCGCGAGTACGCTCGCTGTGTCGCATCGAGGAGTTGCCAGAAGGTCCACCCGCGGGCGTCAAGCCCAGAGTCGAAGCGCAAGTTGGATCTGTCGTTGAGAGTGCCGGCAGCGTCGCCTTCTCCCTTCAGTTCCTCCAGGAAAACGGCACCATCTACGTCCAAGTCGACTCGAGAGGGTACACTATCCTGAATCCCGAAGATCTCGTGGCTGCTGCGGTTCCCCCAAACGAACCCAAGTTGGACTTGACGACCATCTCTTCGCCGTTTGAAAGTTTCGAGCAACTGCTCGCGGGCATTCGACCCCACACATTTGAACGTTTTCAGATGAATCTCATCGACGACAAGCTTCGAGCAGAAATGGACAAGCCGATCGCG…	CCGAGTTTTCTCTGTCTTTCCGCCCTCGGACGGCGGCTTCCCCGGAGAAGCTCTTTTCGGCCCCCTCTGGATTGTGGAGAATGGAGACGTCGCTGTCGGCTGCCTCTGCGTCTCCAGGCAGCCACTTCGAGCAGACGCTCCAAGGCGACTTGGCTGCAATTCAGCGCGAGTACGCTCGCCTGTGTCGCATCGAGGAGTTGCCAGAAGGCCCCCCCGCGGGCGTCAAGCCCAGAGTCGAAGCGCAAGTTGGATCTGTCGTTGAGAGTGCCGGCAGCGTCGCCTTCTCCCTTCAGTTCCTCCAGGAAAACGGCACCATCTACGTCCAAGTCGACTCGAGAGGGTACACTATCCTGAATCCCGAAGATCTCGTGGCTGCTGCGGTTCCCCCAAACGAACCCA…
TGRH_RP1_hgx6660v1_pB29_A-193	5p 3p	170134843	Toxoplasma gondii ME49 - hypothetical protein	https://www.ncbi.nlm.nih.gov/nuccore/XM_002370260.2	https://www.ncbi.nlm.nih.gov/gene/?term=7894122		A	hypothetical protein| [XM_002370260.2 Toxoplasma gondii ME49 hypothetical protein partial mRNA]	-80	584	OOF2	Sense		98.9 / 98.8	AAATGGATGATGTATATACTATCTATTCGATGATGAAGATACCCCACCAAACCCAAAAAAAGAGATCCTAGAACTAGCCATGGCCGCAGGGGCCACGAACCGAGTTTTCTCTGTCTTTCCGCCCTCGGACGGCGGCTTCCCCGGAGAAGCTCTTTTCGGCCCCCTCTGGATTGTGGAGAATGGAGACGTCGCTGTCGGCTGCCTCTGCGTCTCCAGGCCGCCACTTCGAGCAGACGCTCCAAGGCGACTTGGCTGCAATTCAGCGCGAGTACGCTCGCCTGTGTCGCATCGAGGAGTTGCCAGAAGGTCCACCCGCGGGCGTCAAGCCCAGAGTCGAAGCGCAAGTTGGATCTGTCGTTGAGAGTGCCGGCAGCGTCGCCTTCTCCCTTCAGTTCCTCC…	CCGAGTTTTCTCTGTCTTTCCGCCCTCGGACGGCGGCTTCCCCGGAGAAGCTCTTTTCGGCCCCCTCTGGATTGTGGAGAATGGAGACGTCGCTGTCGGCTGCCTCTGCGTCTCCAGGCCGCCACTTCGAGCAGACGCTCCAAGGCGACTTGGCTGCAATTCAGCGCGAGTACGCTCGCCTGTGTCGCATCGAGGAGTTGCCAGAAGGTCCACCCGCGGGCGTCAAGCCCAGAGTCGAAGCGCAAGTTGGATCTGTCGTTGAGAGTGCCGGCAGCGTCGCCTTCTCCCTTCAGTTCCTCCAGGAAAACGGCACCATCTACGTCCAAGTCGACTCGAGAGGGTACACTATCCTGAATCCCGAAGATCTCGTGGCTGCTGCGGTTCCCCCAAACGAACCCA…	TTTCGTTCTACGATTCTAGATCAGGGTTTTCCCAGTCACGACGTTGTAAAACGACGGCCAGTGAATTGTAATACGACTCACTATAGGGCGAATTGGGTACCGGGCCTCTAGACACTAGCTACTCGAGGGGCCCCAGGGGCCACGAACGACTCCTGTCTTGACCCTGCGCATGGAGTCACCCAAGTATCTCTCCCTCTGAGTCTCTGCGCGGGCCGTCACTTTTCAGCGCGTCTCTCCTTGCATGCACCATTCGCGTAGCTGAGGATCTCTACGCGATCGGCTTGTCCATTTCTGCTCGAAGCTTGTCGTCGATGAGATTCATCTGAAAACGTTCAAATGTGTGGGGTCGAATGCCCGCGAGCAGTTGCTCGAAACTTTCAAACGGCGAAGAGATGGTCG…	GAAGCTCTTTTCGGCCCCCTCTGGATTGTGGAGAATGGAGACGTCGCTGTCGGCTGCCTCTGCGTCTCCAGGCCGCCACTTCGAGCAGACGCTCCAAGGCGACTGGGCTGCAATTCAGCGCGAGTACGCTCGCCTGTGTCGCATCGAGGAGTTGCCAGAAGGTCCACCCGCGGGCGTCAAGCCCAGAGTCGAAGCGCAAGTTGGATCTGTCGTTGAGAGTGCCGGCAGCGTCGCCTTCTCCCTTCAGTTCCTCCAGGAAAACGGCACCATCTACGTCCAAGTCGACTCGAGAGGGTACACTATCCTGAATCCCGAAGATCTCGTGGCTGCTGCGGTTCCCCCAAACGAACCCAAGTTGGACTTGACGACCATCTCTTCGCCGTTTGAAAGTTTCGAGCA…	CCGAGTTTTCTCTGTCTTTCCGCCCTCGGACGGCGGCTTCCCCGGAGAAGCTCTTTTCGGCCCCCTCTGGATTGTGGAGAATGGAGACGTCGCTGTCGGCTGCCTCTGCGTCTCCAGGCAGCCACTTCGAGCAGACGCTCCAAGGCGACTTGGCTGCAATTCAGCGCGAGTACGCTCGCCTGTGTCGCATCGAGGAGTTGCCAGAAGGCCCCCCCGCGGGCGTCAAGCCCAGAGTCGAAGCGCAAGTTGGATCTGTCGTTGAGAGTGCCGGCAGCGTCGCCTTCTCCCTTCAGTTCCTCCAGGAAAACGGCACCATCTACGTCCAAGTCGACTCGAGAGGGTACACTATCCTGAATCCCGAAGATCTCGTGGCTGCTGCGGTTCCCCCAAACGAACCCA…
TGRH_RP1_hgx6660v1_pB29_A-41	5p 3p	170134843	Toxoplasma gondii ME49 - hypothetical protein	https://www.ncbi.nlm.nih.gov/nuccore/XM_002370260.2	https://www.ncbi.nlm.nih.gov/gene/?term=7894122		A	hypothetical protein| [XM_002370260.2 Toxoplasma gondii ME49 hypothetical protein partial mRNA]	-68	894	OOF2	Sense		99.1 / 97.1	TGGTATTGAATGTATATATATAGCTATACCCCTGATGTTCACACTCCACACCTCATGCCCAAAAAAAGAGATCCTAGAACTAGCCATGGCCGCAGGGGCCACGAATGTCTTTCCGCCCTCGGACGGCGGCTTCCCCGGAGAAGCTCTTTTCGGCCCCCTCTGGATTGTGGAGAATGGAGACGTCGCTGTCGGCTGCCTCTGCGTCTCCAGGCCGCCACTTCGAGCAGACGCTCCAAGGCGACTTGGCTGCAATTCAGCGCGAGTACGCTCGCCTGTGTCGCATCGAGGAGTTGCCAGAAGGTCCACCCGCGGGCGTCAAGCCCAGAGTCGAAGCGCAAGTTGGATCTGTCGTTGAGAGTGCCGGCAGCGTCGCCTTCTCCCTTCAGTTCCTCCAGGAAA…	TGTCTTTCCGCCCTCGGACGGCGGCTTCCCCGGAGAAGCTCTTTTCGGCCCCCTCTGGATTGTGGAGAATGGAGACGTCGCTGTCGGCTGCCTCTGCGTCTCCAGGCCGCCACTTCGAGCAGACGCTCCAAGGCGACTTGGCTGCAATTCAGCGCGAGTACGCTCGCCTGTGTCGCATCGAGGAGTTGCCAGAAGGTCCACCCGCGGGCGTCAAGCCCAGAGTCGAAGCGCAAGTTGGATCTGTCGTTGAGAGTGCCGGCAGCGTCGCCTTCTCCCTTCAGTTCCTCCAGGAAAACGGCACCATCTACGTCCAAGTCGACTCGAGAGGGTACACTATCCTGAATCCCGAAGATCTCGTGGCTGCTGCGGTTCCCCCAAACGAACCCAAGTTGGACTTGA…	CGTATCTACGATTCTACATTCGGGGTTTTCCCAATCACCCACTTTTTTGAATTCAAAGCCAGTGAATTGTAATACGACTCACTATAGGGCGAATTGGGTACCGGGCCTCTAGACACTAGCTACTCGAGGGGCCCCAGGGGCCACGAAGAAATGGCAAGAGAAGCACCGACACCTGGCACCCTGAAGGCCACGCGCTCAATCAAGAAAGCGTCATTGCAACGCACACCAGGTGTATGTACACCGAAATGCATGCAGATGCTCACATGGAGAGACAGACGCATCTACACACAGACATCCACACCACGGAAATGAAACATGCAACTACGTATCTCGGCATGTACTCTTGTTTATACATCCGTGTATCTGTTCATACACATGTATATTCGAAAGTCTAAAATC…	ACTTGACGACCATCTCTCGCCGTTGAAAGTTTCGAGCAACTGCTCGCGGGCATTCGACCCCACACATTTGAACGTTTTCAGATGAATCTCATCGACGACAAGCTTCGAGCAGAAATGGACAAGCCGATCGCGTAGAGATCCTCAGCTACGCGAATGGTGCATGCAAGGAGAGACGCGCTGAAAAGTGACGGCCCGCGCAGAGACTCAGAGGGAGAGATACTTGGGTGACTCCATGCGCAGGGTCAAGACAGGAGTCGAAGATCACAGAAGTCAAGATGCGAAGGCTCCGGACCTCAGAGGGCAGTTCCTTCGGCGGATTTTAGACTTTCGAATATACATGTGTATGAACAGATACACGGATGTATAAACAAGAGTACATGCCGAGATACGTAGTTGCAT…	TGTCTTTCCGCCCTCGGACGGCGGCTTCCCCGGAGAAGCTCTTTTCGGCCCCCTCTGGATTGTGGAGAATGGAGACGTCGCTGTCGGCTGCCTCTGCGTCTCCAGGCAGCCACTTCGAGCAGACGCTCCAAGGCGACTTGGCTGCAATTCAGCGCGAGTACGCTCGCCTGTGTCGCATCGAGGAGTTGCCAGAAGGCCCCCCCGCGGGCGTCAAGCCCAGAGTCGAAGCGCAAGTTGGATCTGTCGTTGAGAGTGCCGGCAGCGTCGCCTTCTCCCTTCAGTTCCTCCAGGAAAACGGCACCATCTACGTCCAAGTCGACTCGAGAGGGTACACTATCCTGAATCCCGAAGATCTCGTGGCTGCTGCGGTTCCCCCAAACGAACCCAAGTTGGACTTGA…
TGRH_RP1_hgx6660v1_pB29_A-206	5p 3p	170134843	Toxoplasma gondii ME49 - hypothetical protein	https://www.ncbi.nlm.nih.gov/nuccore/XM_002370260.2	https://www.ncbi.nlm.nih.gov/gene/?term=7894122		A	hypothetical protein| [XM_002370260.2 Toxoplasma gondii ME49 hypothetical protein partial mRNA]	-68	894	OOF2	Sense		98.9 / 98.3	TGATGATGTATATATCTAGCTATACCCCTGATGTTCACACTCCCACTCATGCCCAAAAAAAGAGATCCTAGAACTAGCCATGGCCGCAGGGGCCACGAATGTCTTTCCGCCCTCGGACGGCGGCTTCCCCGGAGAAGCTCTTTTCGGCCCCCTCTGGATTGTGGAGAATGGAGACGTCGCTGTCGGCTGCCTCTGCGTCTCCAGGCCGCCACTTCGAGCAGACGCTCCAAGGCGACTTGGCTGCAATTCAGCGCGAGTACGCTCGCCTGTGTCGCATCGAGGAGTTGCCAGAAGGTCCACCCGCGGGCGTCAAGCCCAGAGTCGAAGCGCAAGTTGGATCTGTCGTTGAGAGTGCCGGCAGCGTCGCCTTCTCCCTTCAGTTCCTCCAGGAAAACGGCA…	TGTCTTTCCGCCCTCGGACGGCGGCTTCCCCGGAGAAGCTCTTTTCGGCCCCCTCTGGATTGTGGAGAATGGAGACGTCGCTGTCGGCTGCCTCTGCGTCTCCAGGCCGCCACTTCGAGCAGACGCTCCAAGGCGACTTGGCTGCAATTCAGCGCGAGTACGCTCGCCTGTGTCGCATCGAGGAGTTGCCAGAAGGTCCACCCGCGGGCGTCAAGCCCAGAGTCGAAGCGCAAGTTGGATCTGTCGTTGAGAGTGCCGGCAGCGTCGCCTTCTCCCTTCAGTTCCTCCAGGAAAACGGCACCATCTACGTCCAAGTCGACTCGAGAGGGTACACTATCCTGAATCCCGAAGATCTCGTGGCTGCTGCGGTTCCCCCAAACGAACCCAAGTTGGACTTGA…	ACGTATCTACCGATTTCTAGATCGGGGTTTTCCTAGTCACGCCTTTGTTGAATCTGCAAGGCCAGTGAATTGTAATACGACTCACTATAGGGCGAATTGGGTACCGGGCCTCTAGACACTAGCTACTCGAGGGGCCCCAGGGGCCACGAAGAAATGGCAAGAGAAGCACCGACACCTGGCACCCTGAAGGCCACGCGCTCAATCAAGAAAGCGTCATTGCAACGCACACCAGGTGTATGTACACCGAAATGCATGCAGATGCTCACATGGAGAGACAGACGCATCTACACACAGACATCCACACCACGGAAATGAAACATGCAACTACGTATCTCGGCATGTACTCTTGTTTATACATCCGTGTATCTGTTCATACACATGTATATTCGAAAGTCTAAA…	AAGATCTCGTGCTGCTGCGGTTCCCCCAAACGAACCCAAGTTGGACTTGACGACCATCTCTTCGCCGTTTGAAAGTTTCGAGCAACTGCTCGCGGGCATTCGACCCCACACATTTGAACGTTTTCAGATGAATCTCATCGACGACAAGCTTCGAGCAGAAATGGACAAGCCGATCGCGTAGAGATCCTCAGCTACGCGAATGGTGCATGCAAGGAGAGACGCGCTGAAAAGTGACGGCCCGCGCAGAGACTCAGAGGGAGAGATACTTGGGTGACTCCATGCGCAGGGTCAAGACAGGAGTCGAAGATCACAGAAGTCAAGATGCGAAGGCTCCGGACCTCAGAGGGCAGTTCCTTCGGCGGATTTTAGACTTTCGAATATACATGTGTATGAACAGAT…	TGTCTTTCCGCCCTCGGACGGCGGCTTCCCCGGAGAAGCTCTTTTCGGCCCCCTCTGGATTGTGGAGAATGGAGACGTCGCTGTCGGCTGCCTCTGCGTCTCCAGGCAGCCACTTCGAGCAGACGCTCCAAGGCGACTTGGCTGCAATTCAGCGCGAGTACGCTCGCCTGTGTCGCATCGAGGAGTTGCCAGAAGGCCCCCCCGCGGGCGTCAAGCCCAGAGTCGAAGCGCAAGTTGGATCTGTCGTTGAGAGTGCCGGCAGCGTCGCCTTCTCCCTTCAGTTCCTCCAGGAAAACGGCACCATCTACGTCCAAGTCGACTCGAGAGGGTACACTATCCTGAATCCCGAAGATCTCGTGGCTGCTGCGGTTCCCCCAAACGAACCCAAGTTGGACTTGA…
TGRH_RP1_hgx6660v1_pB29_A-226	5p 3p	170134843	Toxoplasma gondii ME49 - hypothetical protein	https://www.ncbi.nlm.nih.gov/nuccore/XM_002370260.2	https://www.ncbi.nlm.nih.gov/gene/?term=7894122		A	hypothetical protein| [XM_002370260.2 Toxoplasma gondii ME49 hypothetical protein partial mRNA]	-68	894	OOF2	Sense		99.1 / 97.8	TGGATGAATGTATATAACTATCTATTCGATGATGAAGATACCCCACCAAACCCAAAAAAAGAGATCCTAGAACTAGCCATGGCCGCAGGGGCCACGAATGTCTTTCCGCCCTCGGACGGCGGCTTCCCCGGAGAAGCTCTTTTCGGCCCCCTCTGGATTGTGGAGAATGGAGACGTCGCTGTCGGCTGCCTCTGCGTCTCCAGGCCGCCACTTCGAGCAGACGCTCCAAGGCGACTTGGCTGCAATTCAGCGCGAGTACGCTCGCCTGTGTCGCATCGAGGAGTTGCCAGAAGGTCCACCCGCGGGCGTCAAGCCCAGAGTCGAAGCGCAAGTTGGATCTGTCGTTGAGAGTGCCGGCAGCGTCGCCTTCTCCCTTCAGTTCCTCCAGGAAAACGGCAC…	TGTCTTTCCGCCCTCGGACGGCGGCTTCCCCGGAGAAGCTCTTTTCGGCCCCCTCTGGATTGTGGAGAATGGAGACGTCGCTGTCGGCTGCCTCTGCGTCTCCAGGCCGCCACTTCGAGCAGACGCTCCAAGGCGACTTGGCTGCAATTCAGCGCGAGTACGCTCGCCTGTGTCGCATCGAGGAGTTGCCAGAAGGTCCACCCGCGGGCGTCAAGCCCAGAGTCGAAGCGCAAGTTGGATCTGTCGTTGAGAGTGCCGGCAGCGTCGCCTTCTCCCTTCAGTTCCTCCAGGAAAACGGCACCATCTACGTCCAAGTCGACTCGAGAGGGTACACTATCCTGAATCCCGAAGATCTCGTGGCTGCTGCGGTTCCCCCAAACGAACCCAAGTTGGACTTGA…	TTGGTATCTACGATTCTAGATCAGGGTTTTCCCAGTCACGACGTTGTAAAACGACGGCCAGTGAATTGTAATACGACTCACTATAGGGCGAATTGGGTACCGGGCCTCTAGACACTAGCTACTCGAGGGGCCCCAGGGGCCACGAAGAAATGGCAAGAGAAGCACCGACACCTGGCACCCTGAAGGCCACGCGCTCAATCAAGAAAGCGTCATTGCAACGCACACCAGGTGTATGTACACCGAAATGCATGCAGATGCTCACATGGAGAGACAGACGCATCTACACACAGACATCCACACCACGGAAATGAAACATGCAACTACGTATCTCGGCATGTACTCTTGTTTATACATCCGTGTATCTGTTCATACACATGTATATTCGAAAGTCTAAAATCC…	GACTTGACGACCATCTCTTCGCCGTTGAAAGTTTCGAGCAACTGCTCGCGGGCATTCGACCCCACACATTTGAACGTTTTCAGATGAATCTCATCGACGACAAGCTTCGAGCAGAAATGGACAAGCCGATCGCGTAGAGATCCTCAGCTACGCGAATGGTGCATGCAAGGAGAGACGCGCTGAAAAGTGACGGCCCGCGCAGAGACTCAGAGGGAGAGATACTTGGGTGACTCCATGCGCAGGGTCAAGACAGGAGTCGAAGATCACAGAAGTCAAGATGCGAAGGCTCCGGACCTCAGAGGGCAGTTCCTTCGGCGGATTTTAGACTTTCGAATATACATGTGTATGAACAGATACACGGATGTATAAACAAGAGTACATGCCGAGATACGTAGTTGC…	TGTCTTTCCGCCCTCGGACGGCGGCTTCCCCGGAGAAGCTCTTTTCGGCCCCCTCTGGATTGTGGAGAATGGAGACGTCGCTGTCGGCTGCCTCTGCGTCTCCAGGCAGCCACTTCGAGCAGACGCTCCAAGGCGACTTGGCTGCAATTCAGCGCGAGTACGCTCGCCTGTGTCGCATCGAGGAGTTGCCAGAAGGCCCCCCCGCGGGCGTCAAGCCCAGAGTCGAAGCGCAAGTTGGATCTGTCGTTGAGAGTGCCGGCAGCGTCGCCTTCTCCCTTCAGTTCCTCCAGGAAAACGGCACCATCTACGTCCAAGTCGACTCGAGAGGGTACACTATCCTGAATCCCGAAGATCTCGTGGCTGCTGCGGTTCCCCCAAACGAACCCAAGTTGGACTTGA…
TGRH_RP1_hgx6660v1_pB29_A-189	5p 3p	170134843	Toxoplasma gondii ME49 - hypothetical protein	https://www.ncbi.nlm.nih.gov/nuccore/XM_002370260.2	https://www.ncbi.nlm.nih.gov/gene/?term=7894122		A	hypothetical protein| [XM_002370260.2 Toxoplasma gondii ME49 hypothetical protein partial mRNA]	-68	893	OOF2	Sense		98.7 / 96.6	AGGGGGTTGTAGATGATGTTATATCTTTCTATTCCATCATGTTCACTCCCCCCTGTGCAAAAAAAAAGAGATCCTAGAACTAGCCATGGGGGCAGGGGCCACGAATGTCTTTCCGCCCTCGGACGGCGGCTTCCCCGGAGAAGCTCTTTTCGGCCCCCTCTGGATTGTGGAGAATGGAGACGTCGCTGTCGGCTGCCTCTGCGTCTCCAGGCCGCCACTTCGAGCAGACGCTCCAAGGCGACTTGGCTGCAATTCAGCGCGAGTACGCTCGCCTGTGTCGCATCGAGGAGTTGCCAGAAGGTCCACCCGCGGGCGTCAAGCCCAGAGTCGAAGCGCAAGTTGGATCTGTCGTTGAGAGTGCCGGCAGCGTCGCCTTCTCCCTTCAGTTCCTCCGGGAAA…	TGTCTTTCCGCCCTCGGACGGCGGCTTCCCCGGAGAAGCTCTTTTCGGCCCCCTCTGGATTGTGGAGAATGGAGACGTCGCTGTCGGCTGCCTCTGCGTCTCCAGGCCGCCACTTCGAGCAGACGCTCCAAGGCGACTTGGCTGCAATTCAGCGCGAGTACGCTCGCCTGTGTCGCATCGAGGAGTTGCCAGAAGGTCCACCCGCGGGCGTCAAGCCCAGAGTCGAAGCGCAAGTTGGATCTGTCGTTGAGAGTGCCGGCAGCGTCGCCTTCTCCCTTCAGTTCCTCCGGGAAAACGGCACCATCTACGTCCAAGTCGACTCGAGAGGGTACACTATCCTGAATCCCGAAGATCTCGTGGCTGCTGCGGTTCCCCCAAACGAACCCGAGTTGGACTTG	GACTTACGTTCTACGATATATCCATTGTGGTGTTCCCAGGTCACCCCTTTATTGATTCCCAGCCAGTGAATTGTAATACGACTCACTATAGGGCGAATTGGGTACCGGGCCTCTAGACACTAGCTACTCGAGGGGCCCCAGGGGCCACGAAGAAATGGCAAGAGAAGCACCGACACCTGGCACCCTGAAGGCCACGCGCTCAATCAAGAAAGCGTCATTGCAACGCACACCAGGTGTATGTACACCGAAATGCATGCAGATGCTCACATGGAGAGACAGACGCATCTACACACAGACATCCACACCACGGAAATGAAACATGCAACTACGTATCTCGGCATGTACTCTTGTTTATACATCCGTGTATCTGTTCATACACATGTATATTCGAAAGTCTAA…	TCGCCGTTGAAGTTTCGAGCAACTGCTCGCGGGCATTCGACCCCACACATTTGAACGTTTTCAGATGAATCTCATCGACGACAAGCTTCGAGCAGAAATGGACAAGCCGATCGCGTAGAGATCCTCAGCTACGCGATGGTGCATGCAAGGAGAGACGCGCTGAAAAGTGACGGCCCGCGCAGAGACTCAGAGGGAGAGATACTTGGGTGACTCCATGCGCAGGGTCAAGACAGGAGTCGAAGATCACAGAAGTCAAGATGCGAAGGCTCCGGACCTCAGAGGGCAGTTCCTTCGGCGGATTTTAGACTTTCGAATATACATGTGTATGAACAGATACACGGATGTATAAACAAGAGTACATGCCGAGATACGTAGTTGCATGTTTCATTTCCGTGGTGT…	TGTCTTTCCGCCCTCGGACGGCGGCTTCCCCGGAGAAGCTCTTTTCGGCCCCCTCTGGATTGTGGAGAATGGAGACGTCGCTGTCGGCTGCCTCTGCGTCTCCAGGCAGCCACTTCGAGCAGACGCTCCAAGGCGACTTGGCTGCAATTCAGCGCGAGTACGCTCGCCTGTGTCGCATCGAGGAGTTGCCAGAAGGCCCCCCCGCGGGCGTCAAGCCCAGAGTCGAAGCGCAAGTTGGATCTGTCGTTGAGAGTGCCGGCAGCGTCGCCTTCTCCCTTCAGTTCCTCCAGGAAAACGGCACCATCTACGTCCAAGTCGACTCGAGAGGGTACACTATCCTGAATCCCGAAGATCTCGTGGCTGCTGCGGTTCCCCCAAACGAACCCAAGTTGGACTTGA…
TGRH_RP1_hgx6660v1_pB29_A-249	5p 3p	170134843	Toxoplasma gondii ME49 - hypothetical protein	https://www.ncbi.nlm.nih.gov/nuccore/XM_002370260.2	https://www.ncbi.nlm.nih.gov/gene/?term=7894122		A	hypothetical protein| [XM_002370260.2 Toxoplasma gondii ME49 hypothetical protein partial mRNA]	-68	894	OOF2	Sense		98.9 / 97.8	TGGTATTGATGTATATATATAGCTATACCCCTGATGTTCACACTCCACACCTCGTACCCAAAAAAAGAGATCCTAGAACTAGCCATGGCCGCAGGGGCCACGAATGTCTTTCCGCCCTCGGACGGCGGCTTCCCCGGAGAAGCTCTTTTCGGCCCCCTCTGGATTGTGGAGAATGGAGACGTCGCTGTCGGCTGCCTCTGCGTCTCCAGGCCGCCACTTCGAGCAGACGCTCCAAGGCGACTTGGCTGCAATTCAGCGCGAGTACGCTCGCCTGTGTCGCATCGAGGAGTTGCCAGAAGGTCCACCCGCGGGCGTCAAGCCCAGAGTCGAAGCGCAAGTTGGATCTGTCGTTGAGAGTGCCGGCAGCGTCGCCTTCTCCCTTCAGTTCCTCCAGGAAAA…	TGTCTTTCCGCCCTCGGACGGCGGCTTCCCCGGAGAAGCTCTTTTCGGCCCCCTCTGGATTGTGGAGAATGGAGACGTCGCTGTCGGCTGCCTCTGCGTCTCCAGGCCGCCACTTCGAGCAGACGCTCCAAGGCGACTTGGCTGCAATTCAGCGCGAGTACGCTCGCCTGTGTCGCATCGAGGAGTTGCCAGAAGGTCCACCCGCGGGCGTCAAGCCCAGAGTCGAAGCGCAAGTTGGATCTGTCGTTGAGAGTGCCGGCAGCGTCGCCTTCTCCCTTCAGTTCCTCCAGGAAAACGGCACCATCTACGTCCAAGTCGACTCGAGAGGGTACACTATCCTGAATCCCGAAGATCTCGTGGCTGCTGCGGTTCCCCCAAACGAACCCAAGTTGGACTTGA…	CCGTAATCTACGATTTATACATCGTGGTGTTCTTAGTCACCACTTTGTTGATTCACAGCCAGTGAATTGTAATACGACTCACTATAGGGCGAATTGGGTACCGGGCCTCTAGACACTAGCTACTCGAGGGGCCCCAGGGGCCACGAAGAAATGGCAAGAGAAGCACCGACACCTGGCACCCTGAAGGCCACGCGCTCAATCAAGAAAGCGTCATTGCAACGCACACCAGGTGTATGTACACCGAAATGCATGCAGATGCTCACATGGAGAGACAGACGCATCTACACACAGACATCCACACCACGGAAATGAAACATGCAACTACGTATCTCGGCATGTACTCTTGTTTATACATCCGTGTATCTGTTCATACACATGTATATTCGAAAGTCTAAAATC…	GACTTGACGACCATCTCTTCGCCGTTGAAAGTTTCGAGCAACTGCTCGCGGGCATTCGACCCCACACATTTGAACGTTTTCAGATGAATCTCATCGACGACAAGCTTCGAGCAGAAATGGACAAGCCGATCGCGTAGAGATCCTCAGCTACGCGAATGGTGCATGCAAGGAGAGACGCGCTGAAAAGTGACGGCCCGCGCAGAGACTCAGAGGGAGAGATACTTGGGTGACTCCATGCGCAGGGTCAAGACAGGAGTCGAAGATCACAGAAGTCAAGATGCGAAGGCTCCGGACCTCAGAGGGCAGTTCCTTCGGCGGATTTTAGACTTTCGAATATACATGTGTATGAACAGATACACGGATGTATAAACAAGAGTACATGCCGAGATACGTAGTTGC…	TGTCTTTCCGCCCTCGGACGGCGGCTTCCCCGGAGAAGCTCTTTTCGGCCCCCTCTGGATTGTGGAGAATGGAGACGTCGCTGTCGGCTGCCTCTGCGTCTCCAGGCAGCCACTTCGAGCAGACGCTCCAAGGCGACTTGGCTGCAATTCAGCGCGAGTACGCTCGCCTGTGTCGCATCGAGGAGTTGCCAGAAGGCCCCCCCGCGGGCGTCAAGCCCAGAGTCGAAGCGCAAGTTGGATCTGTCGTTGAGAGTGCCGGCAGCGTCGCCTTCTCCCTTCAGTTCCTCCAGGAAAACGGCACCATCTACGTCCAAGTCGACTCGAGAGGGTACACTATCCTGAATCCCGAAGATCTCGTGGCTGCTGCGGTTCCCCCAAACGAACCCAAGTTGGACTTGA…
TGRH_RP1_hgx6660v1_pB29_A-30	5p 3p	170134843 / 170134863	Toxoplasma gondii ME49 - hypothetical protein	https://www.ncbi.nlm.nih.gov/nuccore/XM_002370260.2	https://www.ncbi.nlm.nih.gov/gene/?term=7894122		A	hypothetical protein| [XM_002370260.2 Toxoplasma gondii ME49 hypothetical protein partial mRNA]	-40	No Data	IF	Sense		99.0 / 61.4	TGTAATGTTTAATAGATACTGATATACCCCGCAGTTCACTTCAACTGTGCAATTCAACATGATGATACACTAGAACTAGCCATGGCCGCAGGGGCCACGAATGAGGAGAAGCTCTTTTCGGCCCCCTCTGGATTGTGGAGAATGGAGACGTCGCTGTCGGCTGCCTCTGCGTCTCCAGGCCGCCACTTCGAGCAGACGCTCCAAGGCGACTTGGCTGCAATTCAGCGCGAGTACGCTCGCCTGTGTCGCATCGAGGAGTTGCCAGAAGGTCCACCCGCGGGCGTCAAGCCCAGAGTCGAAGCGCAAGTTGGATCTGTCGTTGAGAGTGCCGGCAGCGTCGCCTTCTCCCTTCAGTTCCTCCAGGAAAACGGCACCATCTACGTCCAAGTCGACTCGAGA…	TGAGGAGAAGCTCTTTTCGGCCCCCTCTGGATTGTGGAGAATGGAGACGTCGCTGTCGGCTGCCTCTGCGTCTCCAGGCCGCCACTTCGAGCAGACGCTCCAAGGCGACTTGGCTGCAATTCAGCGCGAGTACGCTCGCCTGTGTCGCATCGAGGAGTTGCCAGAAGGTCCACCCGCGGGCGTCAAGCCCAGAGTCGAAGCGCAAGTTGGATCTGTCGTTGAGAGTGCCGGCAGCGTCGCCTTCTCCCTTCAGTTCCTCCAGGAAAACGGCACCATCTACGTCCAAGTCGACTCGAGAGGGTACACTATCCTGAATCCCGAAGATCTCGTGGCTGCTGCGGTTCCCCCAAACGAACCCAAGTTGGACTTGACGACCATCTCTTCGCCGTTTGAAAGTTT…	TTATCACACAACACATCCTTTGTAGTTGGTATTAAACATCCCTGTAGTGATTCCAAGTCAATGATTCTAATAATACGACTCACTATAGGGCGAATTGGGTACCGGGCCTCTAGACACTAGCTACTCGAGGGGCCCCAGGGGCCACGAACGCTGCTGCTTCTGCAAACGCGCGAGGAATTTCCTGGCGGTGCCGTCACGTTTGTCGTATGTTTCATCGTCCATGACGTACTTCCCCTCCAAGTTCTCTGTTCTCTCTCCAGAAGGGATCACCCCAGCCTCCCCACTCTCGTCAACCACGTGGAGAATGCAACCTTCGACACAGCCGACTGCTCTGAGCGTTTGGGTGGGGTCGAGGAGAAGCCTTCCAGGGTCCTCTGGAGTGAATTTGAGGAAAACCTT…	GCTGAGGTTCGCAGACTCTTTCGCGTCTGTCTCTCTCGTCTCTTCATCATCTTTGGCAGCCGTTCGTTTCGTCTTCATTCTCAATCGAAGCAACATGTCGGGCTTGTCTATCAACGGTGACGCCCAGGCTCGCCTGCGTCTCGGTCAAGATGACGCAGCTTACGCACGCCTAGATATCACACACAATTTGCACCCTGGACGCAGATGGATGGAGATTGTCTTTTCGTTGGATGCGCCTTTGACTTCGGTCAAAGACAAGCTGTACAGACACACCGGCAGCAACCCGAGCAACATCAAGGTTTTCCTCAAATTCACTCCAGAGGACCCTGGAAGGCTTCTCCTCGACCCCACCCAAACGCTCAGAGCAGTCGGCTGTGTCGAAGGTTGCATTCTCCACGT…
TGRH_RP1_hgx6660v1_pB29_A-128	5p 3p	170134843 / 170134863	Toxoplasma gondii ME49 - hypothetical protein	https://www.ncbi.nlm.nih.gov/nuccore/XM_002370260.2	https://www.ncbi.nlm.nih.gov/gene/?term=7894122		A	hypothetical protein| [XM_002370260.2 Toxoplasma gondii ME49 hypothetical protein partial mRNA]	-40	No Data	IF	Sense		99.2 / 61.4	AGATTTATGATAGATACTGATATACCCCGCAAGTTCACTTCAACTGTGCAATTCAACTGTGCAACTGAACTAGCCATGGCCGCAGGGGCCACGAATGAGGAGAAGCTCTTTTCGGCCCCCTCTGGATTGTGGAGAATGGAGACGTCGCTGTCGGCTGCCTCTGCGTCTCCAGGCCGCCACTTCGAGCAGACGCTCCAAGGCGACTTGGCTGCAATTCAGCGCGAGTACGCTCGCCTGTGTCGCATCGAGGAGTTGCCAGAAGGTCCACCCGCGGGCGTCAAGCCCAGAGTCGAAGCGCAAGTTGGATCTGTCGTTGAGAGTGCCGGCAGCGTCGCCTTCTCCCTTCAGTTCCTCCAGGAAAACGGCACCATCTACGTCCAAGTCGACTCGAGAGGGTAC…	TGAGGAGAAGCTCTTTTCGGCCCCCTCTGGATTGTGGAGAATGGAGACGTCGCTGTCGGCTGCCTCTGCGTCTCCAGGCCGCCACTTCGAGCAGACGCTCCAAGGCGACTTGGCTGCAATTCAGCGCGAGTACGCTCGCCTGTGTCGCATCGAGGAGTTGCCAGAAGGTCCACCCGCGGGCGTCAAGCCCAGAGTCGAAGCGCAAGTTGGATCTGTCGTTGAGAGTGCCGGCAGCGTCGCCTTCTCCCTTCAGTTCCTCCAGGAAAACGGCACCATCTACGTCCAAGTCGACTCGAGAGGGTACACTATCCTGAATCCCGAAGATCTCGTGGCTGCTGCGGTTCCCCCAAACGAACCCAAGTTG	ACGTATAACAATTTATCCTTTGTAGTGGTATTAAACATCCCTGTAGTGATTCCAAGTCGTGATTCCAAATACGACTCACTATAGGGCGAATTGGGTACCGGGCCTCTAGACACTAGCTACTCGAGGGGCCCCAGGGGCCACGAACGCTGCTGCTTCTGCAAACGCGCGAGGAATTTCCTGGCGGTGCCGTCACGTTTGTCGTATGTTTCATCGTCCATGACGTACTTCCCCTCCAAGTTCTCTGTTCTCTCTCCAGAAGGGATCACCCCAGCCTCCCCACTCTCGTCAACCACGTGGAGAATGCAACCTTCGACACAGCCGACTGCTCTGAGCGTTTGGGTGGGGTCGAGGAGAAGCCTTCCAGGGTCCTCTGGAGTGAATTTGAGGAAAACCTTGATG…	CTCGCCTGCGTCTCGGTCAAGATGACGCAGCTTACGCACGCCTAGATATCACACACAATTTGCACCCTGGACGCAGATGGATGGAGATTGTCTTTTCGTTGGATGCGCCTTTGACTTCGGTCAAAGACAAGCTGTACAGACACACCGGCAGCAACCCGAGCAACATCAAGGTTTTCCTCAAATTCACTCCAGAGGACCCTGGAAGGCTTCTCCTCGACCCCACCCAAACGCTCAGAGCAGTCGGCTGTGTCGAAGGTTGCATTCTCCACGTGGTTGACGAGAGTGGGGAGGCTGGGGTGATCCCTTCTGGAGAGAGAACAGAGAACTTGGAGGGGAAGTACGTCATGGACGATGAAACATACGACAAACGTGACGGCACCGCCAGGAAATTCCTCGCGC…
TGRH_RP1_hgx6660v1_pB29_A-161	5p 3p	170134843 / 170134863	Toxoplasma gondii ME49 - hypothetical protein	https://www.ncbi.nlm.nih.gov/nuccore/XM_002370260.2	https://www.ncbi.nlm.nih.gov/gene/?term=7894122		A	hypothetical protein| [XM_002370260.2 Toxoplasma gondii ME49 hypothetical protein partial mRNA]	-40	No Data	IF	Sense		98.8 / 61.4	TGGATATGTTTAATTAGATACTGCTATACCCATACATGTTCACTTCACCATGTGCAATTCAACTGTGCAACTAGAACTAGCCATGGCCGCAGGGGCCACGAATGAGGAGAAGCTCTTTTCGGCCCCCTCTGGATTGTGGAGAATGGAGACGTCGCTGTCGGCTGCCTCTGCGTCTCCAGGCCGCCACTTCGAGCAGACGCTCCAAGGCGACTTGGCTGCAATTCAGCGCGAGTACGCTCGCCTGTGTCGCATCGAGGAGTTGCCAGAAGGTCCACCCGCGGGCGTCAAGCCCAGAGTCGAAGCGCAAGTTGGATCTGTCGTTGAGAGTGCCGGCAGCGTCGCCTTCTCCCTTCAGTTCCTCCAGGAAAACGGCACCATCTACGTCCAAGTCGACTCGAG…	TGAGGAGAAGCTCTTTTCGGCCCCCTCTGGATTGTGGAGAATGGAGACGTCGCTGTCGGCTGCCTCTGCGTCTCCAGGCCGCCACTTCGAGCAGACGCTCCAAGGCGACTTGGCTGCAATTCAGCGCGAGTACGCTCGCCTGTGTCGCATCGAGGAGTTGCCAGAAGGTCCACCCGCGGGCGTCAAGCCCAGAGTCGAAGCGCAAGTTGGATCTGTCGTTGAGAGTGCCGGCAGCGTCGCCTTCTCCCTTCAGTTCCTCCAGGAAAACGGCACCATCTACGTCCAAGTCGACTCGAGAGGGTACACTATCCTGAATCCCGAAGATCTCGTGGCTGCTGCGGTTCCCCCAAACGAACCCAAGTTGGACTTGACGACCATCTCTTCGCCGTTTGAAAGTTT…	GTACCCACTTATATTCTTTGTAGTGGTATTAAGCATCCCTGTAGTGATTCCAAGCCGTGGTTCCAAAATACGACTCACTATAGGGCGAATTGGGTACCGGGCCTCTAGACACTAGCTACTCGAGGGGCCCCAGGGGCCACGAACGCTGCTGCTTCTGCAAACGCGCGAGGAATTTCCTGGCGGTGCCGTCACGTTTGTCGTATGTTTCATCGTCCATGACGTACTTCCCCTCCAAGTTCTCTGTTCTCTCTCCAGAAGGGATCACCCCAGCCTCCCCACTCTCGTCAACCACGTGGAGAATGCAACCTTCGACACAGCCGACTGCTCTGAGCGTTTGGGTGGGGTCGAGGAGAAGCCTTCCAGGGTCCTCTGGAGTGAATTTGAGGAAAACCTTGATGT…	TTTGGCAGCCGTTCGTTTCGTCTTCATTCTCAATCGAAGCAACATGTCGGGCTTGTCTATCAACGGTGACGCCCAGGCTCGCTGCGTCTCGGTCAAGATGACGCAGCTTACGCACGCCTAGATATCACACACAATTTGCACCCTGGACGCAGATGGATGGAGATTGTCTTTTCGTTGGATGCGCCTTTGACTTCGGTCAAAGACAAGCTGTACAGACACACCGGCAGCAACCCGAGCAACATCAAGGTTTTCCTCAAATTCACTCCAGAGGACCCTGGAAGGCTTCTCCTCGACCCCACCCAAACGCTCAGAGCAGTCGGCTGTGTCGAAGGTTGCATTCTCCACGTGGTTGACGAGAGTGGGGAGGCTGGGGTGATCCCTTCTGGAGAGAGAACAGAG…
TGRH_RP1_hgx6660v1_pB29_A-124	5p 3p	170134843	Toxoplasma gondii ME49 - hypothetical protein	https://www.ncbi.nlm.nih.gov/nuccore/XM_002370260.2	https://www.ncbi.nlm.nih.gov/gene/?term=7894122		A	hypothetical protein| [XM_002370260.2 Toxoplasma gondii ME49 hypothetical protein partial mRNA]	-16	941	IF	Sense		99.0 / 97.8	TGGTAATGTTTGATTAGATACTGATATACCCCGCATGTTCACTCTCACACTCGTGCAATTCAAATGAGATAACTAGAACTAGCCATGGCCGCAGGGGCCACGAACTCTGGATTGTGGAGAATGGAGACGTCGCTGTCGGCTGCCTCTGCGTCTCCAGGCCGCCACTTCGAGCAGACGCTCCAAGGCGACTTGGCTGCAATTCAGCGCGAGTACGCTCGCCTGTGTCGCATCGAGGAGTTGCCAGAAGGTCCACCCGCGGGCGTCAAGCCCAGAGTCGAAGCGCAAGTTGGATCTGTCGTTGAGAGTGCCGGCAGCGTCGCCTTCTCCCTTCAGTTCCTCCAGGAAAACGGCACCATCTACGTCCAAGTCGACTCGAGAGGGTACACTATCCTGAATCCC…	CTCTGGATTGTGGAGAATGGAGACGTCGCTGTCGGCTGCCTCTGCGTCTCCAGGCCGCCACTTCGAGCAGACGCTCCAAGGCGACTTGGCTGCAATTCAGCGCGAGTACGCTCGCCTGTGTCGCATCGAGGAGTTGCCAGAAGGTCCACCCGCGGGCGTCAAGCCCAGAGTCGAAGCGCAAGTTGGATCTGTCGTTGAGAGTGCCGGCAGCGTCGCCTTCTCCCTTCAGTTCCTCCAGGAAAACGGCACCATCTACGTCCAAGTCGACTCGAGAGGGTACACTATCCTGAATCCCGAAGATCTCGTGGCTGCTGCGGTTCCCCCAAACGAACCCAAGTTGGACTTGACGACCATCTCTTCGCCGTTTGAAAGTTTCGAGCAACTGCTCGCGGGCATTCG…	TTATCCAACAACACATCCTTTGTAGTTGTTATTAAACATCCCTGTAGTGATTCCAAGTCAATGGTTCTAATAATACGACTCACTATAGGGCGAATTGGGTACCGGGCCTCTAGACACTAGCTACTCGAGGGGCCCCAGGGGCCACGAACGACGGGTGACTTAGTAAGGAAAAAGGACCTGACGCCAAACAAAACGAGAAATGGCAAGAGAAGCACCGACACCTGGCACCCTGAAGGCCACGCGCTCAATCAAGAAAGCGTCATTGCAACGCACACCAGGTGTATGTACACCGAAATGCATGCAGATGCTCACATGGAGAGACAGACGCATCTACACACAGACATCCACACCACGGAAATGAAACATGCAACTACGTATCTCGGCATGTACTCTTGTTTA…	GCTCGCGGGCATTCGACCCCACACATTTGAACGTTTCAGATGAATCTCATCGACGACAAGCTTCGAGCAGAAATGGACAAGCCGATCGCGTAGAGATCCTCAGCTACGCGATGGTGCATGCAAGGAGAGACGCGCTGAAAAGTGACGGCCCGCGCAGAGACTCAGAGGGAGAGATACTTGGGTGACTCCATGCGCAGGGTCAAGACAGGAGTCGAAGATCACAGAAGTCAAGATGCGAAGGCTCCGGACCTCAGAGGGCAGTTCCTTCGGCGGATTTTAGACTTTCGAATATACATGTGTATGAACAGATACACGGATGTATAAACAAGAGTACATGCCGAGATACGTAGTTGCATGTTTCATTTCCGTGGTGTGGATGTCTGTGTGTAGATGCGTCTG…	CTCTGGATTGTGGAGAATGGAGACGTCGCTGTCGGCTGCCTCTGCGTCTCCAGGCAGCCACTTCGAGCAGACGCTCCAAGGCGACTTGGCTGCAATTCAGCGCGAGTACGCTCGCCTGTGTCGCATCGAGGAGTTGCCAGAAGGCCCCCCCGCGGGCGTCAAGCCCAGAGTCGAAGCGCAAGTTGGATCTGTCGTTGAGAGTGCCGGCAGCGTCGCCTTCTCCCTTCAGTTCCTCCAGGAAAACGGCACCATCTACGTCCAAGTCGACTCGAGAGGGTACACTATCCTGAATCCCGAAGATCTCGTGGCTGCTGCGGTTCCCCCAAACGAACCCAAGTTGGACTTGACGGCCATCTCTTCGCCGTTTGAAAGTTTCGAGCAACTGCTCGCGGGCATTCG…
TGRH_RP1_hgx6660v1_pB29_A-135	5p 3p	170134867	Toxoplasma gondii ME49 - hypothetical protein	https://www.ncbi.nlm.nih.gov/nuccore/XM_002364322.2	https://www.ncbi.nlm.nih.gov/gene/?term=7897293		D	hypothetical protein| [XM_002364322.2 Toxoplasma gondii ME49 hypothetical protein mRNA]	306	764	IF	Sense		99.6 / 99.1	AGGATGATGAATATATACTAGCTATACCCCTGATGTTCACTCTCCACACCTCGTGCAACAAAAAAAGAGATCCTAGAACTAGCCATGGCCGCAGGGGCCACGAACCATCCTTCTGTTTCAGACTATGTCATCGCCGCTGTTCGAGATCGCTTGATGGTCGACCACGATCAGCTTCTCCCTAAGAGAGTGGCGTTGCCTGTCTGCGACTCTTTGTCCGGACCTGTATGTCCACATCTGTCTGCTCCTCGGGTCGTTCGCCTCAGTCCTCCGCTCGGCTCTCCCCAGCTTCCAGACTCCGCCGGGAGTTCCGGAGACTCGGTCTTCGTTGCCGCACCCTCGACGTCGCCTGCGGGAGAGGCTTCTCCTCAGAATCCGGATTTCTACTACGCCTACGTCCAC…	CCATCCTTCTGTTTCAGACTATGTCATCGCCGCTGTTCGAGATCGCTTGATGGTCGACCACGATCAGCTTCTCCCTAAGAGAGTGGCGTTGCCTGTCTGCGACTCTTTGTCCGGACCTGTATGTCCACATCTGTCTGCTCCTCGGGTCGTTCGCCTCAGTCCTCCGCTCGGCTCTCCCCAGCTTCCAGACTCCGCCGGGAGTTCCGGAGACTCGGTCTTCGTTGCCGCACCCTCGACGTCGCCTGCGGGAGAGGCTTCTCCTCAGAATCCGGATTTCTACTACGCCTACGTCCACCGCTTCCCCGTCCTTCTGTCTGCCTCTTCCCCGAGCTTTCCGTCCCCCCTGCCGCCACGGCCGTTGTCTGCATCTCCAGGCTCCGACACTGCGCCGAAGAACGA…	CGTTCTACGATATCTACCATTAGTGGTTTTCCCAGTCACCCACTTTGTTAGAATCTGCACAAGCCAGTGAATTGTAATACGACTCACTATAGGGCGAATTGGGTACCGGGCCTCTAGACACTAGCTACTCGAGGGGCCCCAGGGGCCACGAAGTGGTCAGAGACGAAAGGGAGGAGGCAACGGACGAGGCGGCACCGGGGCGAGGCAGAGCGTCGTTCTTCGGCGCAGTGTCGGAGCCTGGAGATGCAGACAACGGCCGTGGCGGCAGGGGGGACGGAAAGCTCGGGGAAGAGGCAGACAGAAGGACGGGGAAGCGGTGGACGTAGGCGTAGTAGAAATCCGGATTCTGAGGAGAAGCCTCTCCCGCAGGCGACGTCGAGGGTGCGGCAACGAAGACCG…	CATCTTTCTGTTTCAGACTATGTCATCGCCGCTGTTCGAGATCGCTTGATGGTCGACCACGATCAGCTTCTCCCTAAGAGAGTGGCGTTGCCTGTCTGCGACTCTTTGTCCGGACCTGTATGTCCACATCTGTCTGCTCCTCGGGTCGTTCGCCTCAGTCCTCCGCTCGGCTCTCCCCAGCTTCCAGACTCCGCCGGGAGTTCCGGAGACTCGGTCTTCGTTGCCGCACCCTCGACGTCGCCTGCGGGAGAGGCTTCTCCTCAGAATCCGGATTTCTACTACGCCTACGTCCACCGCTTCCCCGTCCTTCTGTCTGCCTCTTCCCCGAGCTTTCCGTCCCCCCTGCCGCCACGGCCGTTGTCTGCATCTCCAGGCTCCGACACTGCGCCGAAGAACGAC…	CCATCCTTCTGTTTCAGACTATGTCATCGCCGCTGTTCGAGATCGCTTGATGGTCGACCACGATCAGCTTCTCCCTAAGAGAGTGGCGTTGCCTGTCTGCGACTCTTTGTCCGGACCTGTATGTCCACATCTGTCTGCTCCTCGGGTCGTTCGCCTCAGTCCTCCGCTCGGCTCTCCCCAGCTTCCAGACTCCGCCGGGAGTTCCGGAGACTCGGTCTTCGTTGCCGCACCCTCGACGTCGCCTGCGGGAGAGGCTTCTCCTCAGAATCCGGATTTCTACTACGCCTACGTCCACCGCTTCCCCGTCCTTCTGTTTGCCTCTTCCCCGAGCTTTCCGTCCCCCCTGCCGCCACGGCCGTTGTCTGCATCTCCAGGCTCCGACACTGCGCCGAAGAACGA…
TGRH_RP1_hgx6660v1_pB29_A-145	5p 3p	170134867	Toxoplasma gondii ME49 - hypothetical protein	https://www.ncbi.nlm.nih.gov/nuccore/XM_002364322.2	https://www.ncbi.nlm.nih.gov/gene/?term=7897293		D	hypothetical protein| [XM_002364322.2 Toxoplasma gondii ME49 hypothetical protein mRNA]	306	764	IF	Sense		99.6 / 99.3	TGGATGTATGTATATATCTAGCTATATCGCTGATGTTCACACTCCCACTCGAAGCAACAAAAAAAGAGATCCTAGAACTAGCCATGGCCGCAGGGGCCACGAACCATCCTTCTGTTTCAGACTATGTCATCGCCGCTGTTCGAGATCGCTTGATGGTCGACCACGATCAGCTTCTCCCTAAGAGAGTGGCGTTGCCTGTCTGCGACTCTTTGTCCGGACCTGTATGTCCACATCTGTCTGCTCCTCGGGTCGTTCGCCTCAGTCCTCCGCTCGGCTCTCCCCAGCTTCCAGACTCCGCCGGGAGTTCCGGAGACTCGGTCTTCGTTGCCGCACCCTCGACGTCGCCTGCGGGAGAGGCTTCTCCTCAGAATCCGGATTTCTACTACGCCTACGTCCACC…	CCATCCTTCTGTTTCAGACTATGTCATCGCCGCTGTTCGAGATCGCTTGATGGTCGACCACGATCAGCTTCTCCCTAAGAGAGTGGCGTTGCCTGTCTGCGACTCTTTGTCCGGACCTGTATGTCCACATCTGTCTGCTCCTCGGGTCGTTCGCCTCAGTCCTCCGCTCGGCTCTCCCCAGCTTCCAGACTCCGCCGGGAGTTCCGGAGACTCGGTCTTCGTTGCCGCACCCTCGACGTCGCCTGCGGGAGAGGCTTCTCCTCAGAATCCGGATTTCTACTACGCCTACGTCCACCGCTTCCCCGTCCTTCTGTCTGCCTCTTCCCCGAGCTTTCCGTCCCCCCTGCCGCCACGGCCGTTGTCTGCATCTCCAGGCTCCGACACTGCGCCGAAGAACGA…	TCGCATCTACGATTCTAGATTAGGGTTTTCCCAGTCACGACGTTGTAAAACTCACGGCCAGTGAATTGTAATACGACTCACTATAGGGCGAATTGGGTACCGGGCCTCTAGACACTAGCTACTCGAGGGGCCCCAGGGGCCACGAAGTGGTCAGAGACGAAAGGGAGGAGGCAACGGACGAGGCGGCACCGGGGCGAGGCAGAGCGTCGTTCTTCGGCGCAGTGTCGGAGCCTGGAGATGCAGACAACGGCCGTGGCGGCAGGGGGGACGGAAAGCTCGGGGAAGAGGCAGACAGAAGGACGGGGAAGCGGTGGACGTAGGCGTAGTAGAAATCCGGATTCTGAGGAGAAGCCTCTCCCGCAGGCGACGTCGAGGGTGCGGCAACGAAGACCGAGTCTC…	CATCCTTCTGTTTCAGACTATGTCATCGCCGCTGTTCGAGATCGCTTGATGGTCGACCACGATCAGCTTCTCCCTAAGAGAGTGGCGTTGCCTGTCTGCGACTCTTTGTCCGGACCTGTATGTCCACATCTGTCTGCTCCTCGGGTCGTTCGCCTCAGTCCTCCGCTCGGCTCTCCCCAGCTTCCAGACTCCGCCGGGAGTTCCGGAGACTCGGTCTTCGTTGCCGCACCCTCGACGTCGCCTGCGGGAGAGGCTTCTCCTCAGAATCCGGATTTCTACTACGCCTACGTCCACCGCTTCCCCGTCCTTCTGTCTGCCTCTTCCCCGAGCTTTCCGTCCCCCCTGCCGCCACGGCCGTTGTCTGCATCTCCAGGCTCCGACACTGCGCCGAAGAACGAC…	CCATCCTTCTGTTTCAGACTATGTCATCGCCGCTGTTCGAGATCGCTTGATGGTCGACCACGATCAGCTTCTCCCTAAGAGAGTGGCGTTGCCTGTCTGCGACTCTTTGTCCGGACCTGTATGTCCACATCTGTCTGCTCCTCGGGTCGTTCGCCTCAGTCCTCCGCTCGGCTCTCCCCAGCTTCCAGACTCCGCCGGGAGTTCCGGAGACTCGGTCTTCGTTGCCGCACCCTCGACGTCGCCTGCGGGAGAGGCTTCTCCTCAGAATCCGGATTTCTACTACGCCTACGTCCACCGCTTCCCCGTCCTTCTGTTTGCCTCTTCCCCGAGCTTTCCGTCCCCCCTGCCGCCACGGCCGTTGTCTGCATCTCCAGGCTCCGACACTGCGCCGAAGAACGA…
TGRH_RP1_hgx6660v1_pB29_A-5	5p 3p	170134931 / 170134921	Toxoplasma gondii ME49 - hypothetical protein	https://www.ncbi.nlm.nih.gov/nuccore/XM_002367857.1	https://www.ncbi.nlm.nih.gov/gene/?term=7898890		B	hypothetical protein| [XM_002367857.1 Toxoplasma gondii ME49 hypothetical protein mRNA]	2004	3729	IF	Sense		98.2 / 98.7	GGATGGATTATGATATATCCTGCTATGCCCCGCATGTTCACCTCACCTGTGCAATTCAACATGATGATACACTAGAACTAGCCATGGCCGCAGGGGCCACGAACTCCGACGTCCGGCGAGTCCTGGGAGAGGCTCTGGGCCTTGGAGCAGACGGCCGACCCGCCAAAGGCGTTGCTTCAGGTGTGCAGACACTCCAGAGTTGGACCTCGCTGCGCTGTTTGCCGCCGACGCCCTCGCCGACGCGAATCGGTACGACCGAGACCGCGTTGTCGCTGCTCCTCGCGCATGCAGACTCGAGCGAAAATCCAAAGTGCACGACGGCTCCCAGGAAAGGATCTGACAGAAGCGGCGATTCCAGCAGTGTCCGAGGCGAGGCCAGCTGCGCCTCTGCCACCAGCG…	CTCCGACGTCCGGCGAGTCCTGGGAGAGGCTCTGGGCCTTGGAGCAGACGGCCGACCCGCCAAAGGCGTTGCTTCAGGTGTGCAGACACTCCAGAGTTGGACCTCGCTGCGCTGTTTGCCGCCGACGCCCTCGCCGACGCGAATCGGTACGACCGAGACCGCGTTGTCGCTGCTCCTCGCGCATGCAGACTCGAGCGAAAATCCAAAGTGCACGACGGCTCCCAGGAAAGGATCTGACAGAAGCGGCGATTCCAGCAGTGTCCGAGGCGAGGCCAGCTGCGCCTCTGCCACCAGCGGGGTGTCTAGACACAGCGAAGGAAGCGCAGGGCGCCAGGCGGCGTCGACTTGCGTTGACGTCGTGCCTTCCGGAATACCGGGATTTCCAGGGTGGACCAAGTG…	TTACGCTTCTATTATATATCCATTGTAGTGGTATTAAACATCCCTGTAGTGATTCCAAGCCAATGGTTCCAATAATACGACTCACTATAGGGCGAATTGGGTACCGGGCCTCTAGACACTAGCTACTCGAGGGGCCCCAGGGGCCACGAATGCGTCCCCTGGGAGGGGCGCGAGCGCTGGCTCGGCTTCTTTTTTCTGCAGGTGAGGCGGCAGGACGAAGAAGTGATCCACACTCTGCTTCGTTGCGAGGAGCTCCGCCGAAGAGGCCCTGTCCGTCTCCGCTGTCTCGCCGGCTGGCTGTTTCTCGTCGCGCGTCGCCTCCTCCTTCGCACGCGAGACGAAGTAGGCTGTGTCCGAGGAGACTTCGGAGGAAGTCGAGCGCTGCATGCACAGCTTTTC…	CTCGGTGCTGCAGCGTCACTCGGCTGTCGAAGGTCCAGTCCTCACGACAGTGCCTTGCGGCTCCGTCGCGCCAGTCGCGCTTCCTTCCTCGAACGGATCTTTTGCCGTTCGACCGGCTCCCAGCTACGTTCTGCCGCCTGGCGTCGCGCCTCCGGTGTTTGCGTACCCCCTAGGAAACGTCCCTGCCTCCCTTCTGAACGCGTACTACAGCGCTCCCTCCTCCGGCCCGGTTGTCTTCAACCTCATGCCTCTGGGCGCCTGCGCGGCAAAGTCCGAAAAGCTGTGCATGCAGCGCTCGACTTCCTCCGAAGTCTCCTCGGACACAGCCTACTTCGTCTCGCGTGCGAAGGAGGAGGCGACGCGCGACGAGAAACAGCCAGCCGGCGAGACAGCGGAGAC…	CTCCGACGTCCGGCGAGTCCTGGGAGAGGCTCTAGGCCTTGGAGCAGACGGCCGACCCGCCAAAGGCGTTGCTTCAGGTGTGCAGACACTCCAGAGTTGGACCTCGCTGCGCTGTTTGCCGCCGACGCCGTCGCCGACGCGAATCGGTACGACCGAGACGACGTTGTCGCTGCTCCTCGCGCATGCAGACTCGAGCGAAAATTTAAAGTGCACGACGGCTCCCAGGCAAGGATCTGACAGAAGCGGCGATTCCAGCAGTGTCCGAGGCGAGGCCAGCTGCGCCTCTGCCACCAGCGGGGTGTCTAGACACAGCGAAGGAAGCGCAGGGCGCCAGGCGGCGTCGACTTGCGTTGACGTCGTGCCTTCCGGAATACCGGGATTTCCAGGGTGGACCAAGTG…
TGRH_RP1_hgx6660v1_pB29_A-266	5p 3p	170134931 / 170134921	Toxoplasma gondii ME49 - hypothetical protein	https://www.ncbi.nlm.nih.gov/nuccore/XM_002367857.1	https://www.ncbi.nlm.nih.gov/gene/?term=7898890		B	hypothetical protein| [XM_002367857.1 Toxoplasma gondii ME49 hypothetical protein mRNA]	2442	4074	IF	Sense		84.0 / 97.6	TGGATTATGATAGATACTGATATACCCCGCATGTTCACTTCAACTGTGCAATTCAACATGATGATAACTAGAACTAGCCATGGCCGCAGGGGCCACGAAGGACTCGTTCGAAAGCGGCCTTTTCACACCGAAGCCTTCGCGAGTGGACGACGCGAAGAGTTCAGCTCGCGAGAATGACTTGCATGCAGAGGGTGTCGACCTGGTCGCCGTCTATAAGGCGATCCTCGCGCTGGAGAGGCAAGAAGAAGAAGCCAAGGCGAACGAGAGAGGCAACAAAGCGACACGTGCTCAGGAAGGAGGCATCTCCGCGGAGCAAGTCAAGCAGATGGTCGACTCTCTCTGGAGGCAGATGTCGTCGCCCCTCGCAGCTGTCAAAGAGACTCCGAAAGAGACACCGAA…	GGACTCGTTCGAAAGCGGCCTTTTCACACCGAAGCCTTCGCGAGTGGACGACGCGAAGAGTTCAGCTCGCGAGAATGACTTGCATGCAGAGGGTGTCGACCTGGTCGCCGTCTATAAGGCGATCCTCGCGCTGGAGAGGCAAGAAGAAGAAGCCAAGGCGAACGAGAGAGGCAACAAAGCGACACGTGCTCAGGAAGGAGGCATCTCCGCGGAGCAAGTCAAGCAGATGGTCGACTCTCTCTGGAGGCAGATGTCGTCGCCCCTCGCAGCTGTCAAAGAGACTCCGAAAGAGACACCGAAAGAACGCACTCAAGAAGCTGTCAAAGAGACTCCGAAAGAGACACCGAAAGAACGCACTCAAGAAGCTGTCAAAGAGACTCCGAAAGAGACACCGAAAGA…	TAGCATCGTTCTATTATATATCCATTGTAGTGGTATTAAACATCCCGTGTAGTGATTCCAAGTCGTGGTTCCAAAATACAACTGAGGATTTGGGGAATTGGGTACTGGGCCTCTAGACACTATCTACGCGAGGGGCCCCAGGGGCCACGAACCTGTGTCTGTGAAGCCGCAGCTCTCGAACGGTCTCTCCCTCCTTCGCCTGCCGCATCCATGCGTGCATGCGTTTTTTGCAGCCAAGAGAAAGCCCAACCTCCGTCCACTTGTCTGTTTCGCGCTGCGTCCCCATGTGCGTTTCTTCCTTTCTCGTTCGTTCTAGCTCTTTTTTCCTTCTCTTCCGGTCCACCGATTCCTGTTCTCTCCTCTTGCTAGCTTGCACTGCGTTGCACCTCGTCCATTCAT…	TAGAACGAACGAGAAAGGAAGAAACGCACATGGGGACGCAGCGCGAAACAGACAAGTGGACGGAGGTTGGGCTTTCTCTTGGCTGCAAAAAACGCATGCACGCATGGATGCGGCAGGCGAAGGAGGGAGAGACCGTTCGAGAGCTGCGGCTTCACAGACACAGG	GACCTCGTTCGAAAGCGGCCTTTTCACACCGAAGCCTTCGCGAGTGGACGACGCGAAGAGTTCAGCTCGCGAGAATGACTTGCATGCAGAGGGTGTCGACCTGGTCGCCGTCTATAAGGCGATCCTCGCGCTGGAGAGGCAAGAAGAAGAAGCCAAGGCGAACGAGAGAGGCAACAAAGCGACAAGTGCTCAGGAAGGAGGCATCTCCGCGGAGCAAGTCAAGCAGATGGTGGACTCTCTCTGGAGGCAGATGTCGTCGCCTCTCGCAGCTGTCAAAGAGACTCCGAAAGAGACAGCGAAAGAACGCACTCAAGAAGCTGTCAAAGAGACTCCGAAAGAGACACCGAAAGAACGCACTCAAGAAGCTGTCAAAGCGCCGGCGAAGGGAAGCCGTAAAGG…
TGRH_RP1_hgx6660v1_pB29_A-25	5p 3p	170134931 / 170134921	Toxoplasma gondii ME49 - hypothetical protein	https://www.ncbi.nlm.nih.gov/nuccore/XM_002367857.1	https://www.ncbi.nlm.nih.gov/gene/?term=7898890		B	hypothetical protein| [XM_002367857.1 Toxoplasma gondii ME49 hypothetical protein mRNA]	2442	4074	IF	Sense		96.7 / 96.9	TGATTATAATAGATACTGAAAAACCCCGCAAGTTCACTTCAACTGTGCAAATCAACTGTGCAACTGAACTAGCCATGGCCGCAGGGGCCACGAAGGACTCGTTCGAAAGCGGCCTTTTCACACCGAAGCCTTCGCGAGTGGACGACGCGAAGAGTTCAGCTCGCGAGAATGACTTGCATGCAGAGGGTGTCGACCTGGTCGCCGTCTATAAGGCGATCCTCGCGCTGGAGAGGCAAGAAGAAGAAGCCAAGGCGAACGAGAGAGGCAACAAAGCGACACGTGCTCAGGAAGGAGGCATCTCCGCGGAGCAAGTCAAGCAGATGGTCGACTCTCTCTGGAGGCAGATGTCGTCGCCCCTCGCAGCTGTCAAAGAGACTCCGAAAGAGACACCGAAAGAAC…	GGACTCGTTCGAAAGCGGCCTTTTCACACCGAAGCCTTCGCGAGTGGACGACGCGAAGAGTTCAGCTCGCGAGAATGACTTGCATGCAGAGGGTGTCGACCTGGTCGCCGTCTATAAGGCGATCCTCGCGCTGGAGAGGCAAGAAGAAGAAGCCAAGGCGAACGAGAGAGGCAACAAAGCGACACGTGCTCAGGAAGGAGGCATCTCCGCGGAGCAAGTCAAGCAGATGGTCGACTCTCTCTGGAGGCAGATGTCGTCGCCCCTCGCAGCTGTCAAAGAGACTCCGAAAGAGACACCGAAAGAACGCACTCAAGAAGCTGTCAAAGAGACTCCGAAAGAGACACCGAAAGAACGCACTCAAGAAGCTGTCAAAGAGACTCCGAAAGAGACACCGAA	CTTTCCTATTATATATCCATTGTAGTGGTATTAAACATCCCTGTAGTGATTCCATGTCAGATTATTTTAGTAATACGACTCACTATAGGGCGAATTGGGTACCGGGCCTCTAGACACTAGCTACTCGAGGGGCCCCAGGGGCCACGAACCTGTGTCTGTGAAGCCGCAGCTCTCGAACGGTCTCTCCCTCCTTCGCCTGCCGCATCCATGCGTGCATGCGTTTTTTGCAGCCAAGAGAAAGCCCAACCTCCGTCCACTTGTCTGTTTCGCGCTGCGTCCCCATGTGCGTTTCTTCCTTTCTCGTTCGTTCTAGCTCTTTTTTCCTTCTCTTCCGGTCCACCGATTCCTGTTCTCTCCTCTTGCTTGCTTGCGCTGCGTTGCACCTCGTCCATTCGTTCG…	TTCTTCGTCCTGCCGCCTCACGTGCAGAAAAAAGAAGCCGAGCCAGCGCTCGCGCCCCTCCCAGGAGACGCCGACGACCTTCCCTCGACTTTCACAGACAGCTCACGGACGCGCGAGGCAACCTGGTGCTGCCGAGGTCGAGTCTGTGGCGAGCGCCGCGGCAGCTGAGAAGCGAACGAATGGACGAGGTGCAACGCAGCGCAAGCAAGCAAGAGGAGAGAACAGGAATCGGTGGACCGGAAGAGAAGGAAAAAAGAGCTAGAACGAACGAGAAAGGAAGAAACGCACATGGGGACGCAGCGCGAAACAGACAAGTGGACGGAGGTTGGGCTTTCTCTTGGCTGCAAAAAACGCATGCACGCATGGATGCGGCAGGCGAAGGAGGGAGAGACCGTTCGA…	GACCTCGTTCGAAAGCGGCCTTTTCACACCGAAGCCTTCGCGAGTGGACGACGCGAAGAGTTCAGCTCGCGAGAATGACTTGCATGCAGAGGGTGTCGACCTGGTCGCCGTCTATAAGGCGATCCTCGCGCTGGAGAGGCAAGAAGAAGAAGCCAAGGCGAACGAGAGAGGCAACAAAGCGACAAGTGCTCAGGAAGGAGGCATCTCCGCGGAGCAAGTCAAGCAGATGGTGGACTCTCTCTGGAGGCAGATGTCGTCGCCTCTCGCAGCTGTCAAAGAGACTCCGAAAGAGACAGCGAAAGAACGCACTCAAGAAGCTGTCAAAGAGACTCCGAAAGAGACACCGAAAGAACGCACTCAAGAAGCTGTCAAAGCGCCGGCGAAGGGAAGCCGTAAAGG…
TGRH_RP1_hgx6660v1_pB29_A-116	5p 3p	170134931 / 170134921	Toxoplasma gondii ME49 - hypothetical protein	https://www.ncbi.nlm.nih.gov/nuccore/XM_002367857.1	https://www.ncbi.nlm.nih.gov/gene/?term=7898890		B	hypothetical protein| [XM_002367857.1 Toxoplasma gondii ME49 hypothetical protein mRNA]	2466	3458	IF	Sense		98.0 / 98.2	CGCGAACGCCCAATGAATTATGCTATGAGATACTGATCACCTCGCTGTTCAATTCAACTGTGCAAAATCTGCCATGGCCGCAGGGGCCACGAACACTCCGAACCCTTCGCGAGTGGACGACGCGAAGAGTTCAGCTCGCGAGAATGACTTGCATGCAGAGGGTGTCGACCTGGTCGCCGTCTATAAGGCGATCCTCGCGCTGGAGAGGCAAGAAGAAGAAGCCAAGGCGAACGAGAGAGGCAACAAAGCGACACGTGCTCAGGAAGGAGGCATCTCCGCGGAGCAAGTCAAGCAGATGGTCGACTCTCTCTGGAGGCAGATGTCGTCGCCCCTCGCAGCTGTCAAAGAGACTCCGGGAGAGACAAAGAAACACCGCACTCCAGAAACTGGTGGAGTGTT…	CACTCCGAACCCTTCGCGAGTGGACGACGCGAAGAGTTCAGCTCGCGAGAATGACTTGCATGCAGAGGGTGTCGACCTGGTCGCCGTCTATAAGGCGATCCTCGCGCTGGAGAGGCAAGAAGAAGAAGCCAAGGCGAACGAGAGAGGCAACAAAGCGACACGTGCTCAGGAAGGAGGCATCTCCGCGGAGCAAGTCAAGCAGATGGTCGACTCTCTCTGGAGGCAGATGTCGTCGCCCCTCGCAGCTGTCAAA	TGAACGAAGAACTGCCAAAGTATTGGCAAGATGCAGTGCTATCCAACTTTGAGCCGTGATTCCAAATCGACTCACTATAGGGCGAATTGGGTACCGGGCCTCTAGACACTAGCTACTCGAGGGGCCCCAGGGGCCACGAAGTAGGCTTGAGGTTGAAGACAACCGGGCCGGAGGAGGGAGCGCTGTAGTACGCGTTCAGAAGGGAGGCAGGGACGTTTCCTAGGGGGTACGCAAACACCGGAGGCGCGACGCCGGGCGGCAGAACGTACCTGGGAGCCGGTCGAACGGCAAAGGATCCGTTCGAGGAAGGAAGCGCGACTGGCGCGACGGAGCCGCAAGGCACTGTCGTGAGGACTGGACCTTCTACAGCCGAGTGACGCTGCAGCACCGATGACTAAT…	CTGTAGAAGGTCCAGTCCTCACGACAGTGCCTTGCGGCTCCGTCGCGCCAGTCGCGCTTCCTTCCTCGAACGGATCCTTTGCCGTTCGACCGGCTCCCAGGTACGTTCTGCCGCCCGGCGTCGCGCCTCCGGTGTTTGCGTACCCCCTAGGAAACGTCCCTGCCTCCCTTCTGAACGCGTACTACAGCGCTCCCTCCTCCGGCCCGGTTGTCTTCAACCTCAAGCCTAC	CACACCGAAGCCTTCGCGAGTGGACGACGCGAAGAGTTCAGCTCGCGAGAATGACTTGCATGCAGAGGGTGTCGACCTGGTCGCCGTCTATAAGGCGATCCTCGCGCTGGAGAGGCAAGAAGAAGAAGCCAAGGCGAACGAGAGAGGCAACAAAGCGACAAGTGCTCAGGAAGGAGGCATCTCCGCGGAGCAAGTCAAGCAGATGGTGGACTCTCTCTGGAGGCAGATGTCGTCGCCTCTCGCAGCTGTCAAAGAGACTCCGAAAGAGACAGCGAAAGAACGCACTCAAGAAGCTGTCAAAGAGACTCCGAAAGAGACACCGAAAGAACGCACTCAAGAAGCTGTCAAAGCGCCGGCGAAGGGAAGCCGTAAAGGAAGTCTCAAAGAGAGCGTGAAGAA…
[truncated: 80 more rows]
