# Supplementary material for: Structural and functional characterization of TgGSK3, a druggable kinase in Toxoplasma gondii
Source: Nat Commun. 2025 Nov 5;16:9765. doi: 10.1038/s41467-025-64701-7 (PMC12589562; doi:10.1038/s41467-025-64701-7)
Supplement: Supplementary file 7 — Supplementary Data 5 [file 41467_2025_64701_MOESM7_ESM.xlsx]

## Sheet: TgGSK3_BioID2
Supplementary Data 5: AlphaFold-Multimer Analysis of interactors identified by Yeast Two-Hybrid and proximity labeling of TgGSK3.
Legend:	Results common to the Y2H and BioID2 approaches
Prediction_name	Product Description	interface_score	ipTM	pTM	ranking_score	details	prey_sequence
TgGSK3_TGGT1_261450	hypothetical protein	161	0.79	0.38	1.02	[{'chain1': 'A', 'chain2': 'B', 'iptm': 0.79, 'interface_residues': 161}]	PSKEKLSASDEFWAKQAAAWVNFKSAAGQQPPVAPQVPTTLPFPLFGARPCQESNGRFPLNPPPPPRTNIPPPTILSFMPGVSLPNASPNTGGGPAPPPPAPPKETGFDCAPSKDVVEEDSSEKPAGASPSAAGIPQWLRDAVREAGKKADSGRDRGEQGEDEEDKDNAGDLLTPSAPSEAGDSPRVSSEAAAAPSTGVSEMSPSTGAGGAASGVASANLPPMEVQVKQAVTEILSAVTDDVLREVAREAISNYRRKQRITGKTSIGLKLHVGSASLFEGAGLKEGNELDEKRLSEKKDLKVSGDDAAKEKKSRGKTDKRSGKREKEDSADEPAANDSDTVEEDDDHRLFTLESVSGPYRPPAIATQPPAGLFHVFIYENGREIGRVPFDASHLVWGSN…
TgGSK3_TGGT1_285150	hypothetical protein	80	0.78	0.51	0.97	[{'chain1': 'A', 'chain2': 'B', 'iptm': 0.78, 'interface_residues': 80}]	RRASDDPIQRKLLQASAALERTKQSEVEPAGEMPRSADDAAGKSMLPVASGRRESEGKNKVDEKHAEMVQQGVAGMLKVEEDLRASRIASRIASRSISRNPAQRPLSSLMQRTDVAHAAAEELRRRLAEEASDSAIDLPNKSFARAAANRYTPDAAAVSGDTRSEIEISARRELTELDQKATLLQAAWRGYRTRLWFVSVKLTATFERHLRQTFGT
TgGSK3_TGGT1_214140	hypothetical protein	209	0.77	0.34	1.02	[{'chain1': 'A', 'chain2': 'B', 'iptm': 0.77, 'interface_residues': 209}]	MRAKSERVYKPGAKEEWRVVYWIYPQEKLKNNRKQVSFSSIKYGDQGAQNKAWAVIRYINHFGRVPEDIKNPPMTLEACCNLCYPHCIKEHVASCPNCVDPPTERYHHGVGSPAVSCASSSAGPSPGSSSAVWRKKSDDKGEGSGLSSPASAHPRAFPTQTESADEKDDDCLSSLPDLTPLDSLSPMLSASTCDLRAGRKEGDKSPPLAGDSRRNSLSVGCAGATASPAFAGPKPGPLPGASPLKPGKRSANSSRRSSVSLRGPPGARVGKTRRVDDRRAGTEDGDLDDFASSPDLSSVASSASSPLVGVVTRGSSFQSNPPFSPLLLPGSATAATRAGKLEGLKLGGPRSVGTPSVGPAGPPPVCGDSEANASGEGAGGGGPREFSKVGRQSRGRRPS…
TgGSK3_TGGT1_262970	hypothetical protein	169	0.77	0.41	0.93	[{'chain1': 'A', 'chain2': 'B', 'iptm': 0.77, 'interface_residues': 169}]	EDIRELCDGQRQTGYHTAETPVSFAGLQNLASVIRSSASDSGMDALLYSQKVAEMLQRSTEAVIGINSTKPFGVGSRGPGEESDDCSVAIDNAAALIAVMRLQANWLLGKKGGTPGEEFRAEEKHPRNTAELAAEEVAAGADVLGCLRSGAVTHTSPHCRADGDLQTLTNCRRPPAVDQSYTITRANSDGELLVPPLCCRHSRQGSEDSLSRTLSVSKYDNGGDCASFLVAPQIASDSAVGDEMCIMDLARSESTWVRGACESGIQGVSEVTFDVASTPDSRPLSVQLLKRNSQLVKPRAYDTRRSSVANSETETRIGDMISPPARQHWANKVNGSLAVTVRDTRGHDLHATTTGMSLQLSQIDGGRYTGDDGETYGDKRKATDSTIGGSSRSASGEKL…
TgGSK3_TGGT1_280590	hypothetical protein	240	0.77	0.33	0.68	[{'chain1': 'A', 'chain2': 'B', 'iptm': 0.77, 'interface_residues': 240}]	MPPGGPPPSAMGLGPHAAASESGAASRPSGSSGAHPASRLSSEYNRTTPLPPSASGKLLPDQSSNPSTVAASDFSSQDGATPGSPVPRDASLSGEAGPLPSSSESERGDTANPVSGGVSESRCSADSAAPVSDKSRTDRGLSPVRDTATSGADPAAGREAAEAAGATGNAGGHADARKGRKDQASEDAGGTREPSAASAPPRGPAPQPPPVPKVAAALRKLGVSELPQISFDSAGGDGEGRGRSERRQRRTQAHTKGLFKRMQDGLGREVETPSQTTSGGGKRGGQGAGASQKQGSHKTPPADSGQATSRQWRARPGTSPAEGAAGMPGTSTHGGSGAAGGLPRASGLSPTAVFPAELGSQNSSAPMGAFAEQVANASSPSPLPFGRIEGPAGPGNPSG…
TgGSK3_TGGT1_294860	basal complex component BCC0	374	0.74	0.33	0.66	[{'chain1': 'A', 'chain2': 'B', 'iptm': 0.74, 'interface_residues': 374}]	VAQTELLLERLHRDDGVVGNFFKDIGIHQISDFIQHVRTQTPEAAAAAAAAAAAAAAAFGSSASALMKETQKHQFGIRREPVLDGLSRRQAAGLREQGQPVFQATQRKGEALLSSAERAASDSIFTTASSSSLAGKTPTEAAKEIARAMTEAATEAWHRTSSQRLGLAGAGEKKAHKEEAEKASPLLESEEKQEERSRQDPFSDELVMRAVGQQGGSSVRALLQRKQTEERLQRQIAQWLDDASSLSIEEVPRPSQAFPVPSLASGLTPALSTVTSYSSSGASLAVTPGVSLPVDPPRESEAVRGEPGCEAGANSEKATQEGPAEVFEVEPAGADVPLSTHEERQRARQLCDARLLAMQVEKALGMLDIGRFAPQYLPSAACSAPADAYSTQKKDGSAP…
TgGSK3_TGGT1_288800	endonuclease/exonuclease/phosphatase family protein	150	0.73	0.42	0.82	[{'chain1': 'A', 'chain2': 'B', 'iptm': 0.73, 'interface_residues': 150}]	QFAQDHPRVDQMFNLDAYNLSDIVDVCDDGYEDSGTDAADEAGAPSPGRRGEGGASSQEGRHALEDFAADSGAGRDGETGSRPPSLPSSLVAVAAALENRQTRTPRSAGDLRRSTAAVGRMEGSVPFRPFSAMPTESESLGALLREPQWHKHAGASTHWGGAGKHIFQAAPSGASASNKLKSVHFVYEQMQKEKTEVRAKVRPTAQSDNSLKGVEPIRIFCGTWNSEYQDFPQGTMTPNISPEALAAPSVLPAHLPERVVEELLDDEDAWATGDVDAFDQYGKHRNDGESERKVGKSAWLSTPGTHAPSDSRMVERKSLLRASTLKLKAVKDGEQPLSDWVLPGYDVYVITLQETISDSIFHAIMTYLCDVNGRPYVRMRAAEDKISGLGDGAWTQFKS…
TgGSK3_TGGT1_310170	hypothetical protein	147	0.72	0.42	0.95	[{'chain1': 'A', 'chain2': 'B', 'iptm': 0.72, 'interface_residues': 147}]	RVELPATMRSSMGEAALGEQDWQASRGLTSERRKAYLDAEERRVRALLSEVAGRVEGKRRREEDSGLAACGCVGEPDGDGDLRLGCRMHARAFDRLCLEQSLRPGLSADRLSPCRRNSSLGNGLPSLSFAGRADPSLVPCPRGRCLDDGLRQRSPLGESVSSSLFLTSRDRQDLRDRPGPLGKLKETSEQTRRADLGASDTGFFVSKSGRSSGSSTNHDTEGDEGEFHRRALAQVAYSMRSEDLESEGDEQKLDLETRDDGTLPDCWTVGQKDHFTEKYKWLFLSGGMLGCLYCRAMKDRGLRARKRGMKIVSHWADGAVKPSGASRVTNMRSLRKKICRHQDSRTHKEAAELLGEAPLKDASG
TgGSK3_TGGT1_316230	putative SAC1 phosphoinositide phosphatase	108	0.72	0.65	0.81	[{'chain1': 'A', 'chain2': 'B', 'iptm': 0.72, 'interface_residues': 108}]	FHSRGINLAGDASNMVETEQLLLVYTFRGASPLSSSLPSASSSSSASSFSSVSEALASQQHQQKGASVLRLRGTGRVDLFSFVQIRGSLPLVWKQTPTMKWAPPAQVVGAAEENAAAAALHFDGLLKHYGPTCVVNLINKKGWEKSLGDLFEQLVAEQKSKDLSFIWFDFHHECSKMRWNNLSRLLEQAHAQLKQQQYFHAICTSPAENDAATGAAGKAFFSWSEPLRALPGWKKSEVCRVQRGVCRINCIDCLDRTNVVESVFGKRVLAELLVATRVQSAPLAQTSSPQLSRTPSSLASSRHSKTGGRNGEAASSLSRSSSSLPQHCPSSSSLSPTSSARDSLPVDFSAEATELRRRLRAEEGERAVTDECAQPLTPLPFTPPEGDQLFRDLWTDNAD…
TgGSK3_TGGT1_232800	hypothetical protein	127	0.71	0.33	1.03	[{'chain1': 'A', 'chain2': 'B', 'iptm': 0.71, 'interface_residues': 127}]	LPAAAYRVSPLRPLQGLYRQIPAGGPEAGEDDENVLSPPLPLLAVARSLASQPSTSTPLPPASSRQASSPSSSVQSREAGAGSFPWGSLTEAIGNRQKDESSKRAGPSDPHTTYACRNAVTATGGPSTQGTGSTSAGAGDRSELYAPLTPAAGSRVGMASYQLVEESTKSVKSCGQTAFADSSNVAGSAGATFSLPSDSSKEYAEACCNVVPTRDWRRLLLGSGEGTQEEKVPGAGPVKSTPASSSVATCVKSSFDKRPSTSDAESNAEVKQGFAIGEPMNKASASAARPREPSHLPLPEGVQQPLPLNGRWLTSLSWKAQLLRKVYNAGRS
TgGSK3_TGGT1_205558	NAC domain-containing protein	65	0.69	0.67	0.78	[{'chain1': 'A', 'chain2': 'B', 'iptm': 0.69, 'interface_residues': 65}]	IRKSKHILFVVPKPDVYKSLASDTYVIFGEAKIEDLNSQAHSAAAQRFTQAANAQFPANGAATAADSKEAEGEVDETGVDPKDVDLVMSQVECSRARAVAAL
TgGSK3_TGGT1_321540	hypothetical protein	154	0.69	0.35	0.94	[{'chain1': 'A', 'chain2': 'B', 'iptm': 0.69, 'interface_residues': 154}]	QGATSAVEDLFSSFMSEIAELESQNADCTEDGRGVATEATSPSEGSGEPSVRSSSLSDAPAASPRSSCLSSSSSSSLSSSRSSSSPVCRQVVDSQTQRPSSLSVETGEGTSRVRASSRMEQPEERGGRDAGDRTLLPAEYDDDEEDAGASSAQSRTGRDTELLFSAEGETQERCSLDDEKGKTDPAKTGNQQPSAPVLRIISRTKRTVAEDAKPQAGPAGDAGDPSHSRVHALRGSDGREVRSGRSRVREQFVPTPTEKLKTPEEKVAEFLKQIAFIQRAVDEHEERERTRRRRLRWTYTAASAGSEEEFFSDEDAASAAESGDSLEEGEGRGRDAEGRSASHSVSTESEDRARRDRGERRDRGERRERGERRDRGERRERERAAESRPGIEEGDDLLE…
TgGSK3_TGGT1_240710	RNA recognition motif-containing protein	103	0.68	0.4	0.78	[{'chain1': 'A', 'chain2': 'B', 'iptm': 0.68, 'interface_residues': 103}]	LSETRTEDERMVLRAQLTAIENATRLPGAPPVDLEKESSTNLYLGNLSPEITEEFLCQQFGKYGNITSVKIMYPRTEEEKKRNRNCGFVSFESRPQAEAAKHNLDGVSFYGMVIRIGWGKSVGRPVVAPSPSQLLAAGGEAMKGSTPMSGGQMGCFLTPGSGSGGMPGYGSPSPGSQNSPPRFRDRRDDVGIVEVVVPKDKRKRVLIDLLAKYVAEEGHPFEQQIMEKSPRGSEDGKFDFLYDHDSPDNIYYRWRVFAFSQGDTLRSWRTEPFHIFLGGRKWKPPSEKFFQERSRHKVERKDDSHSAAKGGERLGSEDRDTLEEHLRDITRQRESVKNAMVFCMSHANCSAEIALCLYEALTLAETNLDSKLARLYLLSDILFNSSAPTPSAWSYRASL…
TgGSK3_TGGT1_203150	hypothetical protein	160	0.66	0.33	0.96	[{'chain1': 'A', 'chain2': 'B', 'iptm': 0.66, 'interface_residues': 160}]	AASCCTCCGCSGECYIPNASALEASPESPWCTCSCHVQGNAIRIDLSMFTSTHLSEKAAGATSPGRYSLCGETSATHALLSGKGSPSRRFRLSPSRSSLSPSSSAALMPSCLSPPQASSPSGSLSSSPRVECRSPGAAPEGRAEGERVGREEASLLLSPRREQAGVSPSQGASVSAVDAFERAEGPSPLEGGSRGVLVLPEAAISFKASEGGRPLAGVCTLDKSARKGRHHGRPHFSGGESTLDAGGSPSSSLSSTFLPDEDLYGDSTGGVKSQNVPDTLSAIERIILPRHRASELASAESHMVSREARMGEGVSTGARPVSSSKDCRGHPQVAGAPRSEEASSLLVSAFVSDKENEQEAAEREATGGSGTSALTREKEERQEERAERDETKPDRSRES…
TgGSK3_TGGT1_203220	DEAD/DEAH box helicase domain-containing protein	109	0.66	0.37	0.78	[{'chain1': 'A', 'chain2': 'B', 'iptm': 0.66, 'interface_residues': 109}]	RDIYKEAADIGSLSHEAVGELRASLQIRITGLNAPRPIASFLHLKDSLSKALFTGINKRGFTLPTPIQSAAIPCLMRGRDVLGLAETGSGKTAAYLIPLLARLQHLKEEERWPKRHVVYADNRPDPVGASLRAGGPAAIVLCPTRELAVQIDGEVHSLLAKAKAGASPLPLKHVLLAGGFDKGEQFKSLKAGVDLAVANPGRLIDLATMKGLEDALKWVVMVVVDEADKMVQMGFENQLRSILNAVRPDRITCMFSATLPQRCEAIGRQFLRSPVKITIGEGGQAAKSVEQNVAVVQSEEAKFQWLASHLLPLLVSGSDPDLKEASDKVIADKGRVAVVFCNTQQRCEDLSVLLEEELSLQMEELARASLSKASNGESGQGRAEKEENWRVTRKVTATQ…
TgGSK3_TGGT1_267100	protein phosphatase 2C domain-containing protein	122	0.65	0.37	0.82	[{'chain1': 'A', 'chain2': 'B', 'iptm': 0.65, 'interface_residues': 122}]	KTCPRLAQASLGADREAPVRDSSGPKRLGLEAETPAESPPRASSGPKRLGPETETPAESPVRASSRASQPRSPSAEGPTGASASASGLLGSSALAVGPDEKIYFQWGEATMVKRLGRAQRRSSGTVGGIPVGASVEVNAEEEEKAVFRGEEEEKRKNGVCRGGAARRSFRRRRRSSAGEEEKGIAEEEDAIPEDVETGDVKLALFAVFDGHGGAHVARFAAERLPQALLAQDGFRKGHYGAALRGAYLEVDEQLREASCQEELHHLAHHPSAHRLRLEQNALVLGSNGSFSRRLNRLSGSGLVNRTFSFGGSLGEGDKRGGSETPEEAPERGVSRPASWEPNAPVREAAEKPEELADSAQRARHEETAETPSEACGASAGATAFDSESSSDGFFIPQPR…
TgGSK3_TGGT1_318260	transcription initiation factor TFIID subunit TAF5	159	0.64	0.45	0.76	[{'chain1': 'A', 'chain2': 'B', 'iptm': 0.64, 'interface_residues': 159}]	PSTSSASEKLSEIFHLLQQKYHVDSRMLDSLQEAISSFKSGPSLSSSLASSSSPRPEQTQAAAPARAAPSAEEAAVVALGTLGGRLSGQGASPLALPGSNALLSFDVYERIYNRFCIWILSLFEDCREELMDVAFAVLLHMFRKLLTVDAYQAHQLLRRFSPLHAGKHGSLLKQLEDAEPVHPLQLCQIPYFASEERNPLYISERAYFLLRTWLVDTRCLLLEVMIQAASRLLPPPSHAPHARGLVYRGLLGPSLSQSLLSPPSSHPLSSLPAGLRRHEETPAPTTQEKAVAQRAGDLAFFDAPPPFRSQPGDPEKGEKSDEREEDRSALDNSGELPPVVWGLPRQFFREETTVIGPSGERTKRVRLLGGENLRETELAEPNSLLPLPEPPKDSFLLYR…
TgGSK3_TGGT1_230340	hypothetical protein	71	0.61	0.36	0.8	[{'chain1': 'A', 'chain2': 'B', 'iptm': 0.61, 'interface_residues': 71}]	APLVSASEPESSEADCGAVPSPLDIFESILRLCECGHSDFVSTPRLSFPSEAEAPPPRAKLGQSIPLELPEFPLETPSRWRGYRATVKRQAPVPARSLSSPVQTRSRDLKASPMPVHASLHAPSPLVPVEGSACDSNALCCCSPNAGKRPASAAAMPLLQPSTRSYYYYAPAPLLSPSGSPPPAGGSRAYTTTAVPAGVASESFYHVANDAGKVVHVPSPSRAYEIRHDTRQLTVPTLGPAAPAAAGTGEAWGDARRRLPDRAAVDRDSSLTSALLRKEAELQALIEEKRLELRLLERQANARRIAEGTSELEEVRHLRGNLCEKEMEVEQLRAEVNLARKEKGDLSADLLVKDAVINALKAGEDASDLPGVRTIEAVKTLREKEDENRLLTRRLEALR…
TgGSK3_TGGT1_310900	AP2 domain transcription factor AP2XI-2	331	0.6	0.32	0.54	[{'chain1': 'A', 'chain2': 'B', 'iptm': 0.6, 'interface_residues': 331}]	TSSSTSASSTSDANALVPTAVGSEAVSRTSGDSVSSMLPFLTSLSSISGAEDDDGTERKKSEAASVAAGEAPDVLVPPEEPRAKASSPQSSLEGGDGLETKEEEREKRPADGARGSLSLHEERRKKAQGSGLEKPQSESLSRSNTMASNVPSKACMGGSDEDKRSLSRMGSGFSSFSVQEGNPVALRDGSGKIGASRQEEKSKTAEAGPLDPGSQLLDVATVSSTFATLSNEEGGAQETANRLASSGDSRQDPDSNVAVPTSPDTASAFVKQSLSLGGPGKAMGEGAGVYWPPETRALSSPWRQSRKARDPQGPALPACVSGTASPFSPADLGLFLDCLVVGEQAVRRAHARLDAVMRDVETAYSAVARAGAGFASLLGTAYDQLPGFAAGDLAVGTGG…
TgGSK3_TGGT1_255870	WD domain, G-beta repeat-containing protein	0	0.59	0.38	0.76
TgGSK3_TGGT1_214820	G-patch domain-containing protein	0	0.57	0.48	0.76
TgGSK3_TGGT1_244110	nucleosome assembly protein (nap) protein	0	0.57	0.4	0.75
TgGSK3_TGGT1_254150	hypothetical protein	0	0.56	0.43	0.75
TgGSK3_TGGT1_275310	hypothetical protein	0	0.55	0.44	0.8
TgGSK3_TGGT1_280370	hypothetical protein	0	0.55	0.41	0.74
TgGSK3_TGGT1_201400	Sin3-associated polypeptide SAP18	0	0.53	0.37	0.8
TgGSK3_TGME49_244700	NAD(+)/NADH kinase domain-containing protein	0	0.53	0.31	0.84
TgGSK3_TGGT1_227450	hydrolase, NUDIX family protein	0	0.52	0.32	0.8
TgGSK3_TGGT1_241010	K+ channel tetramerisation domain-containing protein	0	0.51	0.58	0.71
TgGSK3_TGGT1_260580	hypothetical protein	0	0.51	0.32	0.85
TgGSK3_TGGT1_203780	hypothetical protein	0	0.5	0.33	0.86
TgGSK3_TGGT1_305070	hypothetical protein	0	0.5	0.68	0.61
TgGSK3_TGGT1_218300	zinc finger (CCCH type) motif-containing protein	0	0.49	0.34	0.79
TgGSK3_TGGT1_235340	hypothetical protein	0	0.49	0.43	0.68
TgGSK3_TGGT1_239620	5'-nucleotidase, C-terminal domain-containing protein	0	0.49	0.54	0.6
TgGSK3_TGGT1_250790	hypothetical protein	0	0.49	0.34	0.76
TgGSK3_TGGT1_269180	MIF4G domain-containing protein	0	0.49	0.32	0.46
TgGSK3_TGGT1_246720	hypothetical protein	0	0.48	0.47	0.66
TgGSK3_TGGT1_274180	hypothetical protein	0	0.48	0.34	0.8
TgGSK3_TGGT1_313100	signal recognition particle SRP54 protein	0	0.48	0.56	0.56
TgGSK3_TGGT1_313370	hypothetical protein	0	0.48	0.38	0.47
TgGSK3_TGME49_320160	hypothetical protein	0	0.48	0.33	0.45
TgGSK3_TGGT1_226570	hypothetical protein	0	0.47	0.68	0.68
TgGSK3_TGGT1_308890	transcription elongation factor SPT6	0	0.47	0.52	0.48
TgGSK3_TGGT1_321560	zinc knuckle domain-containing protein	0	0.47	0.42	0.68
TgGSK3_TGGT1_244910	MIZ/SP-RING zinc finger domain-containing protein	0	0.46	0.35	0.7
TgGSK3_TGGT1_258540	phosphoglycerate mutase family protein	0	0.46	0.34	0.44
TgGSK3_TGGT1_313270	hypothetical protein	0	0.45	0.32	0.42
TgGSK3_TGGT1_214960	AP2 domain transcription factor AP2X-8	0	0.44	0.33	0.42
TgGSK3_TGGT1_309040	hypothetical protein	0	0.44	0.42	0.7
TgGSK3_TGGT1_264970	hypothetical protein	0	0.43	0.39	0.7
TgGSK3_TGGT1_271930	hypothetical protein	0	0.42	0.6	0.67
TgGSK3_TGGT1_242640	hypothetical protein	0	0.41	0.32	0.39
TgGSK3_TGGT1_300180	hypothetical protein	0	0.41	0.55	0.63
TgGSK3_TGGT1_304760	RNA recognition motif-containing protein	0	0.41	0.34	0.74
TgGSK3_TGGT1_203910	TBC domain-containing protein	0	0.4	0.31	0.72
TgGSK3_TGGT1_228150	hypothetical protein	0	0.4	0.31	0.76
TgGSK3_TGGT1_229490	tetratricopeptide repeat-containing protein	0	0.4	0.39	0.67
TgGSK3_TGGT1_310280	Phosphoethanolamine-cytidyltransferase	0	0.4	0.36	0.62
TgGSK3_TGGT1_231440	LsmAD domain-containing protein	0	0.39	0.33	0.38
TgGSK3_TGGT1_254940	MIF4G domain-containing protein	0	0.39	0.33	0.38
TgGSK3_TGGT1_213790	hypothetical protein	0	0.38	0.35	0.58
TgGSK3_TGGT1_232370	CW-type Zinc Finger protein	0	0.38	0.35	0.71
TgGSK3_TGGT1_250690	zinc finger (CCCH type) motif-containing protein	0	0.38	0.32	0.37
TgGSK3_TGME49_257090	NAC domain-containing protein	0	0.38	0.65	0.57
TgGSK3_TGGT1_283850	peptidyl-prolyl cis-trans isomerase	0	0.38	0.52	0.46
TgGSK3_TGGT1_291930	RNA recognition motif-containing protein	0	0.38	0.4	0.65
TgGSK3_TGGT1_310220	hypothetical protein	0	0.38	0.38	0.61
TgGSK3_TGGT1_214990	hypothetical protein	0	0.37	0.36	0.37
TgGSK3_TGGT1_231070	protein kinase	0	0.37	0.37	0.65
TgGSK3_TGGT1_243200	hypothetical protein	0	0.37	0.34	0.61
TgGSK3_TGGT1_250820	hypothetical protein	0	0.37	0.35	0.64
TgGSK3_TGGT1_271100	NUC153 domain-containing protein	0	0.37	0.35	0.62
TgGSK3_TGGT1_226980	hypothetical protein	0	0.36	0.61	0.54
TgGSK3_TGGT1_291140	CCR4-Not complex component, Not1 protein	0	0.36	0.43	0.54
TgGSK3_TGGT1_206580	formin FRM2	0	0.35	0.35	0.35
TgGSK3_TGGT1_226620	hypothetical protein	0	0.35	0.34	0.48
TgGSK3_TGGT1_230940	hypothetical protein	0	0.35	0.32	0.73
TgGSK3_TGME49_255160	hypothetical protein	0	0.35	0.34	0.66
TgGSK3_TGGT1_301270	Tyrosine kinase-like (TKL) protein	0	0.35	0.38	0.36
TgGSK3_TGGT1_320080	hypothetical protein	0	0.35	0.32	0.66
TgGSK3_TGGT1_202550	NLI interacting factor family phosphatase	0	0.34	0.31	0.7
TgGSK3_TGGT1_206670	hypothetical protein	0	0.34	0.32	0.33
TgGSK3_TGGT1_229640	apical cap protein AC8	0	0.34	0.34	0.64
TgGSK3_TGGT1_236560	hypothetical protein	0	0.34	0.31	0.72
TgGSK3_TGGT1_242415	histone lysine-specific demethylase	0	0.34	0.35	0.34
TgGSK3_TGGT1_289330	ubiquitin carboxyl-terminal hydrolase family 2 protein	0	0.34	0.39	0.48
TgGSK3_TGGT1_310000	putative membrane protein	0	0.34	0.49	0.49
TgGSK3_TGGT1_234280	AMP deaminase	0	0.33	0.49	0.52
TgGSK3_TGGT1_248290	WD domain, G-beta repeat-containing protein	0	0.33	0.34	0.33
TgGSK3_TGGT1_250700	hypothetical protein	0	0.33	0.36	0.38
TgGSK3_TGGT1_272640	putative eukaryotic initiation factor-2B, epsilon subunit	0	0.33	0.44	0.42
TgGSK3_TGGT1_221390	hypothetical protein	0	0.32	0.37	0.59
TgGSK3_TGGT1_234230	hypothetical protein	0	0.32	0.33	0.32
TgGSK3_TGGT1_203480	hypothetical protein	0	0.31	0.39	0.56
TgGSK3_TGGT1_214090	signal peptidase	0	0.31	0.35	0.51
TgGSK3_TGGT1_224530	alveolin domain containing intermediate filament IMC5	0	0.31	0.43	0.65
TgGSK3_TGGT1_241850	hypothetical protein	0	0.31	0.33	0.31
TgGSK3_TGGT1_249360	RED family protein	0	0.31	0.44	0.49
TgGSK3_TGGT1_297470	putative myosin light chain 2	0	0.31	0.52	0.4
TgGSK3_TGGT1_315270	hypothetical protein	0	0.31	0.39	0.59
TgGSK3_TGGT1_210700_part2	VPS13 domain-containing protein	0	0.31	0.34	0.31
TgGSK3_TGGT1_214840	AP2 domain transcription factor AP2X-7	0	0.3	0.32	0.3
TgGSK3_TGGT1_265250	RNA recognition motif-containing protein	0	0.3	0.32	0.68
TgGSK3_TGGT1_269460	Ser/Thr phosphatase family protein	0	0.3	0.32	0.57
TgGSK3_TGGT1_298610	GYF domain-containing protein	0	0.3	0.32	0.3
TgGSK3_TGGT1_306400	hypothetical protein	0	0.3	0.32	0.67
TgGSK3_TGGT1_208070	inositol polyphosphate kinase	0	0.29	0.33	0.3
TgGSK3_TGGT1_230690	LNS2 (Lipin/Ned1/Smp2) protein	0	0.29	0.33	0.56
TgGSK3_TGGT1_237280	TLD protein	0	0.29	0.38	0.31
TgGSK3_TGGT1_258240	chromodomain helicase DNA binding protein CHD1/SWI2/SNF2	0	0.29	0.37	0.52
TgGSK3_TGGT1_261080	cysteine repeat modular protein CRMPA	0	0.29	0.38	0.37
TgGSK3_TGGT1_290630	AP2 domain transcription factor AP2IX-7	0	0.29	0.32	0.29
TgGSK3_TGGT1_307040	shikimate dehydrogenase substrate binding domain-containing protein	0	0.29	0.42	0.47
TgGSK3_TGGT1_311230	hypothetical protein	0	0.29	0.33	0.3
TgGSK3_TGGT1_314740	PSP protein	0	0.29	0.38	0.49
TgGSK3_TGGT1_321450	Myb family DNA-binding domain-containing protein	0	0.29	0.33	0.3
TgGSK3_TGGT1_214600	hypothetical protein	0	0.28	0.32	0.29
TgGSK3_TGGT1_230980	myosin I	0	0.28	0.43	0.47
TgGSK3_TGGT1_233220	hypothetical protein	0	0.28	0.36	0.53
TgGSK3_TGGT1_260540	alveolin domain containing intermediate filament IMC14	0	0.28	0.4	0.61
TgGSK3_TGGT1_264890	hypothetical protein	0	0.28	0.33	0.29
TgGSK3_TGGT1_267710	CPSF A subunit region protein	0	0.28	0.49	0.44
TgGSK3_TGGT1_311480	hypothetical protein	0	0.28	0.52	0.53
TgGSK3_TGGT1_210700_part1	VPS13 domain-containing protein	0	0.28	0.32	0.29
TgGSK3_TGGT1_224260part1	PHD-finger domain-containing protein	0	0.28	0.33	0.29
TgGSK3_TGGT1_292020_part2	cysteine repeat modular protein CRMPB	0	0.28	0.37	0.32
TgGSK3_TGGT1_243440	histone lysine acetyltransferase GCN5-B	0	0.27	0.37	0.44
TgGSK3_TGGT1_246970	3'-5' exonuclease domain-containing protein	0	0.27	0.37	0.47
TgGSK3_TGGT1_305940	peptidyl-prolyl cis-trans isomerase, cyclophilin-type domain-containing protein	0	0.27	0.42	0.45
TgGSK3_TGGT1_311770	hypothetical protein	0	0.27	0.3	0.69
TgGSK3_TGGT1_216080	apical complex lysine methyltransferase	0	0.26	0.47	0.45
TgGSK3_TGGT1_216900	cytokine induced apoptosis inhibitor 1 family protein	0	0.26	0.5	0.47
TgGSK3_TGGT1_222220	alveolin domain containing intermediate filament IMC7	0	0.26	0.49	0.45
TgGSK3_TGGT1_232780	hypothetical protein	0	0.26	0.39	0.55
TgGSK3_TGGT1_253440	putative cell-cycle-associated protein kinase SRPK	0	0.26	0.37	0.55
TgGSK3_TGGT1_253820	hypothetical protein	0	0.26	0.63	0.42
TgGSK3_TGGT1_254420	phospholipase, patatin family protein	0	0.26	0.42	0.52
TgGSK3_TGGT1_292200	RNA recognition motif-containing protein	0	0.26	0.38	0.28
TgGSK3_TGGT1_294710	RNA recognition motif-containing protein	0	0.26	0.34	0.58
TgGSK3_TGGT1_311920	GRAM domain-containing protein	0	0.26	0.31	0.27
TgGSK3_TGGT1_221660	DEAD/DEAH box helicase domain-containing protein	0	0.25	0.32	0.32
TgGSK3_TGGT1_227900	AP2 domain transcription factor AP2X-1	0	0.25	0.34	0.56
TgGSK3_TGGT1_257560	WD domain, G-beta repeat-containing protein	0	0.25	0.4	0.49
TgGSK3_TGGT1_224260part2	PHD-finger domain-containing protein	0	0.25	0.31	0.26
TgGSK3_TGGT1_230140	vacuolar sorting protein 9 (vps9) domain-containing protein	0	0.24	0.34	0.53
TgGSK3_TGGT1_243780	hypothetical protein	0	0.24	0.39	0.47
TgGSK3_TGGT1_248640	regulator of chromosome condensation (RCC1) repeat-containing protein	0	0.24	0.42	0.3
TgGSK3_TGGT1_292950	hypothetical protein	0	0.24	0.31	0.63
TgGSK3_TGGT1_300330	hypothetical protein	0	0.24	0.38	0.44
TgGSK3_TGGT1_321630	RNA recognition motif-containing protein	0	0.24	0.49	0.4
TgGSK3_TGGT1_201250	putative histone lysine methyltransferase, SET	0	0.23	0.32	0.47
TgGSK3_TGGT1_214880	hypothetical protein	0	0.23	0.37	0.51
TgGSK3_TGGT1_231630	alveolin domain containing intermediate filament IMC4	0	0.23	0.47	0.57
TgGSK3_TGGT1_233680	nuclear movement family protein	0	0.23	0.52	0.38
TgGSK3_TGGT1_235170	ATPase, AAA family protein	0	0.23	0.34	0.47
TgGSK3_TGGT1_244380	cactin	0	0.23	0.41	0.37
TgGSK3_TGGT1_257470	myosin J	0	0.23	0.42	0.37
TgGSK3_TGGT1_263180	myosin D	0	0.23	0.6	0.32
TgGSK3_TGGT1_309210	putative peroxiredoxin 6	0	0.23	0.52	0.42
TgGSK3_TGGT1_213392	surface antigen repeat-containing protein	0	0.22	0.3	0.44
TgGSK3_TGGT1_231970	pre-mRNA processing splicing factor PRP8	0	0.22	0.55	0.36
TgGSK3_TGGT1_270530	ubiquitin fusion degradation protein UFD1CY	0	0.22	0.53	0.38
TgGSK3_TGGT1_270770	PWI domain-containing protein	0	0.22	0.37	0.46
TgGSK3_TGGT1_273960	chaperonin GroS protein	0	0.22	0.51	0.41
TgGSK3_TGGT1_275350	TBC domain-containing protein	0	0.22	0.38	0.45
TgGSK3_TGGT1_286090	putative translation initiation factor SUI1	0	0.22	0.7	0.38
TgGSK3_TGGT1_297720	trehalose-phosphatase	0	0.22	0.45	0.36
TgGSK3_TGGT1_321680	hypothetical protein	0	0.22	0.5	0.53
TgGSK3_TGGT1_201380	putative chorismate synthase	0	0.21	0.53	0.36
TgGSK3_TGGT1_230030	WD domain, G-beta repeat-containing protein	0	0.21	0.45	0.42
TgGSK3_TGGT1_240980	hypothetical protein	0	0.21	0.33	0.52
TgGSK3_TGGT1_246040	MIF4G domain-containing protein	0	0.21	0.32	0.35
TgGSK3_TGGT1_246940	hypothetical protein	0	0.21	0.5	0.49
TgGSK3_TGGT1_248700	alveolin domain containing intermediate filament IMC12	0	0.21	0.55	0.52
TgGSK3_TGGT1_259550	dihydropteroate synthase	0	0.21	0.57	0.36
TgGSK3_TGGT1_297420	putative beta-tubulin cofactor D	0	0.21	0.45	0.39
TgGSK3_TGGT1_209850	RNA recognition motif-containing protein	0	0.2	0.32	0.5
TgGSK3_TGGT1_211410	translation initiation factor sui1 protein	0	0.2	0.4	0.34
TgGSK3_TGGT1_213610	hypothetical protein	0	0.2	0.35	0.54
TgGSK3_TGGT1_238510	hypothetical protein	0	0.2	0.35	0.46
TgGSK3_TGGT1_244210	RNA polymerase-associated protein RTF1	0	0.2	0.38	0.43
TgGSK3_TGGT1_259630	hypothetical protein	0	0.2	0.65	0.38
TgGSK3_TGGT1_293180	NADP-specific glutamate dehydrogenase	0	0.2	0.54	0.35
TgGSK3_TGGT1_208400b	hypothetical protein	0	0.2	0.3	0.22
TgGSK3_TGGT1_209160	myristoyl CoA:protein N-myristoyltransferase	0	0.19	0.5	0.3
TgGSK3_TGGT1_217050	ADA2-A transcriptional co-activator SAGA component	0	0.19	0.33	0.48
TgGSK3_TGGT1_247040	hypothetical protein	0	0.19	0.35	0.49
TgGSK3_TGGT1_320640	peptidylprolyl isomerase domain-containing protein	0	0.19	0.44	0.34
TgGSK3_TGGT1_291950	RNA recognition motif-containing protein	0	0.18	0.4	0.42
TgGSK3_TGGT1_293360	hypothetical protein	0	0.18	0.58	0.46
TgGSK3_TGGT1_217890	putative alkyl hydroperoxide reductase/ Thiol specific antioxidant/ Mal allergen	0	0.17	0.62	0.3
TgGSK3_TGGT1_283510	hypothetical protein	0	0.17	0.55	0.38
TgGSK3_TGGT1_318140	SART-1 family protein	0	0.17	0.36	0.5
TgGSK3_TGGT1_212260	Sjogren's syndrome/scleroderma autoantigen 1 (Autoantigen p27) protein	0	0.16	0.53	0.38
TgGSK3_TGGT1_256760	pyruvate kinase PyK1	0	0.16	0.56	0.27
TgGSK3_TGGT1_236910	putative U2 snRNP auxiliary factor	0	0.15	0.57	0.32
TgGSK3_TGGT1_288630	putative nucleosome assembly protein (NAP)	0	0.15	0.55	0.33
TgGSK3_TGGT1_217220	zinc finger, C3HC4 type (RING finger) domain-containing protein	0	0.14	0.33	0.34
TgGSK3_TGGT1_228490	hypothetical protein	0	0.14	0.49	0.31
TgGSK3_TGGT1_205500	hypothetical protein	0	0.13	0.33	0.42
TgGSK3_TGGT1_210800	putative activator of hsp90 ATPase	0	0.13	0.49	0.27
TgGSK3_TGGT1_232280	hypothetical protein	0	0.13	0.55	0.31
TgGSK3_TGGT1_238190	DNA-directed RNA polymerase II RPB3	0	0.13	0.44	0.33
TgGSK3_TGGT1_286790	nuclear factor NF2	0	0.13	0.52	0.36
TgGSK3_TGGT1_226560	zinc finger (CCCH type) motif-containing protein	0	0.11	0.46	0.35
TgGSK3_TGGT1_310820	putative SLU7 splicing factor	0	0.1	0.4	0.35

## Sheet: TgGSK3_Y2H
Supplementary Data 5: Analysis of AlphaFold-Multimer Predictions
Legend:	Results common to the Y2H and BioID2 approaches
Global PBS	Prediction_name	Product Description	interface_score	ipTM	pTM	ranking_score	details	prey_sequence
A	TgGSK3_TGGT1_262970	zinc finger (CCCH type) motif-containing protein	218	0.78	0.41	0.92	[{'chain1': 'A', 'chain2': 'B', 'iptm': 0.78, 'interface_residues': 218}]	PLLYKTEECDDHETSRCAVYYCWKAHGTKERRKPPKLRLGVVKGVDVQVFYPGITVVQLNTSGQKCVSGKGRSSETSKCGGGGQSKAAVRRGSKGGLSKKDCQHVASSVFPSKNIENMQVHFPCSDEAVFSFAQGGPTTYQRSQLPTKSAMSAAFAGVSWEDIRELCDGQRQTGYHTAETPVSFAGLQNLASVIRSSASDSGMDALLYSQKVAEMLQRSTEAVIGINSTKPFGVGSRGPGEESDDCSVAIDNAAALIAVMRLQANWLLGKKGGTPGEEFRAEEKHPRNTAELAAEEVAAGADVLGCLRSGAVTHTSPHCRADGDLQTLTNCRRPPAVDQSYTITRANSDGELLVPPLCCRHSRQGSEDSLSRTLSVSKYDNGGDCASFLVAPQIASDSA…
B	TgGSK3_TGGT1_242640	hypothetical protein	279	0.76	0.33	0.67	[{'chain1': 'A', 'chain2': 'B', 'iptm': 0.76, 'interface_residues': 279}]	KTGGDTTRPSSDSEGLDDEERREEESEWARDSDYALGDEALETVRKLNGRRDRSSDQENDGSSALHGQQTTDKKPAGRVPGAGKVEIKKSKAGIGEKGKALQKKASEGPAGEDFEFSKAKKFADQAASEERLPPSAERREAATSREDDEELETAAKQLLAQVLADVRAGRRAARRRRYFLPLPEEKKEHCSSPDRVDEKRSLSPSLTDDENETRAVYPLRDLMIGGVVCLQIKECALIQQSQLSLWVLNSCHLLRLRQFDLGKSDRSLALVLPDEKDPPTNGELLRRICLMSRQLWTQRKQSSDILTPFHAADDWQEPMLPYFWLYSLLDCMLLYAHNHPSASPAFPPSALPPDSDKSGDARPSGGDAPAVSFAGAAYASLLNYPQLLRQPLVRVWMPP…
D	TgGSK3_TGGT1_272710	AP2VIII-4/TgCRC350	329	0.7	0.33	0.62	[{'chain1': 'A', 'chain2': 'B', 'iptm': 0.7, 'interface_residues': 329}]	QEGQRHFWAMVAPAFSTPAVSAPGHERQLLRNAAVAPAAMAREPLVSVPADAYSEFVGVNLLSQTDCLLDLQPAAPAKAAAFQMFSADPSAAALVEDPLHAAAEPRGPRGHAGPVLGFSPSLHAPRTSTGFPSGPKDSSCISSEGRRIQRVGLDGASAQTFSPERGHQGTSSQIVCAVSNLSSDASALAAQTADRTWEKGQPDLFSSGDSINTLLHQTREILSSFARSGQPPPASPERQEGSVPNPRSHLISRRVHGIQGGNSSSEAEDGDDSLEKQTTCHLGALTPSGFRASDSSRRSPRGTAFLTPEGPTSQTPQRFPSVCTPQRTLSLMTPQAIIAMAEPLGEEDTEDGLWLPEPLGPSAWSTGGACSLPTTAPDARLVDRGGIHRRMEGDEELKR…
B	TgGSK3_TGGT1_310170	hypothetical protein	146	0.69	0.37	0.93	[{'chain1': 'A', 'chain2': 'B', 'iptm': 0.69, 'interface_residues': 146}]	VELPATMRSSMGEAALGEQDWQASRGLTSERRKAYLDAEERRVRALLSEVAGRVEGKRRREEDSGLAACGCVGEPDGDGDLRLGCRMHARAFDRLCLEQSLRPGLSADRLSPCRRNSSLGNGLPSLSFAGRADPSLVPCPRGRCLDDGLRQRSPLGESVSSSLFLTSRDRQDLRDRPGPLGKLKETSEQTRRADLGASDTGFFVSKSGRSSGSSTNHDTEGDEGEFHRRALAQVAYSMRSEDLESEGDEQKLDLETRDDGTLPDCWTVGQKDHFTEKYKWLFLSGGMLGCLYCRAMKDRGLRARKRGMKIVSHWADGAVKPSGASRVTNMRSLRKKICRHQDSRTHKEAAELLGEAPLK
B	TgGSK3_TGGT1_207180	indole-3-glycerol phosphate synthase domain-containing protein	172	0.68	0.37	0.81	[{'chain1': 'A', 'chain2': 'B', 'iptm': 0.68, 'interface_residues': 172}]	ALRQAYVHHTLNSKLTERMRIQPNAQERDEKIRALHAARWDGSCRETREKEGEERRQEGNCEHVRKKHSRLVGEEKPGYDLQEVLQETETPHRLSVACDLKRRSCTNMAVNPRRLSYRNPGDIAVDCASAGADIILVNTNKEGWGGSYDDLQATTKALRNAYTWADRPAVVMKDIIIHPIQVAQAVEAKADGVYLHFCILGKDLEDLLFACSTMGTQALVEVHSEAEAQQAEDAGATLLVVNQWDRYTGRLVPEQALRVRSVCSPEVIVLASGGLTSLAQAAKCAKCGFDGVVLGQALTRPGALDFIKEVKSWQGAPRELVHLFAPNPRGAAAAARGLEDAAAAVEEEEAALKAEREARRAAERARSKEGQNPTSLSDGEAFVVDTKDAESIDDSLDEE…
C	TgGSK3_TGGT1_238100	transmembrane protein	69	0.62	0.63	0.75	[{'chain1': 'A', 'chain2': 'B', 'iptm': 0.62, 'interface_residues': 69}]	SVLPQPLGASAAYFYVQESQDKCFVESVPVGVALTVTYKNPENPGVTCSIIFKDPSGRSVYSKEVLPTEPQGKISHMTATAGEYKVCISCASSKWFNTQLLKWSISIELGDTEINLDELAKKDQVDSLQLKLQAIAKRLEAMQAENEY
D	TgGSK3_TGGT1_202850	ATP-binding domain-containing protein	96	0.6	0.32	0.55	[{'chain1': 'A', 'chain2': 'B', 'iptm': 0.6, 'interface_residues': 96}]	IGALEKKLEEMEQHCGVQPCGEGGEYETIVVDCPLFREAVMIDKWKFIVHSPDDFAPVLLLQARRWHTAAKAELADQAQGLWWPRDTADDERGIDENDAEKCIQSLTNSSGKREKQTLPLYSLAAADAAKRAADKARCAEAESDDGDIHEGGIAEEDARANKRDLGEELEEGNDDVPDGVGVERGWLSAENVALSFDKKKFNVPCACRSGFSSHSACPACAFLQELFTLDFFLSPAARLLVARSGCLYTRALAQLASRLPRKQTAQSRLPMAPFQQIPCGGARLCVTGTRVRQTVLLHAVLTFDRDSKSREAAAATEKRPRGFSPADPCLRSAPSSRWGAQASKREQGESQEGRRRSVSLEAEREEHNATRHRGPSVECLNKKAVCLEATVNMENEKHA…
E	TgGSK3_TGGT1_225110	AP2X-2	0	0.58	0.35	0.88
C	TgGSK3_TGGT1_211720	AP2IV-5	0	0.57	0.33	0.74
A	TgGSK3_TGGT1_305070	hypothetical protein	0	0.55	0.73	0.65
D	TgGSK3_TGGT1_233120	AP2VIII-2	0	0.55	0.34	0.51
C	TgGSK3_TGGT1_266900	cyclin, N-terminal domain-containing protein	0	0.54	0.7	0.62
D	TgGSK3_TGGT1_311060	metal-dependent phosphohydrolase HD domain-containing protein	0	0.51	0.42	0.67
C	TgGSK3_TGGT1_259640	nucleoporin NUP302	0	0.47	0.32	0.45
D	TgGSK3_TGGT1_273840	brix domain-containing protein	0	0.41	0.41	0.6
C	TgGSK3_TGGT1_228150	hypothetical protein	0	0.4	0.31	0.74
C	TgGSK3_TGGT1_243635	hypothetical protein	0	0.4	0.32	0.38
A	TgGSK3_TGGT1_250690	zinc finger (CCCH type) motif-containing protein	0	0.38	0.32	0.37
D	TgGSK3_TGGT1_246080	NAD dependent epimerase/dehydratase family protein	0	0.36	0.51	0.53
D	TgGSK3_TGGT1_301010	PP6C	0	0.35	0.39	0.59
N/A	TgGSK3_TGGT1_243920	DNA replication licensing factor MCM5	0	0.34	0.49	0.41
D	TgGSK3_TGME49_500072	dynein heavy chain family protein	0	0.33	0.62	0.42
A	TgGSK3_TGGT1_204380	hypothetical protein	0	0.32	0.31	0.64
B	TgGSK3_TGGT1_229640	apical cap protein AC8	0	0.32	0.34	0.64
N/A	TgGSK3_TGGT1_250760	pentatricopeptide repeat domain-containing protein	0	0.31	0.35	0.6
A	TgGSK3_TGGT1_264970	hypothetical protein	0	0.3	0.36	0.59
D	TgGSK3_TGGT1_214090	signal peptidase	0	0.29	0.36	0.49
D	TgGSK3_TGGT1_250850	CMGC kinase	0	0.28	0.36	0.29
D	TgGSK3_TGGT1_265190	Ulp1 protease family	0	0.28	0.32	0.29
C	TgGSK3_TGGT1_305470	hypothetical protein	0	0.28	0.36	0.3
D	TgGSK3_TGGT1_218720	TgCDPK6	0	0.27	0.41	0.53
N/A	TgGSK3_TGGT1_259860	hypothetical protein	0	0.26	0.31	0.55
D	TgGSK3_TGGT1_253860	tyrosine kinase-like protein TKL3	0	0.25	0.36	0.28
A	TgGSK3_TGGT1_258240	CHD1	0	0.24	0.36	0.38
C	TgGSK3_TGGT1_208340	hypothetical protein	0	0.23	0.32	0.44
C	TgGSK3_TGGT1_212250	XPG N-terminal domain-containing protein	0	0.23	0.67	0.34
A	TgGSK3_TGGT1_253440	cell-cycle-associated protein kinase SRPK	0	0.23	0.36	0.52
D	TgGSK3_TGGT1_306320	BFD1	0	0.23	0.32	0.25
D	TgGSK3_TGGT1_311210	hypothetical protein	0	0.23	0.32	0.36
A	TgGSK3_TGGT1_265330	TgGSK3	0	0.22	0.54	0.34
B	TgGSK3_TGGT1_206590	TgCDPK2A	0	0.2	0.4	0.39
N/A	TgGSK3_TGGT1_219320	GAP50	0	0.19	0.5	0.31
N/A	TgGSK3_TGGT1_223840	ATP citrate lyase	0	0.19	0.55	0.33
N/A	TgGSK3_TGGT1_225490	TgCDPK2	0	0.17	0.41	0.3
D	TgGSK3_TGGT1_227800	Eps15-like protein	0	0.17	0.32	0.51
D	TgGSK3_TGGT1_207390	AP-4 complex subunit mu	0	0.16	0.44	0.27
C	TgGSK3_TGGT1_305860	TgCDPK3	0	0.15	0.45	0.27
N/A	TgGSK3_TGGT1_266960	β-tubulin	0	0.13	0.54	0.24
D	TgGSK3_TGGT1_310070	AAMT	0	0.12	0.58	0.28
