# Supplementary material for: Structural and functional characterization of TgGSK3, a druggable kinase in Toxoplasma gondii
Source: Nat Commun. 2025 Nov 5;16:9765. doi: 10.1038/s41467-025-64701-7 (PMC12589562; doi:10.1038/s41467-025-64701-7)
Supplement: Supplementary file 10 — Source data [file 41467_2025_64701_MOESM10_ESM.xlsx]

## Sheet: Fig. 1a
Fig. 1a
Drug library screening
Compound	Parasite growth inhibition % (with treshold)	Z-score	HOESCHT staining (%) with tresholds
1	19.239	-0.117708	90.6286
2	0	-0.666448	96.8297
3	0	-0.666448	99.0182
4	14.6768	-0.247832	99.1568
5	4.78437	-0.529987	99.393
6	54.8944	0.899261	85.7055
7	100	2.18577	90.7295
8	0	-0.666448	100
9	0	-0.666448	100
10	0	-0.666448	100
11	4.44405	-0.539694	98.6761
12	1.27631	-0.630045	99.0149
13	64.1769	1.16402	100
14	0	-0.666448	98.5473
15	65.634	1.20558	100
16	0	-0.666448	99.8991
17	100	2.18577	48.403
18	0	-0.666448	100
19	100	2.18577	56.0149
20	0	-0.666448	100
21	0	-0.666448	100
22	31.4777	0.231366	96.3884
23	4.33409	-0.54283	100
24	100	2.18577	76.3046
25	7.06921	-0.464818	94.8913
26	5.8026	-0.500945	80.5563
27	29.9068	0.18656	84.8338
28	18.095	-0.150338	84.7697
29	76.4817	1.51498	80.2507
30	13.6151	-0.278115	98.4496
31	100	2.18577	20.287
32	100	2.18577	83.6639
33	11.0873	-0.350213	96.2859
34	20.0944	-0.093312	100
35	46.9972	0.674014	95.6159
36	42.1735	0.536432	85.3412
37	0.725607	-0.645752	93.2741
38	100	2.18577	25.2641
39	23.2085	-0.0044903	73.6807
40	2.02609	-0.608659	100
41	14.5366	-0.251832	82.235
42	2.15349	-0.605026	97.503
43	4.90199	-0.526632	100
44	3.10171	-0.57798	98.8456
45	3.94963	-0.553796	100
46	1.85466	-0.613549	100
47	2.08819	-0.606888	99.8367
48	47.271	0.681823	95.4715
49	0.185084	-0.661169	100
50	0.344915	-0.65661	100
51	0	-0.666448	100
52	0.214032	-0.660343	100
53	3.9311	-0.554324	100
54	97.6072	2.11752	100
55	80.4562	1.62834	100
56	29.0176	0.161197	100
57	17.5859	-0.164861	83.7237
58	1.29193	-0.629599	100
59	3.76717	-0.559	100
60	1.88517	-0.612678	100
61	2.00268	-0.609327	100
62	100	2.18577	100
63	7.28758	-0.45859	100
64	7.57563	-0.450374	100
65	6.00614	-0.49514	100
66	78.0328	1.55922	100
67	100	2.18577	86.2264
68	27.8778	0.128687	99.9121
69	56.2418	0.93769	68.9451
70	0	-0.666448	97.8905
71	0	-0.666448	96.1827
72	20.5073	-0.0815347	82.4884
73	100	2.18577	84.8315
74	0	-0.666448	100
75	0	-0.666448	95.8162
76	0	-0.666448	95.612
77	0	-0.666448	93.9357
78	39.9158	0.472038	92.3782
79	0	-0.666448	100
80	0	-0.666448	100
81	0	-0.666448	87.1197
82	80.9096	1.64127	87.1462
83	0	-0.666448	100
84	0	-0.666448	100
85	0	-0.666448	94.9486
86	0	-0.666448	92.9219
87	99.4477	2.17002	82.0074
88	0	-0.666448	89.2406
89	0	-0.666448	89.5792
90	0	-0.666448	83.3863
91	0	-0.666448	78.0365
92	0	-0.666448	96.7348
93	0	-0.666448	93.13
94	0	-0.666448	98.5926
95	6.48705	-0.481423	79.9739
96	100	2.18577	69.2557
97	0	-0.666448	80.7276
98	100	2.18577	48.5229
99	0	-0.666448	79.545
100	0	-0.666448	78.2829
101	0	-0.666448	95.9369
102	4.81916	-0.528995	91.3183
103	0	-0.666448	85.8252
104	0	-0.666448	93.7188
105	100	2.18577	90.8226
106	7.03851	-0.465694	95.0889
107	8.13206	-0.434504	97.305
108	38.8231	0.440873	65.3565
109	2.18797	-0.604042	93.7993
110	0	-0.666448	90.8256
111	0.609838	-0.649054	95.558
112	100	2.18577	77.7382
113	2.78431	-0.587033	95.6788
114	56.4029	0.942285	100
115	100	2.18577	100
116	2.72223	-0.588804	100
117	4.89577	-0.52681	100
118	2.93658	-0.58269	100
119	50.0982	0.762462	100
120	1.72509	-0.617244	100
121	3.28449	-0.572767	100
122	65.428	1.1997	100
123	9.30389	-0.401081	100
124	38.3855	0.428389	100
125	100	2.18577	34.0625
126	1.93944	-0.611131	100
127	100	2.18577	95.0474
128	7.29811	-0.45829	100
129	81.58	1.66039	100
130	13.5823	-0.279052	100
131	11.8498	-0.328465	100
132	5.3457	-0.513977	100
133	3.82463	-0.557361	100
134	96.5592	2.08763	89.7488
135	100	2.18577	33.4616
136	72.8051	1.41011	100
137	1.90612	-0.612081	100
138	1.32441	-0.628673	100
139	8.87962	-0.413182	100
140	1.8787	-0.612863	100
141	0.0283044	-0.66564	100
142	0.998319	-0.637973	100
143	49.4316	0.743448	100
144	0	-0.666448	90.5629
145	30.2654	0.196786	97.689
146	9.30684	-0.400996	100
147	2.07064	-0.607388	100
148	3.93755	-0.55414	100
149	0.59852	-0.649377	100
150	0	-0.666448	100
151	0	-0.666448	100
152	0.553705	-0.650655	100
153	0.578766	-0.64994	100
154	0	-0.666448	100
155	3.90026	-0.555204	100
156	24.6181	0.0357138	100
157	38.1613	0.421995	97.994
158	35.6933	0.351603	100
159	100	2.18577	53.0068
160	63.9157	1.15657	100
161	30.0185	0.189746	100
162	11.4406	-0.340137	100
163	11.8119	-0.329547	100
164	100	2.18577	100
165	0	-0.666448	100
166	3.64781	-0.562404	100
167	100	2.18577	100
168	4.59186	-0.535478	100
169	82.0461	1.67369	100
170	0.798691	-0.643667	100
171	6.07722	-0.493112	100
172	4.561	-0.536358	100
173	100	2.18577	100
174	2.22109	-0.603097	100
175	0	-0.666448	100
176	2.30658	-0.600659	100
177	6.79721	-0.472576	100
178	0	-0.666448	100
179	5.91674	-0.49769	100
180	1.48783	-0.624012	100
181	1.52949	-0.622823	100
182	0	-0.666448	100
183	100	2.18577	100
184	0	-0.666448	100
185	100	2.18577	100
186	0	-0.666448	100
187	36.3204	0.369489	100
188	0	-0.666448	100
189	15.3646	-0.228215	100
190	0	-0.666448	100
191	0	-0.666448	100
192	28.8044	0.155117	100
193	0	-0.666448	96.923
194	0	-0.666448	100
195	20.1754	-0.0910005	100
196	8.50102	-0.42398	100
197	12.3567	-0.314008	100
198	20.3418	-0.0862544	100
199	52.4854	0.830551	100
200	94.602	2.03181	96.6611
201	13.043	-0.294432	100
202	10.6776	-0.361898	100
203	15.4304	-0.226339	100
204	3.31253	-0.571967	100
205	4.93218	-0.525771	100
206	25.9689	0.0742419	100
207	33.6729	0.293977	100
208	74.9892	1.47241	94.8796
209	97.3669	2.11067	100
210	27.6781	0.122991	100
211	8.18775	-0.432915	100
212	100	2.18577	72.8579
213	13.207	-0.289755	100
214	9.72318	-0.389121	100
215	47.7579	0.695711	100
216	3.73117	-0.560027	100
217	5.61202	-0.506381	100
218	45.2745	0.62488	97.1982
219	10.7415	-0.360076	100
220	25.2956	0.0550371	100
221	11.2489	-0.345606	100
222	8.90705	-0.412399	70.2902
223	46.3486	0.655514	100
224	21.6401	-0.0492257	100
225	89.0343	1.873	100
226	1.02606	-0.637182	100
227	68.2234	1.27943	100
228	94.8441	2.03871	100
229	3.26818	-0.573232	100
230	19.2149	-0.118398	100
231	0	-0.666448	100
232	100	2.18577	100
233	1.52648	-0.622909	81.9395
234	67.6998	1.2645	100
235	9.15876	-0.40522	100
236	2.27242	-0.601633	100
237	50.2725	0.767434	100
238	0	-0.666448	100
239	0	-0.666448	100
240	0	-0.666448	100
241	0	-0.666448	100
242	100	2.18577	100
243	1.37547	-0.627216	100
244	63.4912	1.14446	100
245	0	-0.666448	100
246	100	2.18577	100
247	0	-0.666448	100
248	0	-0.666448	100
249	0	-0.666448	100
250	3.2067	-0.574986	100
251	0	-0.666448	100
252	0	-0.666448	100
253	62.3629	1.11228	96.8582
254	0	-0.666448	100
255	0	-0.666448	100
256	75.7631	1.49448	97.8203
257	100	2.18577	77.1267
258	28.908	0.15807	100
259	0	-0.666448	100
260	0	-0.666448	100
261	100	2.18577	31.452
262	96.547	2.08728	49.138
263	0	-0.666448	100
264	15.9777	-0.210728	100
265	56.0203	0.931373	100
266	0	-0.666448	100
267	0	-0.666448	100
268	0	-0.666448	100
269	0	-0.666448	100
270	100	2.18577	97.4882
271	67.6854	1.26409	100
272	3.12731	-0.57725	100
273	0	-0.666448	100
274	35.584	0.348486	87.089
275	29.2857	0.168844	100
276	30.0418	0.190409	100
277	100	2.18577	100
278	25.2297	0.0531582	100
279	10.1141	-0.377973	100
280	26.9046	0.10093	100
281	19.7225	-0.103919	100
282	100	2.18577	55.3945
283	1.27373	-0.630118	100
284	22.2801	-0.0309694	100
285	15.3874	-0.227566	100
286	0	-0.666448	100
287	2.37277	-0.598771	100
288	13.4814	-0.281929	100
289	11.3129	-0.343778	100
290	18.8934	-0.127567	100
291	11.8694	-0.327907	100
292	0	-0.666448	100
293	0	-0.666448	100
294	0	-0.666448	100
295	53.1113	0.848402	100
296	0	-0.666448	100
297	0	-0.666448	100
298	8.99285	-0.409952	89.603
299	2.25168	-0.602225	100
300	100	2.18577	73.5746
301	17.7417	-0.160417	100
302	0	-0.666448	100
303	95.3691	2.05369	100
304	0	-0.666448	100
305	0	-0.666448	100
306	94.5076	2.02912	100
307	0.879966	-0.641349	100
308	17.7879	-0.159099	100
309	2.58259	-0.592787	100
310	19.314	-0.115572	100
311	0.399312	-0.655058	100
312	0	-0.666448	100
313	0	-0.666448	100
314	33.826	0.298344	100
315	32.0936	0.24893	96.034
316	0	-0.666448	100
317	0	-0.666448	100
318	0	-0.666448	100
319	0	-0.666448	100
320	0	-0.666448	100
321	98.6928	2.14849	90.5067
322	0	-0.666448	77.1129
323	0	-0.666448	100
324	0	-0.666448	100
325	0	-0.666448	100
326	32.8824	0.271431	100
327	0	-0.666448	100
328	0	-0.666448	100
329	0	-0.666448	100
330	0	-0.666448	100
331	0	-0.666448	100
332	0	-0.666448	100
333	0	-0.666448	100
334	0	-0.666448	100
335	100	2.18577	33.3812
336	0	-0.666448	100
337	100	2.18577	77.6597
338	0	-0.666448	82.0496
339	100	2.18577	94.0885
340	0	-0.666448	100
341	19.0506	-0.123084	100
342	0	-0.666448	100
343	0	-0.666448	92.0091
344	0	-0.666448	100
345	100	2.18577	84.5364
346	88.4956	1.85764	100
347	0	-0.666448	100
348	97.6131	2.11769	99.2563
349	0	-0.666448	100
350	0	-0.666448	100
351	80.354	1.62542	100
352	89.4248	1.88414	100
353	0	-0.666448	100
354	0	-0.666448	100
355	0	-0.666448	100
356	0	-0.666448	100
357	100	2.18577	100
358	0	-0.666448	100
359	0	-0.666448	100
360	0	-0.666448	100
361	0	-0.666448	100
362	9.35501	-0.399622	100
363	0.6533	-0.647814	100
364	9.73431	-0.388804	100
365	0	-0.666448	93.2871
366	100	2.18577	81.8024
367	67.8852	1.26978	89.4653
368	0	-0.666448	100
369	17.5263	-0.16656	88.4575
370	0	-0.666448	100
371	0	-0.666448	100
372	49.6751	0.750395	100
373	0	-0.666448	100
374	100	2.18577	90.1316
375	0	-0.666448	98.1717
376	7.68129	-0.447361	81.2806
377	0	-0.666448	87.4732
378	0	-0.666448	100
379	45.9172	0.643212	90.0628
380	34.5719	0.319618	100
381	0	-0.666448	100
382	0	-0.666448	100
383	0	-0.666448	100
384	13.8343	-0.271864	85.7812
385	2.52222	-0.594508	100
386	40.9935	0.502776	96.8087
387	100	2.18577	94.3664
388	0.0282953	-0.665641	100
389	100	2.18577	100
390	0	-0.666448	97.9074
391	7.40586	-0.455217	100
392	65.8103	1.2106	100
393	26.7688	0.0970572	100
394	100	2.18577	91.5194
395	0	-0.666448	99.4415
396	72.7411	1.40829	94.7393
397	0	-0.666448	100
398	0	-0.666448	100
399	47.9989	0.702586	89.7282
400	100	2.18577	81.1986
401	0	-0.666448	97.4018
402	15.4141	-0.226805	79.4035
403	18.6237	-0.135259	100
404	0	-0.666448	100
405	0	-0.666448	100
406	0	-0.666448	100
407	0	-0.666448	100
408	52.2037	0.822514	100
409	0	-0.666448	100
410	65.4379	1.19998	100
411	0	-0.666448	100
412	33.4906	0.288776	83.2737
413	0	-0.666448	100
414	0	-0.666448	100
415	47.799	0.696883	100
416	0	-0.666448	100
417	20.7367	-0.0749926	100
418	42.959	0.558837	100
419	100	2.18577	100
420	0	-0.666448	100
421	11.7956	-0.330012	100
422	100	2.18577	85.3159
423	0	-0.666448	100
424	100	2.18577	100
425	0	-0.666448	84.2343
426	84.9766	1.75727	92.9101
427	0	-0.666448	91.0721
428	0	-0.666448	81.2138
429	66.4091	1.22769	66.7516
430	95.0111	2.04347	100
431	100	2.18577	86.5791
432	0	-0.666448	79.9934
433	0	-0.666448	98.3914
434	11.3093	-0.343882	74.0659
435	4.39582	-0.541069	100
436	88.9333	1.87012	94.5453
437	100	2.18577	100
438	19.0793	-0.122266	100
439	90.3479	1.91047	100
440	0	-0.666448	100
441	86.317	1.7955	97.0545
442	0	-0.666448	100
443	0.967958	-0.638839	100
444	0	-0.666448	100
445	0	-0.666448	100
446	0	-0.666448	100
447	0	-0.666448	100
448	0	-0.666448	100
449	0	-0.666448	100
450	0	-0.666448	100
451	0	-0.666448	100
452	0	-0.666448	100
453	0	-0.666448	100
454	80.675	1.63458	94.5612
455	0	-0.666448	100
456	0	-0.666448	100
457	0	-0.666448	100
458	0	-0.666448	100
459	0	-0.666448	100
460	0	-0.666448	100
461	0	-0.666448	100
462	0	-0.666448	100
463	0	-0.666448	100
464	0	-0.666448	100
465	0	-0.666448	100
466	0	-0.666448	100
467	0	-0.666448	100
468	0	-0.666448	100
469	0	-0.666448	100
470	0	-0.666448	100
471	0	-0.666448	100
472	0	-0.666448	100
473	0	-0.666448	100
474	0	-0.666448	100
475	11.0296	-0.35186	100
476	2.33915	-0.59973	100
477	18.1957	-0.147466	91.4399
478	2.59625	-0.592397	100
479	9.16898	-0.404928	100
480	6.86044	-0.470773	100
481	6.66419	-0.47637	100
482	-0.949198	-0.693521	100
483	25.7584	0.0682365	100
484	0	-0.666448	100
485	0	-0.666448	100
486	64.9668	1.18655	100
487	0	-0.666448	100
488	0	-0.666448	100
489	0	-0.666448	100
490	0	-0.666448	100
491	0	-0.666448	100
492	0	-0.666448	100
493	0	-0.666448	100
494	0	-0.666448	100
495	0	-0.666448	100
496	100	2.18577	100
497	35.3177	0.340889	100
498	0	-0.666448	100
499	0	-0.666448	100
500	0	-0.666448	100
501	0	-0.666448	100
502	1.39139	-0.626762	100
503	16.6265	-0.192225	100
504	0	-0.666448	100
505	0	-0.666448	100
506	0	-0.666448	100
507	0	-0.666448	100
508	0	-0.666448	100
509	0	-0.666448	100
510	0	-0.666448	100
511	0	-0.666448	100
512	0	-0.666448	100
513	0	-0.666448	100
514	0	-0.666448	100

## Sheet: Fig. 1c and g, Supp. Fig. 1a-l
Fig. 1c
EC50 and CC50 determination against T. gondii parasites and human cells, respectively. These data are associated to Supp. Fig. 1a-c
Supp. Fig. 1a				Supp. Fig. 1b				Supp. Fig. 1c
	EC50 (nM), T. gondii				CC50 (µM), CellTiter-Blue				CC50 (µM), CellTox Green
Biological replicate	Pyr	LY2090314		Biological replicate	HFF	ARPE-19		Biological replicate	HFF	ARPE-19
1	372	418		1	26.27	6.898		1	383.4	422.4
2	212	378		2	24.77	3.471		2	418.8	232.5
3	267	351		Mean	25.52	5.185		3	320.7	274
Mean	283.7	382.3		Std. Deviation	1.061	2.423		4	417.9
Std. Deviation	81.29	33.71		Std. Error of Mean	0.75	1.714		5	192.6
Std. Error of Mean	46.93	19.46						6	312.7
								Mean	341	309.6
								Std. Deviation	86.02	99.84
								Std. Error of Mean	35.12	57.64
Fig. 1g
These data are associated to the Supp. Fig. 1d-e
Supp. Fig. 1d				Supp. Fig. 1e
	EC50 (nM), Cp INRAE				EC50 (nM), Cp IOWA
Biological replicate	LY2090314	Indirubin		Biological replicate	LY2090314	Indirubin
1	424.6	757		1	80.36	4695
2	226.6	1623		2	219.9	2321
3	208.4	3375		3	180.3	2210
4		1213		Mean	160.2	3075
Mean	286.5	1742		Std. Deviation	71.91	1404
Std. Deviation	119.9	1145		Std. Error of Mean	41.52	810.5
Std. Error of Mean	69.23	572.3
Supp. Fig. 1l
Tachyzoites and 4 days-Bradyzoites_GRA1 signal quantification
	Tachyzoites						Bradysoites - DMSO						Bradysoites - Pyr						Bradyzoites - LY2090314
Biological replicate	1	2	3	4	5	6	1	2	3	4	5	6	1	2	3	4	5	6	1	2	3	4	5	6
Vacuole 1	3814.62	2930.76	2976.44	3502.29	3378.09	3538.37	1094.02	1370.92	2014.73	1144.9	1433.3	1113.07	1227.77	3767.71	1713.45	1847.24	1939.02	11252.1	13366.2	7934.17	11815.2	14850.6	13378.7	13940.6
Vacuole 2	2711.55	3305.17	2235.47	3014.32	3889.83	3161.95	319.73	1575.84	1914.3	1023.38	1231.89	1824.77	1538.65	3375.77	1556.04	1666.41	843.742	3842.73	16073.4	14598.4	10438.5	13365.7	10946.2	14888.7
Vacuole 3	4406.97	4535.14	1628.4	4268.05	3245.18		1665.45	1604.89	1588.56	1541.24	845.753	977.906	3504.58		1823.39	1598.8	1929.45	767.106	14612.9	6231.26	4711.36	7466.86	5891.19	15316.6
Vacuole 4	3251.38	2635.3	3849.5	4142.87	3536.46		2600.69	2153.18	3441.2	732.404	1902.75	921.203			780.499	3466.49	1513.14	4143.18	16050.5	7871.57	7458.13	5515.5	14109.3	14264.8
Vacuole 5	2291.11	4327.32	1797.48	4014.65	2524.73		2340.06	1512.24	2075.5	902.501	921.018	1078.78					3630.64	2503.29	15693.1	6252.15	4542.65	12923.6		13590.4
Vacuole 6	3185.33	3338.8		2700.23			5091.34	3705.73		1334.91	1726.37							6179.25	12843.9	2927.8	13223.4	14812.4
Vacuole 7	2648.21			2890.85							875.733								15154	8334.12	15131.6
Vacuole 8	3578.51			2653.08															14043.7	1647.68	13678.6
Vacuole 9																				13026.9	15510.7
Vacuole 10																					12063.7
Vacuole 11																					12741.7
	Tachyzoites	Bradysoites - DMSO	Bradysoites - Pyr	Bradyzoites - LY2090314
Mean	3183	1617	3235	11740
Std. Deviation	280.1	673.3	1571	1610
Std. Error of Mean	99.04	254.5	641.5	485.3
Tachyzoites and 4 days-Bradyzoites_BAG1 signal quantification
	Tachyzoites						Bradysoites - DMSO						Bradysoites - Pyr						Bradyzoites - LY2090314
Biological replicate	1	2	3	4	5	6	1	2	3	4	5	6	1	2	3	4	5	6	1	2	3	4	5	6
Vacuole 1	27.3276	20.7362	20.6293	21.6918	28.9793	26.481	3422.97	6607.4	10329.8	124.679	1559.93	68.2406	3241.51	8778.23	1544.27	7612.39	8851.33	8851.33	37.914	719.12	503.403	124.679	1559.93	68.2406
Vacuole 2	20.4147	24.5526	12.2371	18.0917	25.6406	19.1038	2916.43	2852.61	7656.78	138.979	394.667	161.057	5757.66	5289.3	4645.19	729.567	2755.16	2755.16	95.8322	449.809	46.9558	138.979	394.667	161.057
Vacuole 3	28.4393	29.8956	13.3285	21.8685	18.3172		9256.58	5497.46	6353.44	3582.88	3814.9	336.996	5606.35		3609.91	3384.51	8514.25	8514.25	60.182	53.2874	2700.48	3582.88	3814.9	336.996
Vacuole 4	28.1618	14.9703	22.095	21.7414	23.2208		8966.9	12754.2	8198.85	3653.77	214.791	384.222			2296.95	10946.7	4212.97	4212.97	46.539	123.73	207.885	3653.77	214.791	384.222
Vacuole 5	21.094	17.6427	8.96557	17.2944	17.1143		8477.49	11892.6	7182.26	333.567		64.7056					3337.58	3337.58	129.967	126.389	1492.73	333.567		64.7056
Vacuole 6	26.0348	16.3741		13.6985			13742.3	15507.7		114.131								519.145	57.1396	325.364	40.7392	114.131
Vacuole 7	16.1298			17.2297														9376.28	188.108	461.375	45.3
Vacuole 8	23.6117			15.0447														987.351	164.751	2031.41	51.337
Vacuole 9																		10704.8		1080.48	76.8938
Vacuole 10																		11018			234.108
Vacuole 11																		12121.8			22.445
	Tachyzoites	Bradysoites - DMSO	Bradysoites - Pyr	Bradyzoites - LY2090314
Mean	19.98	5320	6322	511.5
Std. Deviation	2.785	2526	4042	481.1
Std. Error of Mean	0.9845	1031	1219	145.1
Tachyzoites and 4 days-Bradyzoites_BCLA signal quantification
	Tachyzoites						Bradysoites - DMSO						Bradysoites - Pyr						Bradyzoites - LY2090314
Biological replicate	1	2	3	4	5	6	1	2	3	4	5	6	1	2	3	4	5	6	1	2	3	4	5	6
Vacuole 1	729.749	666.311	417.796				2753.71	1240.72	2381.29				2036.93	2036.93	1580.81				626.485	697.432	714.266
Vacuole 2	605.953	659.954	173.979				1076.41	3149.45	3972.95				2004.57	2004.57	1820.51				1700.59	1487.94	1075.66
Vacuole 3	634.246	679.447	403.075				1898.69	2162.3	3672.58				2130.3	2130.3	1813.57				1105.48	1429.55	1279.99
Vacuole 4	705.414	406.363	199.826				2169.64	2069.4	2182.28					1571.85	2070.86				1272.78	1626.54	730.968
Vacuole 5	724.947	69.3591	370.956				1562.32	2156.16	3219.57					1441.3					1458.05	1918.33	870.366
Vacuole 6	652.339	245.243					1768.7	1599.07											1206.77	1356.69	641.061
Vacuole 7	311.708																		450.895	1659.26	1311.56
Vacuole 8	461.273																		1534.37	2259.9	1328.62
Vacuole 9																				156.747	1346.88
Vacuole 10																					2684.62
Vacuole 11																					889.055
	Tachyzoites	Bradysoites - DMSO	Bradysoites - Pyr	Bradyzoites - LY2090314
Mean	463	2262	1823	1295
Std. Deviation	93.81	372	226.2	552.6
Std. Error of Mean	33.17	151.9	101.2	166.6
Tachyzoites and 4 days-Bradyzoites_BSM signal quantification
	Tachyzoites						Bradysoites - DMSO						Bradysoites - Pyr						Bradyzoites - LY2090314
Biological replicate	1	2	3	4	5	6	1	2	3	4	5	6	1	2	3	4	5	6	1	2	3	4	5	6
Vacuole 1	768.776	1275.49	1118.66				5510.02	3722.09	4438.87				5977.88	3594.67	4220.47				1997.42	3923.27	2033.43
Vacuole 2	668.914	1260.83	936.607				5565.55	4248.51	3159.57				2643.76	4775.98	3889.72				2205.47	3073.48	2360.42
Vacuole 3	951.126	731.606					4183.21	5543.11	3128.67				4760.38	4988.15	2384.58				4809.82	5022.59	2817.47
Vacuole 4	686.589	869.578					4603.86	5145.85	3726.07				4021.01	3939.82	3846.53				4660.24	2102.35	4252.79
Vacuole 5	608.453	573.202					5904.54	4344.95	4275.42					5898.46	5337.31				2281.53		1572.9
Vacuole 6	913.408						5562.45	4636.78							5658.07				1925.13
Vacuole 7	760.049							5628.6
Vacuole 8	731.795
	Tachyzoites	Bradysoites - DMSO	Bradysoites - Pyr	Bradyzoites - LY2090314
Mean	828.2	4747	4604	2823
Std. Deviation	145.2	483.7	847.9	935.6
Std. Error of Mean	51.33	182.8	346.2	382

## Sheet: Fig. 1j
Fig. 1j
Plaque size area quantified with the magic wand tool of Icy set at 50% tolerance
	DMSO		BRD3731			SAR502250		Tideglusib
Replicate	Area (mm2)	Replicate	Area (mm2)		Replicate	Area (mm2)	Replicate	Area (mm2)
1	0.6966231712000001	1	0.8600538272		1	1.8937527264000003	1	0.6424867664000001			Corresponding plaque assays
1	0.6874301968000001	1	0.546471256		1	2.34931568	1	0.9387048304000001
1	0.8018316560000001	1	0.8600538272		1	1.2635232592000003	1	0.6956017296000001			DMSO
1	1.1429931504000002	1	0.20020255360000003		1	1.7170433296000003	1	0.4259411472000001
1	0.8917185168000001	1	0.12257299200000002		1	0.5168494496	1	0.45964872
1	0.9550478960000001	1	0.16240921440000003		1	0.7814028240000002	1	0.6016291024000001
1	1.281909208	1	0.8508608528000001		1	0.5086779168000001	1	0.4647559280000001
1	0.6598512736000001	1	0.6731300144000001		1	1.0245059248000001	1	0.6118435184000001
1	1.0193987168	1	0.480077552		1	0.8406464368000002	1	0.30438959680000005
1	0.9366619472000001	1	0.5934575696000001		1	0.7058161456000001	1	0.7926386816000002
1	0.9427905968000001	1	0.7946815648000001		1	0.44943430400000006	1	0.6721085728000001
1	0.6629155984	1	0.8620967104000001		1	0.7507595760000001	1	0.7242020944
1	1.1378859424	1	0.6302294672000001		1	0.7967244480000001	1	1.2900807408000001
1	0.22267426880000002	1	0.8518822944000002		1	1.5270551920000002	1	0.3666975344000001
1	0.3748690672000001	1	0.8406464368000002		1	1.3666888608	1	0.8447322032000001
1	0.44126277120000007	1	0.8672039184000001		1	1.7783298256000002	1	1.2206227120000002
1	0.8661824768	1	0.8947828416		1	0.7293093024	1	1.4800688784
1	0.32481842880000006	1	1.3166382224000002		1	0.8437107616000001	1	1.1000926032
1	0.5045921504	1	0.597543336		1	0.8130675136000001	1	0.8140889552000001
1	0.6608727152000001	1	0.3952978992		1	1.9621893136000002	1	0.4126624064			BRD3731
1	0.9673051952	1	0.43206979680000007		1	1.0408489904000002	1	0.7987673312000001
1	0.347290144	1	0.8100031888000001		1	0.30745392160000007	1	0.694580288
1	0.6833444304	1	0.607757752		1	0.7752741744000001	1	1.1961081136
1	0.8365606704	1	1.0980497200000001		1	1.3268526384000001	1	1.2533088432000001
1	0.8600538272	1	0.5495355808000001		1	0.8181747216	1	0.9417691552000002
1	0.74054516	1	0.5444283728		1	0.8100031888000001	1	0.8753754512000002
1	0.6894730800000001	1	0.5382997232		1	0.44126277120000007	1	0.6956017296000001
1	0.31971122080000003	1	0.6230793760000001		1	0.9754767280000001	1	0.39938366560000005
1	0.36976185920000004	1	1.1041783696		1	1.9438033648000002	1	0.36874041760000004
1	0.9366619472000001	1	0.24106021760000004		1	0.8222604880000002	1	0.9805839360000002			SAR502250
1	0.5669000880000001	1	1.0408489904000002		1	1.2778234416	1	0.5239995408000001
1	1.4218467072	1	0.8886541920000001		1	2.4422668656	1	0.47905611040000007
1	1.1910009056000002	1	0.8355392288000001		1	1.8661738032000001	1	0.6322723504000001
1	1.3054023648000002	1	0.326861312		1	1.1654648656000002	1	0.541364048
2	0.0010214416	1	0.694580288		1	0.48518476000000005	1	0.4892705264
2	0.8416678784	1	0.6608727152000001		1	1.8181660480000001	1	0.806938864
2	0.6547440656000001	1	0.2798749984		1	1.0224630416	1	0.7558667840000001
2	2.2400214288000004	1	0.3350328448		1	1.9601464304000003	1	0.9080615824000001
2	1.4841546448	1	0.8447322032000001		1	0.7783384992000001	1	1.1000926032
2	0.7895743568000001	1	0.29417518080000005		1	2.2349142208000004	1	0.6680228064000001			Tideglusib
2	1.2144940624000002	1	1.1368645008		1	0.3615903264	2	1.2573946096000002
2	0.8008102144000001	1	0.81715328		2	0.9417691552000002	2	0.8937614000000002
2	0.5577071136	1	0.38916924960000004		2	0.49335629280000004	2	0.7231806528
2	1.5362481664000003	1	0.4708845776000001		2	1.2175583872000002	2	0.8815041008000001
2	0.4892705264	1	0.347290144		2	1.2144940624000002	2	1.1021354864000001
2	1.2808877664	1	0.8753754512000002		2	0.9131687904000001	2	1.8222518144000002
2	1.7384936032000002	1	0.6189936096		2	1.001012768	2	1.5658699728
2	0.8600538272	1	0.23697445120000002		2	0.35341879360000006	2	1.1705720736000003
2	0.7619954336000001	1	0.7364593936000001		2	2.3717873952	2	3.6628895776000006
2	0.8559680608000001	1	1.0112271840000002		2	1.6945716144	2	3.3932289952000003
2	0.5546427888000001	1	0.7803813824000001		2	1.63430656	2	0.4984635008
2	1.2533088432000001	1	0.607757752		2	0.44841286240000006	2	0.658829832
2	1.3697531856000003	1	0.5689429712		2	1.0479990816000002	3	0.7476952512
2	0.42798403040000005	1	0.6057148688		3	0.5382997232	3	0.9387048304000001
2	1.0786423296	2	1.0479990816000002		3	0.3289041952	3	0.9734338448000001
2	1.5056049184	2	0.5863074784		3	0.45964872	3	0.49233485120000003
2	0.5689429712	2	1.1041783696		3	1.6046847536000002	3	0.6782372224000001
2	0.7252235360000001	2	0.9223617648000001		3	1.2032582048000002	3	0.7711884080000001
2	0.658829832	2	0.7732312912000001		3	2.2338927792	3	2.4606528144
3	1.2328800112	2	1.1246072016		3	2.1164269952000003	3	1.4759831120000002
3	0.7997887728	2	0.45454151200000004		3	0.47394890240000004	3	0.5699644128000001
3	1.2471801936000002	2	1.3340027296		3	0.21552417760000003
3	1.5965132208000001	2	0.8978471664000001
3	1.3656674192	2	0.9540264544
3	1.7865013584000002	2	0.30132527200000003
3	1.0245059248000001	2	1.3135738976
3	0.5250209824000001	2	0.9581122208000001
3	0.7773170576	2	0.500506384
3	1.1062212528000002	2	0.41776961440000004
3	0.8079603056000001	2	0.6618941568000001
3	1.6792499904000002	2	0.6414653248000001
3	1.3850748096	2	0.27272490720000003
3	1.2604589344000001	2	0.8059174224000001
3	1.0857924208000003
3	0.47394890240000004
4	1.2512659600000002
4	0.9407477136000001
4	0.49539917600000005
4	1.7017217056000002
4	0.33605428640000007
4	0.6435082080000001
4	1.3799676016000002
4	0.847796528
4	0.7834457072000001
4	0.7711884080000001
4	0.40142654880000006
4	0.8243033712000001
4	0.7762956160000001
4	0.24208165920000002
4	0.5056135920000001
4	0.33911861120000003
4	1.1440145920000002
4	0.8334963456000001
4	0.653722624
4	0.7619954336000001
4	1.5280766336
4	1.1991724384000002
4	1.0091843008
4	1.0612778224000001
4	0.7732312912000001
4	0.41981249760000006
4	1.2778234416
4	1.1910009056000002
4	0.6670013648
4	0.9427905968000001
4	1.0428918736000001
4	0.6608727152000001
4	0.6527011824000001
4	0.9611765456000001
4	0.33605428640000007
4	0.5485141392000001
4	0.653722624
4	0.49335629280000004
4	0.5188923328
4	0.3963193408000001
4	0.6189936096
4	1.0561706144
4	0.17568795520000002
4	0.42900547200000005
5	0.5444283728
5	1.1685291904000001
5	0.6220579344
5	0.6721085728000001
5	0.6578083904
5	0.5015278256000001
5	1.5209265424000002
5	0.22982436
5	1.7865013584000002
5	0.58732892
5	1.3830319264000002
5	0.6404438832
5	1.3197025472000001
5	0.7139876784000001
5	0.39734078240000004
5	0.5944790112
6	1.7905871248
6	1.1154142272
6	1.1378859424
6	1.2788448832000001
6	1.7813941504000002
6	0.6292080256
6	1.7405364864000004
6	1.6067276368000003
6	1.159336216

## Sheet: Fig. 1k
Fig. 1k
Evaluation of BRD3731, SAR502250, and Tideglusib on C. parvum INRAE-nLuc-mCherry strain.
	log nM	SAR502250												BRD3731												Tideglusib
Replicate		1	2	3	4	5	6	7	8	9	10	11	12	1	2	3	4	5	6	7	8	9	10	11	12	1	2	3	4	5	6	7	8	9	10	11	12
Assays	4	96.29	102.22	100.3	105.59	93.28	103.52							115.77	101.44	100.22	107.9	141.1	98.27							84.7	96.57	97.95	99.42	118.82	118.13
	3.30103	125.06	99.46	111.68	110.51	127.29	115.29							57.04	62.3	69.28	93.46	107.69	74.42							101.05	109.25	109.16	114.51	104.76	134.34
	2.60206	74.18	79.04	63.35	97.16	117.94	99.76							101.03	97.42	95.25	105.17	122.73	90.96							61.98	115.8	109.07	103.99	97.52	100.62
	1.90309	102.72	117.94	98.69	95.64	124.84	96.72							62.68	89.23	84.69	78.34	123.14	93.15							73.83	112.35	108.56	122.87	116.4	91.4
	1.20412	56.64	87.11	72.23	68.12	116.67	109.45							92.02	121.32	120.11	104.56	129.49	90.68							93.04	92.52	102.26	102.09	76.23	84.61
	0.50515	133.66	114.02	94.38	101.81	138.11	91.7							99.46	93.12	64.28	83.33	92.49	102.55							70.12	80.89	84.07	95.02	97.26	78.01
	-0.19382	122.83	112.1	101.24	97.09	120.17	110.83							80.62	79.31	76.89	97.05	119.1	103.96							59.48	92.35	104.42	111.32	132.35	82.76
	-0.89279	114.65	119.11	104.05	124.53	135.04	97.24							96.4	70.97	92.25	100.43	116.88	123.94							39.78	55.69	69.56	81.1	102.61	81.54
Control	-1.5	103.73	118.05	92.45	75.1	93.63	75.86	71.51	97.42	102.17	119.01	142.25	108.81	74.44	82.57	110.62	97.58	130.3	120.01	64.82	87.46	101.84	98.73	117.08	114.56	114.07	106.66	111.49	121.75	76.98	88.38	57.8	106.14	100.37	115.2	113.13	88.03

## Sheet: Fig. 2b-c
Fig. 2b-c
Plaque size area quantified with the magic wand tool of Icy set at 50% tolerance
Raw data	WT strain					Resistant mutant A					Resistant mutant B					Resistant mutant C					Resistant mutant D					Resistant mutant E					Resistant mutant F					Resistant mutant G					Resistant mutant H
	UT (DMSO)		LY2090314			UT (DMSO)		LY2090314			UT (DMSO)		LY2090314			UT (DMSO)		LY2090314			UT (DMSO)		LY2090314			UT (DMSO)		LY2090314			UT (DMSO)		LY2090314			UT (DMSO)		LY2090314			UT (DMSO)		LY2090314
Replicate	Area (mm2)	Replicate	Area (mm2)		Replicate	Area (mm2)	Replicate	Area (mm2)		Replicate	Area (mm2)	Replicate	Area (mm2)		Replicate	Area (mm2)	Replicate	Area (mm2)		Replicate	Area (mm2)	Replicate	Area (mm2)		Replicate	Area (mm2)	Replicate	Area (mm2)		Replicate	Area (mm2)	Replicate	Area (mm2)		Replicate	Area (mm2)	Replicate	Area (mm2)		Replicate	Area (mm2)	Replicate	Area (mm2)
WT_1	0.612455		No plaques detected		A_1	0.335216	A_1	0.316242		B_1	0.416385	B_1	1.14163		C_1	1.24494	C_1	0.743168		D_1	0.797983	D_1	0.382652		E_2	0.860177	E_3	0.163391		F_1	0.323621	F_1	0.70311		G_1	1.02779	G_1	0.58083		H_1	1.10263	H_1	0.894964
WT_1	0.158121				A_1	0.20134	A_1	0.160229		B_1	0.82539	B_1	0.286726		C_1	0.963483	C_1	0.178149		D_1	0.542881	D_1	1.06046		E_2	0.635646	E_2	0.181312		F_1	0.457496	F_1	1.03095		G_1	0.736843	G_1	0.358407		H_1	1.31135	H_1	0.513365
WT_1	0.229802				A_1	0.274076	A_1	0.270914		B_1	0.577668	B_1	0.559748		C_1	0.357353	C_1	0.210828		D_1	0.558693	D_1	0.821174		E_2	0.916046	E_2	0.241398		F_1	0.470146	F_1	0.322566		G_1	1.35035	G_1	0.926588		H_1	1.0689	H_1	0.869664
WT_1	0.607184				A_1	0.0948725	A_1	0.204503		B_1	0.585047	B_1	0.365786		C_1	0.754763	C_1	0.28778		D_1	0.294105	D_1	0.56291		E_2	0.714706	E_2	0.245614		F_1	1.56856	F_1	0.258264		G_1	0.957158	G_1	0.785333		H_1	0.757926	H_1	0.664107
WT_1	0.189745				A_1	0.181312	A_1	0.18342		B_1	0.808524	B_1	0.711544		C_1	0.315187	C_1	0.748438		D_1	0.219261	D_1	0.476471		E_1	1.51163	E_1	0.254047		F_1	1.1838	F_1	0.189745		G_1	1.0689	G_1	0.261426		H_1	0.37949	H_1	0.546044
WT_1	0.278293				A_1	0.203449	A_1	0.299375		B_1	0.454334	B_1	0.168662		C_1	0.615617	C_1	0.424818		D_1	0.585047	D_1	0.551314		E_1	0.588209	E_1	0.259318		F_1	0.295159	F_1	0.219261		G_1	1.5538	G_1	0.376327		H_1	0.252993	H_1	0.734735
WT_1	0.78955				A_1	0.572397	A_1	0.0948725		B_1	0.341541	B_1	0.775846		C_1	0.403735	C_1	0.498608		D_1	0.530232	D_1	0.353136		E_1	0.48912	E_1	0.309917		F_1	1.27762	F_1	0.174987		G_1	0.804308	G_1	1.21331		H_1	0.474362	H_1	0.394248
WT_1	0.391085				A_1	0.25721	A_1	0.0643025		B_1	0.240344	B_1	0.451171		C_1	0.315187	C_1	0.393194		D_1	0.634591	D_1	0.167608		E_1	0.62405	E_1	0.314133		F_1	0.605076	F_1	1.08049		G_1	0.617725	G_1	0.894964		H_1	0.283563	H_1	0.340487
WT_1	0.405843				A_1	0.574506	A_1	0.124388		B_1	0.707327	B_1	0.354191		C_1	1.57805	C_1	0.294105		D_1	0.696786	D_1	0.732626		E_1	0.36157	E_1	0.325729		F_1	0.889693	F_1	0.649349		G_1	0.936075	G_1	0.72841		H_1	0.384761	H_1	0.536557
WT_1	0.394248				A_1	0.559748	A_1	0.191853		B_1	0.387923	B_1	0.992999		C_1	0.822228	C_1	0.270914		D_1	1.4389	D_1	0.41006		E_2	0.399519	E_3	0.327837		F_1	0.164446	F_1	0.921317		G_1	0.910776	G_1	1.01724		H_1	0.802199	H_1	0.294105
WT_1	0.127551				A_1	0.197124	A_1	0.0569235		B_1	0.847527	B_1	0.869664		C_1	0.88126	C_1	0.367894		D_1	0.509149	D_1	0.517582		E_1	0.689407	E_1	0.329945		F_1	0.534448	F_1	0.555531		G_1	0.706273	G_1	0.303592		H_1	0.438522	H_1	0.36684
WT_1	0.385815				A_1	0.276184	A_1	0.0737897		B_1	1.08155	B_1	0.499662		C_1	0.45855	C_1	0.539719		D_1	0.795875	D_1	0.653566		E_2	0.240344	E_3	0.332054		F_1	0.694677	F_1	1.15534		G_1	0.570289	G_1	0.679919		H_1	0.374219	H_1	0.412168
WT_1	0.399519				A_1	0.12228	A_1	0.10436		B_1	0.130713	B_1	1.11739		C_1	0.741059	C_1	0.488066		D_1	0.680974	D_1	0.609292		E_2	0.156013	E_3	0.333108		F_1	0.138092	F_1	0.558693		G_1	0.412168	G_1	0.449063		H_1	0.560802	H_1	0.293051
WT_1	0.729464				A_1	0.240344	A_1	0.250885		B_1	0.505987	B_1	0.41006		C_1	0.67254	C_1	0.423764		D_1	0.830661	D_1	1.50004		E_2	0.36684	E_2	0.341541		F_1	0.283563	F_1	0.4712		G_1	1.35878	G_1	0.419547		H_1	0.72841	H_1	0.308863
WT_1	0.374219				A_1	0.481741	A_1	0.133876		B_1	0.490174	B_1	0.364732		C_1	0.345757	C_1	0.245614		D_1	0.605076	D_1	0.436413		E_1	1.5791	E_1	0.353136		F_1	0.570289	F_1	0.357353		G_1	0.423764	G_1	0.528123		H_1	0.395302	H_1	1.03622
WT_1	0.303592				A_1	0.110685	A_1	0.57556		B_1	0.145471	B_1	0.228748		C_1	0.878097	C_1	0.255102		D_1	0.470146	D_1	0.255102		E_1	0.534448	E_1	0.355245		F_1	1.08049	F_1	0.565018		G_1	1.31029	G_1	0.22664		H_1	0.300429	H_1	1.26602
WT_1	0.156013				A_1	0.182366	A_1	0.0590318		B_1	0.123334	B_1	0.423764		C_1	0.937129	C_1	1.00038		D_1	0.572397	D_1	0.484904		E_1	0.988782	E_1	0.381598		F_1	0.409006	F_1	0.340487		G_1	0.941346	G_1	0.530232		H_1	1.60756	H_1	1.51585
WT_1	1.64446				A_1	0.340487	A_1	0.207665		B_1	1.08471	B_1	0.82539		C_1	0.384761	C_1	0.105414		D_1	0.396356	D_1	0.295159		E_1	0.893909	E_1	0.390031		F_1	1.21331	F_1	0.229802		G_1	1.74249	G_1	0.256156		H_1	0.479633	H_1	0.806416
WT_1	0.48912				A_1	0.27513	A_1	0.0917101		B_1	0.601913	B_1	1.19645		C_1	0.406897	C_1	0.615617		D_1	0.48912	D_1	0.490174		E_1	0.619833	E_1	0.402681		F_1	0.413222	F_1	0.684136		G_1	0.741059	G_1	0.384761		H_1	0.541827	H_1	1.26391
WT_1	0.413222				A_1	0.431143	A_1	0.099089		B_1	0.58083	B_1	0.788496		C_1	1.19539	C_1	0.420601		D_1	1.2365	D_1	0.31835		E_1	0.633537	E_2	0.417439		F_1	0.403735	F_1	0.713652		G_1	0.779008	G_1	0.516528		H_1	0.215044	H_1	0.678865
WT_1	0.307808				A_1	0.414276	A_1	0.0527069		B_1	0.212936	B_1	0.383706		C_1	0.28778	C_1	0.67254		D_1	0.635646	D_1	0.511257		E_1	0.36157	E_1	0.420601		F_1	0.631429	F_1	0.436413		G_1	1.28605	G_1	0.834878		H_1	0.283563	H_1	1.38935
WT_1	0.393194				A_1	0.620888	A_1	0.0358407		B_1	1.15744	B_1	0.315187		C_1	0.537611	C_1	0.727356		D_1	0.207665	D_1	0.239289		E_1	0.587155	E_2	0.423764		F_1	0.897072	F_1	0.368948		G_1	0.92448	G_1	0.372111		H_1	0.383706	H_1	0.403735
WT_1	1.09525				A_1	0.512311	A_1	0.0432197		B_1	0.594534	B_1	0.670432		C_1	0.646187	C_1	0.702056		D_1	0.250885	D_1	0.433251		E_1	0.666216	E_1	0.432197		F_1	1.2871	F_1	0.363678		G_1	0.462767	G_1	0.652512		H_1	0.487012	H_1	0.736843
WT_1	0.762142				A_1	0.679919	A_1	0.0337324		B_1	0.508095	B_1	0.23191		C_1	0.468038	C_1	0.441684		D_1	0.261426	D_1	0.889693		E_1	0.527069	E_1	0.432197		F_1	0.661999	F_1	0.750547		G_1	0.441684	G_1	0.363678		H_1	0.343649	H_1	0.977186
WT_1	0.314133				A_1	0.430089	A_1	0.179204		B_1	0.853852	B_1	0.237181		C_1	0.691515	C_1	0.988782		D_1	0.419547	D_1	0.531286		E_1	0.186583	E_1	0.455388		F_1	1.16061	F_1	0.80747		G_1	1.21753	G_1	0.464875		H_1	0.296213	H_1	0.664107
WT_1	0.443792				A_1	0.598751	A_1	0.144417		B_1	0.543935	B_1	0.651458		C_1	0.242452	C_1	0.162337		D_1	0.127551	D_1	0.344703		E_1	0.861231	E_1	0.465929		F_1	1.30502	F_1	0.406897		G_1	0.753709	G_1	0.39741		H_1	0.621942	H_1	0.337324
WT_1	0.36157				A_1	0.508095	A_1	0.285672		B_1	0.431143	B_1	0.488066		C_1	0.882314	C_1	0.372111		D_1	0.816957	D_1	0.51442		E_1	0.552369	E_1	0.468038		F_1	0.657782	F_1	0.377382		G_1	0.426926	G_1	1.11739		H_1	0.403735	H_1	0.347866
WT_1	0.770575				A_1	0.819066	A_1	0.293051		B_1	0.383706	B_1	1.18591		C_1	0.554477	C_1	0.398464		D_1	1.02989	D_1	1.21648		E_2	0.536557	E_3	0.491229		F_1	0.396356	F_1	0.673595		G_1	0.75898	G_1	0.578722		H_1	0.417439	H_1	0.509149
WT_1	0.203449				A_1	0.281455	A_1	0.131767		B_1	0.406897	B_1	0.841203		C_1	0.627212	C_1	0.597697		D_1	0.699948	D_1	0.772684		E_1	0.473308	E_1	0.504932		F_1	0.505987	F_1	1.13636		G_1	0.792712	G_1	0.419547		H_1	0.511257	H_1	0.749493
WT_1	0.549206				A_1	0.421655	A_1	0.0853852		B_1	0.374219	B_1	0.391085		C_1	0.417439	C_1	0.660945		D_1	0.792712	D_1	0.649349		E_2	0.677811	E_3	0.507041		F_1	0.402681	F_1	1.24178		G_1	1.05098	G_1	0.62405		H_1	0.485958	H_1	0.619833
WT_1	0.668324				A_1	0.413222	A_1	0.115955		B_1	0.903397	B_1	0.403735		C_1	0.415331	C_1	0.646187		D_1	0.591372	D_1	0.28778		E_2	1.06257	E_2	0.510203		F_1	0.54499	F_1	0.669378		G_1	0.497553	G_1	0.180258		H_1	0.493337	H_1	0.82012
WT_1	0.740005				A_1	0.1402	A_1	0.0695731		B_1	0.694677	B_1	0.187637		C_1	0.687298	C_1	0.540773		D_1	0.406897	D_1	0.423764		E_2	1.0436	E_3	0.512311		F_1	0.737897	F_1	0.843311		G_1	1.655	G_1	0.209774		H_1	0.779008	H_1	0.819066
WT_1	0.513365				A_1	0.168662	A_1	0.112793		B_1	0.496499	B_1	0.199232		C_1	0.237181	C_1	0.517582		D_1	0.441684	D_1	0.45855		E_1	1.30819	E_1	0.515474		F_1	0.578722	F_1	0.886531		G_1	1.31978	G_1	0.921317		H_1	0.404789	H_1	1.15323
WT_1	0.280401				A_1	0.663053	A_1	0.0801145		B_2	0.892855	B_1	0.411114		C_1	0.37949	C_1	0.271968		D_1	0.903397	D_1	0.785333		E_2	0.673595	E_3	0.524961		F_1	0.262481	F_1	0.97297		G_1	1.36511	G_1	0.549206		H_1	0.618779	H_1	0.480687
WT_1	0.241398				A_1	0.380544	A_1	0.0484904		B_2	0.827499	B_1	0.212936		C_1	0.325729	C_1	0.234019		D_1	1.30608	D_1	0.416385		E_2	0.463821	E_3	0.540773		F_1	0.808524	F_1	0.737897		G_1	1.04676	G_1	0.383706		H_1	1.2734	H_1	0.448009
WT_1	0.173933				A_1	0.323621	A_1	0.0548152		B_2	0.734735	B_1	0.264589		C_1	0.521799	C_1	0.394248		D_1	1.75303	D_1	0.648295		E_1	0.533394	E_1	0.551314		F_1	0.688352	F_1	0.615617		G_1	1.21753	G_1	0.505987		H_1	1.6687	H_1	0.757926
WT_1	0.567127				A_1	0.521799	A_1	0.0769521		B_2	0.429034	B_1	0.281455		C_1	0.260372	C_1	0.712598		D_1	0.39741	D_1	0.730518		E_1	0.841203	E_2	0.554477		F_1	0.321512	F_1	0.70311		G_1	0.928696	G_1	0.0969807		H_1	0.967699	H_1	0.34892
WT_1	1.02779				A_1	0.630375	A_1	0.316242		B_2	0.848582	B_1	1.01408		C_1	0.735789	C_1	0.59348		D_1	1.94278	D_1	0.698894		E_1	0.62405	E_1	0.556585		F_1	0.920263	F_1	0.678865		G_1	0.457496	G_1	0.558693		H_1	0.493337	H_1	0.3057
WT_1	0.625104				A_1	0.284617	A_1	0.36157		B_2	0.731572	B_1	0.805362		C_1	0.58083	C_1	0.434305		D_1	0.851744	D_1	0.761088		E_1	0.498608	E_1	0.568181		F_1	0.56291	F_1	0.394248		G_1	0.36157	G_1	0.223477		H_1	0.712598	H_1	0.452225
WT_1	0.403735				A_1	0.6114	A_1	0.166554		B_2	0.695731	B_1	0.507041		C_1	0.238235	C_1	1.15217		D_1	0.571343	D_1	0.435359		E_2	0.620888	E_2	0.572397		F_1	0.620888	F_1	0.725247		G_1	1.0067	G_1	0.18342		H_1	0.310971	H_1	1.03622
WT_1	0.952941				A_1	0.6367	A_1	0.178149		B_2	0.335216	B_1	0.185528		C_2	1.9354	C_1	0.291996		D_1	0.560802	D_1	0.505987		E_1	1.02673	E_2	0.582939		F_1	0.172879	F_1	0.917101		G_1	1.08576	G_1	0.391085		H_1	0.717868	H_1	1.30608
WT_1	0.476471				A_1	0.775846	A_1	0.102251		B_2	0.673595	B_1	0.382652		C_2	1.47896	C_1	0.271968		D_1	0.207665	D_1	0.527069		E_1	0.639862	E_1	0.583993		F_1	0.566072	F_1	0.425872		G_1	1.4642	G_1	0.586101		H_1	0.25721	H_1	1.17115
WT_1	0.647241				A_1	0.415331	A_1	0.0917101		B_2	0.41006	B_1	0.127551		C_2	1.2344	C_1	1.2987		D_1	0.0917101	D_1	0.869664		E_2	0.198178	E_2	0.587155		F_1	0.386869	F_1	0.31835		G_1	0.530232	G_1	0.74633		H_1	0.284617	H_1	0.748438
WT_1	0.320458				A_1	0.682028	A_1	0.197124		B_2	0.625104	B_1	0.283563		C_2	0.835932	C_1	0.844365		D_1	0.448009	D_1	0.418493		E_1	1.21858	E_1	0.589263		F_1	0.594534	F_1	0.254047		G_1	0.712598	G_1	0.751601		H_1	0.613509	H_1	0.711544
WT_1	0.779008				A_1	0.568181	A_1	0.172879		B_2	1.03622	B_1	0.54499		C_2	0.938183	C_1	0.184474		D_1	0.558693	D_1	0.570289		E_1	0.324675	E_1	0.590318		F_1	0.557639	F_1	0.367894		G_1	0.57556	G_1	1.58226		H_1	0.579776	H_1	0.579776
WT_1	1.27656				A_1	0.307808	A_1	0.075898		B_2	1.32084	B_1	0.499662		C_2	0.239289	C_1	0.17077		D_1	0.344703	D_1	0.669378		E_1	0.865448	E_1	0.609292		F_1	0.481741	F_1	0.6114		G_1	0.415331	G_1	0.650403		H_1	0.365786	H_1	0.674649
WT_2	0.579776				A_1	0.353136	A_1	0.0727356		B_2	0.308863	B_1	0.10963		C_2	1.7952	C_1	0.0969807		D_1	0.707327	D_1	0.508095		E_1	0.708381	E_1	0.612455		F_1	0.578722	F_1	0.53234		G_1	0.617725	G_1	1.00459		H_1	0.566072	H_1	0.360515
WT_2	0.648295				A_1	0.452225	A_1	0.107522		B_2	1.35035	B_1	0.878097		C_2	0.886531	C_1	0.142309		D_1	0.430089	D_1	0.291996		E_2	1.58437	E_3	0.620888		F_1	0.647241	F_1	0.965591		G_1	0.414276	G_1	0.228748		H_1	0.39214	H_1	0.254047
WT_2	0.804308				A_1	0.523907	A_1	0.125442		B_2	0.880206	B_1	0.452225		C_2	0.919209	C_1	0.246668		D_1	0.531286	D_1	0.488066		E_1	0.460659	E_1	0.621942		F_1	0.587155	F_1	0.291996		G_1	0.307808	G_1	0.430089		H_1	0.791658	H_1	0.434305
WT_2	0.723139				A_1	0.416385	A_1	0.0664107		B_2	0.826445	B_1	0.56291		C_2	0.857015	C_1	0.173933		D_1	0.416385	D_1	0.871773		E_2	1.35035	E_2	0.626158		F_1	0.659891	F_1	0.598751		G_1	0.48912	G_1	0.645133		H_1	0.166554	H_1	0.291996
WT_2	0.370003				A_1	0.576614	A_1	0.103306		B_2	1.00249	B_1	0.335216		C_2	1.06363	C_1	0.50177		D_1	0.597697	D_1	0.497553		E_1	0.709435	E_2	0.639862		F_1	1.38619	F_1	0.48385		G_1	0.234019	G_1	1.11422		H_2	1.11528	H_1	0.414276
WT_2	1.071				A_1	0.721031	A_1	0.148634		B_2	1.37249	B_1	0.416385		C_2	0.24456	C_1	0.437468		D_1	0.24456	D_1	0.202395		E_1	0.208719	E_1	0.646187		F_1	1.62443	F_1	0.914992		G_1	0.499662	G_1	0.977186		H_2	1.57067	H_1	0.279347
WT_2	0.677811				A_1	0.3057	A_1	0.173933		B_2	1.0067	B_1	1.11844		C_2	0.835932	C_1	0.310971		D_1	1.24388	D_1	0.218207		E_2	0.595588	E_2	0.646187		F_1	0.570289	F_1	0.598751		G_1	2.49936	G_1	0.694677		H_2	0.760034	H_1	1.13109
WT_2	1.12266				A_1	0.897072	A_1	0.129659		B_2	1.42836	B_1	0.472254		C_2	0.957158	C_1	0.805362		D_2	0.622996	D_1	0.382652		E_1	0.327837	E_2	0.652512		F_1	1.66343	F_1	0.505987		G_1	2.05979	G_1	0.520744		H_2	0.529178	H_1	0.315187
WT_2	0.65462				A_1	0.680974	A_1	0.158121		B_2	0.668324	B_1	1.82261		C_2	0.329945	C_1	0.537611		D_2	0.831715	D_1	0.388977		E_2	0.607184	E_3	0.653566		F_1	0.859123	F_1	0.347866		G_1	0.36684	G_1	0.734735		H_2	0.592426	H_1	0.420601
WT_2	0.769521				A_1	0.629321	A_1	0.0822228		B_2	0.978241	B_1	0.7769		C_2	1.11212	C_1	0.725247		D_2	0.344703	D_1	0.574506		E_1	1.02251	E_2	0.658837		F_1	0.376327	F_1	0.913938		G_1	0.482795	G_1	0.893909		H_2	0.433251	H_1	0.474362
WT_2	0.239289				A_2	0.912884	A_1	0.145471		B_2	1.10579	B_1	1.07206		C_2	0.676757	C_1	0.904451		D_2	1.05414	D_1	0.605076		E_2	2.09563	E_3	0.674649		F_1	1.04992	F_1	0.706273		G_1	0.299375	G_1	0.25721		H_2	1.06784	H_1	0.324675
WT_2	0.986674				A_2	0.221369	A_1	0.296213		B_2	0.854906	B_1	0.903397		C_2	0.814849	C_1	0.55026		D_2	1.2481	D_1	0.619833		E_2	0.644079	E_3	0.675703		F_1	0.901288	F_1	0.326783		G_1	0.86861	G_1	0.626158		H_2	1.19328	H_1	0.763196
WT_2	0.933967				A_2	0.557639	A_1	0.300429		B_2	1.36722	B_1	0.31835		C_2	0.768467	C_1	0.191853		D_2	0.774792	D_1	0.666216		E_2	0.852798	E_2	0.687298		F_1	0.558693	F_1	0.267751		G_1	0.487012	G_1	0.521799		H_2	0.732626	H_1	1.89956
WT_2	0.00105414				A_2	0.621942	A_1	0.218207		B_2	2.36549	B_1	0.37949		C_2	0.796929	C_1	0.395302		D_2	0.204503	D_1	1.03938		E_2	1.72984	E_3	0.690461		F_1	0.181312	F_1	0.558693		G_2	1.68873	G_1	0.199232		H_2	0.996161	H_1	0.23191
WT_2	0.477525				A_2	0.329945	A_1	0.203449		B_2	0.668324	B_1	0.592426		C_2	0.586101	C_1	0.573451		D_2	0.0801145	D_1	0.433251		E_1	0.339433	E_2	0.694677		F_1	0.816957	F_1	0.308863		G_2	1.14479	G_1	0.490174		H_2	0.566072	H_1	0.359461
WT_2	0.883368				A_2	0.605076	A_1	0.277238		B_2	0.750547	B_1	0.441684		C_2	0.736843	C_1	0.245614		D_2	0.961374	D_1	0.400573		E_2	0.334162	E_3	0.704165		F_1	1.06679	F_1	0.542881		G_2	1.14585	G_1	0.421655		H_2	0.578722	H_1	0.524961
WT_2	0.757926				A_2	1.02462	A_1	0.127551		B_2	0.265643	B_1	0.473308		C_2	1.24705	C_1	0.613509		D_2	0.908667	D_1	0.644079		E_1	0.609292	E_1	0.713652		F_1	0.553423	F_1	1.72879		G_2	0.735789	G_1	0.671486		H_2	0.787442	H_1	0.513365
WT_2	0.950833				A_2	1.32505	A_1	0.210828		B_2	0.688352	B_1	0.95505		C_2	0.842257	C_1	0.57556		D_2	1.21648	D_1	0.263535		E_2	0.210828	E_2	0.721031		F_1	0.268805	F_1	0.809578		G_2	0.6367	G_1	0.365786		H_2	0.496499	H_1	0.716814
WT_2	1.27551				A_2	0.570289	A_1	0.06114		B_2	0.522853	B_1	0.349974		C_2	0.66727	C_1	0.332054		D_2	1.62021	D_1	0.277238		E_2	1.0573	E_2	0.726301		F_1	0.846473	F_1	0.682028		G_2	1.14479	G_1	0.326783		H_2	0.829607	H_1	0.757926
WT_2	0.433251				A_2	0.342595	A_2	0.289888		B_2	0.246668	B_1	0.565018		C_2	0.857015	C_1	0.295159		D_2	0.827499	D_1	0.780063		E_1	0.69784	E_1	0.727356		F_1	0.488066	F_1	0.922371		G_2	1.07944	G_1	0.507041		H_2	1.1079	H_1	0.368948
WT_2	0.259318				A_2	0.27513	A_2	0.271968		B_2	1.25548	B_1	0.433251		C_2	0.630375	C_1	0.206611		D_2	1.07311	D_1	0.258264		E_1	1.92591	E_1	0.743168		F_1	0.498608	F_1	0.384761		G_2	0.510203	G_1	0.222423		H_2	0.862285	H_1	0.502824
WT_2	0.494391				A_2	0.412168	A_2	0.0548152		B_2	0.677811	B_1	0.476471		C_2	0.411114	C_1	0.181312		D_2	0.853852	D_1	0.332054		E_1	0.802199	E_1	0.763196		F_1	0.33627	F_1	0.690461		G_2	1.50953	G_1	0.387923		H_2	0.939237	H_1	1.21226
WT_2	0.296213				A_2	0.792712	A_2	0.327837		B_2	0.979295	B_1	0.264589		C_2	0.75898	C_1	0.274076		D_2	1.11106	D_1	0.653566		E_1	1.11106	E_1	0.768467		F_1	0.37949	F_1	0.591372		G_2	1.91959	G_1	0.752655		H_2	0.51442	H_1	0.845419
WT_2	0.53234				A_2	0.821174	A_2	0.334162		B_2	0.645133	B_1	0.71576		C_3	0.82539	C_1	0.398464		D_2	1.1079	D_1	0.892855		E_1	0.82012	E_1	0.783225		F_2	0.722085	F_1	0.398464		G_2	0.914992	G_1	0.959266		H_2	0.793766	H_1	0.534448
WT_2	0.549206				A_2	0.315187	A_2	0.326783		B_2	0.883368	B_1	0.634591		C_3	1.06363	C_1	0.180258		D_2	0.563964	D_1	0.39741		E_1	0.314133	E_1	0.805362		F_2	0.939237	F_1	0.549206		G_2	0.976132	G_1	0.692569		H_2	0.747384	H_1	0.33627
WT_2	0.555531				A_2	0.760034	A_2	0.142309		B_2	0.679919	B_1	0.28778		C_3	1.16271	C_2	0.338378		D_2	1.62232	D_1	0.959266		E_1	0.647241	E_1	0.80747		F_2	0.747384	F_1	1.04465		G_2	0.866502	G_1	0.206611		H_2	0.7769	H_1	0.459604
WT_2	1.324				A_2	0.592426	A_2	0.401627		B_2	0.18342	B_1	0.215044		C_3	0.639862	C_2	0.824336		D_2	0.877043	D_1	0.484904		E_1	1.51058	E_1	0.82012		F_2	0.438522	F_1	1.02462		G_2	0.974024	G_1	1.0942		H_2	0.951887	H_1	1.02357
WT_2	0.599805				A_2	0.680974	A_2	0.179204		B_2	0.558693	B_1	0.263535		C_3	0.964537	C_2	1.29237		D_2	0.883368	D_1	1.22491		E_2	0.67254	E_3	0.82012		F_2	0.3057	F_1	1.032		G_2	0.385815	G_1	0.644079		H_2	0.907613	H_1	1.0963
WT_2	0.537611				A_2	0.73368	A_2	0.0917101		B_2	0.813795	B_1	0.263535		C_3	0.917101	C_2	0.398464		D_2	0.749493	D_1	0.209774		E_1	0.39741	E_2	0.824336		F_2	2.11671	F_1	0.555531		G_2	0.73368	G_1	0.179204		H_2	0.801145	H_2	0.768467
WT_2	0.66727				A_2	0.537611	A_2	0.285672		B_2	0.142309	B_1	0.457496		C_3	0.869664	C_2	1.56645		D_2	0.673595	D_1	0.457496		E_1	0.725247	E_1	0.828553		F_2	1.13847	F_1	0.507041		G_2	1.46631	G_1	0.424818		H_2	0.4712	H_2	0.308863
WT_2	1.14479				A_2	0.531286	A_2	0.250885		B_2	0.340487	B_1	0.206611		C_3	0.896018	C_2	0.558693		D_2	1.10052	D_1	0.613509		E_1	0.261426	E_2	0.83804		F_2	1.22069	F_1	0.181312		G_2	0.690461	G_1	0.390031		H_2	0.949779	H_2	0.962429
WT_2	0.782171				A_2	0.429034	A_2	0.317296		B_2	0.55026	B_1	0.135984		C_3	0.777954	C_2	1.10368		D_2	1.19012	D_1	0.430089		E_1	0.485958	E_1	0.842257		F_2	0.460659	F_1	0.199232		G_2	1.42309	G_1	0.615617		H_2	0.846473	H_2	1.02989
WT_2	1.77833				A_2	0.24456	A_2	0.208719		B_3	1.65921	B_1	0.328891		C_3	0.884422	C_2	0.71576		D_2	0.784279	D_1	0.160229		E_2	1.03306	E_2	0.842257		F_2	0.805362	F_1	0.607184		G_2	0.978241	G_1	1.19434		H_2	0.732626	H_2	0.474362
WT_2	0.863339				A_2	0.42798	A_2	0.105414		B_3	1.11633	B_1	0.673595		C_3	0.207665	C_2	0.19607		D_2	0.31835	D_1	0.750547		E_1	0.686244	E_1	0.843311		F_2	1.08787	F_1	0.240344		G_2	0.4712	G_1	0.266697		H_2	1.00459	H_2	0.711544
WT_2	0.673595				A_2	0.51969	A_2	0.168662		B_3	0.504932	B_1	0.177095		C_3	1.03306	C_2	0.723139		D_2	1.13109	D_1	0.372111		E_1	0.454334	E_2	0.867556		F_2	0.834878	F_1	0.374219		G_2	0.561856	G_1	1.1585		H_2	1.62443	H_2	0.411114
WT_2	1.01092				A_2	0.380544	A_2	0.143363		B_3	0.785333	B_1	0.249831		C_3	0.492283	C_2	0.830661		D_2	1.27762	D_1	0.354191		E_1	1.83315	E_1	0.874935		F_2	1.37038	F_1	0.444846		G_2	1.08682	G_1	0.288834		H_2	1.05625	H_2	0.89918
WT_2	0.940292				A_2	0.58083	A_2	0.0938183		B_3	0.627212	B_1	0.237181		C_3	0.6367	C_2	0.193961		D_2	0.686244	D_1	0.58083		E_1	0.571343	E_1	0.89918		F_2	0.777954	F_1	0.401627		G_2	0.634591	G_1	0.343649		H_2	0.946616	H_2	0.172879
WT_2	0.738951				A_2	0.693623	A_2	0.0790604		B_3	0.51442	B_1	0.309917		C_3	0.406897	C_2	0.338378		D_2	0.591372	D_1	0.598751		E_1	0.283563	E_1	0.910776		F_2	0.323621	F_1	0.411114		G_2	1.08155	G_1	0.66727		H_2	1.09314	H_2	0.39741
WT_2	0.893909				A_2	0.599805	A_2	0.212936		B_3	0.673595	B_1	0.235073		C_3	0.23191	C_2	0.644079		D_2	0.504932	D_1	0.241398		E_1	0.767413	E_1	0.927642		F_2	0.45855	F_1	0.406897		G_2	0.73368	G_1	0.951887		H_2	0.1402	H_2	0.734735
WT_2	0.936075				A_2	0.775846	A_2	0.068519		B_3	0.79482	B_1	0.334162		C_3	0.60613	C_2	0.459604		D_2	0.71576	D_1	0.777954		E_2	0.55026	E_2	0.956104		F_2	0.674649	F_1	0.268805		G_2	1.22807	G_1	0.266697		H_2	0.470146	H_2	0.271968
WT_2	0.792712				A_2	0.4712	A_2	0.0284617		B_3	0.566072	B_2	0.481741		C_3	0.393194	C_2	1.37565		D_2	1.93224	D_1	0.265643		E_2	0.770575	E_2	0.956104		F_2	0.938183	F_2	0.507041		G_2	0.33627	G_1	0.982457		H_2	0.0790604	H_2	0.145471
WT_2	1.13847				A_2	0.802199	A_2	0.171825		B_3	0.799037	B_2	0.234019		C_3	0.894964	C_2	0.626158		D_2	0.34892	D_1	0.600859		E_2	0.344703	E_2	0.984565		F_2	1.71614	F_2	0.468038		G_2	0.405843	G_1	0.421655		H_2	0.0811687	H_2	0.927642
WT_2	0.377382				A_2	0.578722	A_2	0.264589		B_3	1.36616	B_2	0.344703		C_3	0.995107	C_2	0.777954		D_2	0.851744	D_1	0.765305		E_1	0.620888	E_1	0.987728		F_2	1.47474	F_2	0.500716		G_2	0.725247	G_1	0.208719		H_3	1.13531	H_2	0.818012
WT_2	0.632483				A_2	0.240344	A_2	0.176041		B_3	1.53272	B_2	0.285672		C_3	0.882314	C_2	0.42798		D_2	0.343649	D_1	0.285672		E_1	1.01724	E_1	0.991944		F_2	1.86793	F_2	0.901288		G_2	0.853852	G_1	0.574506		H_3	1.37565	H_2	0.952941
WT_3	1.27551				A_2	0.968753	A_2	0.248777		B_3	0.632483	B_2	0.111739				C_2	0.718922		D_2	0.455388	D_1	0.146525		E_1	0.821174	E_1	1.00143		F_2	0.777954	F_2	0.341541		G_2	1.7309	G_1	0.321512		H_3	0.70311	H_2	0.59348
WT_3	1.04887				A_2	0.604021	A_2	0.0706273		B_3	0.73368	B_2	0.502824				C_2	0.386869		D_2	0.306754	D_1	0.380544		E_1	0.637754	E_1	1.00249		F_2	0.717868	F_2	0.679919		G_2	0.690461	G_1	0.377382		H_3	0.50177	H_2	0.227694
WT_3	0.370003				A_2	0.57556	A_2	0.045328		B_3	0.783225	B_2	0.448009				C_2	0.497553		D_2	0.394248	D_1	0.243506		E_1	0.341541	E_1	1.02989		F_2	1.01619	F_2	1.09314		G_2	0.931858	G_2	0.375273		H_3	1.59597	H_2	1.20593
WT_3	1.16799				A_2	1.04571	A_2	0.0505987		B_3	0.308863	B_2	0.353136				C_2	0.947671		D_2	0.772684	D_1	0.192907		E_2	1.21648	E_2	1.03306		F_2	1.32084	F_2	0.378436		G_2	0.76425	G_2	0.4712		H_3	1.2734	H_2	1.2618
WT_3	0.687298				A_2	1.22807	A_2	0.0969807		B_3	0.891801	B_2	0.567127				C_2	1.04254		D_2	0.216098	D_1	0.188691		E_1	0.830661	E_1	1.03833		F_2	2.45614	F_2	2.1515		G_2	0.609292	G_2	0.269859		H_3	1.21542	H_2	0.358407
WT_3	0.301484				A_2	1.39252	A_2	0.0516528		B_3	0.744222	B_2	0.402681				C_2	0.359461		D_2	0.73368	D_1	0.451171		E_1	0.908667	E_1	1.04571		F_2	1.61705	F_2	1.17536		G_2	1.23967	G_2	0.797983		H_3	1.38408	H_2	0.727356
WT_3	1.66132				A_2	0.460659	A_3	0.240344		B_3	0.846473	B_2	0.536557				C_2	0.536557		D_2	0.299375	D_1	0.168662		E_2	0.172879	E_2	1.04992		F_2	0.558693	F_2	0.766359		G_2	0.474362	G_2	0.835932		H_3	1.0826	H_2	0.186583
WT_3	0.590318				A_2	1.29237	A_3	0.223477		B_3	0.851744	B_2	0.814849				C_2	0.721031		D_2	0.108576	D_2	0.477525		E_2	1.15534	E_2	1.07417		F_2	0.439576	F_2	0.240344		G_2	1.24705	G_2	0.678865		H_3	0.981403	H_2	0.637754
WT_3	0.83804				A_2	0.666216	A_3	0.178149		B_3	0.571343	B_2	0.478579				C_2	0.644079		D_3	0.892855	D_2	0.159175		E_1	0.770575	E_2	1.07733		F_2	0.875989	F_2	0.354191		G_2	0.425872	G_2	0.814849		H_3	0.82539	H_2	1.14479
WT_3	0.888639				A_2	0.832769	A_3	0.166554		B_3	0.690461	B_2	0.402681				C_2	1.57805		D_3	1.19856	D_2	0.91183		E_1	0.188691	E_1	1.08155		F_2	0.617725	F_2	0.42271		G_2	0.893909	G_2	0.770575		H_3	0.252993	H_2	1.06468
WT_3	1.48528				A_2	0.20134	A_3	0.163391		B_3	0.66727	B_2	0.303592				C_2	0.463821		D_3	1.25864	D_2	0.70311		E_1	0.896018	E_1	1.08155		F_2	0.307808	F_2	0.724193		G_2	0.977186	G_2	0.660945		H_3	0.0969807	H_2	0.62405
WT_3	1.09736				A_3	1.733	A_3	0.276184		B_3	1.19012	B_2	0.981403				C_2	0.741059		D_3	1.67608	D_2	0.372111		E_1	0.777954	E_1	1.0942		F_2	0.935021	F_2	0.464875		G_2	1.39463	G_2	1.0573		H_3	0.928696	H_2	0.448009
WT_3	1.21858				A_3	0.572397	A_3	0.158121		B_3	1.02146	B_2	0.803254				C_2	0.487012		D_3	1.07628	D_2	0.424818		E_1	0.365786	E_1	1.10157		F_2	1.49899	F_2	0.811687		G_2	0.804308	G_2	0.754763		H_3	0.570289	H_2	1.24283
WT_3	0.802199				A_3	0.804308	A_3	0.221369		B_3	0.568181	B_2	0.41006				C_2	1.05836		D_3	0.96032	D_2	0.695731		E_1	0.726301	E_1	1.1216		F_2	0.683082	F_2	0.66727		G_2	1.29975	G_2	0.560802		H_3	0.535502	H_2	1.10263
WT_3	0.793766				A_3	0.310971	A_3	0.10436		B_3	0.762142	B_2	0.775846				C_2	1.29343		D_3	0.526015	D_2	0.959266		E_1	0.599805	E_2	1.15217		F_2	0.477525	F_2	0.691515		G_2	0.569235	G_2	0.407952		H_3	1.43784	H_2	0.246668
WT_3	1.25442				A_3	1.23229	A_3	0.123334		B_3	0.102251	B_2	0.772684				C_2	0.462767		D_3	0.441684	D_2	0.659891		E_2	1.32189	E_1	1.16166		F_2	0.340487	F_2	0.904451		G_2	0.360515	G_2	0.858069		H_3	0.671486	H_2	0.78955
WT_3	0.974024				A_3	0.400573				B_3	0.688352	B_2	0.221369				C_2	0.495445		D_3	0.166554	D_2	1.46314		E_1	0.285672	E_2	1.23123		F_2	0.563964	F_2	0.577668		G_2	0.320458	G_2	0.352082		H_3	1.6181	H_2	0.909722
WT_3	0.386869				A_3	1.05203						B_2	0.34892				C_2	0.399519		D_3	0.401627	D_2	0.743168		E_2	0.727356	E_1	1.2597		F_2	0.303592	F_2	0.559748		G_3	1.58332	G_2	0.649349		H_3	1.16904	H_2	0.920263
WT_3	0.370003				A_3	0.141255						B_2	0.221369				C_2	0.543935		D_3	0.579776	D_2	0.591372		E_2	0.875989	E_2	1.26813		F_2	0.41006	F_2	0.561856		G_3	1.21753	G_2	1.04149		H_3	0.423764	H_2	0.339433
WT_3	0.508095				A_3	0.704165						B_2	0.271968				C_2	0.557639		D_3	0.994053	D_2	0.708381		E_1	1.13742	E_2	1.27024		F_2	0.468038	F_2	0.675703		G_3	0.863339	G_2	0.862285		H_3	1.12687	H_2	0.803254
WT_3	0.879152				A_3	1.15955						B_2	0.10963				C_2	0.524961		D_3	0.637754	D_2	0.964537		E_1	1.13109	E_1	1.32716		F_2	0.6367	F_2	0.639862		G_3	0.923425	G_2	0.923425		H_3	0.665161	H_2	1.40517
WT_3	0.981403				A_3	0.98562						B_2	0.827499				C_2	0.176041		D_3	0.39214	D_2	0.457496		E_1	0.694677	E_1	1.33243		F_2	2.86409	F_2	0.448009		G_3	1.69084	G_2	0.586101		H_3	0.970862	H_2	0.378436
WT_3	0.916046				A_3	0.897072						B_2	0.130713				C_2	0.577668		D_3	0.833824	D_2	0.450117		E_1	0.795875	E_2	1.4779		F_2	2.70808	F_2	0.505987		G_3	0.6114	G_2	1.2871		H_3	0.821174	H_2	1.41676
WT_3	0.333108				A_3	0.908667						B_2	0.423764				C_2	0.740005		D_3	1.70665	D_2	0.396356		E_1	1.03306	E_1	1.4895		F_2	0.687298	F_2	0.33627		G_3	0.887585	G_2	0.859123		H_3	0.617725	H_2	0.904451
WT_3	0.58083				A_3	0.763196						B_2	0.50177				C_2	1.10579		D_3	0.513365	D_2	0.205557		E_1	1.07838	E_1	1.51796		F_2	0.83804	F_2	0.998269		G_3	1.13214	G_2	0.851744				H_2	0.51969
					A_3	1.33559						B_2	0.528123				C_2	0.465929		D_3	1.15007	D_2	0.866502		E_1	0.306754	E_1	1.58542		F_2	0.36157	F_2	1.08365		G_3	1.10579	G_2	0.731572				H_2	0.912884
					A_3	0.181312						B_2	0.823282				C_3	0.745276		D_3	0.897072	D_2	0.665161		E_2	0.304646	E_1	1.60545		F_2	0.215044	F_2	0.625104		G_3	0.851744	G_2	0.867556				H_2	0.307808
					A_3	1.23861						B_2	0.273022				C_3	0.82539		D_3	0.285672	D_2	0.387923		E_1	0.228748	E_2	1.62337		F_2	0.3057	F_2	0.59348		G_3	0.321512	G_2	0.529178				H_2	1.19856
					A_3	0.364732						B_2	0.517582				C_3	1.05414		D_3	0.947671	D_2	0.711544		E_2	0.883368	E_1	1.78993		F_2	0.74633	F_2	0.319404		G_3	0.633537	G_2	0.96032				H_2	0.70311
					A_3	1.02673						B_2	0.599805				C_3	0.225586		D_3	0.503878	D_2	1.30397		E_1	0.333108	E_2	1.81733		F_3	2.22107	F_2	0.492283		G_3	1.16693	G_2	0.621942				H_2	1.02884
					A_3	1.66765						B_2	0.822228				C_3	0.505987		D_3	1.01092	D_2	0.187637		E_1	0.673595	E_1	1.88164		F_3	0.799037	F_2	0.504932		G_3	1.41992	G_2	0.0569235				H_2	0.669378
					A_3	0.898126						B_2	0.465929				C_3	0.289888		D_3	1.34824	D_2	0.796929		E_2	0.98562	E_1	2.19893		F_3	1.694	F_2	0.378436		G_3	1.36406	G_2	0.0316242				H_2	1.04571
					A_3	0.568181						B_2	0.289888				C_3	0.381598		D_3	1.0436	D_2	0.649349		E_2	0.445901				F_3	1.21858	F_2	0.556585		G_3	1.26813	G_2	0.589263				H_2	0.574506
					A_3	0.675703						B_2	0.470146				C_3	0.326783		D_3	0.736843	D_2	0.308863		E_2	0.633537				F_3	0.557639	F_2	1.15217		G_3	1.64024	G_2	0.113847				H_2	0.271968
					A_3	0.665161						B_2	0.832769				C_3	0.34892		D_3	0.157067	D_2	0.102251		E_2	1.71614				F_3	0.406897	F_2	0.686244		G_3	0.930804	G_2	0.76425				H_2	1.33665
					A_3	1.0436						B_2	0.0727356				C_3	0.570289		D_3	1.12687	D_2	0.0664107		E_2	0.589263				F_3	0.357353	F_2	0.445901		G_3	1.61705	G_2	0.816957				H_2	1.20172
					A_3	0.539719						B_2	0.128605				C_3	0.288834		D_3	0.604021	D_2	0.381598		E_2	1.14374				F_3	0.992999	F_2	0.782171		G_3	1.86688	G_2	0.240344				H_2	0.552369
					A_3	0.223477						B_2	0.374219				C_3	0.333108		D_3	2.50147	D_2	1.19118		E_2	0.961374				F_3	0.729464	F_2	0.862285		G_3	1.11212	G_2	0.805362				H_2	0.848582
					A_3	0.64197						B_2	0.255102				C_3	0.303592		D_3	0.236127	D_2	0.537611		E_2	0.154958				F_3	0.935021	F_2	0.479633		G_3	1.07206	G_2	0.487012				H_3	0.255102
					A_3	0.411114						B_2	0.258264				C_3	0.78955				D_2	0.310971		E_2	0.17077				F_3	0.865448	F_2	0.246668		G_3	0.586101	G_2	0.621942				H_3	0.354191
												B_2	0.12228				C_3	0.706273				D_2	0.497553		E_3	0.877043				F_3	0.391085	F_2	0.323621		G_3	0.62405	G_2	0.126497				H_3	0.248777
												B_2	0.107522				C_3	0.290942				D_2	0.250885		E_3	0.181312				F_3	1.04992	F_2	0.347866		G_3	0.509149	G_2	0.432197				H_3	0.391085
												B_2	0.154958									D_2	0.39214		E_3	0.779008				F_3	0.953995	F_2	0.240344				G_2	0.725247				H_3	0.198178
												B_2	0.492283									D_2	0.437468		E_3	0.546044						F_2	0.199232				G_2	0.482795				H_3	0.44063
												B_2	0.131767									D_2	0.678865		E_3	1.14479						F_2	0.372111				G_2	0.520744				H_3	0.862285
												B_2	0.159175									D_2	0.870718		E_3	1.12371						F_3	0.411114				G_2	0.173933				H_3	0.358407
												B_2	0.0537611									D_2	0.461713		E_3	0.228748						F_3	0.546044				G_2	0.345757				H_3	0.279347
												B_3	0.999323									D_2	0.572397		E_3	0.405843						F_3	0.396356				G_2	0.757926				H_3	0.849636
												B_3	0.653566									D_2	0.578722		E_3	1.22702						F_3	0.51969				G_2	0.959266				H_3	0.831715
												B_3	0.678865									D_2	0.355245		E_3	0.927642						F_3	0.568181				G_2	0.42271				H_3	0.701002
												B_3	0.373165									D_2	0.812741		E_3	0.567127						F_3	0.658837				G_3	0.384761				H_3	0.335216
												B_3	0.698894									D_2	0.760034		E_3	0.436413						F_3	0.197124				G_3	0.609292				H_3	1.06679
												B_3	0.236127									D_2	0.570289		E_3	0.921317						F_3	0.368948				G_3	0.797983				H_3	0.843311
												B_3	0.6114									D_2	0.400573		E_3	0.499662						F_3	0.1402				G_3	0.327837				H_3	0.722085
												B_3	0.694677									D_2	0.548152		E_3	0.444846						F_3	0.245614				G_3	0.708381				H_3	0.676757
												B_3	0.335216									D_2	0.481741		E_3	0.671486						F_3	0.563964				G_3	0.638808				H_3	1.73827
												B_3	0.50177									D_2	1.10157		E_3	0.469092						F_3	0.320458				G_3	0.378436				H_3	0.320458
												B_3	0.684136									D_2	0.277238		E_3	0.262481						F_3	0.286726				G_3	0.531286				H_3	1.21226
												B_3	0.578722									D_2	0.133876		E_3	0.69784						F_3	0.466983				G_3	0.694677				H_3	0.462767
												B_3	0.616671									D_2	0.10963		E_3	0.650403						F_3	0.417439				G_3	0.488066				H_3	0.6114
												B_3	0.254047									D_3	0.303592		E_3	0.33627						F_3	0.513365				G_3	0.740005				H_3	0.708381
												B_3	0.206611									D_3	0.286726		E_3	0.647241						F_3	0.507041				G_3	0.742114				H_3	0.33627
												B_3	0.0590318									D_3	0.569235		E_3	0.633537						F_3	0.388977				G_3	0.559748				H_3	0.704165
												B_3	0.100143									D_3	0.112793		E_3	1.19012						F_3	0.349974				G_3	0.42271				H_3	0.470146
												B_3	0.0927642									D_3	0.310971		E_3	0.537611						F_3	0.387923				G_3	0.195016				H_3	0.404789
												B_3	0.150742									D_3	0.599805		E_3	0.42271						F_3	0.309917				G_3	0.614563				H_3	0.310971
												B_3	0.630375									D_3	0.627212		E_3	0.799037						F_3	0.304646				G_3	0.290942
												B_3	0.184474									D_3	0.39214		E_3	0.457496						F_3	0.142309				G_3	0.651458
												B_3	0.290942									D_3	0.594534		E_3	0.188691						F_3	0.144417				G_3	0.592426
												B_3	0.561856									D_3	0.327837		E_3	0.221369						F_3	0.316242				G_3	0.0969807
												B_3	0.280401									D_3	0.450117		E_3	0.417439						F_3	0.329945				G_3	0.666216
												B_3	0.609292									D_3	0.54499		E_3	0.317296						F_3	0.10436				G_3	0.510203
												B_3	0.528123									D_3	1.03306		E_3	0.316242						F_3	0.103306				G_3	1.21331
												B_3	0.512311									D_3	0.585047									F_3	0.0632483				G_3	1.16904
												B_3	0.0495445									D_3	0.845419									F_3	0.383706				G_3	0.932913
																						D_3	0.22664									F_3	0.223477				G_3	0.156013
																						D_3	0.332054									F_3	0.161283
																						D_3	0.298321									F_3	0.159175
																						D_3	0.561856
																						D_3	0.23191
																						D_3	0.191853
																						D_3	0.699948
																						D_3	0.416385
																						D_3	0.179204
																						D_3	0.284617
																						D_3	0.656728
																						D_3	0.173933
																						D_3	0.396356
																						D_3	0.373165
																						D_3	0.390031
																						D_3	0.570289
																						D_3	0.383706
																						D_3	0.222423
																						D_3	0.640916
																						D_3	0.441684
																						D_3	0.865448
																						D_3	0.354191
																						D_3	0.625104
Normalized data relative to the parental mean
	WT strain			Resistant mutant A			Resistant mutant B			Resistant mutant C			Resistant mutant D			Resistant mutant E			Resistant mutant F			Resistant mutantG			Resistant mutant H
	UT (DMSO)	LY2090314		UT (DMSO)	LY2090314		UT (DMSO)	LY2090314		UT (DMSO)	LY2090314		UT (DMSO)	LY2090314		UT (DMSO)	LY2090314		UT (DMSO)	LY2090314		UT (DMSO)	LY2090314		UT (DMSO)	LY2090314
	0.899926	No plaques detected		0.570388	0.538102		0.575465	1.57779		1.71721	1.02509		1.07502	0.5155		1.22455	0.232604		0.406323	0.882793		1.11104	0.627882		1.50936	1.22509
	0.232339			0.342591	0.272638		1.14073	0.396269		1.32898	0.245731		0.731357	1.42863		0.904905	0.258116		0.574411	1.29441		0.796533	0.387441		1.79507	0.702733
	0.337666			0.466355	0.460974		0.798366	0.773599		0.492916	0.290806		0.752659	1.10627		1.30408	0.343654		0.590293	0.405		1.45974	1.00165		1.46318	1.19046
	0.892181			0.161431	0.347972		0.808564	0.505535		1.04108	0.39695		0.396211	0.758339		1.01746	0.349657		1.96941	0.324264		1.0347	0.848952		1.0375	0.909079
	0.278807			0.308512	0.312099		1.11742	0.983389		0.434755	1.03236		0.295383	0.64189		2.15196	0.361662		1.48632	0.238235		1.15549	0.282604		0.519474	0.747465
	0.408916			0.346179	0.509403		0.627912	0.2331		0.849153	0.585973		0.788161	0.742718		0.837375	0.369165		0.370588	0.275294		1.67967	0.406813		0.346316	1.00576
	1.16015			0.973964	0.161431		0.472027	1.07226		0.556893	0.687755		0.714316	0.475737		0.696312	0.441198		1.60412	0.219706		0.869463	1.3116		0.649342	0.539676
	0.574651			0.437656	0.109414		0.332167	0.623541		0.434755	0.542353		0.854907	0.225798		0.888398	0.4472		0.759705	1.35662		0.667766	0.967463		0.388162	0.466084
	0.596336			0.977551	0.211653		0.977561	0.489509		2.17668	0.405674		0.938693	0.986977		0.514731	0.463708		1.11706	0.815293		1.0119	0.787417		0.526689	0.734478
	0.579298			0.95244	0.326448		0.536129	1.37237		1.13414	0.373685		1.93845	0.552423		0.568755	0.466709		0.20647	1.15676		0.984556	1.09965		1.09811	0.402592
	0.18742			0.335417	0.0968583		1.17133	1.20192		1.21557	0.507456		0.685913	0.697274		0.98144	0.46971		0.671029	0.697499		0.763487	0.328185		0.600281	0.502158
	0.566907			0.469942	0.125557		1.49475	0.690558		0.632502	0.744463		1.07218	0.880469		0.342153	0.472712		0.872205	1.45059		0.616487	0.734998		0.512259	0.564206
	0.587043			0.208066	0.177574		0.180652	1.54428		1.02218	0.673215		0.917391	0.820824		0.222099	0.474212		0.173382	0.70147		0.445557	0.485441		0.767667	0.401149
	1.07186			0.408957	0.426894		0.699299	0.566723		0.92767	0.584519		1.11905	2.02082		0.522234	0.486218		0.356029	0.591617		1.46886	0.453534		0.997101	0.422794
	0.549869			0.819708	0.227796		0.677446	0.504078		0.476921	0.338789		0.815143	0.587926		2.24801	0.502725		0.716029	0.448676		0.458092	0.570906		0.541119	1.41845
	0.446091			0.188336	0.979345		0.201048	0.316141		1.21121	0.351875		0.633369	0.343667		0.760841	0.505726		1.35662	0.709411		1.41644	0.244999		0.41125	1.73302
	0.229241			0.310305	0.100446		0.170454	0.585663		1.29263	1.37987		0.77112	0.653251		1.40763	0.543243		0.513529	0.4275		1.0176	0.573185		2.20055	2.07501
	2.41632			0.579356	0.353353		1.49912	1.14073		0.53072	0.145403		0.533962	0.397631		1.27257	0.555249		1.52338	0.288529		1.88365	0.276906		0.656557	1.10388
	0.718702			0.468149	0.15605		0.831874	1.65355		0.561255	0.849153		0.658931	0.660351		0.882395	0.573257		0.518823	0.85897		0.801091	0.415929		0.741693	1.73014
	0.607179			0.733612	0.168605		0.802737	1.08974		1.64887	0.580157		1.66579	0.428873		0.901904	0.594266		0.506911	0.896028		0.842114	0.558371		0.294369	0.929281
	0.452286			0.704913	0.0896836		0.294288	0.530302		0.39695	0.92767		0.856327	0.688754		0.514731	0.598768		0.792793	0.547941		1.39023	0.90251		0.388162	1.90185
	0.577749			1.05647	0.0609849		1.59965	0.435605		0.741555	1.00328		0.279762	0.322365		0.835874	0.60327		1.12632	0.463235		0.99937	0.402255		0.525246	0.552663
	1.60933			0.871725	0.0735406		0.821676	0.926571		0.891319	0.968383		0.337986	0.583665		0.948425	0.615276		1.61603	0.456617		0.500255	0.70537		0.666658	1.00865
	1.11987			1.15692	0.0573975		0.702213	0.320512		0.645589	0.609238		0.352187	1.19857		0.750336	0.615276		0.831176	0.942352		0.477464	0.393139		0.470413	1.33765
	0.46158			0.731818	0.304924		1.18007	0.327796		0.953843	1.36388		0.565204	0.715736		0.265619	0.64829		1.4572	1.01382		1.31616	0.502534		0.405478	0.909079
	0.652098			1.01881	0.245733		0.751746	0.900347		0.334427	0.22392		0.171833	0.464376		1.22605	0.663297		1.63853	0.510882		0.814766	0.429604		0.85136	0.461755
	0.531282			0.86455	0.486085		0.595861	0.674532		1.21702	0.513272		1.10059	0.693014		0.786352	0.666298		0.825881	0.473823		0.461511	1.2079		0.552663	0.476184
	1.13226			1.39368	0.498641		0.530302	1.63898		0.764819	0.549623		1.38745	1.63881		0.763842	0.699313		0.497647	0.845734		0.820463	0.625603		0.571421	0.696961
	0.298943			0.478911	0.224209		0.562353	1.16258		0.865147	0.824434		0.942953	1.04094		0.673802	0.718822		0.635293	1.42676		0.856928	0.453534		0.699847	1.02596
	0.80699			0.717469	0.145287		0.51719	0.5405		0.575795	0.911676		1.06792	0.874788		0.964932	0.721823		0.505588	1.55912		1.13611	0.674603		0.665215	0.848474
	0.982019			0.70312	0.197304		1.24854	0.557982		0.572887	0.891319		0.796682	0.38769		1.51268	0.726325		0.684264	0.84044		0.537859	0.19486		0.675316	1.12264
	1.08735			0.238558	0.118382		0.960079	0.259323		0.948027	0.745917		0.548163	0.570884		1.48567	0.729327		0.92647	1.05882		1.78907	0.226767		1.06636	1.1212
	0.754327			0.286988	0.191923		0.686187	0.275349		0.327156	0.713928		0.595026	0.617748		1.86233	0.733829		0.726617	1.11309		1.42669	0.995951		0.554106	1.57862
	0.412014			1.12822	0.136319		1.23397	0.56818		0.52345	0.375139		1.21703	1.05798		0.958929	0.747335		0.329558	1.22162		1.47569	0.593696		0.847031	0.658
	0.354704			0.647516	0.0825089		1.14364	0.294288		0.449295	0.322794		1.75952	0.560944		0.660296	0.769845		1.01515	0.92647		1.13156	0.41479		1.74312	0.613268
	0.255573			0.550657	0.093271		1.01544	0.365675		0.719744	0.543807		2.36164	0.873368		0.75934	0.784851		0.864264	0.77294		1.31616	0.546975		2.28424	1.0375
	0.833322			0.887868	0.130938		0.592947	0.388985		0.359145	0.982923		0.535382	0.984137		1.19754	0.789354		0.403676	0.882793		1.00393	0.104837		1.32466	0.477627
	1.5102			1.07262	0.538102		1.17278	1.40151		1.01491	0.818618		2.61726	0.941533		0.888398	0.792355		1.15544	0.852352		0.494557	0.603952		0.675316	0.418465
	0.918513			0.484292	0.61523		1.01107	1.11305		0.80117	0.59906		1.14745	1.02532		0.709818	0.808862		0.706764	0.494999		0.39086	0.241581		0.975457	0.61904
	0.593239			1.04033	0.2834		0.961536	0.700756		0.32861	1.58925		0.7697	0.586506		0.883896	0.814865		0.779558	0.910587		1.08825	0.198279		0.42568	1.41845
	1.40023			1.08338	0.303131		0.463285	0.25641		2.6696	0.402766		0.755499	0.681653		1.46165	0.829872		0.217059	1.15147		1.17372	0.422766		0.982672	1.78786
	0.700114			1.32014	0.173986		0.930942	0.528845		2.04	0.375139		0.279762	0.710055		0.910908	0.831372		0.710735	0.534705		1.58281	0.63358		0.352088	1.60315
	0.95104			0.706707	0.15605		0.566723	0.176282		1.70267	1.79136		0.12355	1.17159		0.282126	0.835874		0.485735	0.399705		0.573185	0.806789		0.389605	1.02452
	0.470873			1.16051	0.335417		0.863925	0.391899		1.15304	1.16468		0.603547	0.563784		1.73478	0.838876		0.74647	0.31897		0.770324	0.812487		0.839816	0.974014
	1.14466			0.966789	0.294162		1.43211	0.753203		1.29409	0.254455		0.752659	0.76828		0.462207	0.840376		0.700146	0.461911		0.622185	1.71044		0.793641	0.793641
	1.87575			0.523752	0.129144		1.82546	0.690558		0.330064	0.235553		0.464376	0.90177		1.23205	0.867388		0.604852	0.767646		0.448976	0.703091		0.500715	0.923509
	0.851909			0.60088	0.123763		0.426864	0.151515		2.47621	0.133771		0.952894	0.684493		1.00845	0.87189		0.726617	0.668382		0.667766	1.08597		0.774882	0.4935
	0.952589			0.769485	0.182955		1.86625	1.21357		1.22284	0.196294		0.579405	0.393371		2.25551	0.883896		0.812646	1.21235		0.447836	0.247279		0.53679	0.347759
	1.18183			0.891455	0.213447		1.21649	0.624998		1.26791	0.340243		0.715736	0.657511		0.655794	0.885397		0.737205	0.366617		0.332743	0.464929		1.08368	0.594509
	1.06256			0.708501	0.113001		1.14219	0.77797		1.18213	0.239915		0.560944	1.17443		1.92236	0.891399		0.828528	0.751764		0.528743	0.697394		0.227991	0.399706
	0.543673			0.981139	0.17578		1.38549	0.463285		1.46711	0.692118		0.805203	0.670292		1.00995	0.910908		1.74044	0.607499		0.252976	1.20449		1.52668	0.567092
	1.57371			1.22687	0.252908		1.89685	0.575465		0.337335	0.603422		0.329466	0.272661		0.297133	0.919912		2.03956	1.14882		0.540138	1.05635		2.15004	0.382391
	0.995959			0.520165	0.295956		1.39131	1.54574		1.15304	0.428938		1.67573	0.293963		0.84788	0.919912		0.716029	0.751764		2.70183	0.750952		1.04039	1.54832
	1.64961			1.52642	0.220622		1.97406	0.652679		1.32026	1.11088		0.839285	0.5155		0.466709	0.928916		2.08853	0.635293		2.22665	0.562929		0.724378	0.431452
	0.961883			1.15871	0.269051		0.923657	2.51893		0.455111	0.741555		1.12047	0.524021		0.864387	0.930417		1.07868	0.436764		0.396557	0.794254		0.810957	0.57575
	1.13072			1.07082	0.139906		1.35198	1.07372		1.534	1.00037		0.464376	0.77396		1.45565	0.93792		0.472499	1.1475		0.521906	0.966323		0.593066	0.649342
	0.351606			1.55332	0.247527		1.52826	1.48164		0.933486	1.24756		1.42011	0.815143		2.98334	0.96043		1.31823	0.886764		0.323627	0.278046		1.46174	0.444439
	1.44979			0.376671	0.504022		1.18152	1.24854		1.12396	0.759003		1.68141	0.835025		0.916911	0.961931		1.13162	0.410294		0.938975	0.676882		1.63346	1.04472
	1.37235			0.948853	0.511197		1.88956	0.439975		1.05999	0.264633		1.04378	0.89751		1.21404	0.978438		0.70147	0.336176		0.526464	0.564068		1.00287	2.60026
	0.00154893			1.05827	0.37129		3.26922	0.524474		1.09925	0.545261		0.275501	1.40023		2.4626	0.98294		0.227647	0.70147		1.82553	0.215372		1.36362	0.317456
	0.701663			0.561419	0.346179		0.923657	0.818762		0.80844	0.790991		0.107928	0.583665		0.483216	0.988943		1.02573	0.387794		1.23753	0.529883		0.774882	0.492057
	1.298			1.02957	0.471736		1.03729	0.61043		1.01637	0.338789		1.29514	0.539642		0.475713	1.00245		1.33941	0.681617		1.23867	0.455813		0.792198	0.718606
	1.11368			1.74345	0.217034		0.367132	0.654136		1.72012	0.846245		1.22414	0.867688		0.867388	1.01595		0.694852	2.17059		0.795394	0.725882		1.07791	0.702733
	1.39713			2.25465	0.358734		0.951338	1.31993		1.16177	0.7939		1.63881	0.355028		0.300134	1.02646		0.3375	1.01647		0.688277	0.395418		0.679645	0.981229
	1.8742			0.970377	0.104033		0.722609	0.483682		0.9204	0.458019		2.18271	0.373489		1.50517	1.03396		1.06279	0.856323		1.23753	0.353255		1.13563	1.0375
	0.636609			0.582944	0.49326		0.340908	0.780884		1.18213	0.407128		1.11479	1.05088		0.993445	1.03546		0.612793	1.15809		1.16688	0.548115		1.51658	0.505044
	0.381036			0.468149	0.462767		1.73514	0.598775		0.869509	0.28499		1.44567	0.347927		2.74173	1.05797		0.626029	0.483088		0.551534	0.240441		1.18036	0.688303
	0.726446			0.701326	0.093271		0.936769	0.658506		0.567071	0.250093		1.15029	0.447335		1.14201	1.08649		0.422205	0.866911		1.63181	0.419348		1.2857	1.65943
	0.435248			1.34884	0.557832		1.35343	0.365675		1.0469	0.378047		1.4968	0.880469		1.58171	1.09399		0.47647	0.742499		2.07509	0.813626		0.704176	1.15727
	0.782208			1.39727	0.568594		0.891606	0.989216		1.1385	0.549623		1.49254	1.20283		1.16752	1.115		0.906617	0.500294		0.989114	1.03697		1.08657	0.731592
	0.80699			0.536308	0.556038		1.22086	0.877037		1.46711	0.248639		0.759759	0.535382		0.4472	1.14651		1.17926	0.689558		1.05521	0.748673		1.02308	0.460312
	0.816284			1.29324	0.242146		0.939683	0.397726		1.60379	0.466743		2.18555	1.2923		0.921413	1.14951		0.938381	1.31162		0.936696	0.223348		1.06348	0.629141
	1.94545			1.00804	0.683389		0.253496	0.297202		0.882595	1.13705		1.18153	0.653251		2.15046	1.16752		0.550588	1.28647		1.05293	1.18283		1.30301	1.40114
	0.881339			1.15871	0.304924		0.772142	0.364218		1.33044	1.78264		1.19005	1.65017		0.957429	1.16752		0.383823	1.29573		0.417069	0.696254		1.24241	1.5007
	0.789952			1.2484	0.15605		1.12471	0.364218		1.265	0.549623		1.0097	0.282602		0.565753	1.17353		2.65764	0.697499		0.793114	0.19372		1.09667	1.05193
	0.98047			0.914773	0.486085		0.196678	0.632283		1.19957	2.16069		0.907451	0.616328		1.03246	1.17953		1.42941	0.636617		1.58509	0.459232		0.645013	0.422794
	1.68213			0.904011	0.426894		0.47057	0.285547		1.23592	0.770635		1.4826	0.826504		0.372167	1.19303		1.53265	0.227647		0.746394	0.421627		1.30013	1.31744
	1.1493			0.730025	0.539895		0.760487	0.187937		1.07307	1.52237		1.6033	0.579405		0.69181	1.19904		0.578382	0.250147		1.53837	0.665487		1.15872	1.40979
	2.61304			0.416132	0.355147		2.29312	0.454544		1.21993	0.987285		1.05656	0.215857		1.47066	1.19904		1.01118	0.762352		1.05749	1.29109		1.00287	0.649342
	1.26857			0.728231	0.179367		1.54283	0.930942		0.286444	0.270449		0.428873	1.01112		0.976938	1.20054		1.36588	0.301764		0.509371	0.288302		1.37516	0.974014
	0.989764			0.884281	0.286988		0.697842	0.244755		1.42495	0.997464		1.52378	0.501299		0.64679	1.23505		1.04823	0.469852		0.607371	1.25235		2.22364	0.562763
	1.48542			0.647516	0.243939		1.08537	0.345279		0.679031	1.14577		1.72117	0.477157		2.60967	1.24556		1.72059	0.558529		1.17486	0.312232		1.44587	1.23086
	1.38164			0.988314	0.159637		0.866839	0.327796		0.878233	0.267541		0.924492	0.782481		0.813364	1.28007		0.976764	0.504264		0.685998	0.371488		1.2958	0.236649
	1.0858			1.18024	0.134525		0.710954	0.428321		0.561255	0.466743		0.796682	0.806623		0.403681	1.29658		0.406323	0.516176		1.16916	0.721324		1.49637	0.544005
	1.31349			1.0206	0.362322		0.930942	0.324883		0.319886	0.888411		0.680233	0.325205		1.09249	1.32059		0.575735	0.510882		0.793114	1.029		0.191917	1.00576
	1.37545			1.32014	0.116589		1.09848	0.461829		0.836066	0.633956		0.964255	1.04804		0.783351	1.36111		0.847058	0.3375		1.32756	0.288302		0.64357	0.37229
	1.16479			0.801772	0.0484292		0.782341	0.665791		0.542353	1.89751		2.60306	0.357868		1.09699	1.36111		1.17794	0.636617		0.363511	1.06204		0.108224	0.199132
	1.67284			1.36498	0.292369		1.10431	0.323426		1.23447	0.863693		0.470057	0.809463		0.49072	1.40163		2.1547	0.587646		0.43872	0.455813		0.11111	1.26983
	0.554515			0.984726	0.450212		1.88811	0.476397		1.3726	1.07307		1.14745	1.031		0.883896	1.40613		1.85162	0.628676		0.783998	0.225627		1.55409	1.11975
	0.929356			0.408957	0.299543		2.11829	0.394812		1.21702	0.590336		0.462956	0.38485		1.44815	1.41213		2.34529	1.13162		0.923021	0.621045		1.88309	1.30446
	1.8742			1.64839	0.423307		0.874123	0.154428			0.991647		0.613488	0.197395		1.16902	1.42564		0.976764	0.428823		1.87111	0.347557		0.96247	0.8124
	1.54118			1.02777	0.120176		1.01398	0.694928			0.533628		0.413252	0.51266		0.907907	1.42714		0.901323	0.853676		0.746394	0.407953		0.68686	0.311684
	0.543673			0.979345	0.0771279		1.08246	0.619171			0.686301		0.531121	0.328046		0.486218	1.46616		1.27588	1.3725		1.00735	0.405673		2.18468	1.65077
	1.71621			1.77932	0.0860963		0.426864	0.488052			1.30717		1.04094	0.25988		1.73178	1.47066		1.65838	0.475147		0.826161	0.509371		1.74312	1.72725
	1.0099			2.08963	0.165018		1.23251	0.783797			1.43803		0.291123	0.2542		1.18253	1.47816		3.08382	2.70132		0.65865	0.29172		1.66376	0.490614
	0.442993			2.36944	0.08789		1.02855	0.556525			0.495824		0.988397	0.607807		1.29358	1.48867		2.03029	1.47573		1.34009	0.862626		1.89464	0.995658
	2.44111			0.783835	0.408957		1.16987	0.741548			0.7401		0.403311	0.227218		0.24611	1.49467		0.70147	0.962205		0.51279	0.903649		1.48194	0.255408
	0.867398			2.19904	0.380259		1.17715	1.12616			0.994555		0.146271	0.64331		1.64474	1.52918		0.551911	0.301764		1.34807	0.733859		1.34342	0.873005
	1.2314			1.1336	0.303131		0.789625	0.66142			0.888411		1.20283	0.214437		1.09699	1.53369		1.09985	0.444705		0.460371	0.880858		1.12986	1.56708
	1.30574			1.417	0.2834		0.954251	0.556525			2.17668		1.61467	1.2284		0.26862	1.53969		0.775587	0.530735		0.966323	0.832998		0.346316	1.45741
	2.18244			0.342591	0.278019		0.9222	0.419579			0.639773		1.69561	0.947214		1.27557	1.53969		0.38647	0.909264		1.05635	0.714487		0.132754	0.854246
	1.61243			2.9488	0.469942		1.64481	1.35635			1.02218		2.25798	0.501299		1.1075	1.5577		1.17397	0.583676		1.5076	1.14295		1.27127	0.613268
	1.79056			0.973964	0.269051		1.41171	1.11014			0.671761		1.44993	0.572305		0.520733	1.5682		1.88206	1.01912		0.869463	0.815905		0.780654	1.70128
	1.17873			1.36857	0.376671		0.785254	0.566723			1.45984		1.29372	0.937273		1.03396	1.59672		0.857646	0.837793		1.40504	0.606231		0.733035	1.50936
	1.16634			0.529133	0.177574		1.05332	1.07226			1.78409		0.708635	1.2923		0.853882	1.64023		0.599558	0.868234		0.615347	0.440999		1.96823	0.337658
	1.84322			2.0968	0.20986		0.141317	1.06789			0.638318		0.595026	0.888989		1.88184	1.65374		0.4275	1.13559		0.38972	0.927579		0.91918	1.08079
	1.43121			0.681596			0.951338	0.305943			0.683393		0.224377	1.97111		0.406682	1.75278		0.708087	0.725293		0.346418	0.380604		2.21498	1.24529
	0.568456			1.79009				0.482225			0.551077		0.541062	1.00118		1.03546	1.7933		0.381176	0.702793		1.71158	0.701952		1.60027	1.25972
	0.543673			0.240352				0.305943			0.750279		0.781061	0.796682		1.24706	1.80531		0.514852	0.70544		1.31616	1.12586		0.580079	0.464641
	0.746582			1.19817				0.375873			0.769181		1.33916	0.954314		1.61923	1.80831		0.587646	0.848381		0.933277	0.932137		1.54255	1.09955
	1.2918			1.97304				0.151515			0.724106		0.859167	1.2994		1.61022	1.88935		0.799411	0.803381		0.99823	0.99823		0.910522	1.9235
	1.44205			1.67708				1.14364			0.242823		0.528281	0.616328		0.988943	1.89685		3.59603	0.562499		1.82781	0.63358		1.32899	0.518031
	1.34602			1.52642				0.180652			0.796808		1.12331	0.606387		1.13301	2.10394		3.40014	0.635293		0.660929	1.39137		1.12408	1.93937
	0.489461			1.54615				0.585663			1.02073		2.29916	0.533962		1.47066	2.12045		0.86294	0.422205		0.959486	0.928719		0.845588	1.23808
	0.853458			1.29862				0.693471			1.52528		0.691594	0.276922		1.53519	2.16097		1.0522	1.25338		1.22386	0.920742			0.711391
				2.27258				0.729893			0.642681		1.54934	1.16733		0.436696	2.25701		0.45397	1.36059		1.19537	0.790835			1.24962
				0.308512				1.13782			1.028		1.20851	0.89609		0.433694	2.28552		0.27	0.784852		0.920742	0.937835			0.421351
				2.10757				0.37733			1.1385		0.38485	0.522601		0.325646	2.31104		0.383823	0.745146		0.347557	0.572045			1.64067
				0.620611				0.715324			1.45403		1.27668	0.958575		1.25756	2.54814		0.937058	0.401029		0.684859	1.03811			0.96247
				1.74704				0.82896			0.311162		0.678813	1.75668		0.474212	2.58716		2.78867	0.618088		1.26146	0.672324			1.40835
				2.83759				1.13636			0.697934		1.36189	0.25278		0.958929	2.6787		1.00323	0.63397		1.53495	0.0615347			0.916294
				1.52821				0.643938			0.399858		1.81632	1.0736		1.40313	3.1304		2.12691	0.475147		1.47455	0.034186			1.43144
				0.966789				0.40064			0.526358		1.40591	0.874788		0.634784			1.53	0.698823		1.37086	0.636999			0.786426
				1.14974				0.649765			0.450749		0.992657	0.416092		0.901904			0.700146	1.44662		1.77311	0.123069			0.37229
				1.13181				1.15093			0.481283		0.211596	0.137751		2.44309			0.510882	0.861617		1.00621	0.826161			1.8297
				1.77574				0.100524			0.786629		1.5181	0.089467		0.838876			0.448676	0.559852		1.74804	0.883138			1.645
				0.91836				0.177738			0.398404		0.813723	0.51408		1.62823			1.24676	0.982058		2.01811	0.259813			0.756123
				0.380259				0.51719			0.459473		3.36992	1.60472		1.36861			0.915881	1.08265		1.20221	0.870603			1.1616
				1.09235				0.352563			0.41876		0.318105	0.724256		0.220599			1.17397	0.602205		1.1589	0.526464			0.349202
				0.699532				0.356934			1.08907			0.418933		0.243109			1.08662	0.309706		0.63358	0.672324			0.484842
								0.168997			0.974199			0.670292		1.24856			0.491029	0.406323		0.674603	0.136744			0.340544
								0.148601			0.401312			0.337986		0.258116			1.31823	0.436764		0.550394	0.467208			0.535347
								0.21416						0.528281		1.109			1.19779	0.301764			0.783998			0.271281
								0.680359						0.589346		0.777348				0.250147			0.521906			0.603167
								0.182109						0.914551		1.62973				0.467205			0.562929			1.18036
								0.219988						1.17301		1.59972				0.516176			0.188023			0.490614
								0.0743005						0.622008		0.325646				0.685587			0.373767			0.382391
								1.38112						0.77112		0.577759				0.497647			0.819324			1.16304
								0.903261						0.779641		1.74678				0.652499			1.03697			1.13851
								0.938226						0.478577		1.32059				0.713382			0.456952			0.959584
								0.515733						1.09491		0.807362				0.827205			0.415929			0.458869
								0.965906						1.0239		0.621278				0.2475			0.65865			1.4603
								0.326339						0.76828		1.31159				0.463235			0.862626			1.15439
								0.844986						0.539642		0.711319				0.176029			0.354395			0.988443
								0.960079						0.738457		0.633284				0.308382			0.765766			0.926395
								0.463285						0.648991		0.955928				0.708087			0.690557			2.37948
								0.693471						1.48402		0.667799				0.402352			0.409092			0.438667
								0.94551						0.373489		0.373667				0.36			0.574324			1.65943
								0.799823						0.180354		0.993445				0.586323			0.750952			0.63347
								0.85227						0.147691		0.925915				0.524117			0.527603			0.83693
								0.351106						0.408992		0.478714				0.644558			0.799952			0.969685
								0.285547						0.38627		0.921413				0.636617			0.802231			0.460312
								0.0815849						0.76686		0.901904				0.488382			0.605092			0.963913
								0.138403						0.151952		1.69426				0.439411			0.456952			0.64357
								0.128205						0.418933		0.765343				0.487058			0.210813			0.554106
								0.208333						0.808043		0.60177				0.389117			0.664347			0.42568
								0.87121						0.844966		1.13751				0.3825			0.314511
								0.254953						0.528281		0.651292				0.178676			0.704231
								0.402097						0.800942		0.26862				0.181323			0.640417
								0.776513						0.441654		0.315141				0.397058			0.104837
								0.387528						0.606387		0.594266				0.414264			0.720184
								0.842072						0.734197		0.451702				0.131029			0.551534
								0.729893						1.39171		0.450202				0.129706			1.3116
								0.70804						0.788161						0.0794117			1.26374
								0.068473						1.13893						0.481764			1.00849
														0.305324						0.280588			0.168651
														0.447335						0.2025
														0.401891						0.199853
														0.756919
														0.312424
														0.25846
														0.942953
														0.560944
														0.241419
														0.38343
														0.884729
														0.234318
														0.533962
														0.502719
														0.525441
														0.76828
														0.51692
														0.299643
														0.863427
														0.595026
														1.16591
														0.477157
														0.842126
Corresponding plaque assays
WT strain									Resistant mutant A									Resistant mutant B									Resistant mutant C
	UT									UT									UT									UT
	LY2090314									LY2090314									LY2090314									LY2090314
Resistant mutant D									Resistant mutant E									Resistant mutant F									Resistant mutant G
	UT									UT									UT									UT
	LY2090314									LY2090314									LY2090314									LY2090314
Resistant mutant H
	UT
	LY2090314

## Sheet: Fig. 3c-d
Fig. 3c-d
Plaque size area quantified with the magic wand tool of Icy set at 50% tolerance																				Corresponding plaque assays
Raw data	WT strain					Mutant GSK3G54D					Mutant GSK3H129D					Mutant GSK3T133M
	UT (DMSO)		LY2090314			UT (DMSO)		LY2090314			UT (DMSO)		LY2090314			UT (DMSO)		LY2090314		WT strain
	Area (mm2)		Area (mm2)			Area (mm2)		Area (mm2)			Area (mm2)		Area (mm2)			Area (mm2)		Area (mm2)			UT
	1.36264		No plaques detected			0.386721		0.0812917			0.600879		0.662688			0.481289		0.547496
	0.636843					0.390299		0.0839548			0.452544		0.436034			0.830431		0.645907
	1.08837					0.39325		0.171101			0.310439		0.35605			0.490642		0.299061
	0.635453					0.39775		0.18309			0.52727		0.357279			0.678053		0.276898
	0.601748					0.402163		0.186244			0.628963		0.582222			0.594474		0.438081
	0.659701					0.405016		0.194684			0.634375		0.404268			0.482897		0.497938
	0.859185					0.406021		0.200879			0.605117		0.504859			0.806646		0.486428			LY2090314
	0.559565					0.410725		0.205101			0.844645		0.566214			0.559515		0.30528
	1.15297					0.412941		0.206462			0.737612		0.50698			0.325557		0.406625
	1.34091					0.41324		0.233746			0.955744		0.548783			0.51416		0.464973
	0.585872					0.414716		0.234196			0.789995		0.433192			0.328964		0.410718
	1.24325					0.415671		0.235355			0.643386		0.493814			0.505789		0.281698
	0.117505					0.416858		0.241251			0.40977		0.45385			0.501415		0.459733
	0.476951					0.419867		0.241923			0.906804		0.888196			0.480833		0.367094
	0.662611					0.426226		0.252422			0.0960552		0.621373			0.412862		0.104814
	0.972014					0.429711		0.252731			0.490651		0.608066			0.457493		0.51981
	0.749548					0.433267		0.257875			1.09511		0.613816			0.461098		0.432464		Mutant GSK3G54D
	1.11647					0.436394		0.257886			0.272324		0.22837			0.509208		0.249544			UT
	0.266352					0.438651		0.263033			0.525132		0.232761			0.475793		0.324467
	1.1202					0.440239		0.263205			0.74233		0.542023			0.536301		0.160854
	0.588707					0.440875		0.264155			0.834114		0.468025			0.260653		0.478674
	0.56113					0.441546		0.268878			0.582708		0.476454			0.721593		0.290006
	0.39696					0.445554		0.275152			0.444846		0.455737			0.562501		0.415324
	1.46728					0.448088		0.276595			0.551639		0.459131			0.413912		0.448199
	0.232342					0.450759		0.277178			0.620648		0.527547			0.348793		0.450876			LY2090314
	1.00749					0.453366		0.282344			0.473856		0.451803			0.37626		0.299494
	1.03668					0.460293		0.282363			0.675041		0.952199			0.462286		0.295185
	0.466203					0.470574		0.291164			0.211037		0.555615			0.315044		0.317544
	0.837485					0.471515		0.291753			0.761314		0.552254			0.225052		0.355192
	1.19489					0.473421		0.292348			0.688792		0.254337			0.419311		0.470492
	0.631589					0.474433		0.293535			0.404649		0.431432			0.34505		0.482862
	0.976154					0.48338		0.301865			0.144838		0.697995			0.625624		0.470775
	0.746037					0.485145		0.303637			0.810399		0.372946			0.567777		0.485313
	0.89607					0.486772		0.304484			0.461498		0.393175			0.365488		0.51329
	0.609994					0.491301		0.305768			0.451373		0.33838			0.30268		0.458852		Mutant GSK3H129D
	0.850051					0.497522		0.306923			0.556322		0.604736			0.774835		0.590124			UT
	0.314535					0.507559		0.308917			0.411336		1.43637			0.245084		0.524897
	1.04966					0.510454		0.311853			0.397434		0.341014			0.397516		0.510464
	0.673954					0.512089		0.317304			0.279517		0.709603			0.317585		0.805819
	0.535503					0.514988		0.318269			0.931713		0.623699			0.584942		0.31241
	0.72974					0.521337		0.33117			0.571421		0.593962			0.930728		0.602574
						0.523207		0.334387			0.682011		0.383173			0.376861		0.36164
						0.536082		0.338971			0.554596		0.499804			0.341919		0.304701			LY2090314
						0.541416		0.343218			0.612019		0.369695			0.329711		0.426812
						0.541702		0.343721			0.329008		0.439389			0.515012		0.612208
						0.542539		0.34562			0.466529		0.575548			0.0669196		0.454433
						0.54311		0.345865			0.291821		0.518392			0.405794		0.55005
						0.552929		0.34698			0.186448		0.337562			0.305402		0.379112
						0.558971		0.348463			0.644803		0.269064			0.915785		0.391476
						0.579283		0.350074			0.438616		0.674205			0.404303		0.167768
						0.579701		0.351794			0.363515		0.700575			0.550674		0.34325
						0.581689		0.352951			0.412408		0.349114			0.472874		0.504983
						0.58182		0.354002			0.313833		0.501008			0.398671		0.629057		Mutant GSK3T133M
						0.586172		0.361436			0.165986		0.68977			0.581497		0.376229			UT
						0.593141		0.370169			1.13713		0.923018			0.542456		0.238611
						0.594092		0.37378			0.184398		0.691603			0.635176		0.231754
						0.600704		0.381023			0.789379		0.434587			0.445437		0.188715
						0.603714		0.383461			0.439247		0.467907			0.245546		0.512736
						0.609681		0.38614			0.566178		0.502148			0.521477		0.349773
						0.6204		0.386523			0.760154		0.344301			0.106471		0.417731
						0.628813		0.390299			0.158357		0.510618			0.567015		0.410946			LY2090314
						0.636728		0.412941			0.51608		0.433655			0.575944		0.355211
						0.636767		0.415671			0.313228		0.786104			0.559903		0.446661
						0.646183		0.419867			0.410646		0.425406			0.549536		0.8155
						0.648393		0.429711			0.704889		0.431756			0.610575		0.540836
						0.649151		0.436394			0.991469		0.3287			0.543119		0.449238
						0.649635		0.438651			0.352712		0.718357			0.79543		0.286148
						0.652002		0.440875			0.368448		0.554752			0.504933		0.495812
						0.65301		0.445554			0.941619		0.537916			0.258963		0.327217
						0.654253		0.460293			0.498258		0.618143			0.292557		0.324915
						0.677105		0.473421			0.324238		0.56571			0.300475		0.738131
						0.67799		0.486772			0.644443		0.528221			0.542011		0.550445
						0.691033		0.497522			0.678098		0.148286			0.286512		0.886114
						0.693163		0.507559			1.33553		0.184765			0.486875		0.294063
						0.693211		0.510454			0.48995		1.15727			0.412934		0.316541
						0.695475		0.541702			0.582092					0.668412		0.298363
						0.696791		0.542539			0.41843					0.298272		0.263077
						0.700703		0.593141			0.499459					0.256806		0.478577
						0.711787		0.594092			0.538655					0.73718		0.528897
						0.755455		0.700703			0.374824					0.235763		0.212013
						0.755507		0.755455			0.637024					0.506511		0.391162
						0.766335		0.768523			0.319169					0.134927		0.472991
						0.768523					0.418049					0.780139		0.367482
						0.776687					0.317324					0.442753		0.389348
						0.783407					0.522962					0.450002		0.398756
						0.783892					0.137758					1.02948		0.330233
						0.81309					0.0994498					0.478947		0.330258
						0.819317					0.633833					0.529588		0.298012
						0.847233					0.526739					0.54327		0.256675
						0.855749					0.596402					0.46585		0.40351
						0.867301					0.477917					0.322082		0.279117
						0.869946					0.46182					0.338265		0.379495
						0.908544					0.475671					0.42406		0.376992
						0.919329					0.333518					0.546372		0.195206
						0.921517					0.394608					0.438528		0.586539
						0.951284					0.982552					0.142825		0.885132
						0.954409					0.249255					0.605681		0.501226
						0.966321					0.909685					0.332579		0.440161
						1.05417					0.323245					0.162732		0.122192
						1.28538					0.521976					0.355499		0.314578
						1.30882					0.760674					0.573827		0.357352
						1.32474					0.889719					0.450565		0.328051
						1.3814					0.609748					0.320295		0.29275
						1.43762					0.549936					0.423118		0.295439
						1.58886					0.507946					0.297823		0.411647
											0.119587					0.408986		0.6091
											0.774405					0.373031		1.04294
											0.383419					0.332652		0.613487
											0.389689					0.439334		0.315679
																0.511464		0.357053
																0.650648		0.13965
																0.586487		0.394031
																0.685317		0.643834
																0.485944		0.491944
																0.565266
																0.436288
																0.273246
																0.32906
																0.40287
																0.767131
																0.293802
																0.474455
																0.275206
																0.614873
																0.392578
																0.125534
																0.178136
																0.472382
																0.370626
																0.386526
																0.363744
																0.340615
																0.177251
																0.390498
																0.386821
																0.593162
																0.500145
																0.260402
																0.646954
																0.370375
																0.235665
																0.296731
																0.405743
																0.323914
																0.547496
Normalized data relative to the parental mean
WT strain		Mutant GSK3G54D		Mutant GSK3H129D		Mutant GSK3T133M
UT (DMSO)	LY2090314	UT (DMSO)	LY2090314	UT (DMSO)	LY2090314	UT (DMSO)	LY2090314
1.7453	No plaques detected	0.602833	0.12672	1.12271	1.2382	1.06694	1.21371
0.815684		0.60841	0.130871	0.845554	0.814706	1.84093	1.43187
1.39401		0.613011	0.266718	0.580039	0.665261	1.08768	0.662971
0.813903		0.620025	0.285407	0.985176	0.667556	1.50314	0.61384
0.770733		0.626904	0.290324	1.17518	1.08785	1.31786	0.971156
0.844962		0.631351	0.30348	1.1853	0.755353	1.07051	1.10385
1.10047		0.632918	0.313136	1.13063	0.943303	1.78821	1.07833
0.716704		0.640251	0.319719	1.57817	1.05794	1.24036	0.676758
		0.643706	0.321839	1.37819	0.947264	0.721708	0.901423
1.47675		0.644172	0.36437	1.78576	1.02537	1.13981	1.03077
1.71748		0.646473	0.365072	1.47606	0.809396	0.729262	0.910496
0.7504		0.647961	0.366879	1.20213	0.922664	1.12126	0.624479
1.59239		0.649811	0.37607	0.765633	0.847994	1.11156	1.01916
0.150503		0.654502	0.377117	1.69431	1.65955	1.06593	0.813789
0.61089		0.664415	0.393484	0.179474	1.161	0.91525	0.232356
0.848688		0.669847	0.393964	0.916755	1.13614	1.01419	1.15234
1.24498		0.67539	0.401984	2.04616	1.14688	1.02218	0.958706
0.960039		0.680266	0.402001	0.508823	0.426696	1.12883	0.5532
1.43		0.683784	0.410025	0.981182	0.434902	1.05476	0.719291
0.34115		0.686259	0.410293	1.387	1.01274	1.1889	0.356588
1.43478		0.68725	0.411773	1.5585	0.87448	0.577826	1.06114
0.75403		0.688296	0.419135	1.08876	0.890229	1.59966	0.642898
0.71871		0.694543	0.428916	0.83117	0.85152	1.24698	0.920707
0.508436		0.698493	0.431165	1.03071	0.857862	0.917578	0.993588
1.87933		0.702658	0.432074	1.15965	0.985694	0.773218	0.999522
0.297589		0.706722	0.440128	0.885374	0.84417	0.834109	0.663931
1.29042		0.717519	0.440157	1.26128	1.77913	1.02482	0.654378
1.32781		0.733546	0.453876	0.39431	1.03814	0.698403	0.703945
0.597125		0.735012	0.454794	1.42247	1.03186	0.498905	0.787406
1.07267		0.737983	0.455721	1.28697	0.475216	0.929546	1.04301
1.53045		0.739562	0.457571	0.756064	0.806108	0.764922	1.07043
0.808955		0.753508	0.470556	0.270622	1.30417	1.38691	1.04363
1.25028		0.75626	0.473319	1.51419	0.69683	1.25867	1.07586
0.955543		0.758796	0.474639	0.862284	0.734627	0.810229	1.13788
1.14771		0.765856	0.476642	0.843367	0.632244	0.670995	1.0172
0.781296		0.775553	0.478442	1.03946	1.12992	1.71769	1.30821
1.08877		0.791199	0.48155	0.768558	2.68379	0.543313	1.16361
0.402864		0.795712	0.486126	0.742584	0.637166	0.881231	1.13162
1.34443		0.798261	0.494623	0.522262	1.32586	0.704036	1.78637
0.863217		0.80278	0.496128	1.74086	1.16535	1.29672	0.692564
0.685886		0.812676	0.516238	1.06767	1.10979	2.06328	1.33581
0.934669		0.815591	0.521253	1.2743	0.715938	0.835441	0.8017
		0.835662	0.528399	1.03623	0.933857	0.75798	0.675473
		0.843977	0.535019	1.14352	0.690756	0.730918	0.946175
		0.844422	0.535804	0.614734	0.820975	1.1417	1.35717
		0.845727	0.538763	0.871684	1.07538	0.14835	1.00741
		0.846617	0.539146	0.545251	0.968587	0.899581	1.21937
		0.861924	0.540883	0.348369	0.630716	0.677028	0.840432
		0.871342	0.543195	1.20478	0.502732	2.03015	0.867841
		0.903004	0.545707	0.819531	1.25972	0.896277	0.371916
		0.903657	0.548388	0.679208	1.30899	1.22076	0.76093
		0.906755	0.550191	0.770562	0.6523	1.04829	1.11947
		0.90696	0.55183	0.58638	0.936108	0.883791	1.39452
		0.913744	0.563417	0.310136	1.2888	1.28909	0.83404
		0.924607	0.57703	2.12467	1.72461	1.20254	0.528962
		0.92609	0.582661	0.344538	1.29222	1.40809	0.513763
		0.936397	0.59395	1.47491	0.812002	0.987464	0.418351
		0.941089	0.597751	0.82071	0.874259	0.544337	1.13666
		0.950389	0.601927	1.05787	0.938236	1.15603	0.775392
		0.9671	0.602525	1.42031	0.643309	0.23603	0.926045
		0.980213	0.60841	0.295882	0.954063	1.25698	0.911002
		0.992552	0.643706	0.964267	0.810262	1.27678	0.787448
		0.992612	0.647961	0.58525	1.46879	1.24122	0.990177
		1.00729	0.654502	0.767269	0.794848	1.21824	1.80784
		1.01074	0.669847	1.31705	0.806713	1.35355	1.19895
		1.01192	0.680266	1.85251	0.614158	1.20401	0.995889
		1.01267	0.683784	0.659023	1.34221	1.76334	0.634345
		1.01636	0.68725	0.688426	1.03652	1.11936	1.09914
		1.01793	0.694543	1.75936	1.00507	0.57408	0.725389
		1.01987	0.717519	0.930968	1.15497	0.648553	0.720286
		1.05549	0.737983	0.605821	1.057	0.666106	1.63632
		1.05687	0.758796	1.20411	0.986953	1.20155	1.22025
		1.0772	0.775553	1.26699	0.277064	0.635151	1.96438
		1.08052	0.791199	2.49537	0.345223	1.07933	0.651892
		1.0806	0.795712	0.915445	2.1623	0.915409	0.701721
		1.08413	0.844422	1.08761		1.48176	0.661424
		1.08618	0.845727	0.781814		0.661221	0.583201
		1.09228	0.924607	0.933212		0.5693	1.06093
		1.10956	0.92609	1.00645		1.63421	1.17248
		1.17763	1.09228	0.700338		0.52265	0.469999
		1.17771	1.17763	1.19024		1.12286	0.867144
		1.19459	1.198	0.596351		0.299112	1.04855
		1.198		0.781102		1.72945	0.81465
		1.21072		0.592904		0.981513	0.863124
		1.2212		0.977126		0.997584	0.883979
		1.22196		0.257393		2.28219	0.732076
		1.26747		0.185817		1.06175	0.732129
		1.27718		1.18428		1.17401	0.660645
		1.32069		0.984183		1.20434	0.569009
		1.33397		1.11435		1.03272	0.894518
		1.35198		0.892963		0.714006	0.618758
		1.3561		0.862887		0.749881	0.841282
		1.41627		0.888767		0.940074	0.835733
		1.43308		0.623161		1.21122	0.43274
		1.43649		0.737305		0.972147	1.30026
		1.48289		1.83585		0.316621	1.9622
		1.48776		0.46572		1.3427	1.11114
		1.50633		1.6997		0.737274	0.975768
		1.64328		0.603966		0.360752	0.270881
		2.00369		0.975284		0.788085	0.697371
		2.04023		1.42128		1.27209	0.792193
		2.06504		1.66239		0.998833	0.727237
		2.15337		1.13928		0.710044	0.64898
		2.24102		1.02753		0.937986	0.654942
		2.47677		0.949069		0.660227	0.912556
				0.223443		0.906657	1.35028
				1.44693		0.826952	2.31204
				0.716399		0.737437	1.36
				0.728114		0.973933	0.69981
						1.13383	0.79153
						1.44238	0.309582
						1.30015	0.873506
						1.51924	1.42728
						1.07726	1.09056
						1.25311
						0.967183
						0.605744
						0.729474
						0.893099
						1.70061
						0.651312
						1.05179
						0.610089
						1.36308
						0.870285
						0.278288
						0.394899
						1.0472
						0.821619
						0.856868
						0.806363
						0.755091
						0.392939
						0.865673
						0.857521
						1.31495
						1.10874
						0.577271
						1.4342
						0.821064
						0.522433
						0.657807
						0.899469
						0.718066
						1.21371

## Sheet: Fig. 3e-j
Fig. 3e-f										Fig. 3i
EC50 values for LY2090314 (e) and pyrimethamine (Pyr) (F) were determined for WT and the TgGSK3-edited strains (G54D, H129D, and T133M)										Plaque assays of the indicated strains after 7 days of growth
	EC50 (nM), T. gondii
	LY2090314				Pyr					Corresponding plaque assays
Biological replicate	TgGSK3WT	TgGSK3G54D	TgGSK3H129D	TgGSK3T133M	TgGSK3WT	TgGSK3G54D	TgGSK3H129D	TgGSK3T133M
1	6.984e-07	3.828e-07	3.047e-06	4.365e-06	7.065e-07	7.362e-07	6.222e-07	8.797e-07		RH DiCre
2	3.323e-07	9.192e-07	9.789e-07	1.628e-06	7.044e-07	8.053e-07	6.339e-07	8.928e-07			Rapa -
3	3.613e-07	1.653e-06	2.285e-06	2.176e-06	7.073e-07	1.182e-06	6.654e-07	8.168e-07
4	4.153e-07	4.317e-06	2.958e-06	1.884e-06	8.696e-07	8.608e-07	9.19e-07	7.35e-07
5	5.17e-07	8.152e-07	3.561e-06	1.683e-06	8.862e-07	6.394e-07	5.63e-07	8.37e-07
6	7.729e-07	8.772e-07	1.261e-06	3.217e-06
Mean	5.162e-07	1.494e-06	2.348e-06	2.492e-06	7.748e-07	8.447e-07	6.807e-07	8.323e-07
Std. Deviation	1.828e-07	1.442e-06	1.038e-06	1.087e-06	9.431e-08	2.059e-07	1.383e-07	6.252e-08
Std. Error of Mean	7.463e-08	5.888e-07	4.24e-07	4.436e-07	4.217e-08	9.206e-08	6.184e-08	2.796e-08			Rapa +
Fig. 3h
Western Blot	QRS		TgGSK3-HA
										RH DiCre TgGSK3
											Rapa -
											Rapa +
Fig. 3j
Plaque size area
Raw data									Normalized data relative to the parental mean
	DiCre				DiCre TgGSK3-HA
	Rapa -		Rapa +		Rapa -		Rapa +			DiCre		DiCre TgGSK3-HA
	Area (mm2)		Area (mm2)		Area (mm2)		Area (mm2)			Rapa -	Rapa +	Rapa -	Rapa +
	2.29016		0.905132		3.25866		No plaques detected			2.88102	1.13865	2.96476	No plaques detected
	0.820401		1.44729		2.92976					1.03206	1.82068	2.66552
	0.809303		0.760985		2.00758					1.0181	0.957316	1.82651
	0.744943		0.401342		1.92143					0.937135	0.504887	1.74814
	0.900317		0.731149		1.90678					1.13259	0.919782	1.7348
	1.11653		0.351116		1.65569					1.40459	0.441702	1.50636
	1.67732		0.969425		1.56606					2.11006	1.21953	1.42481
	0.937855		0.613414		1.54748					1.17982	0.771672	1.40791
	1.13267		1.00492		1.53001					1.4249	1.26419	1.39202
	0.568953		0.886285		1.48922					0.71574	1.11494	1.3549
	0.515326		0.610293		1.48852					0.648279	0.767746	1.35427
	0.218253		0.383232		1.46716					0.274561	0.482104	1.33484
	0.437296		0.493448		1.42086					0.550117	0.620756	1.29271
	0.635461		0.337519		1.30605					0.799407	0.424597	1.18826
	0.581587		0.411679		1.27499					0.731634	0.51789	1.16
	0.75111		0.4309		1.24794					0.944893	0.542071	1.13539
	3.23791		0.851422		1.23423					4.07328	1.07109	1.12291
	1.28134		1.33603		1.174					1.61192	1.68072	1.06811
	1.22325		0.660935		1.11902					1.53884	0.831453	1.0181
	1.69431		1.38539		1.08876					2.13144	1.74282	0.99056
	2.1008		0.773745		1.08258					2.64279	0.973367	0.984939
	1.31732		1.43559		1.05518					1.65718	1.80596	0.960015
	0.39135		1.22042		1.05161					0.492317	1.53529	0.956764
	0.498784		0.810535		1.03329					0.627468	1.01965	0.940094
	0.591491		0.848759		0.96284					0.744093	1.06774	0.876
	0.415457		1.28766		0.935581					0.522643	1.61988	0.851199
	1.14228		1.68478		0.921908					1.43698	2.11945	0.83876
	0.49705		0.887043		0.910692					0.625286	1.1159	0.828555
	0.774112		1.11759		0.903824					0.97383	1.40592	0.822307
	0.815596		0.482572		0.881021					1.02602	0.607073	0.80156
	1.52077		0.631178		0.873335					1.91312	0.794019	0.794567
	0.905637		1.48702		0.871657					1.13929	1.87066	0.793041
	0.210185		1.19621		0.837967					0.264412	1.50483	0.762389
	0.984085		0.742515		0.819458					1.23797	0.93408	0.74555
	0.50081		1.0767		0.786444					0.630017	1.35448	0.715513
	0.457915		2.24486		0.774813					0.576055	2.82402	0.704932
	0.662735		1.46216		0.744684					0.833718	1.83939	0.677519
	0.38644		1.38073		0.714001					0.486139	1.73695	0.649604
	0.359557		0.598819		0.699623					0.452321	0.753312	0.636523
	0.948453		0.843161		0.635545					1.19315	1.06069	0.578224
	0.760878		0.809868		0.623385					0.957182	1.01881	0.567161
	0.797617		0.863645		0.587275					1.0034	1.08646	0.534308
	0.185121		0.567146		0.57651					0.232882	0.713467	0.524513
	0.321262		0.730606		0.572684					0.404146	0.919099	0.521033
	0.582516		0.536635		0.50602					0.732802	0.675084	0.460381
	0.43989		0.790221		0.494688					0.55338	0.994094	0.450071
	1.30504		0.501525		0.470372					1.64174	0.630916	0.427948
	0.69282		0.323619		0.363479					0.871565	0.407112	0.330696
	0.389361		0.871503		0.339018					0.489814	1.09635	0.308441
	0.669688		0.66144		0.292946					0.842464	0.832089	0.266525
	0.940618		0.899036							1.18329	1.13098
	0.320588		0.911778							0.403298	1.14701
	0.623562		1.04431							0.784438	1.31374
	0.721411		0.844786							0.907532	1.06274
	1.74123		0.885037							2.19046	1.11337
	0.932467		0.731118							1.17304	0.919743
	1.59123		0.611878							2.00177	0.769739
	0.640413		1.19145							0.805637	1.49884
	0.654137		0.964454							0.822902	1.21328
	0.993404		1.1662							1.2497	1.46707
	1.29928		0.442444							1.63449	0.556593
	0.772596		0.484559							0.971922	0.609574
	1.24113		0.706861							1.56134	0.889227
	0.391809		0.692556							0.492894	0.871232
	0.588451		0.430339							0.740268	0.541365
	0.478163		0.472216							0.601527	0.594046
	0.322854		0.645948							0.406148	0.812599
	0.464463		0.565693							0.584293	0.711639
	0.587869		0.566276							0.739537	0.712373
	0.411358		0.74441							0.517486	0.936464
	0.451507		0.333581							0.567994	0.419644
	0.271017		0.405422							0.340938	0.510019
	0.236565		0.317911							0.297597	0.39993
	0.943897		0.472125							1.18742	0.593931
	0.520762		0.469867							0.655116	0.591091
	0.532309		0.263855							0.669642	0.331928
	0.899938									1.13212
	0.363123									0.456807
	0.346331									0.435683
	0.390503									0.491251
	0.506714									0.637444
	0.804055									1.0115

## Sheet: Fig. 4e
Fig. 4e
Endpoint kinase activity inhibition by LY2090314 on wild-type and mutant recombinant TgGSK3
	Average over replicates based on Raw Data (470-80)	209 [nM]	% of inhibition compared to ATP control			Average over replicates based on Raw Data (470-80)	209 [nM]	% of inhibition compared to ATP control			Average over replicates based on Raw Data (470-80)	209 [nM]	% of inhibition compared to ATP control
WT	292236	12820.5	93.817		WT	286622	12820.5	89.1343		WT	296437	12820.5	95.7926
	310352	6410.26	100			315648	6410.26	98.5694			298018	6410.26	96.3214
	301824	3205.13	97.0891			320048	3205.13	100			308953	3205.13	99.9774
	322408	1602.56	104.115			318810	1602.56	99.5972			309020	1602.56	100
	200774	801.282	62.5997			314954	801.282	98.3441			329296	801.282	106.779
	178220	400.641	54.9019			309188	400.641	96.4698			370667	400.641	120.612
	204494	200.321	63.8694			285221	200.321	88.6787			269482	200.321	86.7801
	211273	100.16	66.1831			125254	100.16	36.6786			197730	100.16	62.7892
	78186	50.0801	20.7589			30830.5	50.0801	5.9845			30568.5	50.0801	6.89793
	36395.5	25.0401	6.49534			15449	25.0401	0.984468			17608	25.0401	2.56451
	31564	12.52	4.84629			12610	12.52	0.0616004			14512.5	12.52	1.52951
	29754	6.26002	4.22852			10423.5	6.26002	-0.649161			11967.5	6.26002	0.678575
	26430	3.13001	3.09399			11008.5	3.13001	-0.458996			11920.5	3.13001	0.662861
	24793.5	1.565	2.53544			13904	1.565	0.482238			11176	1.565	0.413933
	25336.5	0.782502	2.72077			12420.5	0.782502	0			10059.5	0.782502	0.0406242
	17365	0	0			13533	0				9938	0	0
ATP	381768	/	/		ATP	319384	/	/		ATP	319384	/	/
	Average over replicates based on Raw Data (470-80)	209 [nM]	% of inhibition compared to ATP control			Average over replicates based on Raw Data (470-80)	209 [nM]	% of inhibition compared to ATP control			Average over replicates based on Raw Data (470-80)	209 [nM]	% of inhibition compared to ATP control
G54D	369281	12820.5	90.3114		G54D	419488	12820.5	89.889		G54D	291549	12820.5	81.9658
	379215	6410.26	94.1738			450944	6410.26	99.8743			329768	6410.26	96.53
	394164	3205.13	99.986			451340	3205.13	100			338874	3205.13	99.9998
	389464	1602.56	98.1588			451218	1602.56	99.9611			337564	1602.56	99.5008
	365852	801.282	88.978			445011	801.282	97.9908			295635	801.282	83.5229
	317039	400.641	69.9996			399312	400.641	83.4841			266197	400.641	72.3049
	277446	200.321	54.6056			328726	200.321	61.0778			198593	200.321	46.5429
	200738	100.16	24.7815			207130	100.16	22.479			124952	100.16	18.4802
	163536	50.0801	10.3175			159336	50.0801	7.30721			98168.5	50.0801	8.27401
	147206	25.0401	3.96792			142529	25.0401	1.97223			77866.5	25.0401	0.537501
	141640	12.52	1.80385			144435	12.52	2.57726			76456	12.52	0
	137542	6.26002	0.210731			136316	6.26002	0			80046.5	6.26002	1.36824
ATP	398766	/	/			140271	3.13001	1.25546			78044.5	3.13001	0.605332
						147310	1.565	3.48973			78017.5	1.565	0.595043
						151242	0.782502	4.73789			76718	0.782502	0.0998407
						145177	0	2.8128			84694	0	3.13927
					ATP	424574	/	/		ATP	376302	/	/
	Average over replicates based on Raw Data (470-80)	209 [nM]	% of inhibition compared to ATP control			Average over replicates based on Raw Data (470-80)	209 [nM]	% of inhibition compared to ATP control			Average over replicates based on Raw Data (470-80)	209 [nM]	% of inhibition compared to ATP control
H129D	346226	12820.5	-1.18434e+06		H129D	401196	12820.5	95.1061		H129D	312924	12820.5	96.5738
	363855	6410.26	-1.25474e+06			415734	6410.26	98.8578			323356	6410.26	99.9998
	355382	3205.13	-1.22091e+06			420160	3205.13	100			294628	3205.13	90.5653
	343470	1602.56	-1.17333e+06			394460	1602.56	93.3678			302853	1602.56	93.2664
	313334	801.282	-1.05298e+06			351677	801.282	82.3274			287834	801.282	88.3341
	264129	400.641	-856475			288631	400.641	66.0579			200896	400.641	59.7832
	153644	200.321	-415241			223188	200.321	49.17			151643	200.321	43.6084
	130861	100.16	-324256			121921	100.16	23.0373			90833.5	100.16	23.6384
	92062.5	50.0801	-169311			78934	50.0801	11.9442			42016.5	50.0801	7.60666
	63564	25.0401	-55499.1			56072.5	25.0401	6.04459			28393	25.0401	3.13265
	51149	12.52	-5918.52			49809	12.52	4.42826			19206	12.52	0.115598
	49667	6.26002	0			40063	6.26002	1.91323			19670	6.26002	0.267978
ATP	424724	/	/			32649	3.13001	0			18854	3.13001	0
						36382	1.565	0.963326			28068	1.565	3.02591
						41292.5	0.782502	2.23051			20759.5	0.782502	0.625774
						41473	0	2.27709			34470.5	0	5.12852
					ATP	396864	/	/		ATP	403276	/	/
	Average over replicates based on Raw Data (470-80)	209 [nM]	% of inhibition compared to ATP control			Average over replicates based on Raw Data (470-80)	209 [nM]	% of inhibition compared to ATP control			Average over replicates based on Raw Data (470-80)	209 [nM]	% of inhibition compared to ATP control
T133M	312456	12820.5	100		T133M	335551	12820.5	97.9665		T133M	417120	12820.5	100
	302348	6410.26	95.8262			340696	6410.26	100			395622	6410.26	94.4747
	297980	3205.13	94.0223			300481	3205.13	84.1054			368718	3205.13	87.5599
	261490	1602.56	78.955			272911	1602.56	73.2087			328473	1602.56	77.2166
	208778	801.282	57.189			230761	801.282	56.5493			287704	801.282	66.7384
	167000	400.641	39.9381			174672	400.641	34.3807			224093	400.641	50.3896
	125564	200.321	22.8282			148062	200.321	23.8632			183560	200.321	39.9722
	102923	100.16	13.479			110170	100.16	8.88677			157411	100.16	33.2514
	82724.5	50.0801	5.13862			98332	50.0801	4.20812			129953	50.0801	26.1944
	79110	25.0401	3.64611			105086	25.0401	6.87757			105080	25.0401	19.8016
	72198	12.52	0.791986			87685	12.52	0			120572	12.52	23.7833
	80358	6.26002	4.16144			98501.5	6.26002	4.27511			102248	6.26002	19.0737
	70280	3.13001	0			94402.5	3.13001	2.65502			135970	3.13001	27.7407
	74575	1.565	1.7735			94402.5	1.565	2.65502			30369.5	1.565	0.600125
	76050	0.782502	2.38256			100560	0.782502	5.08851			33084	0.782502	1.29779
	78187	0	3.26498			99530	0	4.68161			28034.5	0	0
ATP	441406	/	/		ATP	424476	/	/		ATP	381768	/	/

## Sheet: Fig.5b
Fig. 5b
MS-based proteomic characterization of TgGSK3 proxisome.
accession	description	coverage	MW	#observable_peptides	#peptides	quantified_peptides_count	ImputNormAbundance_RH+	ImputNormAbundance_GSK3+_R1	ImputNormAbundance_GSK3+_R2	GSK3_R1/RH	GSK3_R2/RH
TgGSK3-BioID2-HA	TgGSK3-BioID2-HA	53.5	72688	42	40	39	23.1492	29.1193	29.2358	5.97009	6.08661
TGME49_294860	hypothetical protein	30.24	254853	127	39	37	14.4115	25.5116	25.7666	11.1	11.3551
TGME49_230140	vacuolar sorting protein 9 (vps9) domain-containing protein	38.01	140048	70	38	38	16.1961	26.2772	26.1626	10.0811	9.96653
TGME49_320640	peptidylprolyl isomerase domain-containing protein	32.33	85987	41	19	19	16.1961	24.3809	25.2673	8.18483	9.07123
TGME49_241850	hypothetical protein	25.61	479481	242	67	67	16.1961	25.824	25.2593	9.62789	9.0632
TGME49_229640	hypothetical protein	23.31	135764	70	21	21	16.1961	24.5987	24.6683	8.40259	8.47226
TGME49_320160	hypothetical protein	21.91	201726	105	28	28	16.1961	24.4812	24.4065	8.28515	8.21039
TGME49_288800	endonuclease/exonuclease/phosphatase family protein	25.3	91411	45	13	13	16.1961	23.6774	24.2234	7.48133	8.02735
TGME49_280590	hypothetical protein	33.54	288206	149	55	54	16.8589	25.9895	25.5352	9.13051	8.67628
TGME49_213610	hypothetical protein	24.63	111474	55	21	19	16.452	24.7501	25.0111	8.29816	8.55917
TGME49_236560	hypothetical protein	10.15	259589	148	15	15	16.1961	24.3869	23.8206	8.19082	7.62451
TGME49_274180	hypothetical protein	22.25	141410	71	13	12	16.1961	23.8555	23.5694	7.65945	7.37336
TGME49_248640	regulator of chromosome condensation (RCC1) repeat-containing protein	18.46	193239	95	23	21	16.0861	23.553	23.9788	7.46693	7.89273
TGME49_237280	TLD protein	17.08	233098	116	20	19	16.1961	23.9885	23.3921	7.79245	7.19605
TGME49_232370	CW-type Zinc Finger protein	10.81	118716	50	7	7	16.1961	22.7127	23.3013	6.51667	7.10527
TGME49_226620	hypothetical protein	11.83	394806	185	24	22	16.1961	23.3364	23.2459	7.14029	7.04978
TGME49_243780	hypothetical protein	24.73	91569	52	14	14	16.1961	23.5914	23.2385	7.39531	7.04244
TGME49_216900	cytokine induced apoptosis inhibitor 1 family protein	32.51	47563	28	8	8	16.1961	22.6288	23.1449	6.43275	6.9488
TGME49_244110	nucleosome assembly protein (nap) protein	34.87	48587	19	9	9	16.1961	22.3951	23.0449	6.19899	6.84887
TGME49_264890	hypothetical protein	16.47	199929	97	22	21	16.1961	23.4234	22.7365	7.22736	6.54048
TGME49_301270	Tyrosine kinase-like (TKL) protein	26.06	386168	177	54	50	18.2359	25.7422	25.3922	7.50629	7.15631
TGME49_255870	WD domain, G-beta repeat-containing protein	15.62	89640	43	9	8	16.1961	22.8624	22.6169	6.6663	6.42083
TGME49_292950	hypothetical protein	15.21	210874	124	19	19	16.1961	23.2827	22.614	7.08659	6.41793
TGME49_269460	Ser/Thr phosphatase family protein	9.34	218673	112	12	11	16.1961	22.2742	22.3839	6.07811	6.18784
TGME49_298610	GYF domain-containing protein	15.4	237896	133	17	16	16.1961	22.6339	22.3612	6.43779	6.16517
TGME49_256760	pyruvate kinase PyK1	70.06	57530	31	22	21	18.5958	24.824	25.3014	6.2282	6.70551
TGME49_248290	WD domain, G-beta repeat-containing protein	6.94	358181	184	14	14	16.1961	22.3812	22.1444	6.1851	5.94836
TGME49_254940	MIF4G domain-containing protein	4.76	391817	187	10	10	15.3861	21.8217	21.9709	6.43558	6.58483
TGME49_321560	zinc knuckle domain-containing protein	14.81	85228	36	9	9	16.1961	22.6159	21.9617	6.41983	5.76562
TGME49_240710	RNA recognition motif-containing protein	20.24	102231	41	15	15	16.1243	23.0424	22.5307	6.91812	6.40641
TGME49_205558	NAC domain-containing protein	39.15	20507	12	5	5	16.1961	22.0797	21.9188	5.88367	5.72271
TGME49_283850	peptidyl-prolyl cis-trans isomerase	18.89	55589	30	5	5	16.1961	21.2488	21.8791	5.05268	5.68299
TGME49_292200	RNA recognition motif-containing protein	34.67	222415	113	49	49	19.7784	26.3355	26.0526	6.55709	6.27411
TGME49_227450	hydrolase, NUDIX family protein	14.15	216621	113	21	20	16.1961	22.9639	21.7477	6.76787	5.55158
TGME49_311230	hypothetical protein	15.37	504758	248	48	47	20.4472	26.5727	26.5929	6.12547	6.14562
TGME49_310280	Phosphoethanolamine-cytidyltransferase	14.63	121476	60	12	11	16.5796	22.7638	22.6872	6.1842	6.10766
TGME49_232280	hypothetical protein	22.55	30179	22	5	5	16.7514	22.2571	22.7475	5.5057	5.9961
TGME49_249360	RED family protein	17.41	66928	34	8	7	16.1961	21.3973	21.502	5.20119	5.30588
TGME49_217050	ADA2-A transcriptional co-activator SAGA component	19.78	126320	56	14	14	16.6106	22.6187	22.5661	6.00815	5.95557
TGME49_313270	hypothetical protein	22.04	281362	144	32	30	18.5477	24.4079	24.4923	5.86022	5.94466
TGME49_275310	hypothetical protein	20.69	57550	25	6	5	16.1961	20.823	21.481	4.62694	5.28498
TGME49_275350	TBC domain-containing protein	7.85	102186	54	4	3	16.1961	20.982	21.481	4.78594	5.28493
TGME49_226980	hypothetical protein	27.31	25353	16	4	3	16.1961	21.2023	21.431	5.00619	5.23488
TGME49_210800	activator of hsp90 ATPase, putative	25.72	42547	25	6	6	17.1326	22.3398	22.9756	5.20719	5.84305
TGME49_290630	AP2 domain transcription factor AP2IX-7	10.55	278944	131	17	16	17.1142	23.2915	22.9358	6.1773	5.82154
TGME49_307040	shikimate dehydrogenase substrate binding domain-containing protein	7.06	349119	188	13	12	16.1961	22.3518	21.3496	6.15572	5.15356
TGME49_261080	kringle domain-containing protein	7.15	345982	148	12	11	16.1961	21.5482	21.3445	5.35216	5.14838
TGME49_214880	hypothetical protein	7.41	98374	54	5	5	16.1961	21.1661	21.3188	4.97	5.12277
TGME49_253440	cell-cycle-associated protein kinase SRPK, putative	27.45	187497	76	27	26	18.9813	25.1718	24.7075	6.19054	5.72617
TGME49_231440	LsmAD domain-containing protein	5.77	148266	45	5	5	16.1961	21.2131	21.2624	5.01701	5.06637
TGME49_231070	protein kinase	35.81	141489	79	31	31	18.7942	24.6962	24.4765	5.90196	5.68227
TGME49_267710	CPSF A subunit region protein	5.38	224032	102	7	6	16.1961	21.005	21.1797	4.80895	4.98362
TGME49_236910	U2 snRNP auxiliary factor, putative	14.57	29492	13	2	2	16.1961	20.3758	21.1611	4.17974	4.96503
TGME49_261450	hypothetical protein	9.27	119309	55	5	5	16.1961	21.4703	21.1375	5.27419	4.94141
TGME49_214960	AP2 domain transcription factor AP2X-8	20.51	399157	189	43	43	18.9534	25.017	24.5454	6.06363	5.59206
TGME49_285140	hypothetical protein	2.48	562250	319	7	7	16.1961	21.3734	21.1084	5.17737	4.91229
TGME49_292020	GCC2 and GCC3 domain-containing protein	2.24	817103	336	10	9	16.1961	21.4073	21.0828	5.21122	4.88671
TGME49_246720	hypothetical protein	26.69	55952	32	10	10	17.6229	23.0753	23.1277	5.45234	5.50477
TGME49_217890	alkyl hydroperoxide reductase/ Thiol specific antioxidant/ Mal allergen, putative	48.47	21722	15	7	7	17.7117	22.8703	23.1196	5.15863	5.40794
TGME49_201250	histone lysine methyltransferase, SET, putative	13.09	177895	99	15	15	16.1961	22.6283	20.8956	6.43225	4.69953
TGME49_258540	phosphoglycerate mutase family protein	6.64	285458	147	12	12	15.5698	22.0145	20.9174	6.44464	5.34759
TGME49_254420	phospholipase, patatin family protein	4.52	127354	62	4	4	16.1961	20.9731	20.8511	4.77702	4.65499
TGME49_230340	hypothetical protein	6.43	102408	51	4	3	16.1961	20.8546	20.7983	4.65849	4.60223
TGME49_311920	GRAM domain-containing protein	6.76	272185	138	9	9	16.1961	21.399	20.7428	5.20288	4.54673
TGME49_214820	G-patch domain-containing protein	23.18	49582	24	5	4	16.1961	21.3652	20.7368	5.16916	4.54071
TGME49_206580	formin FRM2	2.87	491678	245	10	10	16.1961	21.8788	20.7159	5.68273	4.51981
TGME49_240980	hypothetical protein	7.89	151945	73	6	5	16.1961	21.1355	20.7052	4.93947	4.50909
TGME49_320080	hypothetical protein	6.81	170764	76	7	7	16.1777	21.3208	21.3379	5.14314	5.16022
TGME49_247040	hypothetical protein	10.88	120818	72	7	6	16.1961	21.1809	20.6949	4.98481	4.49879
TGME49_212260	Sjogren's syndrome/scleroderma autoantigen 1 (Autoantigen p27) protein	68.09	37895	25	19	17	19.5594	25.4964	24.6698	5.93701	5.11037
TGME49_259550	dihydropteroate synthase	4.81	82685	39	3	3	17.7528	22.4983	22.8505	4.74556	5.09775
TGME49_203910	TBC domain-containing protein	3.74	228841	110	5	5	15.6218	20.4594	20.7182	4.83754	5.09641
TGME49_203480	hypothetical protein	5.84	145524	72	5	5	15.6293	20.289	20.7237	4.65972	5.09438
TGME49_291930	RNA recognition motif-containing protein	12.2	73118	43	7	7	16.6739	22.1309	21.7605	5.457	5.08657
TGME49_202550	NLI interacting factor family phosphatase	6.1	233107	128	8	8	16.1961	21.2593	20.5729	5.06324	4.37684
TGME49_253820	hypothetical protein	27.43	25222	14	4	3	16.1961	19.6878	20.5666	3.49173	4.37051
TGME49_243440	histone lysine acetyltransferase GCN5-B	20.16	111545	61	12	12	17.9299	23.1363	22.9173	5.2064	4.9874
TGME49_243200	hypothetical protein	6.28	133447	63	5	5	16.545	20.3358	21.5193	3.79081	4.97431
TGME49_203780	hypothetical protein	7.25	145088	54	5	5	16.9137	21.6503	21.8643	4.73668	4.95064
TGME49_310570	hypothetical protein	4.75	44869	19	1	1	16.1961	18.1842	20.4797	1.98814	4.28358
TGME49_234230	hypothetical protein	1.73	490822	229	6	5	16.1961	21.2256	20.4639	5.02957	4.26784
TGME49_228150	hypothetical protein	13.81	214729	104	18	18	18.5418	23.409	23.4463	4.8672	4.90444
TGME49_233680	nuclear movement family protein	10.09	39024	25	2	2	16.1961	19.6747	20.4287	3.47866	4.23267
TGME49_321680	hypothetical protein	18.28	40661	24	7	6	17.263	21.372	22.1305	4.109	4.86743
TGME49_283510	hypothetical protein	29.84	34857	23	6	6	18.2583	22.4948	23.1181	4.23648	4.85984
TGME49_286790	nuclear factor NF2	14.06	36024	22	2	2	16.1961	20.2407	20.3827	4.04465	4.18662
TGME49_208400	hypothetical protein	7.11	226392	128	9	9	16.1961	21.4826	20.3725	5.28657	4.17643
TGME49_308890	transcription elongation factor SPT6	13.55	366029	172	28	27	19.3353	23.9108	24.1184	4.57551	4.78307
TGME49_230690	LNS2 (Lipin/Ned1/Smp2) protein	5.71	167875	91	6	6	16.1961	21.0123	20.2917	4.81624	4.09563
TGME49_285150	hypothetical protein	9.11	47147	29	3	3	16.1961	20.1161	20.2864	3.92001	4.09033
TGME49_309040	hypothetical protein	6.98	62906	34	2	2	16.1961	19.4124	20.2238	3.21635	4.02774
TGME49_232780	hypothetical protein	4.63	77672	36	3	3	16.1961	20.2679	20.2232	4.07182	4.0271
TGME49_203220	DEAD/DEAH box helicase domain-containing protein	8.92	122544	59	7	7	16.6984	21.4808	21.3582	4.78242	4.65981
TGME49_321630	RNA recognition motif-containing protein	6.75	45692	23	2	2	16.1961	19.4269	20.1892	3.23087	3.99314
TGME49_310000	membrane protein, putative	7.37	79317	34	4	4	16.1961	20.5	20.1808	4.30393	3.98477
TGME49_291950	RNA recognition motif-containing protein	11.86	73853	34	4	3	16.1961	20.1994	20.1671	4.00338	3.97102
TGME49_257560	WD domain, G-beta repeat-containing protein	7.28	109902	59	4	4	16.1961	20.3798	20.1417	4.18371	3.94567
TGME49_241010	K+ channel tetramerisation domain-containing protein	13.39	35888	25	3	3	16.1961	20.1173	20.1267	3.92123	3.93065
TGME49_246970	3'-5' exonuclease domain-containing protein	7.17	146179	75	5	4	16.1961	20.2048	20.1062	4.00878	3.91012
TGME49_310900	AP2 domain transcription factor AP2XI-2	19.39	232852	134	25	23	18.7149	23.8386	23.2717	5.12368	4.55676
TGME49_229490	tetratricopeptide repeat-containing protein	7.53	90668	51	4	4	16.1961	21.0965	20.0774	4.90044	3.88132
TGME49_244380	cactin	4.36	79543	41	2	2	16.1961	19.8137	20.0618	3.61766	3.86577
TGME49_247450	hypothetical protein	2.95	245871	113	4	4	16.2503	20.7874	20.7131	4.53709	4.46274
TGME49_316180	hypothetical protein	7.83	91133	44	3	2	16.1961	18.4969	19.9492	2.3008	3.7531
TGME49_316900	Sas10 C-terminal domain-containing protein	5.62	90550	35	2	2	16.1961	19.2079	19.9468	3.01188	3.75073
TGME49_304970	cell-cycle-associated protein kinase CDK, putative	4.74	151552	78	5	4	16.1961	20.6135	19.928	4.41747	3.73192
TGME49_216580	hypothetical protein	2.94	130378	67	2	2	15.4346	19.5247	19.8209	4.0901	4.38636
TGME49_257350	eukaryotic translation initiation factor, putative	3.41	89776	39	2	2	16.1961	19.5199	19.8938	3.32382	3.69776
TGME49_312530	splicing factor, CC1 family protein	22.12	69366	38	11	11	18.8689	23.2177	23.2194	4.34885	4.35057
TGME49_233080	G-patch domain-containing protein	1.7	156430	80	2	2	16.1961	20.1405	19.8847	3.94443	3.68861
TGME49_226560	zinc finger (CCCH type) motif-containing protein	11.97	45182	27	3	3	16.1961	18.6137	19.8596	2.41762	3.66357
TGME49_230030	WD domain, G-beta repeat-containing protein	6.52	84319	32	3	3	16.1961	20.2555	19.84	4.05938	3.64388
TGME49_250790	hypothetical protein	6.88	136344	79	5	5	16.1961	20.2805	19.8206	4.08447	3.62449
TGME49_227900	AP2 domain transcription factor AP2X-1	6.89	133848	80	5	4	16.1961	20.2215	19.8006	4.02541	3.60457
TGME49_267100	protein phosphatase 2C domain-containing protein	5.5	96718	54	4	4	16.1961	19.8935	19.7845	3.69739	3.58841
TGME49_259630	hypothetical protein	23.12	18313	7	2	2	16.1961	19.6002	19.7783	3.4041	3.58227
TGME49_294710	RNA recognition motif-containing protein	17.46	122114	61	13	13	19.2364	23.694	23.4471	4.45755	4.21068
TGME49_260540	alveolin domain containing intermediate filament IMC14	5.18	83304	47	2	2	16.1961	19.6844	19.7379	3.48833	3.5418
TGME49_310220	hypothetical protein	12.25	149822	74	12	12	18.3315	22.1721	22.5202	3.8406	4.18872
TGME49_246940	hypothetical protein	9.92	44459	31	2	2	16.5159	20.3084	20.7033	3.79246	4.18736
TGME49_310820	SLU7 splicing factor, putative	6.25	61799	38	3	3	16.1961	20.0096	19.6844	3.81351	3.48831
TGME49_311480	hypothetical protein	10.36	42380	21	3	3	17.1318	19.8493	21.2336	2.71754	4.10186
TGME49_244700	NAD(+)/NADH kinase domain-containing protein	3.71	234283	131	5	4	16.1961	20.0866	19.6225	3.89053	3.42645
TGME49_250820	hypothetical protein	22.58	120889	67	15	14	18.531	22.9418	22.607	4.41076	4.07603
TGME49_244210	RNA polymerase-associated protein RTF1	6.9	84699	45	5	5	16.1961	20.4345	19.6088	4.2384	3.41277
TGME49_201380	chorismate synthase, putative	23.32	58104	33	8	7	17.8167	21.8503	21.8625	4.03363	4.04578
TGME49_311770	hypothetical protein	4.67	222535	100	5	5	15.3641	21.1318	19.4079	5.76768	4.04379
TGME49_293180	NADP-specific glutamate dehydrogenase	15.57	63799	39	5	4	16.1961	19.7801	19.5652	3.58403	3.36915
TGME49_201400	Sin3-associated polypeptide SAP18	13.13	97205	52	9	9	18.541	22.3346	22.5297	3.79358	3.98876
TGME49_216080	apical complex lysine methyltransferase	5.08	79433	27	2	2	16.1961	19.825	19.5293	3.62898	3.33325
TGME49_291140	CCR4-Not complex component, Not1 protein	3.67	265868	115	6	5	16.8954	20.4453	20.8621	3.54988	3.96675
TGME49_271930	hypothetical protein	5.98	26080	11	1	1	16.1961	18.7189	19.5049	2.5228	3.30886
TGME49_226570	hypothetical protein	38.13	14996	3	2	1	16.1961	18.9135	19.4989	2.71745	3.30285
TGME49_260580	hypothetical protein	3.32	166897	94	3	3	16.2842	19.934	20.2339	3.6498	3.94973
TGME49_208070	inositol polyphosphate kinase	1.93	306180	161	3	3	16.1961	19.7952	19.4647	3.59915	3.26863
TGME49_235170	ATPase, AAA family protein	7.38	138106	73	6	5	17.3528	20.8802	21.251	3.52741	3.89816
TGME49_213392	surface antigen repeat-containing protein	4.32	253281	139	7	6	16.1961	20.823	19.4256	4.62695	3.22957
TGME49_297420	beta-tubulin cofactor D, putative	3.24	220973	121	5	5	16.6502	21.0883	20.5286	4.43811	3.87834
TGME49_255160	hypothetical protein	3.19	116524	89	3	3	14.9964	19.5592	18.8676	4.56276	3.87113
TGME49_214140	hypothetical protein	3.24	205052	111	4	4	16.1961	19.7106	19.3941	3.51455	3.19804
TGME49_299670	hypothetical protein	5.57	65632	28	2	2	16.1961	18.1699	19.3863	1.97386	3.19027
TGME49_294898	tetratricopeptide repeat-containing protein	4.72	88633	51	2	1	16.1961	18.5047	19.3463	2.30864	3.15024
TGME49_254150	hypothetical protein	1.11	79386	49	1	1	16.1961	18.9225	19.3219	2.72639	3.12583
TGME49_218300	zinc finger (CCCH type) motif-containing protein	1.83	124070	49	1	1	16.1961	18.908	19.2585	2.71191	3.06245
TGME49_214600	hypothetical protein	2.39	433996	227	5	3	16.1818	19.5239	19.8773	3.34205	3.69549
TGME49_305940	peptidyl-prolyl cis-trans isomerase, cyclophilin-type domain-containing protein	11.27	68859	44	5	5	17.5189	20.6883	21.2017	3.16932	3.68276
TGME49_214090	signal peptidase	34.05	203484	111	42	41	21.1047	25.2488	24.7873	4.14407	3.68254
TGME49_222220	alveolin domain containing intermediate filament IMC7	38	46812	23	7	6	17.5068	21.1192	21.1212	3.61239	3.61438
TGME49_209160	myristoyl CoA:protein N-myristoyltransferase	8.21	52377	32	3	3	17.8775	20.7143	21.4873	2.8368	3.60978
TGME49_315270	hypothetical protein	3.46	84600	48	2	2	16.1961	18.7152	19.147	2.51918	2.95089
TGME49_316230	SAC1 phosphoinositide phosphatase, putative	17.99	108872	47	11	11	18.3585	22.0764	21.9555	3.71797	3.59706
TGME49_248700	alveolin domain containing intermediate filament IMC12	32.49	29762	14	4	4	17.7502	21.2379	21.3448	3.48771	3.59468
TGME49_265250	RNA recognition motif-containing protein	4.28	160180	92	4	3	16.1961	20.2301	19.1319	4.03406	2.93582
TGME49_318140	SART-1 family protein	5.92	97681	45	4	4	16.1961	19.5378	19.1171	3.34174	2.92099
TGME49_203150	hypothetical protein	5.06	187613	79	6	6	16.1961	20.789	19.1116	4.59295	2.91553
TGME49_228490	hypothetical protein	13.45	43288	22	3	3	17.1767	20.2682	20.7267	3.09153	3.54999
TGME49_271100	NUC153 domain-containing protein	0.9	111272	52	1	1	16.1961	18.6486	19.083	2.45253	2.8869
TGME49_206670	hypothetical protein	17.58	218498	104	23	23	20.9051	24.4758	24.446	3.57074	3.54089
TGME49_250700	hypothetical protein	24.85	160602	78	21	20	20.2367	23.4993	23.7752	3.26257	3.53845
TGME49_304760	RNA recognition motif-containing protein	11.69	147175	85	9	9	19.3441	22.3836	22.8706	3.03953	3.52646
TGME49_234280	AMP deaminase	12.21	129575	62	9	9	18.4169	22.8022	21.9375	4.38525	3.52057
TGME49_211410	translation initiation factor sui1 protein	4.68	80581	45	2	2	16.4739	19.4946	19.9831	3.02068	3.50923
TGME49_321450	Myb family DNA-binding domain-containing protein	1.23	437021	201	4	4	14.9683	19.2134	18.4291	4.24505	3.46072
TGME49_244910	MIZ/SP-RING zinc finger domain-containing protein	15.95	145173	79	12	11	20.0024	23.1781	23.4525	3.17567	3.45004
TGME49_263180	myosin D	16.06	91052	58	10	10	19.1062	22.0541	22.5487	2.94794	3.44247
TGME49_232800	hypothetical protein	0.93	148329	100	1	1	16.1961	18.997	18.9796	2.80091	2.7835
TGME49_314740	PSP protein	24.41	82306	29	11	11	19.0314	21.4064	22.4687	2.37501	3.43734
TGME49_309210	peroxiredoxin 6, putative	3.23	44036	23	1	1	16.1961	18.6556	18.9599	2.45956	2.76387
TGME49_270530	ubiquitin fusion degradation protein UFD1CY	8.66	36503	17	2	2	17.8477	20.4753	21.2598	2.62754	3.41202
TGME49_286090	translation initiation factor SUI1, putative	29.82	12483	3	1	1	16.1961	18.5662	18.9512	2.37012	2.75517
TGME49_248940	hypothetical protein	1.99	59319	21	1	1	16.1961	18.1536	18.8955	1.95749	2.6994
TGME49_212960	hypothetical protein	9.11	47540	27	2	2	16.1961	18.3078	18.8883	2.11175	2.69221
TGME49_272550	hypothetical protein	0.58	208479	105	1	1	16.1961	18.1764	18.8629	1.98035	2.6668
TGME49_257470	myosin J	1.7	273912	129	3	2	16.1961	18.6419	18.8149	2.44581	2.61886
TGME49_256840	hypothetical protein	2.36	82788	40	1	1	16.1961	17.9885	18.811	1.79247	2.61488
TGME49_245570	origin recognition complex subunit 2 protein	1.13	95338	43	1	1	16.1961	18.026	18.8086	1.82995	2.61254
TGME49_300180	hypothetical protein	10.48	33138	16	2	2	16.1961	18.549	18.8076	2.35295	2.6115
TGME49_269180	MIF4G domain-containing protein	12.48	273011	119	17	16	20.1116	23.4261	23.3678	3.31441	3.25615
TGME49_235380	hypothetical protein	5.49	65184	41	2	1	16.1961	18.3157	18.791	2.11965	2.59495
TGME49_321540	hypothetical protein	3.33	113946	54	2	2	16.1961	18.9244	18.7596	2.72838	2.56354
TGME49_257090	NAC domain-containing protein	14.76	38782	27	3	3	18.3134	21.5535	21.5074	3.24007	3.19395
TGME49_280370	hypothetical protein	35.79	71866	38	16	16	20.5904	23.4492	23.774	2.85877	3.18364
TGME49_210700	hypothetical protein	1.79	926544	502	9	9	16.4956	21.2365	19.6662	4.74092	3.17063
TGME49_238190	DNA-directed RNA polymerase II RPB3	4.96	51732	28	2	1	16.1961	18.6287	18.7066	2.43263	2.51055
TGME49_313100	signal recognition particle SRP54 protein	49.83	62791	40	21	19	20.5042	24.4452	23.6568	3.94096	3.1526
TGME49_231970	pre-mRNA processing splicing factor PRP8	3.86	291848	153	7	7	19.179	22.2034	22.3242	3.02447	3.14526
TGME49_213790	hypothetical protein	4.03	190491	99	6	6	17.9701	21.2574	21.1007	3.28727	3.13055
TGME49_221390	hypothetical protein	21.14	96464	58	13	12	18.7652	22.3903	21.8926	3.6251	3.1274
TGME49_262520	cyclophilin, putative	5.47	34622	20	1	1	16.1961	18.2728	18.6631	2.07669	2.46704
TGME49_273960	chaperonin GroS protein	10.7	39951	19	3	3	15.8791	19.2504	18.9818	3.37125	3.1027
TGME49_209850	RNA recognition motif-containing protein	3.46	168190	74	4	4	16.7864	20.5624	19.8842	3.77599	3.09776
TGME49_251630	slc30a2 protein	2.07	99616	63	1	1	16.1961	18.1786	18.6274	1.98255	2.43135
TGME49_230940	hypothetical protein	30.01	155051	66	28	26	23.5352	26.3114	26.6192	2.77613	3.08398
TGME49_305780	5'-3' exoribonuclease, putative	2.99	138629	61	2	2	16.1961	18.4374	18.6248	2.24136	2.42874
TGME49_246040	MIF4G domain-containing protein	2.93	157108	71	3	3	16.1961	19.5613	18.6136	3.36527	2.41755
TGME49_240660	hypothetical protein	4.97	54603	32	1	1	16.1961	17.8875	18.6072	1.69146	2.41109
TGME49_270770	PWI domain-containing protein	3.21	86918	38	2	2	16.1961	19.1678	18.5922	2.97177	2.39615
TGME49_295010	DEAD/DEAH box helicase domain-containing protein	2.29	77075	43	1	1	16.1961	17.9332	18.5597	1.73718	2.3636
TGME49_288630	nucleosome assembly protein (NAP), putative	19.93	32081	17	4	3	17.5257	20.1274	20.5399	2.60171	3.01429
TGME49_272400	casein kinase ii regulatory subunit protein	3.88	39721	20	1	1	16.1961	18.4455	18.5445	2.2494	2.34847
TGME49_214990	hypothetical protein	3.11	355593	178	5	5	16.1961	20.3235	18.541	4.12738	2.34491
TGME49_242415	histone lysine-specific demethylase	0.97	413601	221	3	3	16.1961	19.6453	18.5233	3.44918	2.32723
TGME49_230980	myosin I	1.81	200743	99	2	2	16.6555	19.789	19.6295	3.13354	2.97399
TGME49_233220	hypothetical protein	15.18	159704	79	16	16	20.4494	23.4384	23.4173	2.98898	2.96791
TGME49_235340	hypothetical protein	15.42	76523	39	7	7	19.8404	23.0167	22.746	3.17633	2.9056
TGME49_243310	hypothetical protein	3.24	132519	54	3	2	16.1961	18.9723	18.4313	2.77621	2.23521
TGME49_297470	myosin light chain 2, putative	39.51	40556	20	11	11	20.5408	23.2911	23.422	2.75028	2.88116
TGME49_207370	hypothetical protein	5.46	143073	60	4	4	16.1961	20.3117	18.416	4.1156	2.21991
TGME49_293360	hypothetical protein	25.51	26752	16	3	3	17.4198	19.9573	20.2931	2.53752	2.87332
TGME49_247290	hypothetical protein	2	218161	94	3	3	16.1961	19.9055	18.4096	3.70941	2.21351
TGME49_204120	hypothetical protein	4.33	68426	40	2	2	16.1961	19.516	18.3972	3.31993	2.20111
TGME49_272640	eukaryotic initiation factor-2B, epsilon subunit, putative	21.21	92849	51	11	10	19.2513	22.1061	22.0906	2.85486	2.83929
TGME49_306660	RNA pseudouridine synthase superfamily protein	4.97	676329	328	19	18	19.1326	21.9069	21.9651	2.77434	2.83248
TGME49_219710	hypothetical protein	3.33	200026	99	4	4	16.1961	20.1248	18.3486	3.92874	2.15251
TGME49_319640	hypothetical protein	2.51	101512	63	2	2	16.1961	18.9968	18.348	2.80078	2.15189
TGME49_267500	hypothetical protein	3.48	25697	12	1	1	16.1961	18.9787	18.3365	2.78258	2.14048
TGME49_297330	hypothetical protein	1.23	337327	136	2	1	16.1961	18.1466	18.322	1.95056	2.12589
TGME49_287480	hypothetical protein	0.72	532364	252	2	2	15.3607	18.8037	18.1395	3.44291	2.77878
TGME49_318260	transcription initiation factor TFIID subunit TAF5	3.2	117949	56	2	2	16.4159	18.7645	19.1854	2.34855	2.76954
TGME49_247380	hypothetical protein	1.45	119875	51	1	1	16.1961	19.0704	18.3104	2.87433	2.11428
TGME49_234970	Tyrosine kinase-like (TKL) protein	1.61	217984	125	2	2	16.1961	19.0311	18.2986	2.83501	2.10253
TGME49_306400	hypothetical protein	14.64	151366	93	14	14	20.8287	23.3625	23.5785	2.53383	2.74986
TGME49_239620	5'-nucleotidase, C-terminal domain-containing protein	14.37	95852	50	9	9	19.6172	22.1239	22.3663	2.50669	2.7491
TGME49_297720	trehalose-phosphatase	15.79	136691	77	12	11	19.6791	22.2425	22.3967	2.5634	2.71767
TGME49_205500	hypothetical protein	11.57	116859	54	8	8	18.9955	21.8445	21.706	2.84901	2.71056
TGME49_293320	hypothetical protein	1.13	198216	81	2	2	16.1961	19.3958	18.2401	3.19973	2.04406
TGME49_309140	transducin beta-like protein TBL1	7.68	84699	37	3	3	16.1961	19.9786	18.178	3.78258	1.98193
TGME49_225260	DNA-directed RNA polymerase II RPB1	0.9	209001	91	1	1	16.1961	18.505	18.1717	2.30895	1.97558
TGME49_257080	3'5'-cyclic nucleotide phosphodiesterase domain-containing protein	2.36	180343	85	3	1	16.1961	18.6277	18.1547	2.43162	1.95862
TGME49_217220	zinc finger, C3HC4 type (RING finger) domain-containing protein	7.5	115472	64	4	4	15.1281	19.9913	17.7282	4.86319	2.60007
TGME49_300330	hypothetical protein	3.49	137693	69	4	4	17.1974	20.4452	19.7653	3.24779	2.56795
TGME49_231960	omega secalin, putative	1	201902	62	1	1	16.1961	17.8724	18.0812	1.6763	1.88513
TGME49_313370	hypothetical protein	17.49	174667	95	17	16	20.6464	23.3027	23.1848	2.65631	2.53846
TGME49_320760	hypothetical protein	5.32	39390	21	1	1	16.1961	18.3549	18.0717	2.15888	1.8756
TGME49_289330	ubiquitin carboxyl-terminal hydrolase family 2 protein	6.23	248338	127	8	7	18.7161	21.3143	21.2462	2.5982	2.53009
TGME49_224530	alveolin domain containing intermediate filament IMC5	2.05	62624	36	1	1	17.1755	19.8753	19.7023	2.69984	2.52679
TGME49_216780	hypothetical protein	1.5	105057	40	1	1	16.1961	18.4049	18.037	2.20879	1.84094
TGME49_231630	alveolin domain containing intermediate filament IMC4	32.08	50172	30	11	11	23.1414	25.7022	25.6274	2.56079	2.48599
TGME49_285250	hypothetical protein	3.21	121221	47	2	1	16.1961	17.8955	18.0235	1.69938	1.82745
TGME49_224260	PHD-finger domain-containing protein	2.67	602434	293	9	9	17.1761	20.8638	19.6365	3.68773	2.46042
TGME49_286160	non-specific serine/threonine protein kinase	0.5	310366	131	1	1	16.1961	18.1943	17.9943	1.9982	1.79822
TGME49_214840	AP2 domain transcription factor AP2X-7	3.64	184051	65	3	3	16.6845	19.1084	19.1325	2.42395	2.44805
TGME49_306600	RNA recognition motif-containing protein	13.23	21205	10	2	2	16.1961	19.6254	17.9613	3.42935	1.76526
TGME49_238510	hypothetical protein	8.5	116255	59	5	5	18.2006	20.7354	20.5725	2.53477	2.37187
TGME49_221660	DEAD/DEAH box helicase domain-containing protein	2.81	202183	101	4	3	16.0596	18.466	18.4047	2.40641	2.3451
TGME49_247195	microneme protein MIC15	1.57	319972	125	4	4	17.2872	19.7565	19.6033	2.46921	2.31603
TGME49_235420	hypothetical protein	1.99	423319	187	5	5	16.7754	19.6853	19.0445	2.90992	2.26909
TGME49_232180	UBA/TS-N domain-containing protein	0.69	208044	96	1	1	16.1961	18.4003	17.7826	2.2042	1.58657
TGME49_315760	AP2 domain transcription factor AP2XI-4	3.74	346613	187	6	5	16.7287	19.7183	18.9112	2.9896	2.18248
TGME49_305340	corepressor complex CRC230	8.72	207303	102	11	11	19.489	22.5599	21.6593	3.07098	2.17034
TGME49_209440	hypothetical protein	0.83	383535	205	2	2	16.1961	18.5847	17.6944	2.38867	1.4983
TGME49_245580	hypothetical protein	0.39	248491	131	1	1	16.1961	18.2123	17.6605	2.0162	1.46447
TGME49_270620	DEAD/DEAH box helicase domain-containing protein	2.76	102414	57	2	1	16.1961	17.9362	17.6389	1.74015	1.44287
TGME49_209500	hypothetical protein	2.14	328204	164	4	3	16.1961	19.7533	17.5669	3.55726	1.37084
TGME49_221950	splicesome-associated protein, putative	3.94	64912	38	2	2	16.1961	19.6874	17.4125	3.49137	1.21639
TGME49_237290	hypothetical protein	1.56	225394	119	2	2	16.4526	19.0039	18.1305	2.55124	1.67786
TGME49_253750	PLU-1 family protein	2.49	856703	416	10	10	18.2012	21.039	19.819	2.83775	1.61774
TGME49_265770	hypothetical protein	2.04	231268	135	2	2	16.1961	19.0324	17.003	2.83629	0.806963
TGME49_233120	AP2 domain transcription factor AP2VIII-2	1.96	256684	130	3	3	16.5346	19.0601	17.789	2.52553	1.25439
TGME49_224240	protein phosphatase 2C domain-containing protein	2.6	123159	59	2	2	16.5164	18.9362	17.7297	2.41978	1.21332
TGME49_220370	hypothetical protein	0.75	134171	78	1	1	16.1961	24.9585	16.1961	8.76246	0
TGME49_289380	hypothetical protein	1.85	100247	55	1	1	16.1961	21.337	16.1961	5.1409	0
TGME49_205320	hypothetical protein	6.87	70850	45	1	1	16.1961	21.0119	16.1961	4.81583	0
TGME49_264430	hypothetical protein	1.43	285105	215	3	3	16.1961	20.2094	16.1961	4.01334	0
TGME49_230605	hypothetical protein	1.39	57180	30	1	1	16.1961	20.1989	16.1961	4.00281	0
TGME49_227610	hypothetical protein	3.48	390362	197	7	6	16.1961	20.0548	16.1961	3.85876	0
TGME49_313430	hypothetical protein	0.55	593557	244	2	2	16.1961	19.6957	16.1961	3.49959	0
TGME49_289880	hypothetical protein	1.73	148657	78	2	2	16.1961	19.5718	16.1961	3.37568	0
TGME49_248740	hypothetical protein	2.26	134977	53	2	2	16.1961	19.4414	16.1961	3.24537	0
TGME49_269800	glutamine-dependent NAD(+) synthetase protein, putative	4.18	94398	37	2	2	16.1961	19.3964	16.1961	3.20037	0
TGME49_313422	hypothetical protein	2.21	94514	43	1	1	16.1961	19.3708	16.1961	3.17472	0
TGME49_294730	hypothetical protein	1.87	217380	71	2	2	16.1961	19.2556	16.1961	3.05955	0
TGME49_261490	hypothetical protein	1.15	258415	137	2	2	16.1961	19.205	16.1961	3.00891	0
TGME49_249860	hypothetical protein	2.49	90242	48	1	1	16.1961	19.155	16.1961	2.95896	0
TGME49_242118	myosin-light-chain kinase	9.2	53050	23	2	1	16.1961	19.1271	16.1961	2.93102	0
TGME49_243280	Met-10+ like-protein	1.34	98908	54	1	1	16.1961	19.0613	16.1961	2.86526	0
TGME49_242830	XRN 5'-3' exonuclease N-terminus protein	3.23	223765	113	4	4	16.1961	19.024	16.1961	2.82791	0
TGME49_280410	3'5'-cyclic nucleotide phosphodiesterase domain-containing protein	1.2	121591	49	1	1	16.1961	18.9722	16.1961	2.77609	0
TGME49_232520	brix domain-containing protein	7.23	43252	21	2	2	16.1961	18.9515	16.1961	2.75541	0
TGME49_208340	hypothetical protein	2.57	143921	80	2	2	16.1961	18.9023	16.1961	2.70623	0
TGME49_272030	kelch repeat-containing protein	2.87	90418	53	2	2	16.1961	18.8998	16.1961	2.70375	0
TGME49_219170	hypothetical protein	10.16	33334	19	2	2	16.1961	18.7051	16.1961	2.50899	0
TGME49_238400	endonuclease/exonuclease/phosphatase domain-containing protein	1.07	290209	139	2	2	16.1961	18.6371	16.1961	2.44102	0
TGME49_267810	Rab 5	14.94	26503	17	3	1	16.1961	18.5707	16.1961	2.37466	0
TGME49_272475	protein kinase domain-containing protein	0.85	282484	137	2	2	16.1961	18.4626	16.1961	2.26654	0
TGME49_309250	hypothetical protein	1.18	407391	216	2	2	16.1961	18.447	16.1961	2.25095	0
TGME49_239410	hypothetical protein	0.6	256133	124	1	1	16.1961	18.4274	16.1961	2.23135	0
TGME49_278440	SWI2/SNF2 Brahma-like putative	1.76	285454	129	3	2	16.1961	18.383	16.1961	2.18695	0
TGME49_203160	hypothetical protein	2.4	74784	48	1	1	16.1961	18.3348	16.1961	2.1387	0
TGME49_231850	serine-threonine phosophatase 2C (PP2C)	8.16	36791	20	2	2	16.1961	18.3059	16.1961	2.10979	0
TGME49_293220	DHHC zinc finger domain-containing protein	1.13	146342	71	1	1	16.1961	18.2008	16.1961	2.00476	0
TGME49_203750	hypothetical protein	0.94	149766	76	1	1	16.1961	18.1282	16.1961	1.9321	0
TGME49_227650	microtubule-associated protein RP/EB family, putative	4.84	45690	29	1	1	16.1961	18.1212	16.1961	1.92514	0
TGME49_318470	AP2 domain transcription factor AP2IV-4	0.58	250129	114	1	1	16.1961	18.1106	16.1961	1.91455	0
TGME49_319930	hypothetical protein	1.5	121345	51	1	1	16.1961	18.0167	16.1961	1.82059	0
TGME49_267390	DNA-directed RNA polymerase I RPAC1	4.62	38447	21	1	1	16.1961	17.9779	16.1961	1.78184	0
TGME49_253000	ELMO/CED-12 family protein	3.61	57007	25	1	1	16.1961	17.9495	16.1961	1.75347	0
TGME49_275420	histone lysine-specific demethylase LSD1/BHC110/KDMA1A	0.69	309611	137	1	1	16.1961	17.906	16.1961	1.70995	0
TGME49_244720	hypothetical protein	0.43	304157	161	1	1	16.1961	17.8855	16.1961	1.68944	0
TGME49_264640	bromodomain-containing protein	2.81	140476	67	2	1	16.1961	17.8801	16.1961	1.68403	0
TGME49_226320	hypothetical protein	3.47	73664	27	2	2	16.1961	18.5361	16.7329	2.34006	0.53686
TGME49_264090	hypothetical protein	0.57	320216	160	1	1	16.1961	17.8576	16.1961	1.66155	0
TGME49_209280	hypothetical protein	0.81	178494	85	1	1	16.1961	17.8503	16.1961	1.65423	0
TGME49_291180	hypothetical protein	5.14	574474	302	18	18	20.4878	22.7925	22.4086	2.30468	1.92079
TGME49_214180	ENTH domain-containing protein	1.89	65928	26	1	1	16.1961	17.843	16.1961	1.64696	0
TGME49_260500	COPI associated protein, putative	28.89	29924	10	4	4	20.7623	23.0615	23.1925	2.29916	2.43025
TGME49_255880	hypothetical protein	4.19	85749	39	1	1	16.799	19.0877	18.5171	2.28872	1.71814
TGME49_315280	hypothetical protein	1.94	118359	72	1	1	16.1961	17.8154	18.2406	1.61935	2.04452
TGME49_207920	hypothetical protein	1.79	80495	40	1	1	16.1961	17.7995	16.1961	1.60342	0
TGME49_277710	hypothetical protein	3.13	79012	48	1	1	16.1961	17.7847	16.1961	1.58858	0
TGME49_216000	alveolin domain containing intermediate filament IMC3	21.93	58000	22	6	5	20.0445	22.2795	22.3236	2.23504	2.27909
TGME49_225000	hypothetical protein	5.16	154663	76	3	3	17.1239	19.3541	16.1961	2.2302	-0.927851
TGME49_255890	pyridine nucleotide-disulfide oxidoreductase domain-containing protein	3.93	85898	43	2	1	16.1961	17.7714	18.4262	1.57531	2.23017
TGME49_273905	hypothetical protein	4.83	57444	29	1	1	16.1961	17.7594	18.2921	1.56335	2.09603
TGME49_255250	tRNA (cytosine(34)-C(5))-methyltransferase, putative	1.13	116295	72	1	1	15.1706	17.3817	17.9272	2.2111	2.75653
TGME49_294930	leucine rich repeat-containing protein	11.24	83267	45	5	4	18.3281	20.5244	20.5234	2.19634	2.19531
TGME49_315700	hypothetical protein	1.82	87984	45	1	1	16.1961	17.737	18.1998	1.54088	2.00373
TGME49_278640	MIZ/SP-RING zinc finger domain-containing protein	1.01	186087	77	1	1	16.1961	17.7306	18.0069	1.53457	1.81079
TGME49_248680	hypothetical protein	1.06	160862	81	1	1	16.1961	17.727	16.1961	1.53097	0
TGME49_240850	WD domain, G-beta repeat-containing protein	3.47	59366	34	1	1	16.1961	17.7204	17.9714	1.52432	1.77536
TGME49_226470	hypothetical protein	1.28	341938	176	2	2	16.1961	17.7172	17.0163	1.52117	0.820204
TGME49_232680	hypothetical protein	0.98	180410	94	1	1	16.1961	17.7078	16.1961	1.51171	0
TGME49_321620	dynamin-related protein DRPB	30.35	95931	54	19	19	21.2001	23.3609	23.8764	2.16082	2.67628
TGME49_270830	small nuclear ribonucleoprotein	5.81	17505	10	1	1	16.1961	17.6924	18.1925	1.49628	1.99641
TGME49_264140	hypothetical protein	0.13	653446	371	1	1	16.1961	17.6673	18.5451	1.4712	2.34901
TGME49_249610	hypothetical protein	5.91	135999	66	4	4	17.3454	19.4556	18.36	2.11025	1.01461
TGME49_231640	alveolin domain containing intermediate filament IMC1	45.32	69596	38	24	24	23.8412	25.9287	25.7377	2.08746	1.89652
TGME49_248850	methionine aminopeptidase	3.61	46805	30	1	1	16.1961	17.6216	18.3294	1.42553	2.13332
TGME49_274000	hypothetical protein	2.38	438340	232	5	5	18.9409	21.018	21.15	2.07714	2.20916
TGME49_259200	Na+/H+ exchanger NHE1	4.68	248189	119	6	6	18.6783	20.7452	21.0742	2.06692	2.39595
TGME49_248360	hypothetical protein	6.88	27175	8	1	1	16.1961	17.6072	16.1961	1.41111	0
TGME49_206540	hypothetical protein	1.12	131049	51	1	1	16.1961	17.6056	18.2624	1.40956	2.06636
TGME49_310950	AP2 domain transcription factor AP2XI-3	0.93	135101	22	1	1	16.1961	17.5937	16.1961	1.39761	0
TGME49_321410	hypothetical protein	0.68	212038	119	1	1	16.1961	17.5917	17.0583	1.39565	0.862191
TGME49_249680	RNA polymerase II associated Paf1 complex component PAF1	13.15	61780	31	2	1	16.1961	17.5899	16.1961	1.39382	0
TGME49_230860	hypothetical protein	1.77	96993	49	1	1	16.1961	17.585	16.1961	1.38891	0
TGME49_256060	nucleosome assembly protein (nap) protein	1.72	89465	60	1	1	16.1961	17.5798	16.1961	1.38372	0
TGME49_223840	ATP-citrate lyase, putative	6.4	139836	66	4	3	17.3977	19.4172	18.6768	2.01952	1.27904
TGME49_260230	hypothetical protein	0.89	98392	49	1	1	16.1961	17.5583	20.9056	1.36222	4.70954
TGME49_269260	hypothetical protein	3.4	71821	41	2	2	17.2438	19.2588	19.1301	2.01498	1.88631
TGME49_233430	hypothetical protein	0.32	410967	214	1	1	16.1961	17.5451	16.1961	1.34902	0
TGME49_278130	hypothetical protein	1.24	168261	89	1	1	15.2052	17.2067	16.6635	2.00149	1.45825
TGME49_236260	protein phosphatase 2C domain-containing protein	4.43	101167	41	2	1	16.1961	17.5392	16.1961	1.34316	0
TGME49_206450	autophagy-related cysteine peptidase atg4, putative	0.88	397388	203	2	2	16.1961	17.5352	16.4164	1.33915	0.220335
TGME49_313790	hypothetical protein	0.94	89986	57	1	1	16.1961	17.5344	16.1961	1.33834	0
TGME49_291620	hypothetical protein	1.28	160045	77	1	1	16.1961	17.533	16.1961	1.3369	0
TGME49_273560	kinesin heavy chain, putative	5.91	181383	102	6	6	19.2774	21.2607	21.1566	1.98323	1.87913
TGME49_262700	tetratricopeptide repeat-containing protein	1.1	165006	75	1	1	16.1961	17.5228	17.9268	1.32674	1.73075
TGME49_251740	AP2 domain transcription factor AP2XII-9	0.95	198557	85	1	1	15.5909	17.572	17.1563	1.9811	1.5654
TGME49_229930	p25-alpha family protein	60.74	17340	10	7	7	20.6823	22.6521	23.465	1.96981	2.78279
TGME49_217510	hypothetical protein	11.32	42131	20	2	2	17.5568	19.5255	19.6686	1.96866	2.11182
TGME49_260600	Pumilio-family RNA binding repeat-containing protein	8.23	172518	73	8	8	19.6701	21.6384	21.7434	1.96828	2.07327
TGME49_210980	alternative splicing type 3 and, putative	14.44	64529	37	5	5	18.0296	19.9866	21.4647	1.95701	3.43514
TGME49_208510	hypothetical protein	1.04	110471	45	1	1	15.4366	17.393	17.7712	1.95632	2.33459
TGME49_311400	WD domain, G-beta repeat-containing protein	1.07	165572	65	1	1	16.1961	17.4841	16.1961	1.28802	0
TGME49_263520	microtubule associated protein SPM1	7.12	38797	28	2	2	18.4342	20.3702	20.251	1.93597	1.81686
TGME49_237460	hypothetical protein	1.94	75255	37	1	1	16.1961	17.4736	18.7734	1.27755	2.57731
TGME49_228120	hypothetical protein	0.41	417840	200	1	1	15.352	17.2642	17.1957	1.9122	1.84364
TGME49_295360	hypothetical protein	10.45	29550	18	2	2	18.4181	20.3193	20.2677	1.90118	1.8496
TGME49_263595	RNA-binding protein	4.93	54840	21	1	1	16.1961	17.4204	17.4866	1.22438	1.29048
TGME49_217770	hypothetical protein	1.21	165163	83	1	1	16.1961	17.4163	17.6572	1.22024	1.46116
TGME49_311240	DnaJ family chaperone, putative	7.28	47449	23	1	1	16.1961	17.4154	16.5544	1.21938	0.358365
TGME49_299810	cysteine-tRNA synthetase (CysRS)	1.22	101371	58	1	1	16.1961	17.3811	16.1961	1.18505	0
TGME49_311030	hypothetical protein	0.37	402506	201	1	1	16.1961	17.3778	16.1961	1.18169	0
TGME49_236970	SWI2/SNF2-containing PHD finger protein	6.42	277895	149	9	9	19.6881	21.5003	21.3873	1.81216	1.6992
TGME49_301120	acetyl-CoA acetyltransferase	13.8	43893	25	4	4	17.4831	19.2892	19.2971	1.80614	1.81407
TGME49_260670	centrin, putative	26.47	26582	13	4	4	20.0441	21.8358	21.9684	1.79165	1.92429
TGME49_306220	hypothetical protein	1.48	77237	36	1	1	16.1961	17.3261	17.2297	1.13	1.03365
TGME49_310670	glycogen phosphorylase 1, putative	1.64	105537	58	1	1	16.1961	17.3137	17.7186	1.1176	1.52256
TGME49_296010	phosphatidylinositol 3- and 4-kinase	2.78	169559	73	2	2	17.0523	18.8239	19.8725	1.77155	2.82013
TGME49_202760	hypothetical protein	8.24	38626	21	2	2	17.6517	19.4153	20.4175	1.76352	2.76581
TGME49_313080	hypothetical protein	2.86	49528	27	1	1	16.1961	17.2973	16.1961	1.10126	0
TGME49_307810	hypothetical protein	24.59	44172	25	5	5	19.904	21.6534	22.1228	1.74944	2.21885
TGME49_293580	prefoldin subunit protein	8.82	18345	14	1	1	16.1961	17.2804	17.6993	1.08435	1.50323
TGME49_267420	mago nashi family protein 2, putative	4.46	23727	18	1	1	16.1961	17.2783	17.6473	1.08222	1.45124
TGME49_310780	dense granule protein GRA4	14.78	36330	12	3	3	20.1824	21.9151	21.1824	1.73271	1.00003
TGME49_268330	hypothetical protein	1.02	310848	149	1	1	16.1961	17.2735	16.1961	1.0774	0
TGME49_295070	helicase associated domain (ha2) protein	1.87	175254	81	2	1	16.1961	17.2599	17.177	1.06387	0.980924
TGME49_313810	transcription initiation factor TFIID complex subunit TAF8	1.97	66966	27	1	1	16.1961	17.2574	17.6646	1.06133	1.46852
TGME49_230850	hypothetical protein	16.18	50618	21	6	6	20.0022	21.713	21.8014	1.71087	1.79919
TGME49_203390	CRAL/TRIO domain-containing protein	15.79	50481	23	5	5	19.6918	21.3908	21.5209	1.69894	1.8291
TGME49_228400	WD domain, G-beta repeat-containing protein	3.32	69954	33	2	2	17.4561	19.155	19.7505	1.69884	2.29442
TGME49_321420	kelch repeat-containing protein	2.17	61088	33	1	1	16.1961	17.2386	18.2287	1.04251	2.03263
TGME49_226710	hypothetical protein	13.13	33272	10	3	3	20.3733	22.0637	22.0286	1.69035	1.65525
TGME49_236040	fructose-1,6-bisphosphate aldolase	11.55	46960	34	3	3	17.954	19.6409	20.4234	1.68687	2.46947
TGME49_218960	AP2 domain transcription factor AP2XII-1	2.23	247703	148	3	3	17.913	19.5958	19.6583	1.68283	1.74537
TGME49_226960	phosphofructokinase PFKII	23.18	131362	54	20	19	22.6217	24.3011	24.5562	1.67939	1.93452
TGME49_254300	hypothetical protein	1.52	196444	104	3	1	16.1961	17.1935	18.3792	0.997435	2.18316
TGME49_315690	DnaJ domain-containing protein	4.1	34154	16	1	1	16.1961	17.1803	18.0208	0.984205	1.82473
TGME49_294780	hypothetical protein	2.79	35063	22	1	1	16.1961	17.1721	17.6572	0.976048	1.46114
TGME49_276140	ADP ribosylation factor ARF1	19.49	62073	35	11	11	23.3957	25.0133	25.316	1.61758	1.9203
TGME49_218720	calcium-dependent protein kinase CDPK6	1.02	160932	81	1	1	16.1961	17.1527	18.1083	0.956591	1.91222
TGME49_263360	WD domain, G-beta repeat-containing protein	0.63	170047	97	1	1	16.1961	17.1496	16.1961	0.953526	0
TGME49_319850	splicing factor U2AF family SnRNP auxilary factor large subunit, RRM domain-containing protein	29.29	51681	21	9	8	20.6218	22.2296	22.7363	1.60778	2.11451
TGME49_269650	FFD and TFG box motifs protein	11.79	51441	18	4	4	19.3006	20.9014	21.7557	1.60083	2.45507
TGME49_232760	protein phosphatase inhibitor IPP2	17.93	16629	11	1	1	16.1961	17.1363	16.1961	0.940243	0
TGME49_272770	hypothetical protein	3.39	79635	30	1	1	16.1961	17.12	16.1961	0.923893	0
TGME49_264460	DNA-directed RNA polymerase III RPC5	1.45	90300	49	1	1	16.1961	17.1136	16.1961	0.917553	0
TGME49_270930	hypothetical protein	0.9	317119	165	2	2	17.6539	19.2179	19.6252	1.56397	1.97126
TGME49_216810	5'-nucleotidase, C-terminal domain-containing protein	14.51	78348	48	6	6	19.8913	21.4466	21.3494	1.55524	1.45802
TGME49_214940	MIC2-associated protein M2AP	10	34552	11	2	2	17.2815	18.8335	18.2659	1.55199	0.984386
TGME49_250340	centrin 2	7.06	19153	10	1	1	16.1961	17.0828	16.1961	0.886766	0
TGME49_263090	14-3-3 protein	32.82	37174	25	8	8	21.4165	22.9577	22.956	1.54117	1.53949
TGME49_204160	GYF domain-containing protein	2.03	189982	98	2	1	16.1961	17.0586	16.9681	0.862553	0.772067
TGME49_238380	hypothetical protein	3.64	96535	50	3	3	18.5577	20.0747	20.2648	1.51702	1.70715
TGME49_290920	oxidoreductase, 2OG-Fe(II) oxygenase family protein	4.86	100844	46	2	2	17.2068	18.7018	19.4324	1.49495	2.22564
TGME49_257150	NOT2 / NOT3 / NOT5 family protein	5.41	53120	24	1	1	16.6449	18.1391	18.9463	1.49413	2.30133
TGME49_239590	WD domain, G-beta repeat-containing protein	3.37	74725	40	2	2	16.9987	18.4823	18.0757	1.48355	1.07699
TGME49_263580	bromodomain-containing protein	7.42	76521	41	4	4	18.8653	20.347	19.9226	1.48175	1.05731
TGME49_214270	translation initiation factor IF-2, putative	7.26	126068	54	6	6	19.2771	20.7529	20.9049	1.47577	1.62786
TGME49_232340	protein phosphatase 2C domain-containing protein	46.52	59868	34	22	22	23.6557	25.126	25.4795	1.47035	1.82378
TGME49_245560	hypothetical protein	0.47	223910	126	1	1	16.1961	17.0088	16.1961	0.812763	0
TGME49_220900	hypothetical protein	4.39	78152	38	2	2	17.3734	18.8161	19.4327	1.44268	2.05932
TGME49_218560	acetyl-coA carboxylase ACC2	33.39	365035	182	80	80	25.4088	26.848	25.993	1.43918	0.584209
TGME49_316340	hypothetical protein	8.64	26850	13	1	1	19.038	20.477	21.0238	1.43901	1.98574
TGME49_278530	multiprotein bridging factor type 1 family transcriptional co-activator, putative	25.69	16077	12	2	1	18.4157	19.8517	20.5823	1.43601	2.16658
TGME49_255300	hypothetical protein	0.8	265044	159	1	1	16.1961	16.9769	16.7933	0.780877	0.597228
TGME49_250850	CMGC kinase, putative	1.38	286628	145	2	1	16.1961	16.9753	16.1961	0.779189	0
TGME49_313480	hypothetical protein	1.16	152491	87	1	1	16.1961	16.9731	17.1159	0.777032	0.919856
TGME49_223390	activating signal cointegrator 1 complex subunit 3 family 1 ASCC3L1, putative	24.88	248403	125	33	31	23.0903	24.5177	24.7558	1.42741	1.66551
TGME49_313990	CBF/Mak21 family protein	1.55	148847	69	1	1	16.1961	16.9685	17.6792	0.7724	1.4831
TGME49_203170	OB-fold nucleic acid binding domain-containing protein	6.97	81853	52	4	4	20.6534	22.0789	22.3333	1.42549	1.67994
TGME49_214470	Ulp1 protease family, C-terminal catalytic domain-containing protein	3.11	85261	50	2	2	17.1566	18.5689	18.8915	1.41232	1.73492
TGME49_312230	DNA topoisomerase 2, putative	1.15	185767	97	1	1	16.1961	16.9502	16.1961	0.754081	0
TGME49_224720	SPOC domain-containing protein	1.7	73465	27	1	1	15.9817	17.3803	17.7403	1.39855	1.75859
TGME49_311860	hypothetical protein	0.44	339744	171	1	1	16.1961	16.937	16.1961	0.740941	0
TGME49_275490	hypothetical protein	1.25	217118	110	1	1	16.1961	16.928	16.1961	0.731928	0
TGME49_214770	small GTP binding protein rab1a, putative	44.06	22880	21	7	3	20.4515	21.8363	22.4014	1.38478	1.94985
TGME49_267650	hypothetical protein	1.02	324269	162	2	1	16.1115	17.4887	17.7273	1.37717	1.61583
TGME49_297530	DNA-directed RNA polymerase I RPA2	1.22	153521	82	1	1	16.1961	16.8824	17.2708	0.686342	1.0747
TGME49_239400	hypothetical protein	6.17	133887	84	6	6	20.0226	21.3602	20.9879	1.33758	0.965304
TGME49_232080	hypothetical protein	3.84	1101138	524	24	24	21.3165	22.6288	22.2483	1.31225	0.931811
TGME49_247700	AP2 domain transcription factor AP2XII-4	0.36	401796	216	1	1	15.8239	17.1295	17.343	1.30553	1.51904
TGME49_233153	hypothetical protein	1.99	66358	34	1	1	16.7616	18.0568	18.3041	1.29522	1.54253
TGME49_298630	vacuolar transporter chaperone VTC2	2.22	141628	64	2	2	18.0975	19.3891	19.8276	1.2916	1.73016
TGME49_244460	hypothetical protein	8.96	127300	60	7	7	20.5153	21.7984	22.329	1.28309	1.81364
TGME49_289510	hypothetical protein	2.42	101556	40	2	2	18.6621	19.9405	19.9192	1.27831	1.257
TGME49_313860	regulator of chromosome condensation (RCC1) repeat-containing protein	4.02	281696	152	7	7	19.0777	20.334	21.201	1.25629	2.12324
TGME49_264130	hypothetical protein	3.57	75116	48	2	2	16.9042	18.1583	18.7249	1.25413	1.8207
TGME49_281420	histone deacetylase HDAC1	0.34	249700	111	1	1	20.1977	21.441	23.6455	1.24333	3.44778
TGME49_220270	alveolin domain containing intermediate filament IMC6	15.09	48635	23	4	4	20.261	21.4988	21.4626	1.23787	1.20168
TGME49_289550	WD domain, G-beta repeat-containing protein	8.3	57271	21	2	2	16.1961	16.773	18.2866	0.5769	2.0905
TGME49_313570	regulator of chromosome condensation (RCC1) repeat-containing protein	1.79	71409	41	1	1	15.6514	16.8819	16.1961	1.23052	0.544648
TGME49_313380	hypothetical protein	24.45	31513	17	5	5	20.7934	22.0202	22.142	1.22685	1.34861
TGME49_255340	tetratricopeptide repeat-containing protein	4.42	185666	99	4	3	19.0904	20.3121	20.8254	1.22168	1.735
TGME49_308580	Lon protease family protein	1.6	164127	83	2	2	17.5524	18.7729	16.1961	1.22049	-1.35636
TGME49_259560	endonuclease/exonuclease/phosphatase family protein	1.48	164513	74	1	1	15.8068	17.0253	16.8643	1.21851	1.05751
TGME49_313970	Phytanoyl-CoA dioxygenase (PhyH) superfamily protein	3.48	96236	50	2	1	16.1961	16.7509	17.4562	0.554853	1.26009
TGME49_269410	hypothetical protein	7.83	24125	15	1	1	16.1961	16.7482	17.6501	0.552139	1.45401
TGME49_246560	vacuolar ATP synthase subunit g, putative	16.79	14837	7	1	1	16.9658	18.1702	16.1961	1.20439	-0.769747
TGME49_222800	glycogen synthase, putative	0.53	325251	146	1	1	16.1961	16.7343	16.1961	0.538215	0
TGME49_242070	cAMP-dependent protein kinase regulatory subunit	19.48	42796	26	5	5	20.3484	21.5357	22.1793	1.18732	1.83093
TGME49_267730	hypothetical protein	3.43	50136	20	1	1	15.0742	16.2607	17.4484	1.18651	2.37421
TGME49_321520	hypothetical protein	7.96	24783	7	1	1	17.0213	18.2073	19.1305	1.186	2.10917
TGME49_312280	pre-mRNA-splicing factor ATP-dependent RNA helicase, putative	5.06	136385	73	5	4	19.2919	20.4733	19.7448	1.18133	0.452877
TGME49_248120	hypothetical protein	2.91	100764	40	2	2	18.1416	19.317	19.7556	1.17545	1.61406
TGME49_231210	sarcalumenin/eps15 family protein	12.12	66866	39	5	5	20.1582	21.3316	21.5181	1.17346	1.35998
TGME49_286440	malic enzyme	10.81	41851	23	3	3	19.0231	20.1928	20.549	1.1697	1.52589
TGME49_265870	pantoate-beta-alanine ligase	1.38	88326	46	1	1	15.5065	16.6675	17.0634	1.16103	1.5569
TGME49_226680	hypothetical protein	11.46	98064	58	8	8	20.18	21.3282	21.9759	1.14819	1.79588
TGME49_277760	adenylosuccinate lyase, putative	8.77	74234	43	3	3	18.3102	19.4578	19.4823	1.14751	1.17206
TGME49_316490	hypothetical protein	8.94	53288	31	4	4	21.092	22.2329	22.5732	1.14091	1.48118
TGME49_271290	hypothetical protein	1.61	120855	65	1	1	16.1961	16.6765	16.1961	0.480451	0
TGME49_233020	Not1 N-terminal domain, CCR4-Not complex component protein	10.67	83854	45	5	5	20.1391	21.2737	21.705	1.13456	1.5659
TGME49_209890	hypothetical protein	13.47	22011	12	2	2	17.212	18.3428	17.8548	1.13079	0.642842
TGME49_250800	AP2 domain transcription factor AP2XII-8	0.71	165442	67	1	1	16.1961	16.6672	17.3738	0.471095	1.17777
TGME49_233500	triose-phosphate isomerase TPI-II	6.67	39560	20	2	2	17.8082	18.9247	18.4289	1.11642	0.62067
TGME49_260200	helicase associated domain (ha2) protein	2.73	141771	74	2	1	16.324	17.4393	18.4458	1.1153	2.12175
TGME49_234900	PHD-finger domain-containing protein	0.26	480654	206	1	1	16.2628	17.3701	16.1961	1.10736	-0.0666963
TGME49_267800	dynamin-related protein DRPA	10.74	87397	48	6	5	19.8097	20.9146	20.9032	1.10488	1.09355
TGME49_278660	P-type ATPase4, putative	9.94	144647	70	10	9	20.9666	22.0693	22.5293	1.10271	1.56267
TGME49_228750	calcium dependent protein kinase CDPK7	0.84	219086	97	1	1	16.1961	16.6345	16.7423	0.438385	0.546218
TGME49_262710	Ctr copper transporter family protein	2.93	40742	17	1	1	16.445	17.533	18.1144	1.08792	1.66939
TGME49_249260	cell-cycle-associated protein kinase CDK, putative	2.41	212038	109	3	1	17.4813	18.5662	18.8316	1.08496	1.35039
TGME49_266090	hypothetical protein	12.42	49580	17	4	4	19.0622	20.1433	20.4512	1.08104	1.389
TGME49_246170	ARID/BRIGHT DNA binding domain-containing protein	1.22	286303	129	2	2	16.1961	16.6191	17.5844	0.423012	1.38832
TGME49_243960	nuclear transport factor 2 (ntf2) domain-containing protein	29.36	84196	39	21	21	23.394	24.471	24.7828	1.07698	1.38886
TGME49_239800	hypothetical protein	23.62	34073	13	5	5	19.6028	20.6727	20.8881	1.06994	1.28536
TGME49_258410	photosensitized INA-labeled protein PHIL1	17.58	18844	8	2	2	18.5329	19.5998	19.9593	1.06689	1.42635
TGME49_229630	eIF2 kinase IF2K-A (incomplete catalytic triad)	0.16	541892	265	1	1	16.809	17.8632	18.5447	1.05418	1.73574
TGME49_228000	splicing factor 3A subunit 2, putative	7.44	27858	19	1	1	17.1675	18.2188	18.9257	1.05135	1.75821
TGME49_227960	PCI domain-containing protein	4.15	55708	29	2	2	18.471	19.5213	20.6134	1.05026	2.14243
TGME49_241840	hypothetical protein	13.69	49144	30	3	3	18.3885	19.4356	19.4915	1.04703	1.103
TGME49_312820	hypothetical protein	6.7	60782	35	2	2	17.4475	18.493	18.9579	1.04547	1.51033
TGME49_222900	phosphoserine phosphatase	2.5	190477	98	2	1	16.9099	17.9516	18.2652	1.04164	1.35523
TGME49_255510	ankyrin repeat-containing protein	10.62	123048	56	7	7	19.5164	20.5566	20.9381	1.04026	1.42171
TGME49_249390	glutamate/leucine/phenylalanine/valine dehydrogenase family protein	35.16	135701	74	28	27	23.7347	24.7704	24.9595	1.03575	1.22484
TGME49_203980	hypothetical protein	7.71	201280	69	9	8	20.6284	21.6637	21.7979	1.03538	1.16953
TGME49_294630	hypothetical protein	6.25	95709	47	4	4	19.6555	20.6895	21.1436	1.03399	1.48814
TGME49_316530	myosin heavy chain, putative	3.13	93127	66	2	2	16.9282	17.9609	16.1961	1.03271	-0.732091
TGME49_218220	cell-cycle-associated protein kinase CDK, putative	21.67	34285	21	5	5	21.0126	22.0422	22.3396	1.02958	1.32698
TGME49_318440	helicase associated domain (ha2) protein	22.25	236962	119	28	25	22.0657	23.0942	23.4408	1.02854	1.37509
TGME49_226660	hypothetical protein	0.32	389806	172	1	1	16.9529	17.9812	16.1961	1.02832	-0.756797
TGME49_205220	U5 snRNP-associated subunit, putative	3.77	122775	74	3	3	18.2865	19.3115	19.3106	1.02506	1.02413
TGME49_315150	eukaryotic initiation factor-4E, putative	7.47	49927	26	3	3	20.0617	21.0754	21.0678	1.01374	1.00611
TGME49_289760	hypothetical protein	15.96	96410	46	6	6	20.5161	21.5275	20.7451	1.01132	0.228992
TGME49_311310	protein phosphatase 2B catalytic subunit, calcineurin family phosphatse superfamily protein	15.37	56446	32	5	4	19.6467	20.6561	21.1412	1.00935	1.49448
TGME49_266640	Acetyl-coenzyme A synthetase 2, putative	32.63	79991	42	13	11	22.0773	23.0785	23.7803	1.00125	1.70304
TGME49_229020	cell-cycle-associated protein kinase CDK, putative	0.87	138007	74	1	1	16.1961	16.5386	16.8525	0.342576	0.656468
TGME49_232440	Brf1p family coiled coil protein	27.56	54044	33	11	11	22.1085	23.1056	23.5611	0.997056	1.45256
TGME49_308860	hypothetical protein	15.75	69757	29	8	7	21.3985	22.3863	22.3923	0.987863	0.99382
TGME49_230590	chitobiosyldiphosphodolichol beta-mannosyltransferase	6.66	102050	49	3	3	17.7027	18.6857	19.811	0.982975	2.10832
TGME49_220360	FAD binding domain-containing protein	3.67	148570	69	2	1	17.2635	18.2455	17.959	0.981978	0.695497
TGME49_223140	tRNA binding domain-containing protein	27.54	50986	29	9	9	21.4844	22.4653	22.7749	0.980847	1.29049
TGME49_225890	hypothetical protein	12.49	223318	98	15	15	21.8313	22.8055	23.1266	0.974213	1.29534
TGME49_213740	hypothetical protein	6.77	91858	40	5	5	19.1046	20.0751	19.9094	0.970481	0.804752
TGME49_289650	PEP-carboxykinase I	5.61	75343	36	3	3	20.5881	21.5485	21.6643	0.960452	1.07629
TGME49_228210	26S proteasome regulatory subunit	22.86	44455	27	7	7	20.6935	21.6513	22.2704	0.957872	1.57692
TGME49_294670	translation initiation factor 3 subunit	55.96	31813	14	10	10	23.1487	24.0973	24.9386	0.948634	1.78993
TGME49_236860	haloacid dehalogenase family hydrolase domain-containing protein	0.44	270996	141	1	1	16.7545	17.7019	16.1961	0.94738	-0.558412
TGME49_221610	ubiquitin carboxyl-terminal hydrolase	3.27	87237	49	2	2	18.0728	19.019	18.9813	0.946215	0.908521
TGME49_319550	membrane protein C17G8.08c, putative	14.58	36178	11	3	3	18.5085	19.4536	20.5552	0.945059	2.04662
TGME49_258700	transporter, major facilitator family protein	2.32	83126	30	1	1	16.8667	17.8098	17.4223	0.94304	0.555565
TGME49_216240	hypothetical protein	4.6	86754	46	2	2	17.9667	18.9084	18.1434	0.941696	0.176678
TGME49_261250	histone H2A1	21.67	19546	9	3	2	22.3623	23.3005	23.4099	0.938208	1.04756
TGME49_211670	S1 RNA binding domain-containing protein	12.43	42217	24	3	3	19.2976	20.2311	20.3576	0.933536	1.06001
TGME49_205650	AP2 domain transcription factor AP2VIIa-3	4.41	105798	55	3	3	18.6642	19.5875	19.9696	0.923259	1.30538
TGME49_226550	TBC domain containing protein	9.84	35991	19	2	2	17.5938	18.5109	18.8761	0.917091	1.28238
TGME49_230210	alveolin domain containing intermediate filament IMC10	11.96	61188	27	4	4	19.4945	20.3999	21.0139	0.905429	1.51945
TGME49_251810	translation initiation factor eIF-5A, putative	71.43	17468	10	8	7	22.967	23.8693	24.6385	0.902244	1.67147
TGME49_288350	hypothetical protein	1.03	121143	50	1	1	16.1961	16.4434	16.5197	0.247372	0.323645
TGME49_209210	hypothetical protein	12.87	165808	90	16	16	21.6543	22.5529	22.8453	0.898632	1.19099
TGME49_232310	endonuclease/exonuclease/phosphatase family protein	2.15	108109	54	1	1	16.6319	17.5249	16.1961	0.893033	-0.435814
TGME49_224970	nucleolar protein	2.47	117089	55	1	1	16.9019	17.7948	18.3454	0.892948	1.44351
TGME49_202370	T-complex protein 1, epsilon subunit (TCP-1-epsilon), putative	28.92	58618	36	9	9	21.4575	22.3479	22.2236	0.890381	0.76613
TGME49_264770	hypothetical protein	7.43	39571	20	2	2	18.3703	19.2564	19.6886	0.886126	1.31835
TGME49_253640	hypothetical protein	12.17	25352	9	1	1	18.1049	18.9884	19.0435	0.883474	0.938555
TGME49_266080	hypothetical protein	4.67	81158	47	3	3	20.5472	21.4305	21.9069	0.883264	1.35973
TGME49_226730	aconitate hydratase ACN/IRP	2.65	114885	60	1	1	16.1961	16.4155	16.1961	0.219441	0
TGME49_242290	proteasome subunit alpha1, putative	7.11	28114	17	1	1	17.8213	18.6903	18.6589	0.868985	0.837536
TGME49_298020	DEAD-family helicase	17.53	130967	73	15	15	22.5014	23.3635	24.0245	0.862046	1.52309
TGME49_254730	POPLD (NUC188) domain-containing protein	0.8	192196	94	1	1	16.1961	16.4019	16.1961	0.205866	0
TGME49_215490	transporter, major facilitator family protein	5.06	58123	17	2	2	17.815	18.6709	19.4875	0.85593	1.67258
TGME49_229650	josephin protein	24.76	46796	28	7	7	21.658	22.506	22.696	0.847965	1.03801
TGME49_304870	hypothetical protein	7.14	19381	9	1	1	17.2851	18.1275	17.9324	0.842372	0.647267
TGME49_252430	hypothetical protein	6.65	83842	46	3	3	19.2577	20.0941	20.6401	0.836429	1.38241
TGME49_313060	eukaryotic translation initiation factor 2B, putative	2.07	78859	47	1	1	17.3229	18.1584	16.1961	0.835449	-1.12686
TGME49_289680	Ras-related protein Rab11	16.89	24996	15	3	2	18.8884	19.722	19.9682	0.833628	1.07982
TGME49_207770	PCI domain-containing protein	5.87	55463	25	2	2	18.3396	19.1671	19.8601	0.827455	1.52046
TGME49_202980	hypothetical protein	2.3	210470	111	3	3	18.7911	19.6181	20.1996	0.826974	1.40843
TGME49_285850	peptidyl-prolyl cis-trans isomerase, FKBP-type domain-containing protein	19.86	46099	24	5	5	20.1927	21.0133	21.0962	0.820653	0.90353
TGME49_213000	replication factor C, subunit 5, putative	6.45	41233	26	2	2	18.2345	19.055	18.1001	0.82044	-0.134451
TGME49_279320	hypothetical protein	0.28	510632	233	1	1	16.1961	16.3616	16.1961	0.165562	0
TGME49_285650	hypothetical protein	2.25	242056	140	4	3	18.3953	19.2145	16.1961	0.819156	-2.19923
TGME49_271990	hypothetical protein	0.92	162240	88	1	1	16.1961	16.3602	16.1961	0.164166	0
TGME49_259260	membrane protein FtsH1	17.76	136921	74	13	12	21.9404	22.7555	22.9017	0.815051	0.961324
TGME49_316090	RNAse P Rpr2/Rpp21 subunit domain-containing protein	1.7	68858	42	1	1	16.1961	16.3522	16.5646	0.156136	0.368504
TGME49_310640	phosphorylase family protein	8.91	33043	19	2	2	19.3098	20.12	20.3189	0.810176	1.00904
TGME49_203540	RNA binding protein, putative	2.48	118796	48	2	2	18.1229	18.9216	19.1695	0.798748	1.04662
TGME49_294350	DEAD/DEAH box helicase domain-containing protein	4.35	273734	141	6	5	19.9817	20.7673	21.3835	0.785612	1.40187
TGME49_218570	Nin one binding (NOB1) Zn-ribbon family protein	7.41	61203	25	2	2	18.8912	19.6753	20.2254	0.784107	1.33419
TGME49_291980	HECT-domain (ubiquitin-transferase) domain-containing protein	0.31	445273	220	1	1	15.6143	16.3957	16.6752	0.781376	1.06089
TGME49_265520	hypothetical protein	10.55	56677	26	5	5	21.033	21.8131	22.0177	0.780052	0.984713
TGME49_259240	ribosomal protein RPS21	48.78	9034	7	3	3	24.617	25.395	25.6796	0.778031	1.06258
TGME49_258450	hypothetical protein	0.56	248738	141	1	1	16.1961	16.3185	16.5457	0.122427	0.349655
TGME49_216480	NMD3 family protein	8.26	87417	49	4	4	19.9139	20.6884	20.9082	0.774523	0.994329
TGME49_201130	rhoptry kinase family protein ROP33	3.89	80192	36	1	1	16.1961	16.1961	19.1194	0	2.92329
TGME49_202300	inosine triphosphate pyrophosphatase, putative	6.31	24248	15	1	1	16.1961	16.1961	18.0544	0	1.85829
TGME49_205550	AGC kinase	1.86	75855	41	1	1	16.1961	16.1961	20.5405	0	4.34442
TGME49_205615	hypothetical protein	0.48	374987	188	1	1	16.1961	16.1961	18.0789	0	1.88287
TGME49_213748	hypothetical protein	5.33	24891	19	1	1	16.1961	16.1961	17.0007	0	0.804591
TGME49_219440	hypothetical protein	0.7	181402	91	1	1	16.1961	16.1961	16.9633	0	0.767267
TGME49_224580	RNA recognition motif-containing protein	13.36	54418	24	4	2	16.1961	16.1961	19.6034	0	3.40734
TGME49_226080	polyA polymerase	1.73	87169	38	1	1	16.1961	16.1961	18.48	0	2.28389
TGME49_226380	hypothetical protein	2.91	42612	25	1	1	16.1961	16.1961	16.9827	0	0.786611
TGME49_226440	SWI2/SNF2-containing protein RAD16	0.76	187785	97	1	1	16.1961	16.1961	16.7359	0	0.539844
TGME49_227840	Memo family protein	6.62	33337	16	1	1	16.1961	16.1961	18.3475	0	2.15145
TGME49_228080	dihydrouridine synthase (dus) protein	1.64	131463	68	1	1	16.1961	16.1961	18.7786	0	2.58251
TGME49_230160	hypothetical protein	9.86	15944	12	1	1	16.1961	16.1961	20.35	0	4.15397
TGME49_233140	deoxyuridine 5'-triphosphate nucleotidohydrolase, putative	12.94	18162	8	1	1	16.1961	16.1961	18.5627	0	2.36658
TGME49_244500	Tubulin-tyrosine ligase family protein	0.63	260079	133	1	1	16.1961	16.1961	16.648	0	0.451907
TGME49_244690	hypothetical protein	3.37	65004	41	1	1	16.1961	16.1961	17.2798	0	1.08372
TGME49_246330	CRAL/TRIO domain-containing protein	3	48774	25	1	1	16.1961	16.1961	18.1517	0	1.95563
TGME49_248420	hypothetical protein	2.2	79035	28	1	1	16.1961	16.1961	17.5847	0	1.38859
TGME49_260520	hypothetical protein	2.02	77095	34	1	1	16.1961	16.1961	17.3318	0	1.13568
TGME49_263470	ubiquitin carboxyl-terminal hydrolase UCHL3	3.79	29034	13	1	1	16.1961	16.1961	18.4116	0	2.21556
TGME49_264690	cyclin 4, putative	1.89	69965	43	1	1	16.1961	16.1961	19.3698	0	3.17378
TGME49_265840	hypothetical protein	0.97	149066	80	1	1	16.1961	16.1961	18.4471	0	2.25098
TGME49_267050	hydrolase, alpha/beta fold family protein	7.79	34049	21	1	1	16.1961	16.1961	17.3279	0	1.13181
TGME49_267670	hypothetical protein	5.98	90814	47	2	1	16.1961	16.1961	17.9218	0	1.72572
TGME49_269770	WD domain, G-beta repeat-containing protein	1.42	121162	59	1	1	16.1961	16.1961	18.4076	0	2.21148
TGME49_274280	hypothetical protein	7.14	11219	7	1	1	16.1961	16.1961	18.0724	0	1.87637
TGME49_280690	DNA polymerase epsilon subunit B protein	1.62	96218	42	1	1	16.1961	16.1961	17.5623	0	1.36619
TGME49_286080	elongation factor 2 family protein	1.29	113342	55	1	1	16.1961	16.1961	17.4619	0	1.26586
TGME49_286230	hypothetical protein	0.5	279300	133	1	1	16.1961	16.1961	15.851	0	-0.345035
TGME49_290340	HEAT repeat-containing protein	3.17	47960	23	1	1	16.1961	16.1961	18.0349	0	1.83885
TGME49_297800	RecF/RecN/SMC N terminal domain-containing protein	1.55	139458	85	1	1	16.1961	16.1961	18.5952	0	2.3991
TGME49_311650	leucine rich repeat-containing protein	0.76	184413	87	1	1	16.1961	16.1961	17.5689	0	1.3728
TGME49_313540	hypothetical protein	0.71	134407	65	1	1	16.1961	16.1961	18.4033	0	2.20718
TGME49_319500	hypothetical protein	0.69	111766	42	1	1	16.1961	16.1961	18.2783	0	2.08227
TGME49_233540	transporter, major facilitator family protein	4.02	57900	15	1	1	16.1961	16.3036	16.1961	0.107481	0
TGME49_216260	eukaryotic initiation factor-2B, gamma subunit, putative	30.86	58016	33	15	15	22.9379	23.6973	23.9694	0.759445	1.03153
TGME49_263610	hypothetical protein	0.26	457931	204	1	1	15.552	16.3097	16.6433	0.75769	1.0913
TGME49_308920	splicing factor U2AF protein	26.75	83179	30	12	10	20.6055	21.3547	22.0544	0.749118	1.44886
TGME49_209108	hypothetical protein	16.25	41014	20	3	2	18.5188	19.2661	19.3184	0.747335	0.799651
TGME49_219630	flavodoxin domain-containing protein	1.69	103988	56	1	1	18.8935	19.6389	20.7093	0.745382	1.81578
TGME49_271910	DnaJ domain-containing protein	3.28	56114	26	1	1	16.1961	16.2866	18.0522	0.0904818	1.85617
TGME49_269660	TFIIH basal transcription factor complex helicase XPB subunit	1.2	109600	60	1	1	15.6961	16.4373	16.8305	0.741222	1.13443
TGME49_227620	dense granule protein GRA2	21.62	19804	11	4	4	21.5137	22.2515	21.1769	0.737724	-0.336838
TGME49_216730	MCM2/3/5 family protein	18.97	113220	66	12	11	21.4958	22.2303	22.556	0.734483	1.06023
TGME49_230400	hypothetical protein	0.36	237139	117	1	1	19.1821	19.9104	23.0113	0.728227	3.82916
TGME49_208970	RNA recognition motif-containing protein	3.53	33732	16	1	1	17.9293	18.6564	19.0807	0.727085	1.15132
TGME49_295680	periodic tryptophan protein PWP2, putative	3.16	136774	58	2	1	17.8176	18.5436	16.1961	0.726072	-1.62149
TGME49_246570	hypothetical protein	6.19	26005	12	1	1	17.2771	18.0023	19.3436	0.725254	2.06658
TGME49_289980	HAD hydrolase, family IIA protein	13.36	62792	38	4	3	19.0522	19.7773	20.5832	0.725073	1.53101
TGME49_226340	hypothetical protein	4.9	126713	68	3	2	18.3666	19.0915	19.7211	0.724823	1.35447
TGME49_305850	RNA recognition motif-containing protein	52.42	39168	24	15	15	23.835	24.5581	24.9589	0.723147	1.1239
TGME49_205010	U2 small nuclear ribonucleoprotein family protein, putative	3.9	150782	67	4	4	20.1186	20.8402	21.1617	0.721597	1.04313
TGME49_248630	actin-related protein ARP1	38.9	42347	21	8	7	21.8925	22.6087	22.2809	0.716186	0.388347
TGME49_288530	NOL1/NOP2/sun family protein	10.57	87638	38	6	5	20.1765	20.8811	20.5386	0.704594	0.362044
TGME49_222000	brix domain-containing protein	5.42	58521	33	2	2	19.5757	20.2764	19.9838	0.700778	0.408161
TGME49_285950	hypothetical protein	3	91324	59	2	2	18.3684	19.0672	19.2981	0.698791	0.929742
TGME49_314470	hypothetical protein	4.14	39671	19	1	1	15.7144	16.4099	16.5916	0.695439	0.877173
TGME49_268890	citrate synthase I	4.11	60382	25	2	2	18.514	19.2059	17.6907	0.691889	-0.82332
TGME49_268200	RNA recognition motif-containing protein	33.64	66430	27	10	9	23.3138	24.004	24.4239	0.690276	1.11017
TGME49_237110	replication factor C subunit 2, putative	10.92	39797	22	3	3	18.5833	19.2736	19.5161	0.690223	0.932761
TGME49_270270	hypothetical protein	4.51	41650	16	1	1	17.6441	18.3334	18.7409	0.689353	1.09681
TGME49_226870	tubulin gamma chain	24.08	51784	27	6	5	19.9593	20.6447	21.3938	0.685398	1.43445
TGME49_207460	Rab5B protein	21.49	24677	17	3	2	19.0334	19.7154	19.8243	0.68197	0.790893
TGME49_286580	hypothetical protein	27.64	107245	61	20	19	23.7554	24.4363	24.6743	0.680939	0.918894
TGME49_255420	hypothetical protein	21.58	30213	17	3	3	18.4573	19.1366	19.6569	0.679226	1.1996
TGME49_222860	eukaryotic translation initiation factor, putative	3.31	88392	39	2	2	20.0373	20.7163	19.9745	0.679002	-0.062749
TGME49_272660	hypothetical protein	24.81	28097	13	4	4	20.2471	20.9245	21.6051	0.677406	1.35794
TGME49_312480	uracil phosphoribosyltransferase FUR1, putative	36.89	27646	18	8	8	22.104	22.7799	23.4055	0.675968	1.30156
TGME49_212980	hypothetical protein	7.97	75775	49	4	4	18.8752	19.5437	19.0708	0.668475	0.195655
TGME49_246100	phosducin, putative	13.21	36272	25	3	3	18.9578	19.6179	19.1211	0.660139	0.163268
TGME49_259990	SAC3/GANP family protein	4.82	105192	52	3	2	18.283	18.9407	19.2344	0.657689	0.951374
TGME49_231160	hypothetical protein	10.67	18282	2	1	1	20.6511	21.3068	21.744	0.655732	1.09288
TGME49_217600	calcium-dependent protein kinase CDPK9	8.41	75601	43	4	4	19.8452	20.4966	21.2763	0.65135	1.4311
TGME49_257680	myosin light chain MLC1	50.23	24124	11	7	7	23.5399	24.1793	24.686	0.639368	1.14606
TGME49_224520	alveolin domain containing intermediate filament IMC8	6.93	22943	13	1	1	18.4406	19.0787	18.7363	0.638111	0.295739
TGME49_211690	AAA family protein	15.86	167149	102	17	17	21.6857	22.3226	22.8833	0.636862	1.19753
TGME49_273870	SWI2/SNF2 ISWI-like (AT hook)	6.23	175264	88	6	6	20.3752	21.0078	21.2083	0.632645	0.833138
TGME49_257040	TB2/DP1, HVA22 family protein	5.99	24052	7	1	1	18.1685	18.7997	19.321	0.63113	1.1525
TGME49_220100	phosphoribosylpyrophosphate synthetase	28.55	61019	36	10	8	21.6078	22.2342	23.5901	0.626367	1.98225
TGME49_315950	zinc finger, C3HC4 type (RING finger) domain-containing protein	1.37	190901	105	1	1	16.6931	17.3189	17.5755	0.625832	0.882438
TGME49_214970	DNA replication licensing factor, putative	18.21	117243	63	14	14	22.597	23.2226	23.622	0.625541	1.02503
TGME49_227260	RIO1 family protein	3.75	57952	28	1	1	17.4346	18.0582	18.1763	0.623645	0.741686
TGME49_201680	eukaryotic initiation factor-3 subunit 10, putative	33.69	119127	68	29	29	24.9322	25.553	25.9147	0.620844	0.982522
TGME49_241880	3'5'-cyclic nucleotide phosphodiesterase domain-containing protein	1.87	142518	70	2	2	16.9639	17.5835	17.679	0.619661	0.715178
TGME49_318600	DNA /pantothenate metabolism flavoprotein	4.5	60230	29	1	1	16.1961	16.1599	16.1961	-0.0361941	0
TGME49_286220	GDP-L-fucose synthetase	8.6	48524	29	3	3	19.3321	19.943	20.2327	0.610901	0.90059
TGME49_216950	helicase	3.94	103166	55	3	2	17.7033	18.314	18.8977	0.610669	1.19444
TGME49_262740	hypothetical protein	2.21	77879	36	1	1	17.5685	18.179	16.1961	0.610539	-1.37241
TGME49_321530	cathepsin CPL	3.32	47551	18	1	1	17.4901	18.0992	16.1961	0.609131	-1.29401
TGME49_273540	phosphatidylserine synthase, putative	2.44	68222	29	1	1	17.5661	18.1744	18.6107	0.608371	1.04467
TGME49_224210	hypothetical protein	3.39	150271	78	3	2	18.2535	18.8614	18.9134	0.607935	0.659915
TGME49_293470	hypothetical protein	3.5	43492	29	1	1	17.4081	18.0128	16.1961	0.604673	-1.21204
TGME49_261210	26s proteasome subunit p55, putative	31.34	55050	34	9	9	21.3185	21.9126	22.3981	0.594103	1.07956
TGME49_315350	SNF7 family protein	3.21	30507	21	1	1	17.6019	18.1904	18.2665	0.588517	0.66467
TGME49_273370	coatomer gamma 2-subunit protein, putative	13.03	112294	60	9	8	21.4547	22.0397	22.3636	0.584982	0.908825
TGME49_271440	NPL4 family protein	16.14	55803	30	6	6	21.0446	21.6283	21.93	0.583662	0.885367
TGME49_311450	zinc finger, c2h2 type domain-containing protein	2.39	52420	29	1	1	15.726	16.1961	16.5859	0.4701	0.859973
TGME49_295330	Vps54 family protein	0.45	217089	120	1	1	17.7114	18.2904	20.1513	0.579039	2.43987
TGME49_273595	hypothetical protein	0.68	235494	115	1	1	16.1961	16.1134	16.1961	-0.0826685	0
TGME49_252210	pentatricopeptide repeat domain-containing protein	2.31	201201	99	2	1	16.1961	16.1125	16.1961	-0.0835705	0
TGME49_248200	ribosomal RNA (adenine(1779)-N(6)/adenine(1780)-N(6))- dimethyltransferase, putative	8.1	53870	37	3	3	20.0085	20.5785	21.1347	0.57002	1.12627
TGME49_209430	40S ribosomal protein S4, putative	8.2	21546	14	1	1	17.8207	18.3883	18.5022	0.567506	0.681458
TGME49_294250	WD domain, G-beta repeat-containing protein	5.02	55858	23	2	2	18.9053	19.4699	19.9382	0.564578	1.03294
TGME49_208590	vacuolar ATP synthase subunit 54kD, putative	20.21	53312	34	6	6	20.4158	20.9801	21.5777	0.56433	1.16193
TGME49_293440	hypothetical protein	4.46	58737	27	1	1	18.1377	18.6999	18.7115	0.562223	0.573764
TGME49_219200	DEAD/DEAH box RNA helicase family protein	4.26	107354	48	3	3	19.237	19.7943	19.6741	0.55725	0.437061
TGME49_311090	ubiquitin carboxyl-terminal hydrolase	7.25	67167	33	4	4	19.7055	20.2548	20.9386	0.549349	1.23318
TGME49_280760	RUB1 conjugating enzyme	18.47	24238	8	2	2	18.8896	19.4375	19.7853	0.547845	0.895718
TGME49_263060	Proteasome/cyclosome repeat-containing protein	0.95	125593	60	1	1	18.2783	18.8228	18.9036	0.544478	0.625348
TGME49_320100	RNA recognition motif-containing protein	3.45	128922	71	3	3	19.0348	19.5775	20.0608	0.542724	1.02594
TGME49_278870	myosin F	43.47	216398	114	65	64	27.3574	27.8964	27.6164	0.538955	0.258997
TGME49_268950	hypothetical protein	5.52	60197	43	2	2	18.5286	19.062	19.2794	0.533336	0.75074
TGME49_213072	Sec1 family protein	2.77	114854	58	1	1	16.1476	16.6806	17.256	0.532971	1.10834
TGME49_212090	hypothetical protein	2.06	70185	40	1	1	16.6663	17.1956	17.3311	0.529323	0.664875
TGME49_316540	IMC sub-compartment protein ISP3	32.32	18391	14	3	3	20.7543	21.2817	21.9595	0.527368	1.20522
TGME49_210810	hypothetical protein	10.28	11929	8	1	1	18.8672	19.3928	19.9321	0.525571	1.06486
TGME49_314875	RIC1 protein	0.21	409619	210	1	1	20.7529	21.2778	16.1961	0.524832	-4.55687
TGME49_202770	RNA recognition motif-containing protein	32.89	55868	16	9	7	21.3448	21.8673	22.6088	0.522522	1.26396
TGME49_293730	DHHC zinc finger domain-containing protein	8.86	107091	49	5	5	20.6701	21.1912	21.1438	0.521126	0.473691
TGME49_254365	phosphatidate cytidylyltransferase	7.06	27500	10	3	3	20.2631	20.7805	21.0852	0.517389	0.822099
TGME49_315610	hypothetical protein	16.46	15971	8	1	1	18.1713	18.6885	19.5804	0.517197	1.40908
TGME49_250830	SAC3/GANP family protein	20.21	41073	15	5	5	20.968	21.4801	21.8046	0.512055	0.836557
TGME49_266750	transporter/permease protein, putative	9.3	39309	11	2	2	18.2317	18.7417	20.0061	0.510059	1.77448
TGME49_221320	acetyl-CoA carboxylase ACC1	58.42	287682	165	163	163	30.8155	31.324	31.2118	0.508453	0.396326
TGME49_276170	phosphatidylinositol 3- and 4-kinase	10.99	134544	71	10	10	22.018	22.5265	23.0493	0.508433	1.03126
TGME49_281900	SET domain containing lysine methyltransferase KMTox	2.16	95923	50	1	1	17.6071	18.1153	18.3368	0.508131	0.729638
TGME49_208350	hypothetical protein	2.98	40043	23	1	1	18.0076	18.5118	19.224	0.504185	1.21645
TGME49_289560	RNA recognition motif-containing protein	9.93	30573	10	3	3	18.9538	19.4565	19.6882	0.502689	0.734406
TGME49_260240	ccr4-associated factor family protein	12.97	64286	23	4	3	21.0358	21.5353	20.9425	0.499495	-0.0932561
TGME49_207390	coatomer protein complex, gamma sub-unit, putative	8.9	56058	31	2	2	17.8127	18.3107	17.7064	0.497974	-0.106303
TGME49_222660	leucine rich repeat-containing protein	5.34	192585	96	7	6	21.2054	21.7003	20.7197	0.494914	-0.48575
TGME49_309740	LSM domain-containing protein	14.5	14411	8	2	2	19.317	19.8103	20.1542	0.493259	0.837193
TGME49_206590	calcium-dependent protein kinase CDPK2A	3.82	86378	54	2	2	19.3522	19.8455	20.1341	0.493254	0.781879
TGME49_312390	hypothetical protein	12.83	34402	22	3	3	20.6851	21.176	21.0162	0.49091	0.33109
TGME49_289690	glyceraldehyde-3-phosphate dehydrogenase GAPDH1	39.67	53339	30	14	12	25.7393	26.2295	26.9973	0.490216	1.25801
TGME49_233110	IMP dehydrogenas	28.68	59104	30	10	9	21.5307	22.0151	21.8313	0.48433	0.300543
TGME49_266990	beta-COP	18.04	121954	65	13	13	23.1024	23.5813	24.1002	0.47887	0.997777
TGME49_289830	eukaryotic initiation factor-3, delta subunit, putative	10.75	37767	22	2	2	19.8974	20.3717	21.1545	0.474287	1.25715
TGME49_206510	toxolysin TLN4	3.46	246741	107	6	6	20.7171	21.1895	21.998	0.47242	1.28094
TGME49_256980	glycerol-3-phosphate-acyltransferase	8.78	110282	68	5	5	20.3436	20.8158	21.1586	0.472266	0.815023
TGME49_313400	DnaJ domain-containing protein	22.53	31966	14	4	4	19.9959	20.4667	21.0912	0.470789	1.09523
TGME49_207440	ribosomal protein RPS4	43.59	35507	27	21	21	28.3678	28.8382	29.1703	0.470357	0.802521
TGME49_224850	polyadenylate binding protein, putative	26.3	82573	38	17	17	24.3403	24.8089	25.2195	0.468603	0.879252
TGME49_214110	protein yipf5, putative	10.22	53237	22	3	3	20.186	20.6539	19.4315	0.467926	-0.754472
TGME49_292220	PCI domain-containing protein	15.77	61440	39	6	5	20.7226	21.1901	21.4884	0.467422	0.765798
TGME49_254440	ribosomal protein RPL12	16.36	17821	11	2	2	20.1761	20.6418	21.0192	0.465703	0.843041
TGME49_280560	selenide, water dikinase	7.01	137875	71	5	5	19.7355	20.2	20.2965	0.464501	0.560997
TGME49_209960	glycosyltransferase	2.46	188848	90	3	3	18.2143	18.6787	19.7479	0.464411	1.53362
TGME49_226030	AGC kinase	15.74	39411	16	4	4	20.7802	21.2427	21.3672	0.46248	0.587013
TGME49_233720	DNA-directed RNA polymerase II RPBABC8	13.42	17057	11	1	1	16.9822	17.4433	17.4939	0.46109	0.51172
TGME49_216120	hypothetical protein	1.68	90315	47	1	1	16.8646	17.3234	17.3531	0.458753	0.488468
TGME49_221970	hypothetical protein	9.21	25272	9	2	2	20.4021	20.8572	21.2471	0.455137	0.845087
TGME49_240870	beta adaptin protein, putative	15.8	101992	54	9	9	21.6494	22.0988	22.7449	0.449392	1.09551
TGME49_294640	ribonucleoside-diphosphate reductase large chain	27.14	98179	49	14	14	22.3765	22.8253	23.4379	0.448845	1.06135
TGME49_299970	tetratricopeptide repeat-containing protein	10.4	46498	27	2	2	18.3146	18.7604	18.8126	0.445772	0.497916
TGME49_320020	transporter, major facilitator family protein	28.57	62982	23	7	7	23.6698	24.1127	24.4887	0.442873	0.818885
TGME49_201700	WD domain, G-beta repeat-containing protein	13.15	67437	18	5	5	21.0941	21.5369	21.9943	0.442772	0.900191
TGME49_204400	ATPase synthase subunit alpha, putative	25.48	62146	39	13	7	21.9105	22.3512	22.9785	0.44069	1.06795
TGME49_240060	hypothetical protein	3.91	88533	46	3	3	19.8829	20.3215	20.8772	0.438559	0.994291
TGME49_316730	Sma protein	1.09	306597	132	1	1	17.2171	17.6555	18.135	0.438394	0.917927
TGME49_209290	ribosomal protein RPS28	21.19	13214	7	2	2	22.1859	22.6236	23.233	0.437699	1.04712
TGME49_235470	myosin A	39.59	93320	54	26	25	25.4337	25.8681	26.3963	0.434386	0.9626
TGME49_315080	hypothetical protein	2.89	165814	85	3	3	19.1188	19.5522	19.1941	0.433406	0.0753168
TGME49_320005	hypothetical protein	2.56	39362	24	1	1	17.3246	17.7564	18.1956	0.431806	0.871038
TGME49_218280	eukaryotic porin, putative	21.24	50571	23	7	7	22.0189	22.4495	22.7641	0.430623	0.745146
TGME49_293380	histone lysine acetyltransferase HAT1	7.96	82423	35	2	2	18.9302	19.3591	18.9261	0.428897	-0.0041089
TGME49_206480	hypothetical protein	12.08	22522	15	2	2	19.3296	19.7576	21.1596	0.428001	1.83008
TGME49_219820	polyubiquitin UbC, putative	20.95	68581	56	1	1	19.4434	19.8687	19.753	0.425297	0.309622
TGME49_243540	WD domain, G-beta repeat-containing protein	14.91	77280	41	6	6	20.6862	21.1108	21.5737	0.424586	0.887495
TGME49_310050	RNA recognition motif-containing protein	13.76	48844	20	4	3	19.4165	19.8402	20.4624	0.423661	1.04588
TGME49_219320	acid phosphatase GAP50	46.17	46607	24	13	12	24.3183	24.738	25.3481	0.41975	1.02986
TGME49_276890	hypothetical protein	3.07	129509	60	3	3	19.2525	19.6708	19.719	0.418372	0.466555
TGME49_261760	CDP-alcohol phosphatidyltransferase superfamily protein	3.79	49301	11	1	1	19.4048	19.8222	19.8279	0.417394	0.423181
TGME49_269950	hypothetical protein	4.24	104680	57	2	2	19.352	19.7665	20.0142	0.414583	0.662219
TGME49_261520	nucleolar GTP-binding protein 1, putative	14.88	80980	42	7	7	20.9541	21.3684	21.9009	0.414348	0.94676
TGME49_221350	Ctr copper transporter family protein	3.33	32176	14	1	1	16.9969	17.4111	18.1765	0.414154	1.17963
TGME49_206630	hypothetical protein	1.95	71324	25	1	1	17.3702	17.7825	18.1443	0.412377	0.774107
TGME49_207720	hypothetical protein	8.17	177013	96	8	8	20.5442	20.9564	21.3919	0.412188	0.847665
TGME49_215430	hypothetical protein	9.43	27555	18	2	2	18.577	18.9869	19.5972	0.40987	1.02021
TGME49_237890	calcium-dependent protein kinase CDPK4	3.8	126332	69	3	3	18.5357	18.941	20.2069	0.405339	1.67119
TGME49_294770	Armadillo/beta-catenin family repeat-containing protein	15.49	74145	37	5	5	20.1929	20.5959	21.358	0.403044	1.16506
TGME49_215170	serine/threonine-protein phosphatase 2A catalytic subunit beta isoform, putative	14.31	60376	28	4	3	19.568	19.9707	20.6392	0.402713	1.07126
TGME49_318410	TCP-1 chaperonin, putative	41.53	58666	32	11	8	20.8974	21.2996	21.3309	0.402193	0.433526
TGME49_305980	pyruvate dehydrogenase complex subunit PDH-E3I	7.37	66839	29	3	3	17.8775	18.2756	19.564	0.39813	1.68657
TGME49_269310	hypothetical protein	0.72	104293	47	1	1	19.1512	19.5482	22.5717	0.397038	3.42054
TGME49_244150	glycerate kinase	21.94	38877	23	4	4	20.2954	20.687	21.0974	0.391614	0.80196
TGME49_286750	MA3 domain-containing protein	20.19	58969	36	8	8	20.3619	20.7517	21.7181	0.389744	1.35616
TGME49_205130	hypothetical protein	2.86	518663	267	8	8	20.9954	21.3828	22.0433	0.387387	1.04786
TGME49_230450	bifunctional GMP synthase/glutamine amidotransferase protein	29.7	62295	34	12	11	21.5579	21.9449	22.828	0.387041	1.27012
TGME49_272720	methyltransferase domain-containing protein	2.42	138291	67	2	2	17.5807	17.9667	18.2443	0.386044	0.663692
TGME49_269290	hypothetical protein	0.47	503353	249	2	2	18.2128	18.5965	18.9473	0.383704	0.734488
TGME49_212800	hypothetical protein	1.64	73068	44	1	1	16.1961	15.9247	16.1961	-0.271353	0
TGME49_217820	PCI domain-containing protein	19.65	51723	25	6	6	21.3842	21.7661	22.8548	0.38193	1.4706
TGME49_314100	tetratricopeptide repeat-containing protein	14.66	64293	34	5	4	21.0481	21.4296	22.1205	0.38153	1.07237
TGME49_236520	hypothetical protein	12.58	34111	21	3	3	19.6847	20.0659	20.7112	0.381162	1.02649
TGME49_294360	ubiquitin specific protease 39 isoform 2, putative	4.9	64190	34	2	2	17.422	17.7963	19.5092	0.374324	2.0872
TGME49_207990	ribosomal RNA large subunit methyltransferase J protein	23.96	109459	52	16	16	24.0951	24.4688	24.2283	0.373645	0.133167
TGME49_261000	MutS domain V domain-containing protein	23.08	102264	52	13	12	21.6462	22.019	22.2519	0.372814	0.605705
TGME49_226970	ribosomal protein RPS11	55.28	18677	10	12	12	27.3116	27.6831	28.2934	0.371531	0.981805
TGME49_235970	eukaryotic initiation factor-2 gamma, putative	23.87	50509	29	6	5	22.1807	22.5513	23.2288	0.370621	1.04804
TGME49_258150	proteasome subunit alpha type 7, putative	17.14	27081	14	2	2	18.9845	19.3549	20.2521	0.370437	1.26762
TGME49_249850	GAP40 protein	22.6	43082	15	4	4	21.9424	22.3126	22.7468	0.370209	0.804375
TGME49_293860	hypothetical protein	15.38	25454	16	2	2	19.3283	19.6971	19.9717	0.368824	0.643349
TGME49_229180	HEAT repeat-containing protein	6.7	136164	68	5	5	19.935	20.3027	20.8779	0.367615	0.942819
TGME49_251690	seryl-tRNA synthetase, cytoplasmic, putative	39	54117	32	13	12	23.2778	23.6432	24.3924	0.365436	1.1146
TGME49_243710	t-complex protein beta subunit	14.44	61473	36	5	4	19.6614	20.0267	19.7358	0.365289	0.074419
TGME49_218192	hypothetical protein	2.15	61359	33	1	1	23.4494	23.8147	23.7985	0.365271	0.34907
TGME49_240590	DNA-directed RNA polymerase II RPB5	11.22	24018	18	2	2	19.4237	19.7878	20.1343	0.364057	0.710515
TGME49_298970	LSM3, U6 small nuclear RNA associated isoform 2 family protein	15.62	10752	4	1	1	16.3266	16.6873	17.1666	0.360714	0.839985
TGME49_233000	KOW motif domain-containing protein	16.17	126247	56	9	8	20.4859	20.8454	21.5266	0.359508	1.04073
TGME49_290900	hydrolase, NUDIX family protein	16.33	33186	16	2	2	18.0061	18.3652	19.1512	0.359059	1.14503
TGME49_229920	hypothetical protein	4.89	34951	21	1	1	18.5622	18.9212	19.6148	0.358978	1.05262
TGME49_249170	Ras family protein	1.95	82301	46	1	1	17.4182	17.7771	17.859	0.358917	0.440844
TGME49_219270	multi-pass transmembrane protein	23.65	43033	8	5	4	22.1406	22.4985	22.5735	0.357902	0.43291
TGME49_260820	IMC sub-compartment protein ISP1	16.48	19413	9	2	1	19.4732	19.8288	20.3849	0.355562	0.911723
TGME49_226410	EF-1 guanine nucleotide exchange domain-containing protein	30.18	36049	20	7	7	22.2866	22.6402	23.3257	0.353595	1.03905
TGME49_220240	hypothetical protein	5.7	54103	26	2	2	19.0978	19.4461	19.7108	0.348325	0.613036
TGME49_281640	hypothetical protein	2.22	99959	40	1	1	18.2586	18.6067	18.668	0.348075	0.409411
TGME49_233520	ATP-dependent RNA helicase	43.7	88865	46	24	24	23.9096	24.2577	24.9407	0.348072	1.03105
TGME49_313910	RNA recognition motif 2 protein	28.24	99537	49	14	14	22.3261	22.6681	22.873	0.34203	0.546973
TGME49_294700	polynucleotide 5'-hydroxyl-kinase	4.8	73663	32	2	2	17.0049	17.3469	20.103	0.342	3.09809
TGME49_270865	adenylate cyclase, putative	2.75	222746	114	4	4	19.0438	19.3856	20.1725	0.341808	1.12873
TGME49_211090	aminotransferase, class V superfamily protein	5.38	68283	34	3	3	18.9581	19.2988	19.778	0.340631	0.819872
TGME49_264990	hypothetical protein	4.63	29069	16	1	1	18.0275	18.3659	18.9553	0.338407	0.927805
TGME49_280780	dihydrouridine synthase (dus) protein	1.07	70339	39	1	1	20.8483	21.1862	21.3535	0.337883	0.505186
TGME49_288380	heat shock protein HSP90	56.92	81933	42	43	43	26.5335	26.8708	27.472	0.337308	0.938476
TGME49_248320	carrier superfamily protein	3.91	38909	20	1	1	18.1864	18.5236	18.9286	0.337223	0.742216
TGME49_314080	hypothetical protein	3.91	20765	10	1	1	18.779	19.1142	19.3796	0.335176	0.600571
TGME49_219860	replication licensing factor, putative	29.84	108256	57	16	15	22.362	22.6949	23.436	0.332955	1.07409
TGME49_245620	ribosomal-ubiquitin protein RPS27A	8.44	17321	6	1	1	22.7683	23.1002	23.2958	0.331838	0.527427
TGME49_311470	rhoptry neck protein RON5	3.17	187410	103	4	4	20.7172	21.0489	21.8207	0.331663	1.10348
TGME49_259830	diacylglycerol kinase catalytic domain-containing protein	5.25	69589	35	3	3	19.6643	19.9956	20.2819	0.33127	0.61761
TGME49_257510	CDP-alcohol phosphatidyltransferase superfamily protein	6	52022	10	2	2	21.1973	21.5264	22.081	0.329142	0.883734
TGME49_319950	rRNA-processing protein FCF1, putative	6.47	23022	7	1	1	18.9447	19.2708	19.8573	0.326093	0.912604
TGME49_220860	DEAD/DEAH box helicase	40.2	65158	40	15	15	22.6252	22.9499	23.6148	0.324725	0.989568
TGME49_247550	heat shock protein HSP60	2.09	60914	34	1	1	17.9272	18.2506	18.9316	0.323362	1.00433
TGME49_219790	pre-mRNA processing factor PRP3	4.76	76834	42	2	2	20.1477	20.4702	20.9093	0.322529	0.761622
TGME49_256990	glycyl-tRNA synthetase	17.51	86374	56	10	9	21.9629	22.2851	23.1734	0.322235	1.21045
TGME49_205380	fructose-bisphospatase I	27.06	42246	25	8	8	23.084	23.4059	24.0579	0.321896	0.973842
TGME49_223050	ribosomal protein RPS20	23.18	25899	15	9	9	25.8005	26.1222	26.6918	0.321698	0.891319
TGME49_290640	DNA mismatch repair protein MSH6-1, putative	3.74	171079	94	3	3	18.3205	18.642	20.082	0.321501	1.76156
TGME49_218410	ribosomal protein RPP0	28.66	34158	18	6	6	21.7652	22.0864	22.0781	0.321225	0.312911
TGME49_313010	DEAD (Asp-Glu-Ala-Asp) box polypeptide DDX6	49.89	53434	30	19	19	24.2715	24.5918	24.9942	0.320287	0.722721
TGME49_318710	ATP-binding cassette sub-family F member 1	38.22	89166	43	18	17	23.1746	23.4941	24.1637	0.319467	0.989126
TGME49_305450	acetyltransferase, GNAT family protein	7.71	56863	24	3	3	20.3087	20.6265	20.8929	0.317842	0.584239
TGME49_209600	hypothetical protein	41.69	50201	25	16	16	24.9058	25.2235	25.8495	0.317681	0.943744
TGME49_223600	hypothetical protein	2.28	80234	38	1	1	17.8545	18.1714	18.8848	0.316892	1.03029
TGME49_271060	Sec1 family protein	1.7	72641	45	1	1	16.6369	16.9535	16.8786	0.316517	0.241712
TGME49_309930	melibiase subfamily protein	2.04	108886	48	1	1	15.9955	16.1961	16.1961	0.20062	0.20062
TGME49_268870	tetratricopeptide repeat-containing protein	8.63	114007	60	6	6	21.0779	21.3903	21.4416	0.312373	0.363674
TGME49_221522	adaptor complexes medium subunit family protein	34.33	61127	23	13	11	22.5828	22.8923	23.5598	0.309476	0.97697
TGME49_308000	Gpi16 subunit, GPI transamidase component protein	2.22	83158	38	1	1	17.3482	17.6572	18.0378	0.308984	0.689587
TGME49_257310	hypothetical protein	5.63	39283	20	1	1	17.0575	17.3656	18.3689	0.308097	1.31148
TGME49_313670	adaptin n terminal region domain-containing protein	19.21	107006	45	10	7	21.6622	21.9668	22.4337	0.304636	0.771561
TGME49_238390	hypothetical protein	7.78	231892	112	9	9	21.3128	21.6162	22.4597	0.30348	1.14694
TGME49_294620	eukaryotic initiation factor-3, subunit 8, putative	33.78	109193	44	26	25	24.91	25.2117	25.8005	0.301702	0.890568
TGME49_232130	hypothetical protein	13.45	47866	33	4	4	20.7782	21.0793	22.2589	0.301076	1.48063
TGME49_224130	hypothetical protein	14.29	16631	9	1	1	18.7596	19.06	19.3283	0.300457	0.568688
TGME49_205710	lysine-tRNA ligase	8.97	74395	42	4	4	20.1279	20.4281	20.9055	0.300214	0.777594
TGME49_219760	N-acetyltransferase family protein	10.41	24642	16	1	1	16.6472	16.9445	18.2622	0.297258	1.61494
TGME49_232230	ribosomal protein RPL30	37.04	11662	8	3	3	22.7593	23.0542	23.1031	0.294927	0.343864
TGME49_215730	Gas41, putative	4.26	54702	22	1	1	17.7982	18.0924	19.0045	0.294161	1.20623
TGME49_229950	26S proteasome regulatory subunit 6b, putative	26.16	46094	21	7	7	21.9931	22.2871	22.6538	0.293985	0.660734
TGME49_241170	hypothetical protein	13.8	139690	69	12	11	22.2115	22.5033	22.7919	0.291844	0.58041
TGME49_242460	mitochondrial carrier superfamily protein	7.2	51461	29	3	3	18.545	18.8366	20.7326	0.291556	2.18758
TGME49_235690	hypothetical protein	7.56	24969	4	1	1	19.4393	19.7298	20.2962	0.290472	0.856895
TGME49_255320	mRNA turnover 4 (MRT4) family protein	22.81	25866	14	4	4	20.1284	20.4175	20.9932	0.289043	0.864746
TGME49_202410	hypothetical protein	2.16	209209	114	3	3	19.2281	19.5152	20.267	0.287118	1.03891
TGME49_238050	nuclease and tudor domain-containing protein	25.72	104042	63	16	14	22.6808	22.9663	23.2367	0.285444	0.555829
TGME49_287210	proteasome subunit alpha2, protease of the acylase family and NTN hydrolase fold, putative	12.29	25867	12	2	2	19.2422	19.5276	20.4115	0.285356	1.16933
TGME49_224220	serine/threonine-protein phosphatase PP2A catalytic subunit	23.63	39128	15	3	2	19.3009	19.5856	20.0283	0.2847	0.727429
TGME49_291680	Sec23/Sec24 trunk domain-containing protein	5.18	87610	37	2	2	19.6491	19.9337	20.8403	0.28457	1.19117
TGME49_214260	alpha-glucan water dikinase 1, putative	3.38	191685	97	4	4	19.6473	19.9309	20.7899	0.28365	1.14261
TGME49_263540	hypothetical protein	0.74	117775	77	1	1	22.4075	22.6909	23.1411	0.283435	0.733659
TGME49_251850	serine/threonine protein phosphatase	17.31	117356	60	11	11	21.9024	22.1823	22.3553	0.279856	0.452929
TGME49_227830	mitochondrial inner membrane translocase TIM44, putative	5.52	65088	33	2	2	19.1746	19.4545	19.4534	0.279852	0.278788
TGME49_248890	actin-like protein ALP3b	19.22	60828	28	5	4	19.5335	19.8132	20.8352	0.279693	1.30167
TGME49_290950	clathrin heavy chain, putative	32.41	194503	100	37	37	24.7426	25.0216	25.6455	0.278971	0.902836
TGME49_277000	transport protein Sec24, putative	11.29	108035	36	7	7	21.531	21.8088	22.2576	0.27787	0.726647
TGME49_202680	peptidase M16, alpha subunit, putative	19.01	62204	33	7	7	22.1654	22.443	23.0335	0.277585	0.868115
TGME49_239490	dehydrogenase E1 component family protein	35.73	63915	37	15	15	23.2715	23.5485	24.0618	0.276999	0.790346
TGME49_222380	importin-beta N-terminal domain-containing protein	15	129488	60	12	11	22.2182	22.4942	22.6423	0.275988	0.424109
TGME49_310140	hypothetical protein	0.9	85125	34	1	1	20.7941	21.0658	21.112	0.271732	0.31787
TGME49_262730	rhoptry protein ROP16	11.32	76216	36	5	4	21.0829	21.3496	20.5896	0.266721	-0.493272
TGME49_250770	eukaryotic initiation factor-4A, putative	66.02	46673	24	32	30	27.4344	27.6993	28.2461	0.264938	0.811767
TGME49_251500	eukaryotic initiation factor-3, subunit 3, putative	30.67	65714	27	14	14	24.3852	24.6498	25.3268	0.264619	0.9416
TGME49_240250	macro domain-containing protein	6.36	87942	42	4	3	19.6294	19.8925	18.9438	0.26309	-0.685555
TGME49_245670	pyruvate dehydrogenase complex subunit PDH-E1Alpha	20.47	67460	35	9	9	22.2546	22.5159	22.8979	0.261335	0.643348
TGME49_261070	apicoplast triosephosphate translocator APT1	2.84	37903	7	1	1	19.4194	19.6806	20.1353	0.261219	0.71589
TGME49_270140	splicing factor DIM1, putative	32.39	16886	8	3	3	20.3528	20.6125	21.4147	0.259677	1.06193
TGME49_247000	tetratricopeptide repeat-containing protein	2.48	96859	59	1	1	16.8069	17.0643	17.3286	0.257396	0.521729
TGME49_314430	serine/threonine specific protein phosphatase	8.14	53794	27	2	2	17.7045	17.959	19.8472	0.254491	2.14267
TGME49_225125	pre-rRNA processing protein	3.04	310135	154	5	4	19.9006	20.1544	19.7829	0.25386	-0.117695
TGME49_214750	hypothetical protein	7.22	119985	59	4	4	20.493	20.7456	21.4792	0.252602	0.986123
TGME49_219590	RuvB family 1 protein	30.69	52950	26	8	7	21.6465	21.8974	22.5606	0.250917	0.914129
TGME49_206610	pyruvate dehydrogenase complex subunit PDH-E2	1.51	96880	45	1	1	18.2507	18.4989	18.8469	0.248233	0.596234
TGME49_280730	cytosolic fe-s cluster assembling factor nbp35, putative	6.99	42822	17	2	2	17.0293	17.2764	19.332	0.247084	2.30276
TGME49_286420	elongation factor 1-alpha (EF-1-ALPHA), putative	63.62	49006	30	31	31	29.4129	29.6597	30.21	0.246875	0.797147
TGME49_203080	RNA recognition motif-containing protein	10.93	32684	10	2	2	19.4735	19.7203	20.765	0.246747	1.2915
TGME49_262040	SAC3/GANP family protein	31.6	29694	13	5	5	21.9156	22.1603	22.8772	0.244704	0.961581
TGME49_212860	hypothetical protein	1.44	107699	51	1	1	16.1961	15.7837	16.1961	-0.412419	0
TGME49_309810	ribosomal protein RPP2	42.48	11768	5	2	1	18.0685	18.3099	18.2764	0.241379	0.207932
TGME49_205470	translation elongation factor 2 family protein, putative	37.18	106572	62	22	20	24.9121	25.1527	25.8522	0.24064	0.940093
TGME49_212300	hypothetical protein	9.81	75643	42	5	5	20.2852	20.5218	19.8767	0.236558	-0.408522
TGME49_232730	acyl-CoA:diacylglycerol acyltransferase 1-related enzyme	2.41	63294	27	1	1	17.344	17.5794	18.4	0.235416	1.05596
TGME49_249250	ribosomal protein RPL35A	36.61	12847	7	8	8	24.7268	24.9595	25.5045	0.232738	0.777699
TGME49_215260	carbamoylphosphate synthetase	19.07	187038	98	21	21	23.1726	23.405	24.2332	0.232449	1.06065
TGME49_209190	ABC transporter transmembrane region domain-containing protein	5.64	85561	41	2	2	18.4173	18.6495	19.1949	0.232202	0.777557
TGME49_235490	hypothetical protein	8.02	102119	50	4	4	20.3053	20.5373	21.1127	0.231969	0.807358
TGME49_232380	WD domain, G-beta repeat-containing protein	2.36	134254	73	2	2	17.2387	17.4691	18.0078	0.230405	0.769125
TGME49_251780	heat shock protein	32.14	78251	51	17	17	23.6342	23.864	24.134	0.229708	0.499734
TGME49_274190	eukaryotic initiation factor 2B epsilon subunit, putative	14.22	88812	42	9	9	22.0737	22.3033	22.9465	0.229581	0.872763
TGME49_218610	ATPase (DUF699) protein	8.82	136211	69	7	7	20.6869	20.9146	21.633	0.227709	0.946115
TGME49_299070	pyruvate kinase PyKII	6.48	106814	66	3	2	18.1843	18.4118	19.0738	0.227492	0.889464
TGME49_277500	26S proteasome regulatory subunit 7, putative	11.76	52368	33	4	4	19.8681	20.0935	20.7096	0.225373	0.841505
TGME49_290005	proteasome subunit beta type 1, putative	5.57	39916	19	1	1	16.0859	16.1961	16.1961	0.110218	0.110218
TGME49_207430	ATP-dependent RNA helicase DDX1, putative	11.85	82792	51	7	5	19.6897	19.9119	20.1911	0.222177	0.501363
TGME49_321400	microsomal signal peptidase (spc12) domain-containing protein	24.22	14205	4	2	2	21.5375	21.7593	22.3344	0.221824	0.796927
TGME49_286600	hypothetical protein	12.37	42944	25	3	3	19.4474	19.6683	20.3482	0.220962	0.900822
TGME49_310700	serine/threonine phosophatase PP1	9.8	35005	16	2	1	17.0585	17.275	18.4413	0.21645	1.38274
TGME49_247460	proliferating cell nuclear antigen PCNA1	49.21	34552	24	10	9	22.3749	22.5912	23.2046	0.2163	0.829731
TGME49_273760	heat shock protein HSP70	61.42	72880	39	39	37	28.0755	28.2909	28.9222	0.21539	0.846669
TGME49_215400	RNA recognition motif-containing protein	4.85	41351	25	1	1	17.3268	17.5421	17.9851	0.215245	0.65831
TGME49_314410	aquarius, putative	0.67	251136	123	1	1	17.5883	17.802	17.6266	0.213735	0.0382826
TGME49_280610	signal recognition particle receptor alpha subunit	25.18	60815	36	10	9	21.3799	21.5934	21.9054	0.213595	0.525541
TGME49_254450	Pelota, putative	3.27	44530	22	1	1	17.5857	17.7991	17.9417	0.21339	0.356051
TGME49_314970	root hair defective 3 gtp-binding protein (rhd3) protein	19.26	98254	52	10	10	22.0494	22.2602	22.8848	0.210747	0.835345
TGME49_271740	hypothetical protein	2.12	215388	119	2	1	17.9109	18.1214	18.7311	0.210458	0.820103
TGME49_248880	GTPase RAB7	32.18	47713	30	14	14	25.3335	25.543	26.1379	0.209472	0.804329
TGME49_226830	DnaK family protein	6.93	103193	59	4	4	20.4611	20.6701	21.0027	0.209003	0.541652
TGME49_321590	hypothetical protein	4.4	42353	19	1	1	18.4011	18.6085	18.9037	0.207437	0.502626
TGME49_209030	actin ACT1	72.87	41908	26	34	34	28.5752	28.7825	29.3384	0.207243	0.763139
TGME49_217570	ribosomal protein RPS27	15.23	16954	8	4	4	23.7696	23.9764	24.1879	0.206781	0.418286
TGME49_219700	DNA replication licensing factor MCM4, putative	44.77	111886	60	28	26	23.5054	23.7115	24.3443	0.206129	0.838876
TGME49_208540	DEAD/DEAH box helicase domain-containing protein	32.21	114509	63	27	27	24.2987	24.5044	24.6027	0.20576	0.304042
TGME49_236210	peptidase M16 family potein, putative	26.52	56916	30	7	6	21.534	21.7377	22.4684	0.203683	0.934389
TGME49_313230	eukaryotic initiation factor-2, alpha subunit	31.99	39126	23	9	9	23.4614	23.6645	24.2729	0.203097	0.811515
TGME49_215610	hypothetical protein	8.11	12966	7	1	1	17.7728	17.9743	16.1961	0.201527	-1.57675
TGME49_205240	cleft lip and palate transmembrane protein 1 (clptm1) protein	9.07	88329	36	5	5	20.5091	20.7104	20.9956	0.201293	0.486453
TGME49_232190	Sec7 domain-containing protein	0.82	354634	169	2	2	17.3387	17.539	18.1309	0.200331	0.792246
TGME49_216020	peptidase family c78 protein	3.87	91765	41	2	2	18.1647	18.3629	18.6907	0.198117	0.52592
TGME49_227790	glycosyltransferase, group 1 family protein	8.44	51171	29	3	3	20.147	20.3451	21.1951	0.19807	1.04808
TGME49_218820	alba 2	65.54	15392	11	6	6	24.0524	24.2497	24.8389	0.197316	0.786516
TGME49_268630	YagE family protein	4	40760	22	1	1	17.8296	18.0258	18.4512	0.196233	0.621548
TGME49_229360	transaldolase	28.18	61448	36	11	11	23.6757	23.8717	24.5354	0.196021	0.859729
TGME49_248810	nuclear factor NF7	22.94	54283	29	6	6	20.7993	20.9949	21.0635	0.195568	0.264124
TGME49_243570	ribosomal protein RPS26	18.75	12726	6	2	2	23.0018	23.1967	24.0119	0.194824	1.01006
TGME49_263700	ribosomal protein RPS14	68.59	16302	8	10	10	26.7401	26.9348	27.3792	0.194702	0.639084
TGME49_212950	ADP-ribosylation factor family protein 2, putative	22.7	21033	7	3	3	19.7263	19.9201	20.2182	0.19376	0.491925
TGME49_288360	tryptophanyl-tRNA synthetase (TrpRS2)	27.14	77058	43	12	12	22.4323	22.6251	23.1397	0.192776	0.707385
TGME49_267330	fumarate hydratase	12.24	84294	49	7	7	20.5784	20.7711	20.8999	0.192728	0.321473
TGME49_229470	hypothetical protein	4.65	44843	29	2	2	16.8686	17.0605	19.5069	0.191951	2.63833
TGME49_232300	ribosomal protein RPS3	52.55	28737	17	14	13	26.383	26.5747	27.0142	0.191681	0.63113
TGME49_216670	FUSE-binding protein 2 / KH-type splicing regulatory protein	7.55	100094	59	4	3	19.973	20.1637	20.4139	0.190767	0.440958
TGME49_262690	ribosomal protein RPL27	42.47	16802	8	7	7	24.3116	24.5005	24.6415	0.188989	0.329975
TGME49_289970	hypothetical protein	13.79	24448	16	2	2	21.6467	21.8333	22.485	0.186587	0.83828
TGME49_219250	acetyltransferase, GNAT family protein	0.97	89518	40	1	1	16.7185	16.9045	17.352	0.18603	0.633524
TGME49_238040	protein disulfide-isomerase domain-containing protein	15.02	152766	98	7	7	20.8413	21.0266	21.2626	0.185283	0.421346
TGME49_226250	DEAD (Asp-Glu-Ala-Asp) box polypeptide DDX3X	63.08	78593	48	34	33	26.144	26.3264	26.9543	0.182339	0.810308
TGME49_254720	dense granule protein GRA8	4.09	28628	13	1	1	18.9224	19.1036	19.4222	0.181199	0.499749
TGME49_202500	GAPM1a	16.07	33535	7	2	2	18.2775	18.458	21.3582	0.180444	3.08071
TGME49_284560	ribosomal protein RPL9	52.11	21424	12	7	7	26.7381	26.9178	27.4206	0.179669	0.682478
TGME49_274050	hypothetical protein	6.91	34835	17	1	1	17.6759	17.8544	16.1961	0.178468	-1.47988
TGME49_288860	RuvB family 2 protein	32.48	55446	35	13	13	22.7208	22.8992	23.3557	0.178432	0.634921
TGME49_205730	hypothetical protein	26.97	17362	8	3	3	19.3907	19.5671	20.6494	0.176457	1.25872
TGME49_315770	cytochrome p450 superfamily protein	7.96	62585	32	3	3	19.9638	20.1384	17.3146	0.174636	-2.64921
TGME49_312622	DUF803 domain-containing protein	5.9	86818	32	3	3	19.9841	20.1579	20.8729	0.173715	0.888757
TGME49_263820	DEAD/DEAH box helicase domain-containing protein	1.23	116023	51	1	1	17.7917	17.9654	16.1961	0.17367	-1.59567
TGME49_225940	hypothetical protein	3.17	33736	14	1	1	19.076	19.2447	19.9071	0.168733	0.831099
TGME49_214350	GTP-binding protein, putative	40.15	44547	25	11	11	23.0228	23.1911	24.0306	0.168393	1.00787
TGME49_312990	DEAD/DEAH box ATP-dependent RNA helicase	6.15	63847	37	2	2	18.9814	19.1493	19.6905	0.167945	0.709125
TGME49_294040	KDEL endoplasmic reticulum proteinretention receptor 2 (KDELR2), putative	3.5	44970	18	1	1	19.0106	19.1769	19.6931	0.166395	0.682597
TGME49_310750	emp24/gp25L/p24 family protein	19.63	64977	28	6	6	22.9894	23.1555	23.7522	0.166126	0.762875
TGME49_286590	microtubule associated protein SPM2	18.21	39613	29	6	6	21.4456	21.6116	21.6849	0.166018	0.239297
TGME49_239100	ribosomal protein RPS7	69.9	22588	13	20	20	26.7029	26.8671	27.4266	0.164249	0.723705
TGME49_237010	hypothetical protein	10.54	71973	43	5	5	21.5206	21.6836	22.4541	0.162982	0.933469
TGME49_284190	pyruvate carboxylase	55.14	152146	74	74	73	30.7721	30.9345	31.1966	0.162395	0.424564
TGME49_267480	tRNA (guanine(26)-N(2))-dimethyltransferase, putative	4.16	76065	40	2	2	19.3045	19.4646	20.0669	0.160147	0.762449
TGME49_273460	eukaryotic translation initiation factor 3 subunit 6 interacting protein	37.09	75074	42	19	19	24.4516	24.6117	25.2912	0.160126	0.839648
TGME49_314540	hypothetical protein	9.39	66387	39	3	3	19.8097	19.9683	20.7723	0.158635	0.962625
TGME49_290660	RNA recognition motif-containing protein	21.3	48395	16	5	5	22.0243	22.1817	22.4466	0.157425	0.422287
TGME49_288720	ribosomal protein RPL10	50.68	24801	14	13	13	28.3946	28.5509	29.1147	0.156258	0.720077
TGME49_317720	eukaryotic translation initiation factor 3 subunit 7, putative	20.53	68767	39	7	7	22.7682	22.9245	23.644	0.156236	0.875717
TGME49_240570	hypothetical protein	2.18	57407	32	1	1	17.7959	17.9515	16.1961	0.155584	-1.59987
TGME49_297880	dense granule protein DG32	10.96	24153	13	1	1	16.9861	17.1394	16.1961	0.153286	-0.790058
TGME49_216435	hypothetical protein	17.43	38328	17	3	3	20.3227	20.4757	20.8406	0.153051	0.517954
TGME49_213650	ATP-binding domain 1 family protein	5.81	38281	11	1	1	16.156	16.1961	17.2544	0.0400508	1.09841
TGME49_320140	ubiquinol-cytochrome c reductase hinge protein, putative	17.98	10493	5	1	1	18.843	18.9943	19.5352	0.151266	0.692179
TGME49_304710	eukaryotic peptide chain release factor, putative	28.38	90106	45	18	17	24.1788	24.3292	24.935	0.150443	0.756269
TGME49_233010	cell-cycle-assocaited protein kinase ERK7, putative	11.21	73113	37	5	5	21.3592	21.509	21.8688	0.149892	0.509672
TGME49_272010	Gar1 protein RNA binding region protein	19.05	20931	10	2	2	18.5009	18.6491	18.5155	0.148156	0.0145859
TGME49_223410	eukaryotic initiation factor-4E, putative	33.78	25981	12	7	7	22.8135	22.9607	23.6262	0.147183	0.812693
TGME49_306970	thymidylate kinase	23.08	30171	20	5	5	21.0302	21.177	21.8494	0.146803	0.819241
TGME49_208490	hypothetical protein	5.45	118278	60	4	4	20.0715	20.2178	20.6232	0.146339	0.551683
TGME49_232400	PAN domain-containing protein	1.94	45559	17	1	1	19.0392	19.1854	19.741	0.146163	0.70181
TGME49_297430	hypothetical protein	24.19	25337	14	3	3	20.9363	21.0823	21.0632	0.145991	0.126853
TGME49_225550	phosphatidylserine decarboxylase	13.35	48395	27	4	4	21.7441	21.8882	23.6442	0.144093	1.90001
TGME49_319920	2-oxo acid dehydrogenases acyltransferase (catalytic domain) domain-containing protein	5.83	70290	33	3	3	19.0462	19.1878	19.8301	0.141573	0.783891
TGME49_261240	histone H3	41.91	15402	6	4	3	24.0604	24.2004	24.402	0.139948	0.341603
TGME49_220950	hypothetical protein	22.59	38556	12	5	5	23.4963	23.6347	24.2663	0.138405	0.769938
TGME49_312200	serine/threonine protein phosphatase	10.22	61537	31	3	3	18.906	19.0434	19.9783	0.137403	1.07236
TGME49_240640	casein kinase I	10.8	37960	17	3	3	20.6537	20.7906	20.7583	0.136868	0.104563
TGME49_262380	elongation factor Tu, putative	44.38	59629	37	20	20	24.9376	25.0696	25.6521	0.132011	0.714489
TGME49_310430	Hsp90 domain-containing protein	6.27	120786	70	4	4	19.2971	19.4282	20.6109	0.131134	1.31381
TGME49_320480	Rab11b	44.25	24857	20	9	9	23.2135	23.3433	23.846	0.129805	0.632515
TGME49_227290	histone deacetylase HDAC3	13.53	50458	20	3	2	19.9841	20.1106	20.1874	0.126473	0.203323
TGME49_252270	L1P family of ribosomal protein	1.32	65500	26	1	1	16.1828	16.1961	16.1961	0.0133117	0.0133117
TGME49_227030	hypothetical protein	39.41	18688	13	5	5	23.763	23.8871	24.5542	0.124161	0.791225
TGME49_262140	chain a, pp2a-specific methylesterase apo form (pme), putative	12.17	49990	28	3	3	19.2017	19.3246	20.1556	0.122963	0.953951
TGME49_211250	hypothetical protein	4.73	28568	10	1	1	19.2019	19.3245	20.1879	0.122531	0.985985
TGME49_236110	autophagy-related protein 3 atg3, putative	7.3	43064	25	2	2	19.92	20.0401	20.7081	0.120138	0.788118
TGME49_309820	ribosomal protein RPL11	50.29	20199	9	9	9	26.0601	26.1801	26.6388	0.119971	0.578736
TGME49_235160	hypothetical protein	12.09	168307	68	11	11	22.1503	22.2696	22.8685	0.119311	0.718272
TGME49_253290	valyl-tRNA synthetase	14.56	125050	67	12	12	23.6355	23.7546	24.1282	0.119169	0.492684
TGME49_229250	ribosomal protein RPL28	40.31	14753	8	6	6	27.021	27.1401	27.6557	0.119152	0.634729
TGME49_248340	GTP-binding nuclear protein ran/tc4	60.26	25998	17	13	13	26.7116	26.8299	27.2435	0.118256	0.531918
TGME49_315810	tRNA nucleotidyltransferase/poly(A) polymerase family protein	1.71	122191	65	1	1	16.2879	16.4061	17.3855	0.11816	1.09758
TGME49_228290	phospholipase/carboxylesterase	29.28	52044	25	10	10	23.8173	23.9347	24.5991	0.117381	0.781811
TGME49_216880	guanine nucleotide-binding protein	46.42	35147	20	9	9	22.8433	22.9605	23.6034	0.117206	0.760143
TGME49_228470	ribosomal protein RPL15	33.66	24326	13	11	11	29.6492	29.766	30.0456	0.116782	0.396432
TGME49_305520	ribosomal protein RPS2	50.19	29336	18	11	11	26.3579	26.4747	27.1812	0.116759	0.823302
TGME49_209720	hypothetical protein	18.35	23416	7	2	2	20.9822	21.0973	21.5906	0.115145	0.608476
TGME49_252510	hypothetical protein	5.79	80604	49	3	3	20.3726	20.4865	21.1326	0.11395	0.76
TGME49_221620	beta-tubulin, putative	68.15	50037	22	24	3	22.4063	22.5191	23.4259	0.112875	1.0196
TGME49_249730	hypothetical protein	5.72	100869	57	3	3	18.7797	18.8902	16.8515	0.110588	-1.92812
TGME49_321500	RNA recognition motif-containing protein	17.05	50938	25	6	6	23.1526	23.2625	23.5337	0.109879	0.381046
TGME49_286730	SRP19 protein	6.76	24016	8	1	1	16.5579	16.6665	17.5792	0.108566	1.02127
TGME49_294010	yrdC domain-containing protein	2.54	86987	31	2	2	18.9261	19.0345	19.6578	0.108389	0.731726
TGME49_263660	hypothetical protein	3.9	30045	16	1	1	17.8199	17.928	18.9972	0.108119	1.17737
TGME49_218540	peptidase S15, putative	17.72	45091	20	5	4	21.7386	21.8461	22.3369	0.107506	0.598253
TGME49_240690	S-adenosyl methionine synthetase	29.16	45894	23	8	8	22.6461	22.7534	23.4562	0.107287	0.810098
TGME49_215460	ribosomal protein RPS24	22.47	30375	16	9	9	27.6181	27.7209	28.2394	0.102807	0.621285
TGME49_230220	hypothetical protein	1.45	136711	69	1	1	16.5846	16.6873	17.1563	0.102697	0.571665
TGME49_222130	hypothetical protein	7.07	22788	11	1	1	17.9304	18.0325	18.5431	0.102137	0.612746
TGME49_289770	mu1 adaptin	25.81	48917	31	9	9	22.3945	22.4962	22.8583	0.101716	0.463777
TGME49_305860	calcium-dependent protein kinase CDPK3	13.97	60430	39	5	3	20.0389	20.1405	20.8549	0.101672	0.816079
TGME49_315930	integral membrane protein, DUF56 family protein, putative	19.75	18101	9	3	3	21.3669	21.468	22.0847	0.101019	0.717782
TGME49_213350	ribosomal protein RPS15	63.33	17157	10	10	10	27.3668	27.4678	28.092	0.101002	0.725235
TGME49_278950	LSM domain-containing protein	6.61	13335	6	1	1	18.046	18.1461	18.8599	0.100095	0.813946
TGME49_316400	alpha tubulin TUBA1	64.02	50114	23	26	25	26.3302	26.4296	27.1328	0.0993835	0.802641
TGME49_231940	ThiF family protein	7.69	36031	18	2	2	19.8065	19.9054	20.4311	0.0989073	0.624617
TGME49_236570	lysine decarboxylase family protein	19.9	43954	21	6	6	22.402	22.5	22.9769	0.0979917	0.574924
TGME49_205360	hypothetical protein	1.73	293162	141	2	2	19.3046	19.4026	20.0032	0.0979792	0.698642
TGME49_289320	casein kinase I, putative	15.28	48732	24	3	3	20.1556	20.2522	20.9017	0.0966012	0.746106
TGME49_264450	DNA topoisomerase III beta-1, putative	10.45	94886	58	6	5	20.6558	20.7522	21.4545	0.0963313	0.798633
TGME49_233830	hypothetical protein	11.17	41656	21	2	2	19.3533	19.449	20.1246	0.095682	0.771321
TGME49_309370	adaptin n terminal region domain-containing protein	1.25	144045	62	2	2	18.7828	18.8764	18.8088	0.0935989	0.0259901
TGME49_216790	ATP-binding cassette sub-family E member 1, putative	40.62	69219	42	18	18	23.9118	24.0029	24.7339	0.0911111	0.822088
TGME49_234450	ribosomal protein RPS15A	30.3	26589	15	8	8	24.8594	24.9496	25.5174	0.090284	0.658065
TGME49_269980	preprotein translocase Sec61, putative	12.47	52165	20	7	7	24.8019	24.8916	25.6247	0.0896406	0.822749
TGME49_262620	RNA recognition motif-containing protein	37.54	31760	20	10	10	24.6592	24.7486	25.3873	0.0894161	0.728043
TGME49_209450	TLD protein	5.56	92259	45	2	2	19.1876	19.2762	19.7528	0.0885323	0.565147
TGME49_216860	DEAD (Asp-Glu-Ala-Asp) box polypeptide DDX39	61.75	49114	23	19	19	25.1513	25.238	26.0484	0.086641	0.897065
TGME49_236650	DEAD (Asp-Glu-Ala-Asp) box polypeptide 17	56.18	59968	34	34	33	26.3647	26.4503	26.9145	0.0856538	0.549857
TGME49_258740	eukaryotic initiation factor-2A, putative	30.3	64654	41	12	11	22.552	22.6371	23.1898	0.0850571	0.637785
TGME49_262935	hypothetical protein	4.41	76616	46	2	2	19.5477	19.632	18.6521	0.0842765	-0.895614
TGME49_265530	RNA recognition motif-containing protein	6.71	51488	23	2	2	20.5668	20.6508	21.2652	0.0839959	0.698368
TGME49_320570	elongation factor Tu, putative	20.14	63550	40	6	6	21.0692	21.1529	22.0016	0.0836866	0.932403
TGME49_202800	cytochrome c oxidase assembly protein COX11 protein, putative	2.7	55861	27	1	1	18.3184	18.4001	17.9693	0.0816962	-0.349113
TGME49_310420	hypothetical protein	11.9	22926	12	1	1	20.9524	21.0293	21.7949	0.0768246	0.842447
TGME49_242380	fatty acid elongase	4.57	39564	15	1	1	17.823	17.8995	18.0377	0.0765127	0.214648
TGME49_295090	hypothetical protein	1.63	80426	35	1	1	17.1829	17.2583	18.1218	0.0753524	0.938871
TGME49_243950	prohibitin, putative	45.02	30222	18	9	9	24.2091	24.2835	24.9189	0.0743605	0.709794
TGME49_287500	T complex chaperonin, putative	30.94	59333	41	12	12	23.2702	23.3435	23.7328	0.0732883	0.462559
TGME49_215090	ATP binding protein, putative	8.58	34675	14	1	1	17.1064	17.1786	17.6262	0.0722338	0.519898
TGME49_299780	hypothetical protein	12.84	59371	22	5	4	19.9995	20.0715	20.772	0.0719681	0.772526
TGME49_237220	DNA replication licensing factor Mcm7, putative	29.13	96875	60	17	17	22.7936	22.8634	23.7142	0.069811	0.920603
TGME49_300060	signal peptidase subunit protein	12.57	19500	5	1	1	20.6412	20.7076	21.7852	0.0663503	1.14392
TGME49_236540	RNA recognition motif-containing protein	15.2	53439	18	6	6	21.5792	21.6455	21.8038	0.0662962	0.224581
TGME49_306040	CHY zinc finger protein	1.46	110606	68	1	1	16.7456	16.8111	17.3345	0.0655044	0.588922
TGME49_297870	hypothetical protein	3.33	94799	59	2	1	16.6997	16.7635	17.8372	0.063782	1.13757
TGME49_310040	ubiquitin conjugating enzyme E2, putative	36.68	22630	15	4	4	20.9765	21.04	21.5311	0.0634674	0.554549
TGME49_248390	ribosomal protein RPL26	49.65	16309	8	12	12	27.0397	27.1027	27.6168	0.062989	0.577098
TGME49_270510	asparaginyl-tRNA synthetase (NOB+tRNA synthase)	40.83	75005	45	22	20	27.2141	27.2759	27.9999	0.0618553	0.785764
TGME49_263850	hypothetical protein	30.57	25122	14	5	5	21.376	21.4362	21.7633	0.0601951	0.387274
TGME49_240860	acyltransferase domain-containing protein	23.13	31851	13	4	4	22.7943	22.8537	23.3933	0.0593994	0.598997
TGME49_253700	transporter, major facilitator family protein	5.76	138228	64	5	3	18.8189	18.8783	20.924	0.0593323	2.10508
TGME49_263500	vacuolar protein sorting-associated protein 26, putative	36.41	42225	22	11	11	22.5341	22.5934	22.9192	0.0593098	0.385191
TGME49_313390	ribosomal protein RPL6	38.65	31222	19	15	15	28.1677	28.2257	28.7079	0.0580395	0.540276
TGME49_256770	eukaryotic translation initiation factor 4A, isoform 3, putative	44.3	45126	27	12	11	23.7176	23.7753	24.3542	0.057648	0.636581
TGME49_266060	ribosomal protein RPSA	66.55	31512	16	13	13	25.3766	25.4341	25.9166	0.0575817	0.539993
TGME49_202470	rRNA metabolism protein, SBDS family protein	2.99	80571	46	1	1	18.2953	18.3501	16.1961	0.0547294	-2.09925
TGME49_293310	ribosomal protein L20, putative	11.57	14627	9	1	1	20.2227	20.2775	20.1583	0.0547202	-0.0644246
TGME49_311720	chaperonin protein BiP	55.69	73253	37	44	44	27.8112	27.8622	28.4606	0.0510358	0.649366
TGME49_207640	isoleucyl-tRNA synthetase family protein	24.48	141532	68	20	18	24.3455	24.3945	25.1064	0.0489482	0.760916
TGME49_245470	mitotic checkpoint protein, BUB3 family protein	11.14	36575	17	3	3	18.8995	18.9484	20.1391	0.0488787	1.23959
TGME49_278490	Zn-finger, RING domain containing protein	26.64	32748	21	4	3	19.4086	19.4563	21.6169	0.0476236	2.20821
TGME49_280380	poly(ADP-ribose) glycohydrolase	3.07	61837	33	1	1	18.607	18.653	19.5545	0.046037	0.947556
TGME49_226430	reticulon protein	19.9	21621	12	3	3	21.1852	21.2301	22.0403	0.0448778	0.855043
TGME49_249530	exportin 1, putative	13.07	129092	72	11	10	21.5457	21.5902	22.2672	0.0445366	0.721592
TGME49_294420	programmed cell death protein 2, c-terminal domain-containing protein	3.08	65230	37	1	1	16.2418	16.285	16.9897	0.0432601	0.747977
TGME49_217540	RNA recognition motif-containing protein	20.23	38104	24	5	5	21.7038	21.7456	22.3111	0.0418176	0.607293
TGME49_259040	hypothetical protein	3.45	28696	14	1	1	18.919	18.9595	19.7478	0.0404245	0.828779
TGME49_283550	hypothetical protein	1.09	455713	240	3	3	17.8314	17.8706	20.3875	0.0391923	2.55608
TGME49_263320	hypothetical protein	42.68	42137	27	13	12	26.5996	26.6385	26.7101	0.0389798	0.110572
TGME49_290200	NAD/NADP octopine/nopaline dehydrogenase, alpha-helical domain-containing protein	23.91	48073	22	6	6	23.0716	23.1101	23.5959	0.0385119	0.524274
TGME49_288500	FAD Malate-dehydrogenase (MDH-FAD)	31.82	60381	38	11	11	22.9833	23.0209	23.8467	0.037613	0.863392
TGME49_270370	clathrin assembly protein AP19, putative	8.62	19679	6	1	1	18.6163	18.6535	19.1917	0.0371953	0.575419
TGME49_245680	ribosomal protein RPL21	40.13	17894	11	7	7	27.0262	27.0627	27.6562	0.0364187	0.62997
TGME49_249440	hypothetical protein	1.23	190666	95	2	1	16.6791	16.7153	17.5659	0.0362038	0.886799
TGME49_235150	transporter, major facilitator family protein	5.33	60553	16	2	2	19.7617	19.7949	20.2578	0.0331068	0.496092
TGME49_266400	hypothetical protein	3.96	104842	47	2	2	18.5526	18.5851	19.0026	0.0324404	0.449949
TGME49_240650	coatomer protein complex, subunit alpha, putative	20.15	142954	79	16	13	22.5814	22.6132	23.2814	0.0317421	0.699925
TGME49_205350	integral membrane protein, GNS1/SUR4 family protein, putative	8.49	37794	11	2	2	21.2436	21.2752	22.0567	0.0315956	0.813077
TGME49_305770	ABC transporter, ATP-binding domain-containing protein	11.66	50658	22	5	5	20.2131	20.2444	20.876	0.031294	0.662911
TGME49_251880	tRNA synthetases class I family protein	8.33	60170	27	3	3	19.9906	20.0216	20.9555	0.0310172	0.964963
TGME49_300310	26S proteasome regulatory subunit, S6a family AAA ATpase	25.06	47788	26	6	6	21.2361	21.2664	21.751	0.0302573	0.514878
TGME49_312960	hypothetical protein	15.42	26701	12	3	3	20.9734	21.0012	21.4035	0.0277592	0.430061
TGME49_231350	glucosamine-fructose-6-phosphate aminotransferase	7.35	96713	55	3	3	19.8482	19.8753	20.2607	0.0270389	0.412422
TGME49_255190	myosin C	33.9	132658	68	29	28	26.7802	26.8071	25.2081	0.0268834	-1.57209
TGME49_247470	nucleolar protein, putative	36.57	59940	32	11	10	23.0274	23.0531	23.5342	0.0256947	0.506805
TGME49_257990	heat shock protein 101, putative	14.02	104297	66	10	10	21.6607	21.6848	22.2292	0.0241091	0.568501
TGME49_270240	MAG1	26.55	49180	23	10	10	22.5208	22.5437	22.664	0.0228365	0.143153
TGME49_244440	nucleoside transporter protein	9.31	50966	15	3	3	22.0719	22.0941	22.6518	0.0221755	0.579882
TGME49_258770	polypeptide n-acetylgalactosaminyltransferase 12, putative	2.02	78944	37	1	1	16.7298	16.7505	17.9962	0.020691	1.26641
TGME49_237150	minor histocompatibility antigen h13, putative	16.07	46261	13	5	5	22.1807	22.2003	22.8115	0.01959	0.630787
TGME49_289180	thioredoxin family redox-active protein, putative	4.81	22673	12	1	1	17.6301	17.6488	16.1961	0.0187392	-1.43399
TGME49_223490	hypothetical protein	16.03	34779	16	3	3	19.7679	19.7864	20.4944	0.018508	0.726531
TGME49_201520	protein phosphatase 2C domain-containing protein	5.09	42094	24	1	1	18.7251	18.7434	16.1961	0.0182948	-2.52905
TGME49_230960	splicing factor 3b, subunit 3, putative	17.36	135744	71	13	13	22.5433	22.5604	23.3081	0.0171043	0.764793
TGME49_224060	thioredoxin, putative	14.79	68948	41	6	6	20.9207	20.9358	21.2339	0.0150578	0.313162
TGME49_267350	LSM domain-containing protein	31.4	13536	5	3	2	21.3489	21.3635	21.8964	0.0146151	0.547472
TGME49_215590	flavoprotein subunit of succinate dehydrogenase	38.57	72751	44	17	16	24.1406	24.1536	24.7173	0.0130477	0.576758
TGME49_263040	ribosomal protein RPS16	39.34	24055	16	9	8	26.2259	26.2376	26.7843	0.0116379	0.558339
TGME49_264080	acyl carrier protein ACP	7.1	19380	8	1	1	18.8805	18.8921	19.2926	0.0115903	0.412053
TGME49_232350	lactate dehydrogenase LDH1	43.47	35548	23	10	9	23.5071	23.5183	24.2233	0.0111678	0.716191
TGME49_320300	SWI2/SNF2 Brahma-like putative	3.93	182331	85	4	4	19.6525	19.6634	20.5157	0.0109008	0.863249
TGME49_203490	GNL3L/Grn1 GTPase	29.34	76488	45	18	17	23.9104	23.9205	24.4544	0.0100968	0.543929
TGME49_235020	COPI protein, putative	21.82	137057	66	18	17	22.9403	22.9472	23.5135	0.00696676	0.573256
TGME49_269920	phosphatidylserine decarboxylase	16.84	107988	59	9	8	21.934	21.9399	22.5702	0.00588464	0.636185
TGME49_261570	ribosomal protein RPL7A	53.99	31032	21	27	27	29.6485	29.6535	30.1382	0.00501473	0.489694
TGME49_223000	dynein light chain DLC	25.36	15983	6	3	3	21.5974	21.602	22.1645	0.00453762	0.567104
TGME49_254620	ribosomal protein RPL39	17.65	8275	3	3	3	26.4171	26.4205	26.562	0.003335	0.144901
TGME49_244290	adapter-related protein	2.51	119953	63	2	2	18.4646	18.4674	17.8921	0.00274945	-0.572529
TGME49_311430	fibrillarin	54.61	31989	19	12	12	24.1847	24.1865	24.7394	0.0017796	0.554701
TGME49_229010	rhoptry neck protein RON4	4.07	107176	50	2	1	19.1297	19.1302	20.1977	0.000554818	1.068
TGME49_243250	myosin H	41.97	169659	87	45	44	25.2067	25.207	26.0598	0.00033637	0.853121
TGME49_313190	Rab18/RabC-family small GTPase	18.4	23481	18	3	2	19.3052	19.3055	20.0587	0.000284837	0.753454
TGME49_323100	hypothetical protein	8.28	15886	8	1	1	20.2493	20.2493	20.2493	0	0
TGME49_304740	rhoptry kinase family protein ROP35	20.47	71272	35	11	11	22.4379	22.4363	22.9101	-0.00163027	0.472184
TGME49_273520	PCI domain-containing protein	38.1	67341	36	16	16	23.6283	23.6265	24.455	-0.00182883	0.826722
TGME49_205440	CCT chaperonin gamma subunit	24.64	60613	43	10	10	21.8419	21.8398	22.069	-0.00209842	0.227034
TGME49_232260	hypothetical protein	4.25	32342	12	1	1	19.4715	19.4692	20.0437	-0.00232448	0.572146
TGME49_214440	4'-phosphopantetheinyl transferase superfamily protein	32.27	48506	25	9	9	22.959	22.9533	23.69	-0.00573879	0.731007
TGME49_259660	orotate phosphoribosyltransferase	45.94	31593	17	10	10	22.8714	22.8651	23.7324	-0.00631558	0.861065
TGME49_236580	Prp31-15.5k-U4 Snrna Complex family protein	11.54	19947	12	2	1	20.1568	20.1502	16.1961	-0.00664304	-3.96072
TGME49_313240	ethylene-responsive RNA helicase, putative	9.44	85534	46	6	6	21.4563	21.4494	21.8243	-0.00688364	0.368006
TGME49_300140	elongation factor 1-gamma, putative	38.32	44040	22	14	14	25.2624	25.2551	25.9697	-0.00736052	0.707223
TGME49_248110	hypothetical protein	7.43	54152	25	2	2	18.8358	18.8274	19.6059	-0.00840414	0.770153
TGME49_306330	phospholipase	1.89	63256	33	1	1	16.8959	16.8861	17.9037	-0.00982584	1.00777
TGME49_309570	DEAD/DEAH box helicase domain-containing protein	5.95	91893	59	4	4	20.2253	20.2146	20.8989	-0.0107382	0.673534
TGME49_235660	hypothetical protein	6.11	63963	28	2	2	19.1554	19.1439	19.2902	-0.0114815	0.134741
TGME49_266960	beta tubulin	73.94	50073	22	26	26	27.382	27.3678	28.0564	-0.0141293	0.674474
TGME49_285240	3-oxo-5-alpha-steroid 4-dehydrogenase	4.61	40071	19	2	2	20.3018	20.2873	19.0789	-0.0144713	-1.22291
TGME49_238250	ribosomal protein RPL36	39.6	11408	6	7	7	28.6317	28.6165	28.8991	-0.0151804	0.267446
TGME49_258050	actin like protein ALP2a	22.71	60412	29	7	7	20.8923	20.8753	21.4691	-0.0169807	0.576804
TGME49_281960	hypothetical protein	0.71	118295	52	1	1	17.8135	17.7958	16.1961	-0.017771	-1.61746
TGME49_216620	EF hand domain-containing protein	3.38	411981	203	8	8	20.6375	20.6181	21.0034	-0.0194629	0.365846
TGME49_261970	hypothetical protein	3.74	72315	30	1	1	18.2527	18.2322	18.3279	-0.0204707	0.0752401
TGME49_243910	Cof family hydrolase subfamily protein	31.55	40719	22	8	8	22.2944	22.272	23.2926	-0.0223847	0.998204
TGME49_222360	hypothetical protein	4.39	83333	45	2	2	19.9826	19.9586	19.5966	-0.0240682	-0.386069
TGME49_263440	hypothetical protein	15.33	66523	32	6	6	21.9667	21.9416	22.4339	-0.0251007	0.467197
TGME49_290600	succinyl-CoA-synthetase alpha SCSA	3.9	35090	20	1	1	19.9594	19.9326	20.6567	-0.0267168	0.69734
TGME49_242330	ribosomal protein RPS5	60.42	21613	12	13	13	25.3549	25.3273	25.988	-0.0275275	0.633185
TGME49_205540	DEAD/DEAH box helicase domain-containing protein	4.12	116586	50	3	3	19.1292	19.1015	19.7818	-0.0277163	0.652614
TGME49_289310	cullin family protein	4.91	103665	51	3	3	19.164	19.135	18.0025	-0.0290214	-1.16148
TGME49_252490	vacuolar protein sorting 29, putative	3.94	22278	14	1	1	19.6604	19.6313	20.641	-0.0290997	0.980584
TGME49_260440	nuclear factor NF3	27.33	33970	15	6	6	22.9391	22.9096	23.3575	-0.0294909	0.418351
TGME49_237250	hypothetical protein	40.15	28587	13	7	7	22.7281	22.6965	23.2721	-0.0315542	0.544021
TGME49_264440	signal recognition particle receptor beta subunit protein	56.77	37369	22	12	12	22.278	22.2458	23.0274	-0.0321659	0.749379
TGME49_273840	brix domain-containing protein	22.29	73836	39	11	11	22.7969	22.7639	23.2709	-0.0330116	0.473977
TGME49_243920	DNA replication licensing factor MCM5, putative	26.45	88212	56	15	15	23.0997	23.0651	23.5809	-0.0346391	0.481143
TGME49_255350	ATPase, putative	3.05	71994	38	1	1	17.7789	17.7441	17.4061	-0.0347119	-0.372757
TGME49_314810	ribosomal protein RPL7	48.06	30122	13	20	20	30.2346	30.1988	30.7249	-0.0357805	0.490306
TGME49_226068	DnaJ domain-containing protein	19.64	50101	24	5	5	21.3686	21.3328	22.2033	-0.0358761	0.834626
TGME49_262860	ADP-ribosylation factor family protein 1, putative	11.67	20192	12	1	1	17.6615	17.6245	18.6315	-0.0369608	0.970034
TGME49_311110	Ubiquitin-fold modifier 1 precursor family protein, putative	47.25	9474	6	2	2	20.1574	20.1188	20.4564	-0.0385944	0.299052
TGME49_239330	ribosomal protein RPL37	7.14	11221	6	1	1	22.6633	22.623	23.3673	-0.0402458	0.704043
TGME49_230430	vesicle-associated membrane protein, putative	12.67	24960	13	3	3	21.5269	21.4839	22.0417	-0.0429985	0.514787
TGME49_231080	ribosomal protein RPL38	30.95	9583	5	3	3	22.4599	22.4141	23.226	-0.0458474	0.766107
TGME49_240280	S1/P1nuclease	9.79	48524	28	3	3	20.8214	20.7737	21.6211	-0.0476805	0.799653
TGME49_275690	ClpB, putative	12.43	114550	63	10	9	21.9734	21.9251	22.5494	-0.0482462	0.575975
TGME49_250730	60S ribosomal protein L7-B, putative	15.73	30875	15	3	3	20.5913	20.543	21.3704	-0.0482777	0.779113
TGME49_306210	RNA polymerase II accessory factor CDC73	10.42	77626	43	4	3	19.6064	19.558	20.4203	-0.0484515	0.813833
TGME49_226840	hypothetical protein	2.41	87902	43	1	1	17.3282	17.2794	17.3316	-0.0488662	0.0033884
TGME49_248480	ribosomal protein RPS9	43.62	21684	11	12	12	28.0421	27.9927	28.6611	-0.0494154	0.619012
TGME49_304670	leucine rich repeat-containing protein	6.51	38295	23	2	2	19.4993	19.4499	19.2922	-0.0494443	-0.207101
TGME49_306195	hypothetical protein	8.05	25645	16	1	1	16.858	16.8085	17.6711	-0.0495527	0.813063
TGME49_293630	hypothetical protein	3.58	89576	38	2	1	16.1961	15.4918	16.7758	-0.704259	0.579711
TGME49_277270	NTPase II	35.44	37376	18	7	3	21.6139	21.5627	21.9374	-0.0511329	0.323477
TGME49_285980	glucosephosphate-mutase GPM1	45.68	70587	43	19	17	23.9618	23.9068	24.6227	-0.0550103	0.660899
TGME49_240510	hypothetical protein	9.44	135073	78	7	6	20.2975	20.2423	20.8135	-0.0552254	0.516022
TGME49_309560	nmda receptor glutamate-binding chain	5.28	29322	10	1	1	18.0687	18.0114	18.5269	-0.0572371	0.458211
TGME49_207620	pyridine nucleotide-disulfide oxidoreductase domain-containing protein	37.8	71159	41	18	18	24.1576	24.1003	24.8152	-0.0573443	0.657518
TGME49_306060	rhoptry neck protein RON8	3.46	328900	173	6	4	19.5573	19.4993	19.209	-0.0580008	-0.348316
TGME49_244560	heat shock protein 90, putative	42.38	96823	56	33	31	25.536	25.4768	26.2422	-0.0591598	0.706273
TGME49_278050	proteasome subunit alpha type 1, putative	27.53	27241	15	4	4	20.6618	20.6025	21.1187	-0.0592616	0.456907
TGME49_251870	histone H2Bb	16.52	12575	8	2	2	23.1249	23.0644	23.1268	-0.0604259	0.00189764
TGME49_227920	hypothetical protein	11.76	9547	6	1	1	18.6217	18.5611	19.3398	-0.0605926	0.718142
TGME49_214320	facilitative glucose transporter GT1	8.8	61688	19	5	5	24.2367	24.1744	24.771	-0.0622572	0.534379
TGME49_279100	hypothetical protein	18.62	47694	24	6	6	22.6672	22.6048	23.1544	-0.0623797	0.487213
TGME49_218830	hypothetical protein	1.15	131433	51	1	1	17.5543	17.4915	18.3665	-0.0628244	0.812223
TGME49_312090	ribosomal protein RPL23	54.68	14818	10	10	10	24.5889	24.5251	25.0788	-0.0637494	0.489867
TGME49_219800	vacuolar ATP synthase subunit b, putative	69.31	56614	28	22	22	25.3835	25.3192	25.9041	-0.0643055	0.520604
TGME49_249990	hypothetical protein	14.68	92586	53	10	10	22.2177	22.1534	22.7619	-0.0643421	0.544122
TGME49_244000	DEAD/DEAH box helicase domain-containing protein	2.61	110544	54	2	2	18.4342	18.3682	19.1193	-0.0660089	0.685116
TGME49_262670	ribosomal protein RPL18A	59.56	21330	14	15	15	28.8684	28.7993	29.2563	-0.0690513	0.387881
TGME49_275810	ribosomal protein RPS10	33.55	17398	8	4	4	22.3623	22.2928	23.2022	-0.0695702	0.839868
TGME49_229670	ribosomal protein RPS23	44.76	15802	9	6	6	28.9806	28.9093	29.5022	-0.0712673	0.521611
TGME49_293590	3-oxoacyl-acyl-carrier protein synthase I/II, putative	36.3	58395	29	11	11	23.0803	23.0079	23.6152	-0.0724007	0.534971
TGME49_305120	transporter, solute:sodium symporter (SSS) family protein	2.59	58129	11	1	1	18.1452	18.0728	18.4649	-0.0724396	0.319675
TGME49_264610	RNA recognition motif-containing protein	10.47	44974	17	3	3	20.4657	20.3933	21.6784	-0.0724839	1.21264
TGME49_238880	hypothetical protein	0.95	342440	172	1	1	16.1961	15.4689	16.1961	-0.72718	0
TGME49_286510	hypothetical protein	5.85	53153	17	2	2	19.2582	19.1847	19.8852	-0.0734863	0.626968
TGME49_202350	50S ribosomal protein L21, putative	26.28	77282	39	14	14	24.1617	24.0871	24.9258	-0.0746259	0.764043
TGME49_221460	phosphoglycerate mutase family protein	7.98	48720	28	3	3	19.159	19.0838	19.8331	-0.0752295	0.674148
TGME49_302050	elongation factor tu, apicoplast, putative	11.72	44295	24	3	2	18.2862	18.2104	18.8634	-0.0757787	0.577238
TGME49_272910	T-complex protein 1 delta subunit	29.89	58644	41	13	12	22.707	22.6305	23.0825	-0.076475	0.375488
TGME49_240810	hypothetical protein	15.19	61263	24	4	4	21.7495	21.6697	22.6138	-0.0797552	0.86437
TGME49_305290	vacuolar atp synthase subunit e, putative	13.04	39083	22	3	2	19.5697	19.4899	20.0405	-0.0798126	0.4708
TGME49_257340	Ras family protein	51.4	23581	15	7	6	21.4658	21.3844	22.0182	-0.0814676	0.552323
TGME49_290940	EMP/nonaspanin domain family protein	2.45	73613	24	1	1	18.7049	18.6228	19.2727	-0.0821084	0.567779
TGME49_221380	alba 1	40.89	27228	15	12	12	24.8656	24.7829	25.3019	-0.0826903	0.436282
TGME49_212290	ribosomal protein RPS19	15.34	34993	17	5	5	22.4321	22.3493	23.1298	-0.0827385	0.697702
TGME49_279390	proliferation-associated protein 2G4, putative	37.88	50342	24	13	12	24.3872	24.3043	25.0769	-0.0829111	0.689643
TGME49_270550	gamma-glutamyl phosphate reductase, putative	4.98	54410	32	2	2	20.2485	20.1651	19.6393	-0.0834503	-0.60927
TGME49_272290	pyruvate dehydrogenase complex subunit PD-HE1Beta	24.89	50016	22	8	8	22.0468	21.9627	22.5133	-0.0840427	0.466496
TGME49_320050	ribosomal protein RPL5	57.74	35342	21	23	22	28.9069	28.8215	29.2728	-0.0853649	0.365949
TGME49_227360	ribosomal protein RPL3	54.76	44057	24	43	42	32.0784	31.9923	32.6459	-0.0861146	0.56745
TGME49_203310	dense granule protein GRA7	25	25919	9	3	3	21.6394	21.5532	21.7362	-0.0861775	0.0968393
TGME49_309752	succinate-Coenzyme A ligase, beta subunit, putative	36.55	53389	36	15	15	24.9445	24.8539	25.2242	-0.0905956	0.279689
TGME49_205510	nucleolar protein 5, putative	19.59	54349	28	6	6	20.7903	20.6996	21.8205	-0.0907304	1.03013
TGME49_253940	CAM Kinase family, incomplete catalytic triad	3.17	64548	34	2	2	19.7398	19.6483	20.2858	-0.0915235	0.545952
TGME49_204020	ribosomal protein RPL8	55.77	28255	14	19	19	30.7517	30.66	31.3301	-0.0917588	0.578424
TGME49_262910	NADH-cytochrome b5 reductase 1, putative	3.83	37562	22	1	1	17.8146	17.7221	16.1961	-0.0925222	-1.61852
TGME49_215290	saccharopine dehydrogenase domain-containing protein	2.5	48117	29	1	1	18.109	18.0162	18.3383	-0.0928202	0.229254
TGME49_260320	Noc2p family protein	12.55	115320	60	9	9	22.1224	22.0295	22.5463	-0.0929555	0.423833
TGME49_254820	hypothetical protein	9.14	63949	32	3	3	19.5604	19.4667	19.9042	-0.0936906	0.343804
TGME49_310760	protein phosphatase 2C domain-containing protein	15.12	37632	19	4	4	20.5618	20.4675	21.3122	-0.0942844	0.750458
TGME49_320588	glycosyl hydrolases family 35 protein	1.39	207365	114	2	2	17.7153	17.6207	18.2917	-0.0945956	0.57633
TGME49_235450	ubiquitin-conjugating enzyme subfamily protein	4.33	25924	13	1	1	19.6166	19.5211	20.3019	-0.0955327	0.685361
TGME49_206690	glideosome-associated protein with multiple-membrane spans GAPM2B	4.69	46789	13	2	2	19.6555	19.5597	20.2988	-0.0958015	0.643264
TGME49_314400	pyruvate dehydrogenase E1 component, beta subunit, putative	33.81	45599	23	10	10	23.6063	23.5103	24.1273	-0.0960338	0.520963
TGME49_239760	ribosomal protein RPL22	33.83	15074	8	6	6	26.7757	26.678	27.4017	-0.097677	0.625978
TGME49_203630	ribosomal protein RPL44	28.57	12063	4	5	5	26.547	26.4473	26.7925	-0.0996308	0.245536
TGME49_232410	PDI family protein	7.27	24909	15	1	1	18.2784	18.1787	19.1116	-0.0997575	0.833179
TGME49_279330	DEAD/DEAH box helicase family protein	14.41	51649	28	5	4	20.6532	20.5528	21.2919	-0.100436	0.63868
TGME49_280600	histidyl-tRNA synthetase (HisRS), putative	10.78	134876	68	9	9	21.4039	21.3035	22.0173	-0.100453	0.61338
TGME49_271280	60S ribosome subunit biogenesis protein NIP7, putative	14.36	20461	10	1	1	18.5155	18.4145	19.0313	-0.10095	0.51584
TGME49_300190	ribosomal protein RPL37A	34.38	10404	7	4	4	22.1996	22.0986	23.4785	-0.100971	1.27893
TGME49_235930	domain K- type RNA binding proteins family protein	48.77	64265	34	30	30	26.5581	26.4571	27.2128	-0.101013	0.654696
TGME49_220300	ribosomal protein L15 protein	2	155791	64	2	2	19.0334	18.9306	19.691	-0.102751	0.657651
TGME49_312050	small GTPase Rab2, putative	41.12	24209	18	7	4	22.3437	22.2347	22.8587	-0.108994	0.514989
TGME49_222020	phosphoglycerate kinase PGKII	8.26	63030	36	3	3	19.7091	19.6001	20.3485	-0.109032	0.639432
TGME49_252630	hypothetical protein	24.26	15081	9	2	2	22.104	21.9949	22.69	-0.109128	0.585933
TGME49_264830	hypothetical protein	1.04	136604	63	1	1	18.5594	18.4501	18.611	-0.109317	0.0516185
TGME49_239820	D-3-phosphoglycerate dehydrogenase	60.1	65194	32	25	24	24.6554	24.546	25.2028	-0.109469	0.547358
TGME49_239752	hypothetical protein	17.79	102143	57	11	11	22.4852	22.3755	22.8115	-0.109691	0.326271
TGME49_316255	hypothetical protein	11.63	10030	6	1	1	20.1404	20.0293	20.4629	-0.111133	0.322533
TGME49_310860	U5 snRNP-specific protein	10.9	39274	21	2	2	19.7592	19.646	20.314	-0.113198	0.554726
TGME49_207840	ribosomal protein RPS17	62.88	15229	8	13	13	26.6284	26.5146	27.2226	-0.113848	0.594158
TGME49_216220	AP2 domain transcription factor AP2XI-5	8.87	89486	34	3	2	18.2545	18.1402	19.2935	-0.114274	1.03907
TGME49_244840	zinc knuckle domain-containing protein	10.96	24157	15	1	1	17.4584	17.3434	17.7161	-0.115	0.257698
TGME49_274060	2-oxoglutarate/malate translocase OMT	52.01	35042	22	14	14	24.0325	23.9166	24.5081	-0.115843	0.475687
TGME49_227810	rhoptry kinase family protein ROP11 (incomplete catalytic triad)	14.86	58034	27	6	5	21.1279	21.0106	21.3879	-0.117226	0.260025
TGME49_247510	fructose-bisphospatase II	39.9	42397	22	13	13	25.323	25.2038	25.7373	-0.119193	0.414301
TGME49_263870	glutamate-tRNA ligase	24.62	95128	54	12	11	23.471	23.3512	24.092	-0.119876	0.62093
TGME49_216560	methyltransferase domain-containing protein	10.34	58650	33	4	3	19.7337	19.6129	19.9879	-0.12072	0.254274
TGME49_215060	small GTP-binding protein sar1, putative	42.71	22139	13	7	7	24.0124	23.889	24.5742	-0.123444	0.561764
TGME49_223540	importin-beta N-terminal domain-containing protein	9.32	122221	50	6	5	21.9703	21.8451	22.7751	-0.125213	0.804813
TGME49_261580	histone H2AX	11.85	14510	6	2	1	21.5373	21.4113	21.4446	-0.126009	-0.0927212
TGME49_237560	iron-sulfur cluster protein ISCU	4.11	23745	17	1	1	19.6202	19.4924	20.169	-0.127765	0.548876
TGME49_206470	pyruvate dehydrogenase complex subunit PDH-E3II	45.28	55121	33	19	19	24.7066	24.5774	25.4043	-0.129224	0.697622
TGME49_300260	threonyl-tRNA synthetase family protein	1.54	95898	58	1	1	16.5187	16.3891	17.7087	-0.129612	1.19003
TGME49_253730	importin-beta N-terminal domain-containing protein	11.73	115146	54	8	8	21.7089	21.5781	22.1239	-0.130751	0.415023
TGME49_219540	cytosolic tRNA-Ala synthetase	32.58	139516	78	32	32	24.9496	24.8169	25.6737	-0.132666	0.724114
TGME49_319340	hypothetical protein	9.36	52403	21	3	3	20.7187	20.5852	21.1809	-0.133545	0.462193
TGME49_240600	chaperonin cpn60, putative	6.6	72237	38	3	2	18.7337	18.6	18.8265	-0.133684	0.0928036
TGME49_260370	AtPH1 family protein	10	15175	11	1	1	18.4972	18.3608	19.0272	-0.136372	0.529991
TGME49_292080	leucyl-tRNA synthetase	31.61	141139	71	30	30	25.0425	24.906	25.8634	-0.136553	0.820855
TGME49_253900	parasite porphobilinogen synthase PBGS	1.82	71374	40	1	1	17.1005	16.9639	17.4327	-0.136687	0.332176
TGME49_263070	CMGC kinase, CK2 family	22.26	59824	31	8	8	22.6189	22.4792	23.3535	-0.139622	0.734653
TGME49_225080	ribosomal protein RPS18	54.49	17723	11	9	9	26.2308	26.0899	26.6861	-0.140904	0.455325
TGME49_202530	aspartate-tRNA ligase	28.2	86802	50	18	18	23.772	23.6295	24.6119	-0.142446	0.839864
TGME49_318510	N-ethylmaleimide-sensitive fusion protein, putative	32.36	83467	53	17	17	23.2974	23.1521	23.8704	-0.14521	0.573023
TGME49_269885	rhoptry metalloprotease toxolysin TLN1	13.92	182009	99	17	17	23.3677	23.2219	23.6508	-0.145818	0.28312
TGME49_231140	ribosomal protein RPS25	17.39	18682	11	3	3	21.4217	21.2758	22.0481	-0.145848	0.626384
TGME49_263323	tetratricopeptide repeat protein 11, putative	5.56	16432	11	1	1	18.9507	18.8038	19.8526	-0.146902	0.901877
TGME49_315220	rhoptry protein ROP14	6.41	121911	45	4	4	21.4205	21.2731	21.6243	-0.147431	0.203761
TGME49_210370	hypothetical protein	62.42	52432	25	24	23	27.7118	27.5635	28.1669	-0.148276	0.455067
TGME49_249900	adenine nucleotide translocator, putative	68.24	35256	21	20	20	26.6905	26.5407	26.9849	-0.149725	0.294476
TGME49_299110	cleft lip and palate transmembrane protein 1 (clptm1) protein	16.96	71269	29	8	7	22.1182	21.9677	22.8048	-0.150534	0.686596
TGME49_300280	LSM domain-containing protein	8.28	17883	13	1	1	19.0504	18.8992	19.7462	-0.151188	0.695808
TGME49_310490	ribosomal protein RPL27A	46.26	16344	9	10	9	29.9292	29.7777	30.5476	-0.151551	0.618355
TGME49_230420	sarco/endoplasmic reticulum Ca2+-ATPase	37.69	118877	56	25	25	24.7827	24.631	25.3018	-0.151768	0.519108
TGME49_234390	hypothetical protein	7.06	45717	22	2	2	19.5849	19.4325	19.7748	-0.152396	0.189891
TGME49_227600	ribosomal protein RPL34	14.93	15383	8	2	2	27.9283	27.7741	27.9407	-0.154126	0.0124444
TGME49_256970	vacuolar ATP synthase subunit A, putative	39.12	68122	36	15	13	22.773	22.6176	23.4265	-0.155437	0.653461
TGME49_289800	hypothetical protein	28.21	25883	11	4	4	21.0164	20.8609	21.9263	-0.155473	0.909956
TGME49_250690	zinc finger (CCCH type) motif-containing protein	0.4	368050	190	1	1	16.1961	15.385	16.1961	-0.811023	0
TGME49_267080	26S protease regulatory subunit 4, putative	18.14	49121	28	6	6	20.6739	20.5149	21.5883	-0.159021	0.914437
TGME49_288650	dense granule protein GRA12	45.18	47923	25	15	15	25.1392	24.9794	25.4994	-0.159836	0.360211
TGME49_278990	phosphate carrier, putative	17.75	53093	31	6	6	22.7128	22.5523	23.4895	-0.160533	0.776618
TGME49_278830	glucose-6-phosphate 1-dehydrogenase	36.67	98280	51	22	21	23.4192	23.2577	23.6763	-0.161442	0.257068
TGME49_233890	hypothetical protein	2.34	73697	38	1	1	17.7018	17.5396	18.3253	-0.162155	0.623516
TGME49_270760	asparagine synthase	0.93	184598	94	1	1	17.6112	17.4489	18.3013	-0.162333	0.690069
TGME49_226280	ribosomal protein L28, putative	42.55	33280	15	8	8	23.6677	23.5042	24.2323	-0.163487	0.564661
TGME49_256000	endoplasmic reticulum retention receptor	8.97	26148	11	2	2	23.2873	23.1214	23.5499	-0.165886	0.262616
TGME49_241240	hypothetical protein	2.41	76289	41	1	1	18.1275	17.9613	18.5434	-0.16618	0.415919
TGME49_228190	eukaryotic initiation factor-3, subunit 5, putative	14.45	38070	22	4	4	21.6288	21.4618	22.1284	-0.167004	0.499645
TGME49_263300	eukaryotic porin protein	51.38	31352	22	12	12	24.8272	24.6599	25.2913	-0.167312	0.464138
TGME49_220600	hypothetical protein	10.6	82440	30	4	4	21.3951	21.2271	21.8101	-0.167993	0.414942
TGME49_290730	CS domain-containing protein	19.47	41901	19	5	5	20.7778	20.6095	21.3758	-0.168267	0.597999
TGME49_292130	ribosomal protein RPL13A	34.97	32749	17	16	16	31.6639	31.4955	32.1171	-0.168423	0.453184
TGME49_239630	cytidine and deoxycytidylate deaminase zinc-binding region domain-containing protein	6.07	47344	21	2	2	19.0395	18.8694	19.8088	-0.170141	0.769321
TGME49_288830	NADH dehydrogenase (NDH2-II)	46.12	72108	44	22	22	24.8229	24.6514	25.3206	-0.171573	0.497672
TGME49_223940	GAP45	12.24	27334	15	2	2	21.7716	21.5991	22.5507	-0.172422	0.779133
TGME49_244100	snoRNA binding domain-containing protein	20.25	59851	27	7	7	21.7734	21.6001	22.0414	-0.17339	0.267984
TGME49_301440	calcium-dependent protein kinase CDPK1	42.27	65421	36	18	18	24.6105	24.4361	25.225	-0.174394	0.614523
TGME49_267400	ribosomal protein RPL32	44.78	15617	8	13	13	29.3984	29.2226	29.916	-0.175769	0.517653
TGME49_231600	HEAT repeat-containing protein	18.22	128091	61	11	10	21.7319	21.5556	22.6979	-0.176287	0.966002
TGME49_316350	hypothetical protein	13.55	44366	19	4	4	20.1788	20.0023	22.669	-0.17647	2.49025
TGME49_258070	hypothetical protein	30.68	75742	50	14	14	23.078	22.8993	23.9325	-0.178724	0.854508
TGME49_252500	polo kinase	10.04	76894	42	5	5	20.892	20.7132	20.1017	-0.178866	-0.790353
TGME49_232150	hypothetical protein	9.53	107553	63	6	6	20.78	20.5999	21.5733	-0.180123	0.793342
TGME49_232710	ribosomal protein RPS3A	65.25	29371	17	23	23	27.6627	27.4822	28.1784	-0.180534	0.515649
TGME49_205690	hypothetical protein	2.2	45023	15	1	1	18.8597	18.6772	19.5487	-0.182504	0.688981
TGME49_225050	adenosylhomocysteinase, putative	31.29	64106	31	15	15	24.0059	23.8225	24.2471	-0.183345	0.241242
TGME49_287230	inorganic anion transporter, sulfate permease (SulP) family protein	1.93	72148	15	1	1	21.3578	21.1743	21.6442	-0.183585	0.286332
TGME49_204050	subtilisin SUB1	6.44	81777	40	4	4	20.2224	20.0382	20.9893	-0.184213	0.766958
TGME49_280660	HECT-domain (ubiquitin-transferase) domain-containing protein	0.15	1854435	922	2	2	17.6415	17.4548	19.6733	-0.186728	2.03182
TGME49_239260	histone H4	44.66	11439	6	6	4	21.6711	21.482	21.7604	-0.189097	0.0892997
TGME49_245460	ribosomal protein RPS8	53.66	23561	14	17	17	30.668	30.4777	31.0408	-0.190293	0.372779
TGME49_266070	ribosomal protein RPL31	27.5	14356	7	3	3	26.299	26.1076	26.7043	-0.191344	0.405366
TGME49_316110	ribosomal protein RPS15	3.39	73246	34	1	1	16.8559	16.663	16.1961	-0.192938	-0.659822
TGME49_314070	hypothetical protein	46.34	22812	13	5	5	20.5175	20.3218	20.8218	-0.195731	0.304278
TGME49_231130	hypothetical protein	3.23	77125	29	2	2	19.59	19.3921	19.8501	-0.197877	0.260067
TGME49_266800	integral membrane protein, putative	5.63	32532	13	1	1	19.7381	19.54	19.7034	-0.198134	-0.0347038
TGME49_253430	asparagine synthetase, putative	64.8	65868	35	30	30	26.941	26.7412	27.4846	-0.199855	0.543606
TGME49_312630	anonymous antigen-1, putative	28.53	286218	108	45	44	25.1295	24.9295	25.603	-0.199998	0.473461
TGME49_216660	hypothetical protein	3.04	48992	24	1	1	17.4007	17.1999	17.8724	-0.200775	0.471697
TGME49_281490	glutamine amidotransferase subunit pdxt, putative	16.2	30486	14	3	3	20.1403	19.9356	21.2167	-0.204686	1.07648
TGME49_310370	hypothetical protein	4.54	63809	9	2	2	20.071	19.8652	20.7428	-0.205758	0.671835
TGME49_304640	hypothetical protein	1.03	125952	61	1	1	17.503	17.2967	16.1961	-0.2063	-1.3069
TGME49_233100	SPFH domain / Band 7 family protein	39.66	32061	19	7	7	22.4402	22.2337	22.8863	-0.206429	0.446094
TGME49_284050	DEAD/DEAH box helicase domain-containing protein	3.67	282290	132	7	7	22.3938	22.1871	22.899	-0.206739	0.505187
TGME49_250810	ribosomal protein RPL35	8.99	20069	8	3	3	27.315	27.1071	27.6607	-0.2079	0.345772
TGME49_263050	ribosomal protein RPL13	28.17	39682	21	15	15	30.2695	30.0607	30.6336	-0.208822	0.364078
TGME49_202620	hypothetical protein	5.76	36093	10	2	2	18.9638	18.7549	19.1548	-0.208952	0.190926
TGME49_231480	GCN1, putative	2.49	362621	187	5	5	19.3939	19.1805	19.3719	-0.213413	-0.0219951
TGME49_219140	EF-1 guanine nucleotide exchange domain-containing protein	32.62	20734	7	3	3	20.0809	19.865	20.6145	-0.215929	0.533563
TGME49_262960	U1 snRNP-associated protein Usp106, putative	20.3	44776	18	6	6	22.2231	22.0039	22.7793	-0.219205	0.556189
TGME49_238180	26s proteasome regulatory complex subunit, putative	3.84	47551	29	2	2	18.9663	18.7468	19.4911	-0.219522	0.524813
TGME49_219280	actin like protein ALP1	28.5	46086	21	7	7	22.8873	22.6658	23.4635	-0.221521	0.576206
TGME49_285720	ATP binding protein, putative	10.67	45735	19	3	3	19.0383	18.8151	19.8522	-0.223175	0.813854
TGME49_218760	SNAP protein (soluble N-ethylmaleimide-sensitive factor Attachment Protein), putative	25.23	35808	20	4	3	19.1061	18.8824	20.1403	-0.223662	1.03424
TGME49_262720	eukaryotic initiation factor-1A, putative	25.16	17936	10	3	3	21.4341	21.2103	21.2522	-0.22374	-0.181888
TGME49_221570	pre-rRNA-processing protein, putative	25.36	39213	23	6	6	22.7892	22.5635	23.4608	-0.225684	0.671604
TGME49_271390	hypothetical protein	17.82	39332	12	4	4	21.7945	21.567	22.3465	-0.227551	0.552011
TGME49_209150	non-proton pumping type-II NADH dehydrogenase I	33.98	67026	37	14	14	23.4829	23.2551	23.873	-0.227795	0.390111
TGME49_219850	prolyl-tRNA synthetase (ProRS)	43.73	93479	56	28	28	25.4875	25.2586	26.213	-0.228981	0.725439
TGME49_232940	heat shock protein HSP20	87.03	20266	11	14	14	26.0617	25.8319	26.3718	-0.229799	0.310138
TGME49_252360	rhoptry kinase family protein ROP24 (incomplete catalytic triad)	9.91	60795	28	4	4	22.9254	22.693	23.2396	-0.232415	0.314124
TGME49_265360	hypothetical protein	19.77	57880	30	7	7	21.2376	21.005	21.88	-0.232618	0.642381
TGME49_320220	ubiquinol cytochrome c oxidoreductase, putative	12.53	54792	28	3	3	20.3491	20.1145	21.0123	-0.234681	0.66311
TGME49_251620	flap structure-specific endonuclease 1, putative	23.55	60296	34	9	9	22.0526	21.8169	22.6489	-0.235716	0.596299
TGME49_235920	dynein, axonemal, heavy chain 2 family protein	0.18	514469	284	1	1	23.1569	22.9206	23.9999	-0.236396	0.842928
TGME49_239790	BRCA1 C Terminus (BRCT) domain-containing protein	18.42	82155	39	9	8	22.5341	22.2968	23.1139	-0.23732	0.579749
TGME49_275802	SRP72 RNA-binding domain-containing protein	31.23	79710	45	17	16	23.6258	23.3877	23.9076	-0.238065	0.281854
TGME49_311890	hypothetical protein	21.32	44137	23	5	5	21.5486	21.3063	21.8617	-0.242285	0.313025
TGME49_254580	UDP-galactose transporter family protein	6.78	45523	15	2	2	21.2859	21.0428	21.7201	-0.243024	0.43425
TGME49_212250	XPG N-terminal domain-containing protein	13.95	86945	43	10	10	22.6709	22.4278	23.1076	-0.243134	0.436736
TGME49_304955	serine/threonine specific protein phosphatase	3.5	303846	149	7	7	22.1258	21.8823	22.5789	-0.243463	0.453131
TGME49_267430	DnaJ domain-containing protein	17.88	48939	28	7	6	20.9354	20.6918	21.5705	-0.243609	0.635058
TGME49_202950	hypothetical protein	0.78	151800	62	1	1	16.3292	16.0835	16.5665	-0.245696	0.237243
TGME49_210690	ribosomal protein RPS6	48.83	28956	12	28	28	31.035	30.7893	31.4735	-0.245708	0.438421
TGME49_299050	ribosomal protein RPL17	39.49	22269	12	10	10	28.4796	28.2307	28.9865	-0.248868	0.506896
TGME49_301420	hypothetical protein	13.31	29494	15	3	3	20.4168	20.1679	20.7598	-0.248882	0.342991
TGME49_269190	glyceraldehyde-3-phosphate dehydrogenase GAPDH2	32.76	105120	49	18	16	24.4465	24.1963	24.9106	-0.250208	0.464055
TGME49_203620	hypothetical protein	1.88	63757	41	1	1	18.6574	18.4068	19.3743	-0.250631	0.716889
TGME49_305510	hypothetical protein	23.68	45245	28	6	6	21.8853	21.6334	22.6057	-0.251922	0.72039
TGME49_300000	ribosomal protein RPL18	46.52	21170	11	12	12	30.4675	30.2145	30.8599	-0.252949	0.392373
TGME49_214575	hypothetical protein	26.09	10282	6	2	2	22.1186	21.8626	22.3568	-0.256039	0.238134
TGME49_223710	tetratricopeptide repeat-containing protein	8.4	109194	61	5	4	20.2841	20.0276	20.767	-0.256498	0.482957
TGME49_252290	importin alpha, putative	28.62	59360	23	11	11	23.5207	23.2635	24.0777	-0.257163	0.557074
TGME49_310870	integral membrane protein, putative	13.93	21943	9	2	2	19.6026	19.3451	20.1124	-0.257441	0.509805
TGME49_229620	hypothetical protein	4.55	113445	61	3	3	19.9341	19.6747	20.2329	-0.259418	0.29878
TGME49_236950	hypothetical protein	10.71	12489	4	1	1	18.5775	18.3179	19.0128	-0.259603	0.43526
TGME49_203990	rhoptry protein ROP12	14.83	25483	8	2	2	20.2105	19.9506	20.3736	-0.259856	0.163081
TGME49_305750	nucleolar gtp-binding protein 2, putative	14.98	71049	40	7	7	22.765	22.5051	22.1201	-0.259941	-0.644889
TGME49_268580	hypothetical protein	2.94	53630	32	1	1	18.2951	18.0343	16.1961	-0.260888	-2.09908
TGME49_267620	multi-pass transmembrane protein	33.07	57684	29	10	10	21.8598	21.5989	22.5145	-0.260918	0.654657
TGME49_269840	proteasome regulatory subunit	4.14	35262	17	1	1	19.2459	18.9845	19.3558	-0.261325	0.10995
TGME49_313450	AP-2 complex subunit sigma-1, putative	8.39	16781	9	1	1	19.0419	18.7795	19.4143	-0.262343	0.372428
TGME49_216040	30S ribosomal protein S15, putative	10.13	44728	21	4	4	21.2339	20.9715	20.8316	-0.26238	-0.402237
TGME49_289530	ribosomal protein RPL19	40.64	22160	10	23	23	31.1675	30.9043	31.7399	-0.263161	0.572414
TGME49_292190	hypothetical protein	17.91	56648	21	6	6	21.2267	20.9623	21.8209	-0.264432	0.594168
TGME49_228170	inner membrane complex protein IMC2A	9.32	170816	94	11	9	21.569	21.3045	21.4377	-0.264481	-0.13129
TGME49_209910	histone H2Bv	19.51	13732	8	2	2	22.095	21.8304	22.1297	-0.26462	0.0346281
TGME49_292920	heat shock protein 75, putative	25.44	95159	54	15	15	23.0784	22.8096	23.711	-0.268778	0.632629
TGME49_226020	transporter, major facilitator family protein	7.13	64569	14	2	2	20.1618	19.889	20.65	-0.272791	0.488224
TGME49_215980	hypothetical protein	13.33	24466	13	2	2	19.7305	19.4565	18.6153	-0.27401	-1.11526
TGME49_260010	acetyltransferase, GNAT family protein	25	25830	15	4	4	19.2088	18.9341	20.1266	-0.274709	0.917772
TGME49_220400	actin depolymerizing factor ADF	32.2	12922	7	4	4	24.9321	24.6559	25.3242	-0.276158	0.392146
TGME49_309600	hypothetical protein	5.62	106522	56	4	3	20.5801	20.3021	20.4985	-0.277982	-0.0815731
TGME49_257960	GDP-D-mannose pyrophosphorylase	32.12	47704	30	7	6	20.408	20.1238	21.1508	-0.284213	0.742783
TGME49_219520	histone arginine methyltransferase PRMT1	39.54	44029	25	10	9	22.4371	22.1524	22.7058	-0.284757	0.268634
TGME49_270380	ribosomal protein RPS13	50.33	17176	11	9	9	27.1059	26.8193	27.5133	-0.286623	0.407389
TGME49_258110	N-acetylglucosaminylphosphatidylinositol deacetylase	8.09	43536	20	4	4	20.9045	20.6168	21.2134	-0.287744	0.308868
TGME49_254410	protein phosphatase 2C, putative	2.87	67438	32	1	1	17.6236	17.3343	18.6161	-0.289325	0.992486
TGME49_313960	ribosomal protein L19 protein	25.13	83919	40	15	15	24.8054	24.5121	25.4555	-0.293255	0.650112
TGME49_223880	zinc finger, C3HC4 type (RING finger) domain-containing protein	1.13	407225	183	3	2	18.6619	18.3682	19.0702	-0.293793	0.408277
TGME49_277240	NTPase I	45.32	22641	10	8	8	22.9152	22.6211	22.9493	-0.294133	0.0340914
TGME49_223920	rhoptry neck protein RON3	20.53	222883	121	32	32	25.4252	25.1295	25.8492	-0.295676	0.423976
TGME49_220260	hypothetical protein	7.38	63404	37	4	4	20.6993	20.3998	21.1699	-0.299423	0.470617
TGME49_265180	hypothetical protein	20.8	48374	31	6	6	20.7855	20.4852	21.7187	-0.300289	0.933168
TGME49_210960	replication factor C subunit 4, putative	19.09	39372	25	4	3	19.1695	18.869	20.3378	-0.300537	1.16829
TGME49_241160	hemolysin-III related subfamily protein	4.33	33461	10	1	1	19.5907	19.2886	19.8571	-0.302106	0.266418
TGME49_230190	hypothetical protein	15.86	31240	15	3	3	20.2773	19.9749	20.5233	-0.302325	0.246017
TGME49_213910	hypothetical protein	20.6	43685	23	5	4	20.9426	20.6395	21.2743	-0.303059	0.331658
TGME49_211390	hypothetical protein	13.83	44045	24	3	2	18.9474	18.6415	19.3457	-0.30587	0.398285
TGME49_309940	phospholipase D active site domain-containing protein	0.67	129562	58	1	1	19.399	19.0927	20.3913	-0.306354	0.992272
TGME49_294200	glucose-6-phosphate 1-dehydrogenase	42.86	62736	35	19	18	25.0012	24.6948	25.1587	-0.306495	0.157438
TGME49_208790	MC family transporter, putative	16.13	33687	17	3	3	21.0586	20.7517	21.4053	-0.306899	0.34669
TGME49_219832	cyclin-dependent kinase regulatory subunit protein	6.27	139942	74	7	7	23.5879	23.2788	24.1079	-0.309128	0.520004
TGME49_280740	signal peptidase	11.66	24664	13	2	2	18.9706	18.6602	20.1152	-0.310334	1.14462
TGME49_315210	rhoptry protein, putative	3.86	115860	43	3	2	19.771	19.4588	19.7392	-0.312248	-0.0318535
TGME49_263810	hypothetical protein	33.8	23635	14	4	4	22.3901	22.0777	22.6776	-0.312353	0.287563
TGME49_293060	SPRY domain-containing protein	2.16	80291	46	1	1	18.0337	17.719	18.2061	-0.314686	0.172401
TGME49_271350	bifunctional protein FolC subfamily protein	16.64	61449	35	6	6	20.1683	19.8535	21.1	-0.314754	0.931678
TGME49_210730	ATP-dependent hsl protease ATP-binding subunit hslU, putative	17.26	73067	37	6	6	20.8141	20.4983	21.487	-0.315814	0.672899
TGME49_246982	hypothetical protein	3.17	113514	62	2	2	18.0028	17.6864	18.4144	-0.316439	0.41155
TGME49_223910	acyltransferase domain-containing protein	18.04	44062	23	5	5	21.8166	21.4966	22.1839	-0.320036	0.367296
TGME49_290980	glycine C-acetyltransferase, putative	8.93	63650	31	3	3	20.3999	20.0799	21.1405	-0.320048	0.740561
TGME49_304990	guanylate-binding protein, N-terminal domain-containing protein	5.07	142697	72	4	4	20.0652	19.7447	20.8497	-0.320495	0.784459
TGME49_216180	hypothetical protein	8.16	16441	7	1	1	21.6628	21.3387	22.0546	-0.324105	0.39173
TGME49_294430	hypothetical protein	11.7	100126	48	7	7	21.6445	21.3188	21.4843	-0.325722	-0.160227
TGME49_242680	ribosomal protein RPL24e	21.43	23444	6	3	3	19.9988	19.6695	20.6351	-0.329324	0.636299
TGME49_253880	GNS1/SUR4 family protein	5.91	78200	33	3	3	20.3299	20.0006	20.5676	-0.329339	0.237688
TGME49_261950	ATP synthase beta subunit ATP-B	24.29	59917	33	7	5	19.8797	19.5491	20.3967	-0.330614	0.517006
TGME49_238010	ribosomal protein RPL23A	28.14	18562	10	5	5	22.9537	22.6222	23.2448	-0.331518	0.29107
TGME49_214430	hypothetical protein	1.36	55844	30	1	1	19.9454	19.6137	20.8159	-0.331709	0.870519
TGME49_262490	alpha/beta hydrolase, putative	9.62	29098	13	2	2	19.3686	19.0348	20.1372	-0.333788	0.768605
TGME49_308090	rhoptry protein ROP5	29.51	61102	28	13	11	26.103	25.7671	26.3577	-0.33594	0.254736
TGME49_235402	CorA family Mg2+ transporter protein	0.76	127595	58	1	1	25.1423	24.8036	25.6027	-0.338728	0.460369
TGME49_245610	hypothetical protein	4.68	87504	47	2	2	18.652	18.3085	18.1152	-0.343473	-0.536727
TGME49_246540	cytochrome c1, heme protein	2.76	45968	25	1	1	19.1218	18.7765	19.8896	-0.345323	0.767813
TGME49_201780	microneme protein MIC2	12.48	82634	24	6	6	22.3825	22.035	22.6089	-0.347469	0.226429
TGME49_263530	chaperonin, putative	5.51	13862	11	1	1	19.3883	19.0405	19.5006	-0.347757	0.112322
TGME49_265450	hexokinase	30.13	51498	28	10	10	22.9584	22.6106	23.5127	-0.347768	0.554264
TGME49_226270	hypothetical protein	3.88	27696	10	1	1	19.9885	19.6369	20.173	-0.35161	0.18446
TGME49_240300	zinc finger domain, LSD1 subclass domain-containing protein	8.59	111933	61	5	5	20.1385	19.7854	20.3196	-0.353084	0.181037
TGME49_235980	ARIADNE family protein	1.92	74992	35	1	1	16.6659	16.1961	18.1241	-0.46985	1.45822
TGME49_293690	profilin PRF	66.67	17741	8	10	10	25.371	25.0124	25.8679	-0.35864	0.496867
TGME49_306030	glutathione s-transferase, n-terminal domain containing protein	34.53	37831	23	10	10	24.1865	23.8226	24.5598	-0.363975	0.373272
TGME49_290180	AP2 domain transcription factor AP2IX-6	20.37	47830	29	8	8	23.433	23.0656	23.9047	-0.367383	0.47165
TGME49_293570	translocation protein sec62, putative	18.97	44882	24	5	5	21.1826	20.8146	21.8135	-0.368004	0.63093
TGME49_290670	leucyl aminopeptidase LAP	33.29	83237	55	21	20	24.5652	24.1962	24.9722	-0.36902	0.406998
TGME49_239070	hypothetical protein	2.21	65615	35	1	1	17.3873	17.0163	17.8551	-0.370961	0.467827
TGME49_315620	vacuolar ATP synthase subunit C, putative	42.57	46075	30	12	12	23.4762	23.1051	23.7691	-0.371057	0.292947
TGME49_240400	hypothetical protein	5.15	44164	23	1	1	17.794	17.4216	18.5616	-0.372379	0.767604
TGME49_263730	FAD-dependent glycerol-3-phosphate dehydrogenase	2.91	71503	39	1	1	17.2495	16.8741	18.3231	-0.375345	1.07365
TGME49_263430	3-hydroxyisobutyrate dehydrogenase	5	34160	18	1	1	17.1957	16.8198	17.8109	-0.375943	0.615173
TGME49_273950	replication factor C subunit 5, putative	19.95	43397	28	5	4	20.6749	20.2983	21.0644	-0.376563	0.389549
TGME49_222410	hypothetical protein	3.39	77524	26	2	2	19.573	19.1957	20.0402	-0.377314	0.467243
TGME49_311290	protein tyrosine phosphatase family protein, ptpla protein	7.3	30563	11	2	2	21.138	20.7605	21.728	-0.377456	0.590053
TGME49_277970	dolichol-phosphate-mannose synthase family protein	29.46	27362	18	5	5	20.824	20.4444	20.9607	-0.379556	0.13669
TGME49_299060	sodium/hydrogen exchanger NHE2	5.35	91270	34	3	3	20.4781	20.0977	21.0194	-0.380399	0.5413
TGME49_310210	hypothetical protein	4.19	83637	21	2	1	18.1434	17.7623	18.7101	-0.381074	0.566701
TGME49_273060	ribosomal protein S17, putative	19.83	14057	8	2	2	21.0255	20.6437	21.4106	-0.381776	0.385187
TGME49_249270	protein disulfide isomerase-related protein (provisional), putative	29.98	59941	32	14	13	23.9828	23.5946	24.4557	-0.388137	0.472912
TGME49_268910	signal peptidase I protein	7.91	23730	11	1	1	18.3626	17.9698	18.9211	-0.392779	0.558551
TGME49_258970	hypothetical protein	7.93	327077	151	16	16	22.8569	22.463	23.5911	-0.393894	0.734142
TGME49_271888	3-ketoacyl-CoA reductase, putative	26.9	37518	19	6	6	22.648	22.2529	22.994	-0.39507	0.346025
TGME49_267060	ribosomal protein RPL14	38.22	17878	13	7	6	24.4956	24.0962	24.8911	-0.39941	0.39554
TGME49_309120	ribosomal protein RPL4	54.91	49258	29	33	33	31.4312	31.0294	31.8539	-0.401746	0.422723
TGME49_257530	transporter, major facilitator family protein	14.29	54600	18	5	5	22.5169	22.1117	22.672	-0.405232	0.1551
TGME49_239680	hypothetical protein	2	65450	34	1	1	19.0331	18.6251	19.3873	-0.407929	0.354192
TGME49_228250	elongation factor Tu GTP binding domain-containing protein	6.09	122286	68	4	4	18.8839	18.4755	19.4908	-0.408411	0.60695
TGME49_286720	heat shock protein HSP28	38.77	31094	21	9	9	22.1984	21.7864	22.3041	-0.412005	0.105605
TGME49_227280	dense granule protein GRA3	9.09	23876	8	5	5	26.0232	25.6105	26.4644	-0.412618	0.441274
TGME49_217740	3-ketoacyl-(acyl-carrier-protein) reductase	43.88	39040	19	9	8	22.6872	22.2729	23.0838	-0.414294	0.39655
TGME49_310070	methyltransferase, putative	8.04	25336	16	1	1	17.5628	17.1403	18.6059	-0.422562	1.04304
TGME49_313580	cytochrome b5 family heme/steroid binding domain-containing protein	5.53	45404	22	2	2	19.0266	18.6025	19.5982	-0.424069	0.571608
TGME49_202390	S15 sporozoite-expressed protein	21.12	61797	27	8	8	21.9337	21.5087	22.4186	-0.425016	0.484901
TGME49_245432	hypothetical protein	3.8	46842	24	1	1	16.7342	16.1961	16.1961	-0.538113	-0.538113
TGME49_307850	6-phosphogluconate dehydrogenase	32.67	54701	30	8	7	21.2756	20.847	21.7656	-0.428637	0.48998
TGME49_267090	hypothetical protein	7.49	60055	30	3	2	19.6262	19.1955	19.9531	-0.430642	0.32688
TGME49_264600	hypothetical protein	8.76	23871	12	1	1	20.4328	19.9997	20.4829	-0.433057	0.0501567
TGME49_287180	hypothetical protein	3.58	239165	126	5	5	20.5569	20.1236	21.1098	-0.43329	0.552832
TGME49_294290	Der1ER1	14.33	32059	8	2	2	19.4934	19.0598	19.5991	-0.433628	0.105665
TGME49_242800	ribosome biogenesis protein NSA2, putative	50	30152	12	13	13	27.4943	27.0579	27.8172	-0.43636	0.322904
TGME49_229420	cytochrome c, putative	12.27	18101	10	1	1	16.748	16.1961	17.8901	-0.551919	1.1421
TGME49_300100	rhoptry neck protein RON2	2.43	166464	74	3	2	19.2291	18.7895	19.4316	-0.439686	0.202431
TGME49_203240	hypothetical protein	7.17	80263	40	4	4	20.96	20.5162	21.3175	-0.443826	0.357464
TGME49_244320	ribosomal protein RPL24	7.56	32693	16	4	4	27.5503	27.0966	27.4862	-0.453691	-0.0641368
TGME49_261010	tat-binding family protein, putative	27.87	46073	27	8	8	21.4105	20.9555	22.1387	-0.454964	0.728196
TGME49_272710	AP2 domain transcription factor AP2VIII-4	0.26	356674	188	1	1	18.8804	18.4252	19.2247	-0.455223	0.344207
TGME49_258580	rhoptry protein ROP17	46.55	69087	37	27	27	28.6453	28.1899	28.583	-0.455394	-0.0622574
TGME49_291330	RNA recognition motif-containing protein	16.23	25512	18	4	4	20.6221	20.163	21.2155	-0.4591	0.593369
TGME49_309760	hypothetical protein	5.4	34545	19	1	1	16.7693	16.1961	17.7784	-0.573227	1.00909
TGME49_208830	hypothetical protein	11.09	54771	31	4	4	20.2615	19.7984	20.2589	-0.463142	-0.00258816
TGME49_316760	hypothetical protein	4.41	59513	34	2	2	19.9778	19.5129	20.4519	-0.464878	0.474122
TGME49_253800	ribosomal protein L15, putative	15.2	70893	47	11	11	23.4319	22.9658	24.0056	-0.466068	0.573708
TGME49_238950	fatty acyl-CoA desaturase, putative	7.39	117092	46	7	6	23.1567	22.6841	23.5327	-0.472555	0.376066
TGME49_247440	hypothetical protein	12.7	40181	15	3	3	20.803	20.3291	21.2589	-0.473891	0.455871
TGME49_320010	hypothetical protein	4.05	98244	33	3	3	19.4898	19.0138	19.7318	-0.475939	0.242064
TGME49_277700	ribosomal protein S14 precursor, putative	25.89	13041	6	3	3	20.6449	20.1683	21.3434	-0.476618	0.698494
TGME49_247520	hypothetical protein	10.55	26536	16	1	1	19.2755	18.7957	19.2074	-0.479785	-0.0681451
TGME49_261480	phosphatidyl serine synthase	0.97	91535	38	1	1	18.2381	17.7582	18.7441	-0.479857	0.506004
TGME49_214150	mitochondrial inner membrane translocase subunit TIM17, putative	34.57	19551	9	3	3	20.4343	19.9491	20.1661	-0.48526	-0.268219
TGME49_249670	cathepsin B	9.62	62477	29	4	4	21.3722	20.8853	21.6568	-0.486964	0.284562
TGME49_295110	rhoptry protein ROP7	36.87	63395	30	15	15	24.5467	24.0578	24.719	-0.488856	0.172303
TGME49_275860	hypothetical protein	14.62	43160	25	3	3	20.5553	20.0634	20.1999	-0.491861	-0.355346
TGME49_247600	hypothetical protein	1.43	75014	43	1	1	16.8027	16.1961	18.2878	-0.606622	1.48506
TGME49_257740	UMP-CMP kinase	8.44	50995	25	3	3	20.5051	20.0107	21.2099	-0.494431	0.704779
TGME49_249950	Mak16 protein	24.62	38805	13	7	7	22.9469	22.4513	23.1249	-0.495594	0.17796
TGME49_318580	glucosephosphate-mutase GPM2	2.85	65882	33	2	2	19.6114	19.1097	19.8871	-0.501652	0.275752
TGME49_233460	SAG-related sequence SRS29B	4.46	34732	19	1	1	19.4927	18.9904	18.4678	-0.50234	-1.0249
TGME49_293350	mitochondrial carrier superfamily protein	2.45	65562	34	1	1	18.0946	17.592	18.0402	-0.502563	-0.0543994
TGME49_249590	proteasome subunit alpha type 5-2, putative	12.4	28279	14	2	2	18.494	17.99	19.2284	-0.504071	0.734385
TGME49_218520	microneme protein MIC6	3.72	36669	16	1	1	18.3996	17.8952	19.2766	-0.504319	0.876997
TGME49_202790	dihydrouridine synthase (dus) protein	3.52	60806	26	1	1	18.0826	17.5762	18.5968	-0.506346	0.514225
TGME49_220930	hypothetical protein	11.79	74168	26	5	5	21.564	21.0571	22.0499	-0.506881	0.485934
TGME49_295040	HEAT repeat-containing protein	3.71	104595	44	3	3	19.0139	18.5035	19.6185	-0.510427	0.604555
TGME49_217430	protease inhibitor PI1	3.19	47782	25	1	1	17.9284	17.4088	18.0333	-0.519625	0.104826
TGME49_215040	HEAT repeat-containing protein	1.18	181968	93	1	1	16.6368	16.1165	17.2759	-0.520312	0.639128
TGME49_246550	aspartyl protease ASP3	10.73	69156	35	4	4	20.4225	19.9012	20.9839	-0.521311	0.561373
TGME49_285540	DNA-directed DNA polymerase	1.23	133822	76	1	1	16.8314	16.1961	16.1961	-0.635342	-0.635342
TGME49_289620	cathepsin CPC1	2.46	79234	28	1	1	18.5665	18.0415	18.8199	-0.525032	0.253362
TGME49_282070	hypothetical protein	5.89	124836	65	5	5	19.967	19.441	21.7716	-0.525977	1.80456
TGME49_228270	hypothetical protein	5.99	66295	34	2	1	18.7169	18.1823	19.1773	-0.534589	0.460454
TGME49_257390	ribosome biogenesis GTP-binding protein YsxC protein	24.77	178255	85	24	23	24.5102	23.9745	24.5677	-0.535685	0.0575057
TGME49_202510	multi-pass transmembrane protein	5.25	33630	6	1	1	17.1225	16.5844	17.7079	-0.538153	0.585408
TGME49_247730	AP2 domain transcription factor AP2XII-5	2	161864	82	1	1	16.8515	16.1961	18.0417	-0.655445	1.19017
TGME49_290910	hypothetical protein	8.84	105758	47	6	6	21.6767	21.1335	22.1705	-0.543264	0.493739
TGME49_244370	TDC1, putative	21.06	64332	25	7	7	21.9787	21.4272	22.6454	-0.551532	0.666672
TGME49_278720	hypothetical protein	14.05	71677	35	5	5	20.6309	20.0736	20.8406	-0.557329	0.209643
TGME49_215775	rhoptry protein ROP8	12.52	65913	32	6	6	22.3235	21.7659	22.5998	-0.55764	0.276233
TGME49_312100	plasma membrane-type Ca(2+)-ATPase A1 PMCAA1	3.9	199143	84	5	5	20.4171	19.858	20.4583	-0.559113	0.0411774
TGME49_290290	ubiquitin-activating enzyme E1 family protein	6.41	119811	62	5	4	18.9492	18.3878	19.5603	-0.56139	0.611155
TGME49_231000	START domain-containing protein	1.63	94360	49	1	1	16.8739	16.1961	16.1961	-0.677862	-0.677862
TGME49_288290	hypothetical protein	10.69	55062	34	3	3	18.6882	18.1183	18.5697	-0.569856	-0.118455
TGME49_262050	rhoptry kinase family protein ROP39	12.76	65132	29	4	3	21.4774	20.9027	21.3969	-0.574665	-0.0804792
TGME49_204370	WD-40 repeat protein	31.85	14857	10	3	3	20.3189	19.7434	18.7307	-0.575512	-1.58815
TGME49_295710	HECT-domain (ubiquitin-transferase) domain-containing protein	0.37	851253	391	2	2	17.3428	16.7659	17.0278	-0.576947	-0.315062
TGME49_313070	hypothetical protein	15.62	35572	21	3	3	20.6371	20.0542	20.8962	-0.582808	0.259193
TGME49_244390	coatomer epsilon subunit protein	4.21	33932	15	1	1	18.0485	17.4655	18.1673	-0.583029	0.118826
TGME49_275600	diacylglycerol acyltransferase	1.13	60442	33	1	1	18.8688	18.2841	18.5111	-0.584657	-0.357697
TGME49_212130	phospholipase, patatin family protein	2.11	109734	48	1	1	16.8941	16.1961	18.3137	-0.697999	1.41959
TGME49_204480	thioredoxin domain-containing protein	15.93	72203	35	6	6	22.232	21.6379	22.3007	-0.594051	0.0687586
TGME49_253350	hypothetical protein	18.13	88111	47	11	11	23.1771	22.5813	23.3354	-0.595807	0.158296
TGME49_209710	ribosomal protein RPL28	13.97	30453	14	2	2	20.6213	20.0249	21.2825	-0.596361	0.661173
TGME49_203600	hypothetical protein	15.49	47215	22	6	6	21.4232	20.8252	21.5927	-0.597988	0.169502
TGME49_292360	hypothetical protein	4.33	117450	55	4	4	20.4363	19.8372	19.9099	-0.599045	-0.526378
TGME49_306670	hypothetical protein	10.45	25833	12	1	1	17.8032	17.1988	18.1379	-0.604413	0.334657
TGME49_308050	thioredoxin domain-containing protein	7.07	22595	15	1	1	16.9152	16.1961	16.1961	-0.719153	-0.719153
TGME49_319560	microneme protein MIC3	39.16	40528	21	10	10	24.4995	23.8904	25.4134	-0.609089	0.913934
TGME49_233400	TAF9 RNA polymerase II, TATA box binding protein (TBP)-associated factor isoform 2 family protein	6.47	19703	10	1	1	18.5878	17.9772	18.9974	-0.610616	0.40955
TGME49_249620	histone deacetylase HDAC2	1.92	67482	28	1	1	18.894	18.2801	19.2578	-0.613864	0.363826
TGME49_215220	hypothetical protein	20.35	68630	44	5	5	22.2339	21.6181	22.2794	-0.615795	0.045413
TGME49_248100	synaptobrevin protein	8.78	29484	12	2	2	19.8335	19.2168	19.8202	-0.616677	-0.013296
TGME49_312270	rhoptry protein ROP13	13.25	44802	21	5	5	21.9351	21.3167	21.946	-0.618425	0.0109622
TGME49_295125	rhoptry protein ROP4	34.29	42389	22	11	5	22.0411	21.4216	21.7379	-0.619498	-0.303209
TGME49_290700	hypothetical protein	13.33	34732	14	2	2	21.6885	21.0677	21.7984	-0.62077	0.109865
TGME49_270320	protein phosphatase 2C domain-containing protein	7.99	58674	32	3	3	19.9115	19.2904	20.1441	-0.621079	0.232594
TGME49_271970	glideosome-associated protein with multiple-membrane spans GAPM3	9.03	34316	8	1	1	19.6589	19.0375	20.5085	-0.621357	0.849644
TGME49_293230	hypothetical protein	2.83	50117	29	1	1	18.2792	17.6546	18.5038	-0.624556	0.224645
TGME49_295430	hypothetical protein	1.88	42016	21	1	1	22.0139	21.3855	22.012	-0.628403	-0.00183895
TGME49_283590	NLI interacting factor family phosphatase	4.8	54123	17	2	2	17.6617	17.0318	16.1961	-0.629919	-1.46566
TGME49_230350	hypothetical protein	3.91	138896	72	3	3	19.8422	19.2123	20.3245	-0.629921	0.482301
TGME49_204410	endonuclease/exonuclease/phosphatase family protein	0.88	121576	65	1	1	18.52	17.8789	19.161	-0.641174	0.640928
TGME49_259220	DEAD/DEAH box helicase domain-containing protein	10.11	104169	43	6	6	20.9522	20.309	21.394	-0.64324	0.441819
TGME49_313410	proteasome 26S regulatory subunit	15.67	117709	67	9	8	21.4411	20.7956	22.0989	-0.645516	0.657836
TGME49_255690	2-C-methyl-D-erythritol 2,4-cyclodiphosphate synthase domain-containing protein	7.37	56522	28	2	2	20.0446	19.3951	20.4851	-0.649565	0.440434
TGME49_321440	SWI2/SNF2 ISWI-like SANT	6.97	140165	70	5	4	19.8146	19.1634	19.3355	-0.651178	-0.479068
TGME49_286610	ribosomal protein RPS14, putative	4.09	36490	25	1	1	21.4244	20.767	21.1613	-0.657401	-0.263036
TGME49_290720	vacuolar proton translocating ATPase subunit, putative	2.35	118292	56	1	1	17.1879	16.5303	17.6037	-0.657582	0.415807
TGME49_220350	tRNA ligases class II (D, K and N) domain-containing protein	1.28	127447	73	1	1	16.9706	16.1961	17.7345	-0.774527	0.763895
TGME49_202460	diacylglycerol kinase accessory domain (presumed) domain-containing protein	9.87	72936	37	6	6	21.2795	20.6162	21.8506	-0.663332	0.571074
TGME49_273885	hypothetical protein	3.52	89682	44	2	2	18.5358	17.87	17.651	-0.665861	-0.884827
TGME49_229990	T-complex protein 1 subunit alpha, putative	27.19	59216	38	10	10	22.2087	21.5401	21.7927	-0.668591	-0.415973
TGME49_225150	hypothetical protein	11	76724	37	5	4	22.8191	22.1472	23.0711	-0.671849	0.252056
TGME49_260610	methyltransferase	10.97	41528	10	3	3	20.0278	19.3517	20.797	-0.676154	0.769121
TGME49_225380	hypothetical protein	23.49	51498	30	9	8	21.7607	21.0798	21.9812	-0.680874	0.220546
TGME49_216590	HEAT repeat-containing protein	13.47	111196	45	7	7	22.0658	21.382	22.5576	-0.683794	0.491778
TGME49_277690	hypothetical protein	3.76	71512	37	3	3	21.6294	20.9409	20.6263	-0.688514	-1.00312
TGME49_232250	catalase	16.33	57298	26	3	2	19.7317	19.0357	20.1843	-0.696	0.452599
TGME49_263480	sodium/hydrogen exchanger 3 protein	1.41	91381	28	1	1	17.0068	16.1961	17.5661	-0.810754	0.559293
TGME49_273920	aldose reductase, putative	20.48	58704	32	6	5	20.2161	19.5167	20.9033	-0.699401	0.68722
TGME49_297460	hypothetical protein	4.07	47763	33	1	1	16.4865	15.7865	16.8652	-0.700039	0.378688
TGME49_309265	oxidoreductase, short chain dehydrogenase/reductase family protein	12.9	89336	37	4	4	20.7597	20.0554	21.103	-0.704231	0.343334
TGME49_215910	hypothetical protein	0.69	327986	160	1	1	17.7419	17.0343	18.3434	-0.707586	0.601477
TGME49_217590	50S ribosomal protein L17, putative	1.63	59800	37	1	1	18.7727	18.0601	16.1961	-0.712558	-2.5766
TGME49_288940	hypothetical protein	0.59	647219	319	2	2	17.6586	16.946	17.7556	-0.712649	0.0970135
TGME49_217680	hypothetical protein	5.68	246147	131	8	7	20.8553	20.1419	20.2227	-0.713433	-0.632606
TGME49_270250	dense granule protein GRA1	5.79	20225	4	1	1	17.9246	17.2051	17.7187	-0.719419	-0.205893
TGME49_280490	U-box domain-containing protein	7.25	121997	65	6	6	20.4232	19.6997	20.2208	-0.723539	-0.202474
TGME49_258870	hypothetical protein	32.53	101597	57	21	21	24.9151	24.1912	25.1387	-0.723966	0.223585
TGME49_261510	hypothetical protein	11.69	64713	35	6	6	22.6743	21.9466	23.0526	-0.727688	0.378271
TGME49_290890	carbonyl reductase 1, putative	20.45	44107	31	6	6	20.8587	20.1307	20.7487	-0.727933	-0.109936
TGME49_222970	inositol(myo)-1(or 4)-monophosphatase 2, putative	3.7	32348	18	1	1	18.7347	17.9889	16.1961	-0.745812	-2.53867
TGME49_291690	hypothetical protein	29.11	90125	40	18	18	25.8734	25.1194	26.3347	-0.753987	0.461333
TGME49_218530	proteasome-interacting thioredoxin domain-containing protein	4.35	38083	23	1	1	18.0567	17.2946	18.5591	-0.762012	0.502462
TGME49_202200	hypothetical protein	45.02	87043	45	29	29	26.8271	26.0592	26.6882	-0.767959	-0.138975
TGME49_231120	ribosomal protein S11, putative	4.83	43383	27	1	1	19.3988	18.6258	19.6233	-0.773015	0.224504
TGME49_312220	mitochondrial inner membrane translocase subunit TIM17, putative	11.27	22613	10	2	2	19.49	18.709	20.158	-0.781052	0.668007
TGME49_205250	rhoptry protein ROP18	18.59	62666	35	6	6	23.9986	23.212	23.5153	-0.786523	-0.483296
TGME49_244310	GTP-binding protein	9.54	40836	26	3	3	19.8128	19.011	20.3492	-0.801803	0.536332
TGME49_241150	hypothetical protein	2.36	65206	32	1	1	17.1117	16.1961	16.1961	-0.91564	-0.91564
TGME49_309190	hypothetical protein	7.18	89303	45	4	4	19.9399	19.1293	19.5387	-0.810643	-0.40126
TGME49_217460	glutaminyl-tRNA synthetase (GlnRS)	26.05	95527	51	14	13	22.7397	21.9154	22.7485	-0.824325	0.00877419
TGME49_260510	ubiquitin thioesterase otubain-like family protein	4.87	55390	28	1	1	18.8266	18.0019	19.293	-0.824731	0.466422
TGME49_261460	transcriptional elongation factor FACT80	6.31	60808	32	3	3	19.7505	18.9229	18.3657	-0.827659	-1.38486
TGME49_268850	enolase 2	10.32	52114	29	3	3	20.0563	19.227	16.1961	-0.829317	-3.86025
TGME49_236190	hypothetical protein	22.55	32971	16	4	4	21.0416	20.2087	21.3701	-0.832939	0.328491
TGME49_211300	DUF74 family protein, putative	4.56	39748	29	1	1	19.5275	18.6883	19.729	-0.839203	0.201431
TGME49_248130	hypothetical protein	6.36	93453	48	3	3	19.7106	18.8674	19.3873	-0.843199	-0.323285
TGME49_313830	AARP2CN (NUC121) domain-containing protein	6	142774	63	5	4	20.0925	19.23	20.5611	-0.86255	0.468582
TGME49_273430	SAM-dependent methyltransferase	4.2	82055	42	2	2	19.0463	18.1823	19.7295	-0.863994	0.683211
TGME49_270070	synaptobrevin family protein	5.78	25625	14	1	1	17.177	16.1961	18.0312	-0.980941	0.854194
TGME49_231150	hypothetical protein	14.65	73267	38	6	6	20.8368	19.961	21.4542	-0.875747	0.617383
TGME49_260630	DnaJ family Sec63 protein	18.81	76803	37	8	8	21.7745	20.896	21.8734	-0.878533	0.0988234
TGME49_208320	polynucleotide kinase 3 phosphatase	9.82	77294	39	5	4	20.4755	19.5906	20.9908	-0.884903	0.5153
TGME49_275650	hypothetical protein	1.37	101159	57	1	1	17.1953	16.1961	16.8038	-0.999245	-0.391535
TGME49_231920	oxidoreductase, short chain dehydrogenase/reductase family protein	4.29	33735	19	1	1	17.2009	16.1961	16.1961	-1.00487	-1.00487
TGME49_221670	transcriptional elongation factor FACT140	1.75	134599	67	1	1	17.2021	16.1961	18.1613	-1.00598	0.959284
TGME49_255980	hypothetical protein	4.48	75198	39	2	2	19.922	19.0229	19.7443	-0.899112	-0.177717
TGME49_298040	hypothetical protein	7.1	57101	25	3	3	19.8319	18.9299	20.052	-0.901954	0.220095
TGME49_289200	RAP domain-containing protein	1.24	98924	44	1	1	18.9143	18.0051	18.9848	-0.909192	0.0705207
TGME49_313930	transmembrane protein	5.56	94913	35	2	2	18.4578	17.539	19.6442	-0.918834	1.18642
TGME49_313560	60S ribosomal protein L7a, putative	8.67	19251	9	1	1	17.2511	16.1961	16.1961	-1.055	-1.055
TGME49_242660	vacuolar sorting protein 35, putative	9.74	95636	48	6	5	21.8337	20.8887	21.9189	-0.945033	0.0852425
TGME49_211040	Sec61beta family protein	20.2	10103	6	1	1	17.5217	16.5534	17.8557	-0.968348	0.333917
TGME49_309580	transporter, major facilitator family protein	4.09	70618	24	2	2	18.1606	17.1775	18.758	-0.983042	0.597425
TGME49_208560	carrier superfamily protein	4.63	72368	41	3	3	19.6003	18.612	20.4351	-0.988266	0.834831
TGME49_305270	hypothetical protein	1.9	82315	39	1	1	17.1179	16.1219	16.1961	-0.995937	-0.921813
TGME49_258240	chromodomain helicase DNA binding protein CHD1/SWI2/SNF2	2.57	271394	120	5	5	20.3602	19.3593	21.0561	-1.00088	0.695929
TGME49_202610	protein phosphatase 2C domain-containing protein	3.29	94070	49	3	3	20.0376	19.0312	20.6345	-1.00639	0.59693
TGME49_209985	cAMP-dependent protein kinase	2.28	61799	24	1	1	18.0358	17.0225	18.1231	-1.01326	0.0873029
TGME49_312110	apicoplast-associated thioredoxin family protein Atrx1	1.9	86834	48	1	1	17.3282	16.1961	18.0531	-1.13217	0.724863
TGME49_211680	protein disulfide isomerase	14.86	52802	27	5	5	20.8469	19.8209	21.0294	-1.02601	0.182481
TGME49_260990	hypothetical protein	6.63	19862	9	1	1	17.3482	16.1961	18.0062	-1.15215	0.657961
TGME49_236010	prenylcysteine oxidase	1.96	68062	30	1	1	17.3506	16.1961	16.1961	-1.15449	-1.15449
TGME49_234420	ATPase, AAA family protein	6.12	66807	41	4	4	20.4379	19.39	20.4926	-1.04781	0.0547364
TGME49_291300	RER1 protein, putative	23.42	25351	10	3	3	21.087	20.0365	21.4781	-1.05048	0.391163
TGME49_238940	GDP mannose 4,6-dehydratase, putative	13.86	41717	27	3	3	19.8794	18.8213	19.7546	-1.05805	-0.124772
TGME49_269600	biotin-requiring enzyme domain-containing protein	1.82	90432	50	1	1	19.5943	18.5229	16.1961	-1.0714	-3.39819
TGME49_234380	hypothetical protein	29.97	38656	18	13	13	23.8769	22.805	24.0946	-1.07182	0.21778
TGME49_262920	trypsin domain-containing protein	2.88	104525	47	2	2	18.9196	17.8416	19.0676	-1.07794	0.148042
TGME49_289780	ATP-dependent hsl protease ATP-binding subunit hslU, putative	3.52	101619	57	2	2	18.8013	17.6921	19.4519	-1.10928	0.650605
TGME49_297500	T-complex protein 1 eta subunit	6.04	59475	36	3	3	19.5596	18.4449	19.5839	-1.11467	0.024344
TGME49_235990	hypothetical protein	6.91	137723	71	5	5	20.5397	19.4155	20.8556	-1.12426	0.315837
TGME49_267840	tetratricopeptide repeat-containing protein	3.75	38629	14	1	1	17.4444	16.1961	18.2402	-1.24833	0.795779
TGME49_202820	ubiquitin-conjugating enzyme subfamily protein	4.17	18934	8	1	1	19.3787	18.2284	19.327	-1.15037	-0.0517216
TGME49_260220	folate/biopterin transporter subfamily protein	1.14	115073	44	1	1	17.4739	16.1961	16.1961	-1.27783	-1.27783
TGME49_223590	proteasome subunit	9.49	39397	19	3	3	19.9267	18.7525	19.9222	-1.17427	-0.00450771
TGME49_256030	hypothetical protein	2.73	29222	20	1	1	17.4922	16.1961	16.1961	-1.29616	-1.29616
TGME49_310380	brix domain containing protein	7.64	35526	18	2	2	17.4942	16.1961	22.2069	-1.29811	4.71271
TGME49_320690	gamma-soluble NSF attachment protein, putative	9.34	44558	25	2	2	18.5459	17.3551	18.6186	-1.19084	0.0726847
TGME49_219720	Ras-related protein Rab-5C, putative	21.4	25801	15	3	2	18.7576	17.5563	20.0055	-1.20138	1.24781
TGME49_259640	nucleoporin autopeptidase	3.35	302388	125	5	3	19.643	18.4136	20.4565	-1.22942	0.813554
TGME49_210360	DEAD (Asp-Glu-Ala-Asp) box polypeptide 41 family protein	3.04	73228	50	2	2	18.997	17.7627	16.1961	-1.23432	-2.8009
TGME49_261260	histone lysine demethylase JMJD6a	7.19	71271	32	2	2	18.1836	16.9405	18.5845	-1.24315	0.400869
TGME49_215160	hypothetical protein	6.32	31176	16	2	2	21.0157	19.7625	20.1394	-1.25322	-0.876336
TGME49_215370	hypothetical protein	2.71	126933	67	2	2	19.3095	18.055	19.1034	-1.25443	-0.206058
TGME49_291800	ADP-ribosylation factor family protein	19.31	22391	13	2	1	19.0196	17.7513	18.8857	-1.26833	-0.133945
TGME49_222300	hypothetical protein	12.13	159728	79	12	12	22.406	21.1159	22.7264	-1.29007	0.320336
TGME49_236530	DUF298 domain-containing protein	5.94	35817	18	1	1	17.6011	16.1961	16.1961	-1.405	-1.405
TGME49_293190	endonuclease/exonuclease/phosphatase family protein	3.81	76227	36	2	1	17.606	16.1961	18.943	-1.40989	1.33706
TGME49_270640	RNA recognition motif-containing protein	12.02	24547	13	2	2	19.2468	17.9299	19.6057	-1.31691	0.358865
TGME49_315940	rhoptry protein, putative	3.1	118496	48	2	2	18.5492	17.2035	19.2666	-1.34563	0.717432
TGME49_275990	hypothetical protein	3.32	126244	57	2	1	17.7045	16.1961	17.8111	-1.50847	0.10653
TGME49_319530	splicing factor SF2	9.8	53354	22	3	2	18.2097	16.8038	17.5562	-1.4059	-0.653474
TGME49_314770	tRNA (guanine-N1)-methyltransferase	8.08	34084	18	2	2	19.5114	18.0985	16.1961	-1.41287	-3.31529
TGME49_315670	HEAT repeat-containing protein	6.27	82719	46	3	3	19.1664	17.7501	16.5249	-1.41625	-2.64146
TGME49_231190	arsenite-activated ATPase family protein	16.12	44049	20	4	3	19.9109	18.4908	20.7342	-1.4201	0.823312
TGME49_237820	IMC sub-compartment protein ISP2	20.62	17397	12	3	3	21.5029	20.0807	21.8341	-1.42227	0.331204
TGME49_243600	acetyltransferase, GNAT family protein	2.33	55426	36	1	1	17.7312	16.1961	18.0406	-1.53511	0.309439
TGME49_306960	phenylalanine--tRNA ligase, beta subunit protein	5.04	74585	42	2	1	17.7378	16.1961	18.311	-1.54172	0.573214
TGME49_226370	dgat2l1-prov protein	2.63	43642	23	1	1	17.7594	16.1961	16.1961	-1.56336	-1.56336
TGME49_314790	small nuclear ribonucleoprotein G, putative	55.91	10199	7	3	3	19.5414	18.0616	20.228	-1.47978	0.686654
TGME49_311260	myosin light chain MLC1, putative	12.41	14269	9	1	1	17.7921	16.1961	18.8636	-1.59602	1.07147
TGME49_314955	DNA ligase (NAD+), putative	0.46	209201	92	1	1	17.7954	16.1961	16.1961	-1.59934	-1.59934
TGME49_266110	DEAD/DEAH box helicase domain-containing protein	1.96	95221	54	1	1	17.796	16.1961	16.1961	-1.59997	-1.59997
TGME49_222952	phosphohistidine phosphatase	2.85	42100	24	1	1	17.8015	16.1961	16.1961	-1.60539	-1.60539
TGME49_304900	hypothetical protein	11.46	32386	11	3	3	20.7594	19.2425	21.1826	-1.51688	0.423143
TGME49_252440	peptidase c13 family protein	7.95	66484	42	3	3	19.9529	18.4285	20.545	-1.52439	0.592075
TGME49_259980	DnaJ domain-containing protein	10.71	53550	28	3	3	18.4468	16.8813	19.268	-1.56555	0.82117
TGME49_214080	toxofilin	3.7	26789	17	1	1	17.8828	16.1961	16.1961	-1.68677	-1.68677
TGME49_254330	lipase	35.3	132942	59	28	27	25.8617	24.2844	25.3425	-1.57728	-0.51918
TGME49_211290	rhoptry protein ROP15	5.41	36588	22	1	1	17.9105	16.1961	18.0267	-1.71443	0.116157
TGME49_204340	hypothetical protein	1.14	97095	51	1	1	17.9542	16.1961	18.1548	-1.75814	0.200636
TGME49_213520	peptidase M20D, amidohydrolase	8.95	55117	23	2	2	18.0988	16.4241	18.4334	-1.67473	0.334597
TGME49_223960	ubiquitin interaction motif family protein	7.99	41377	19	2	1	18.0232	16.1961	18.9609	-1.82715	0.937668
TGME49_266620	thioredoxin domain-containing protein	11.11	22685	13	1	1	18.0289	16.1961	18.6507	-1.83284	0.621738
TGME49_281620	aldo/keto reductase family oxidoreductase	6.96	56746	34	3	3	19.8072	18.0839	19.569	-1.72325	-0.23816
TGME49_243610	C-5 cytosine-specific DNA methylase superfamily protein	1.7	96891	50	1	1	18.0339	16.1961	18.0449	-1.83782	0.0110308
TGME49_238170	hypothetical protein	0.52	165152	80	1	1	18.0343	16.1961	16.1961	-1.83822	-1.83822
TGME49_320670	vacuolar protein sorting 16, putative	2.61	101500	48	2	2	18.9668	17.2411	18.18	-1.72579	-0.786847
TGME49_210840	arginyl-tRNA synthetase family protein	5.88	67019	37	3	3	20.0119	18.2711	20.9557	-1.74083	0.943766
TGME49_320700	AP2 domain transcription factor AP2IV-1	4	47654	25	1	1	18.0744	16.1961	18.3523	-1.87832	0.277908
TGME49_285530	ribosomal protein RPL35	1.86	52324	30	1	1	18.0872	16.1961	18.7469	-1.89108	0.659765
TGME49_218400	NEK kinase	0.31	319735	148	1	1	18.1012	16.1961	16.1961	-1.90515	-1.90515
TGME49_260260	ribosomal protein RPP1	34.08	18802	9	2	1	18.1625	16.1961	18.567	-1.96645	0.404493
TGME49_263570	hypothetical protein	8.12	46246	22	2	1	18.1852	16.1961	16.1961	-1.98917	-1.98917
TGME49_247920	methyltransferase domain-containing protein	6.74	31490	17	1	1	18.1976	16.1961	18.7581	-2.0015	0.560521
TGME49_209100	PUB domain-containing protein	6.97	68150	31	2	2	18.2498	16.1961	18.7624	-2.05378	0.512524
TGME49_264660	SAG-related sequence SRS44	0.98	262472	163	2	2	18.3432	16.1961	16.1961	-2.14716	-2.14716
TGME49_249320	flavodoxin domain-containing protein	4.19	113024	56	3	3	19.9402	17.7874	17.5452	-2.15274	-2.39496
TGME49_266850	3-demethylubiquinone-9 3-O-methyltransferase	6.26	53824	22	2	2	18.8067	16.6482	18.8433	-2.15852	0.0366416
TGME49_289300	methionyl-tRNA synthetase	11.58	106101	51	7	7	23.0884	20.9088	21.2787	-2.17962	-1.80974
TGME49_290970	8-amino-7-oxononanoate synthase	3.64	64699	36	1	1	18.5218	16.1961	16.1961	-2.32569	-2.32569
TGME49_276210	phosphoglycerate mutase family protein	4.73	91916	55	2	2	18.5637	16.1961	17.6205	-2.36763	-0.943227
TGME49_243800	long-chain fatty acid CoA ligase, putative	2.9	83508	38	1	1	18.5895	16.1961	16.1961	-2.39345	-2.39345
TGME49_314780	myosin G	2.91	227272	122	4	3	18.6827	16.1961	19.4307	-2.48661	0.748061
TGME49_222160	aldehyde dehydrogenase	4.43	53702	32	2	1	18.6837	16.1961	16.1961	-2.48762	-2.48762
TGME49_257160	hypothetical protein	10.53	16482	10	1	1	18.6987	16.1961	19.1767	-2.50262	0.477977
TGME49_305040	HEAT repeat-containing protein	2.73	125972	52	2	2	19.3247	16.8371	20.0687	-2.48759	0.744042
TGME49_222090	hypothetical protein	12.03	14209	5	1	1	18.8091	16.1961	16.1961	-2.61298	-2.61298
TGME49_236140	hypothetical protein	1.42	110528	53	1	1	19.0349	16.1961	18.894	-2.83887	-0.140931
TGME49_265400	hypothetical protein	2.92	90222	39	2	2	19.0394	16.1961	18.8191	-2.84335	-0.220369
TGME49_213770	Superkiller viralicidic activity 2 family 2, putative	3.32	135032	74	2	2	19.1048	16.1961	16.1961	-2.90878	-2.90878
TGME49_251680	histamine-releasing factor, putative	4.68	19172	5	1	1	19.3147	16.1961	19.997	-3.11865	0.68226
TGME49_221180	hypothetical protein	1.43	77085	30	1	1	19.4052	16.1961	16.1961	-3.20912	-3.20912
TGME49_231625	hypothetical protein	6.47	51850	25	3	3	20.0929	16.936	20.2011	-3.15691	0.108232
TGME49_208090	5-formyltetrahydrofolate cyclo-ligase	9.94	51606	25	3	3	19.6406	16.4171	19.2508	-3.22352	-0.389776
TGME49_248510	hypothetical protein	0.06	1295636	658	1	1	19.5978	16.1961	16.1961	-3.4017	-3.4017
TGME49_255670	methyltransferase domain-containing protein	5.45	29139	14	1	1	20.0539	16.1961	20.6432	-3.85783	0.589292
TGME49_283710	longevity-assurance protein (LAG1) domain-containing protein	2.05	39556	15	1	1	20.2723	16.1961	20.3753	-4.07623	0.103007
TGME49_230050	50S ribosomal protein L3, putative	16.93	56113	33	5	5	26.1435	21.9183	23.1844	-4.22522	-2.95908
TGME49_257180	RecF/RecN/SMC N terminal domain-containing protein	0.69	181311	111	1	1	20.5608	16.1961	16.1961	-4.36475	-4.36475
TGME49_252190	KRUF family protein	1.14	76112	34	1	1	21.6786	16.1961	16.1961	-5.48249	-5.48249
TGME49_211710	TB2/DP1, HVA22 family protein	11.9	19036	8	1	1	24.9091	16.1961	20.1766	-8.713	-4.73247

## Sheet: Fig. 5d and e
Fig. 5d
Gene ontology (GO) enrichment - Y2H TgGSK3
	assay	Name	number	ID	Bgd count	Result count	Pct of bgd	Fold enrichment	Odds ratio	P-value	Benjamini	Bonferroni	-log10(p)	gene ratio
DNA-binding transcription factor activity	2	DNA-binding transcription factor activity	1	GO:0003700	49	4	8.2	11.94	14.55	0.000309439	0.0032348	0.00526046	3.50943	0.0540541
kinase activity	2	kinase activity	2	GO:0016301	273	8	2.9	4.28	5.47	0.000380564	0.0032348	0.00646959	3.41957	0.108108
ion binding	2	ion binding	3	GO:0043167	1231	15	1.2	1.78	2.45	0.0100268	0.0568187	0.170456	1.99884	0.202703
DNA binding	2	DNA binding	4	GO:0003677	241	5	2.1	3.03	3.45	0.0224971	0.0956128	0.382451	1.64787	0.0675676
molecular function	2	molecular function	5	GO:0003674	3543	29	0.8	1.2	2.64	0.0385737	0.13115	0.655752	1.41371	0.391892
Gene ontology (GO) enrichment - TgGSK3-BioID2-HA
	assay	Name	number	ID	Bgd count	Result count	Pct of bgd	Fold enrichment	Odds ratio	P-value	Benjamini	Bonferroni	-log10(p)	gene ratio
RNA binding	BioID2	RNA binding	1	GO:0003723	414	34	8.2	2.91	3.78	5.25333e-09	1.36586e-07	1.36586e-07	8.27957	0.19883
molecular function	BioID2	molecular function	2	GO:0003674	3543	116	3.3	1.16	2.14	0.000593375	0.00771388	0.0154278	3.22667	0.678363
translation factor activity, RNA binding	BioID2	translation factor activity, RNA binding	3	GO:0008135	87	8	9.2	3.26	3.65	0.00290636	0.0251884	0.0755653	2.53665	0.0467836
phosphatase activity	BioID2	phosphatase activity	4	GO:0016791	98	8	8.2	2.9	3.19	0.0060421	0.0392737	0.157095	2.21881	0.0467836
enzyme regulator activity	BioID2	enzyme regulator activity	5	GO:0030234	56	5	8.9	3.17	3.47	0.0199741	0.103865	0.519327	1.69953	0.0292398
Fig. 5e
Yeast-two hybrid screen using TgGSK3K76H as a bait and the identified partners
Bait	Gene ID	Gene Name	Global PBS	Localization	Phosphorylation sites	CRISPRP phenotype
TgGSK3	TGME49_253440	cell-cycle-associated protein kinase SRPK	A	nucleus-chromatin	34	-3.09
TgGSK3	TGME49_250690	zinc finger (CCCH type) motif-containing protein	A	nucleolus	15	-1.4
TgGSK3	TGME49_204380	hypothetical protein	A	N/A	5	-5.24
TgGSK3	TGME49_265330	TgGSK3	A	nucleus-chromatin	5	-4.12
TgGSK3	TGME49_258240	CHD1	A	nucleus-chromatin	1	-0.87
TgGSK3	TGME49_262970	zinc finger (CCCH type) motif-containing protein	A	N/A		1.7
TgGSK3	TGME49_264970	hypothetical protein	A	Golgi		-0.9
TgGSK3	TGME49_305070	hypothetical protein	A	cytosol		-0.84
TgGSK3	TGME49_206590	TgCDPK2A	B	PM-peripheral	22	-2.05
TgGSK3	TGME49_310170	hypothetical protein	B	nucleolus	13	-1.22
TgGSK3	TGME49_229640	apical cap protein AC8	B	Apical	3	-0.1
TgGSK3	TGME49_242640	hypothetical protein	B	N/A	2	-2.8
TgGSK3	TGME49_207180	indole-3-glycerol phosphate synthase domain-containing protein	B	N/A	0	-3.59
TgGSK3	TGME49_259640	nucleoporin NUP302	C	nucleus-chromatin	14	-4.08
TgGSK3	TGME49_305860	TgCDPK3	C	PM-peripheral	10	-0.09
TgGSK3	TGME49_228150	hypothetical protein	C	nucleus-chromatin	8	-1.48
TgGSK3	TGME49_208340	hypothetical protein	C	Apical	5	-0.81
TgGSK3	TGME49_211720	AP2IV-5	C	nucleus-chromatin	5	-1.29
TgGSK3	TGME49_212250	XPG N-terminal domain-containing protein	C	nucleus-non-chromatin	1	-0.26
TgGSK3	TGME49_212880	centrosomal protein CEP250	C	nucleolus	1	-3.53
TgGSK3	TGME49_243635	hypothetical protein	C	N/A	1	-0.54
TgGSK3	TGME49_238100	transmembrane protein	C	Golgi		-4.44
TgGSK3	TGME49_266900	cyclin, N-terminal domain-containing protein	C	N/A		1.72
TgGSK3	TGME49_305470	hypothetical protein	C	nucleolus		-2.84
TgGSK3	TGME49_233120	AP2VIII-2	D	nucleus-chromatin	20	-3.38
TgGSK3	TGME49_227800	Eps15-like protein	D	IMC	19	-3.19
TgGSK3	TGME49_272710	AP2VIII-4/TgCRC350	D	nucleus-chromatin	18	-0.21
TgGSK3	TGME49_214090	signal peptidase	D	nucleus-non-chromatin	15	-0.3
TgGSK3	TGME49_202850	ATP-binding domain-containing protein	D	nucleolus	9	-3.17
TgGSK3	TGME49_301010	PP6C	D	nucleolus	7	-4.05
TgGSK3	TGME49_268370	non-specific serine/threonine protein kinase	D	nucleus-chromatin	3	-3.56
TgGSK3	TGME49_273840	brix domain-containing protein	D	nucleus-non-chromatin	3	-3.18
TgGSK3	TGME49_306320	BFD1	D	N/A	3	0.9
TgGSK3	TGME49_311060	metal-dependent phosphohydrolase HD domain-containing protein	D	N/A	3	-2.3
TgGSK3	TGME49_218720	TgCDPK6	D	PM-peripheral	2	-0.01
TgGSK3	TGME49_310070	AAMT	D	PM-peripheral	2	-1.22
TgGSK3	TGME49_207390	AP-4 complex subunit mu	D	nucleus-chromatin	1	-4.14
TgGSK3	TGME49_246080	NAD dependent epimerase/dehydratase family protein	D	19S proteasome		0.16
TgGSK3	TGME49_250850	CMGC kinase	D	N/A		-0.56
TgGSK3	TGME49_253860	tyrosine kinase-like protein TKL3	D	nucleolus		-2.49
TgGSK3	TGME49_500072	dynein heavy chain family protein	D	N/A		0.47
TgGSK3	TGME49_265190	Ulp1 protease family	D	N/A		-5.29
TgGSK3	TGME49_311210	hypothetical protein	D	ER		-4.68
TgGSK3	TGME49_225110	AP2X-2	E	N/A		-0.57
TgGSK3	TGME49_500200	ICMAP3	N/A	dense granules	13	-0.57
TgGSK3	TGME49_266960	β-tubulin	N/A	tubulin cytoskeleton	5	-4
TgGSK3	TGME49_225490	TgCDPK2	N/A	N/A	4	1.22
TgGSK3	TGME49_223840	ATP citrate lyase	N/A	nucleolus	2	0.49
TgGSK3	TGME49_219320	GAP50	N/A	IMC	1	-3.74
TgGSK3	TGME49_243920	DNA replication licensing factor MCM5	N/A	nucleus-chromatin	1	-5.35
TgGSK3	TGME49_259860	hypothetical protein	N/A	nucleus-chromatin	1	-4.08
TgGSK3	TGME49_250760	pentatricopeptide repeat domain-containing protein	N/A	N/A		-0.45

[truncated: 3 more sheets: Fig. 5f, Supp. Fig. 3d, Supp. Fig. 4a]
